# Supplementary material for: Evolution of enhanced innate immune evasion by the SARS-CoV-2 B.1.1.7 UK variant
Source: bioRxiv. 2021 Jun 7:2021.06.06.446826. Preprint. [Version 1] doi: 10.1101/2021.06.06.446826 (PMC8202424; doi:10.1101/2021.06.06.446826)
Supplement: Supplement 1 — Table S1. Fold changes and p-values for RNAseq, abundance proteomics, and phosphoproteomics datasets. [file media-1.xlsx]

## Sheet: Info
Column Name	Description
Label	Conditions being compared (e.g. Kent_10h-VIC_10h refers to log2(Kent/VIC) at the 10h time point).
Gene_Name	HGNC gene symbol
Protein_Uniprot	Uniprot protein ID
log2FC	Log2 fold change for contrast depicted in "Contrast" column.
pvalue	Raw p-value.
adj.pvalue	P-value adjusted for multiple comparisons.
diffexpressed	Flag indicating whether a gene is differentially expressed (TRUE) or not (FALSE). Differential expression for protein abundance and phosphorylation is abs(log2FC)>1 & adj.pvalue<0.05.

## Sheet: RNA
Label	Gene_Name	log2FC	pvalue
Kent_10h-IC19_10h	WTAP	-7.90778e-05	0.999726
Kent_10h-IC19_10h	GLB1L	-6.23102e-05	0.999932
Kent_10h-IC19_10h	CELF5	-4.30675	0.220676
Kent_10h-IC19_10h	FAM83A	-3.91574	0.0235966
Kent_10h-IC19_10h	C11orf96	-3.78373	0.0350183
Kent_10h-IC19_10h	SHPK	-3.74619	0.257651
Kent_10h-IC19_10h	MPZ	-3.5999	0.0451788
Kent_10h-IC19_10h	NPIPB3	-3.59082	0.051613
Kent_10h-IC19_10h	AARD	-3.4463	0.02398
Kent_10h-IC19_10h	AC018362.3	-3.40827	0.0668149
Kent_10h-IC19_10h	NEURL2	-3.39922	0.0653836
Kent_10h-IC19_10h	NOG	-3.39922	0.0653836
Kent_10h-IC19_10h	C9orf116	-3.39646	0.0695675
Kent_10h-IC19_10h	IL7R	-3.39435	0.0686061
Kent_10h-IC19_10h	PHETA2	-3.39314	0.310901
Kent_10h-IC19_10h	TCIM	-3.22313	0.0398969
Kent_10h-IC19_10h	KCNK2	-3.19366	0.104756
Kent_10h-IC19_10h	CLHC1	-3.18313	0.120138
Kent_10h-IC19_10h	SVBP	-3.17735	0.102862
Kent_10h-IC19_10h	ZNF879	-3.17735	0.102862
Kent_10h-IC19_10h	CPT1B	-3.1742	0.10342
Kent_10h-IC19_10h	RINL	-3.1742	0.10342
Kent_10h-IC19_10h	RORA	-3.0616	0.0185271
Kent_10h-IC19_10h	PCDHGC5	-2.92776	0.157127
Kent_10h-IC19_10h	NOL12	-2.92512	0.177451
Kent_10h-IC19_10h	SMIM24	-2.92428	0.177667
Kent_10h-IC19_10h	CCDC148	-2.92099	0.154797
Kent_10h-IC19_10h	SIPA1L2	-2.91804	0.155477
Kent_10h-IC19_10h	STMN3	-2.91804	0.155477
Kent_10h-IC19_10h	SYNE3	-2.91804	0.155477
Kent_10h-IC19_10h	GPD1	-2.91728	0.185335
Kent_10h-IC19_10h	LRP4	-2.91427	0.160271
Kent_10h-IC19_10h	CCNB3	-2.91132	0.157042
Kent_10h-IC19_10h	IFNL1	-2.90829	0.161672
Kent_10h-IC19_10h	SAA1	-2.90829	0.161672
Kent_10h-IC19_10h	LRMDA	-2.9009	0.183542
Kent_10h-IC19_10h	SPATA24	-2.9009	0.183542
Kent_10h-IC19_10h	RNF180	-2.80256	0.0972368
Kent_10h-IC19_10h	VNN1	-2.75651	0.0131634
Kent_10h-IC19_10h	NRG4	-2.74099	0.0113213
Kent_10h-IC19_10h	IFNB1	-2.63781	0.123004
Kent_10h-IC19_10h	GOLGA6L9	-2.63379	0.119592
Kent_10h-IC19_10h	MCEE	-2.6262	0.127703
Kent_10h-IC19_10h	RAC3	-2.62616	0.129349
Kent_10h-IC19_10h	IL12A	-2.62578	0.125233
Kent_10h-IC19_10h	KATNAL2	-2.62399	0.12607
Kent_10h-IC19_10h	IL22RA1	-2.61454	0.265488
Kent_10h-IC19_10h	BX664615.2	-2.61072	0.266645
Kent_10h-IC19_10h	KBTBD3	-2.61072	0.266645
Kent_10h-IC19_10h	SLC16A4	-2.60578	0.263811
Kent_10h-IC19_10h	ST6GALNAC3	-2.60578	0.263811
Kent_10h-IC19_10h	AL592183.1	-2.60167	0.240347
Kent_10h-IC19_10h	CCDC40	-2.60167	0.240347
Kent_10h-IC19_10h	GP5	-2.60167	0.240347
Kent_10h-IC19_10h	PACRG	-2.60167	0.240347
Kent_10h-IC19_10h	TNF	-2.60167	0.240347
Kent_10h-IC19_10h	GATA4	-2.59813	0.266147
Kent_10h-IC19_10h	SLC25A53	-2.59813	0.266147
Kent_10h-IC19_10h	WNT9A	-2.5933	0.242824
Kent_10h-IC19_10h	CFAP65	-2.5896	0.243921
Kent_10h-IC19_10h	HEYL	-2.5896	0.243921
Kent_10h-IC19_10h	HSPA12B	-2.5896	0.243921
Kent_10h-IC19_10h	CATSPER2	-2.587	0.514969
Kent_10h-IC19_10h	SCN3A	-2.58548	0.274371
Kent_10h-IC19_10h	RLBP1	-2.58442	0.27471
Kent_10h-IC19_10h	TRAPPC2B	-2.58212	0.0677859
Kent_10h-IC19_10h	CASTOR1	-2.58061	0.271569
Kent_10h-IC19_10h	SLC10A5	-2.58061	0.271569
Kent_10h-IC19_10h	CCDC146	-2.57661	0.277122
Kent_10h-IC19_10h	FAM86B2	-2.57661	0.277122
Kent_10h-IC19_10h	ZG16B	-2.53012	0.0657809
Kent_10h-IC19_10h	UBXN10	-2.4507	0.166384
Kent_10h-IC19_10h	VPS33B	-2.44987	0.0850401
Kent_10h-IC19_10h	RIBC2	-2.44869	0.166839
Kent_10h-IC19_10h	PKD1L1	-2.44851	0.183334
Kent_10h-IC19_10h	SIDT1	-2.44405	0.16111
Kent_10h-IC19_10h	C10orf88	-2.43822	0.0377683
Kent_10h-IC19_10h	CHST2	-2.4376	0.161918
Kent_10h-IC19_10h	SPRR3	-2.43759	0.162558
Kent_10h-IC19_10h	ZNF23	-2.43501	0.167848
Kent_10h-IC19_10h	ARHGAP30	-2.43423	0.0834293
Kent_10h-IC19_10h	PRG4	-2.43304	0.166513
Kent_10h-IC19_10h	ADAMTSL3	-2.43097	0.169432
Kent_10h-IC19_10h	TRIM22	-2.4086	6.28289e-07
Kent_10h-IC19_10h	PYCARD	-2.38863	0.0207267
Kent_10h-IC19_10h	CD274	-2.32791	0.0215939
Kent_10h-IC19_10h	PUS10	-2.24808	0.0542476
Kent_10h-IC19_10h	GPR137C	-2.24002	0.0563212
Kent_10h-IC19_10h	SUSD5	-2.23836	0.127475
Kent_10h-IC19_10h	MED30	-2.22557	0.223329
Kent_10h-IC19_10h	TBX19	-2.22553	0.221467
Kent_10h-IC19_10h	CD247	-2.22551	0.220635
Kent_10h-IC19_10h	LTB	-2.22551	0.220635
Kent_10h-IC19_10h	WNT5A	-2.22323	0.22209
Kent_10h-IC19_10h	ZNF658	-2.22108	0.240528
Kent_10h-IC19_10h	ARHGAP4	-2.22031	0.222046
Kent_10h-IC19_10h	SLC29A3	-2.21801	0.221386
Kent_10h-IC19_10h	CBWD6	-2.21801	0.218689
Kent_10h-IC19_10h	PCDHA9	-2.2157	0.226043
Kent_10h-IC19_10h	TCTE3	-2.21043	0.227503
Kent_10h-IC19_10h	APLN	-2.20916	0.426982
Kent_10h-IC19_10h	DNER	-2.20916	0.426982
Kent_10h-IC19_10h	FGF5	-2.20916	0.426982
Kent_10h-IC19_10h	TBXA2R	-2.20916	0.426982
Kent_10h-IC19_10h	GCSAM	-2.20464	0.245182
Kent_10h-IC19_10h	ZNF630	-2.20203	0.251187
Kent_10h-IC19_10h	TESK2	-2.19937	0.257238
Kent_10h-IC19_10h	ALDH8A1	-2.19645	0.396341
Kent_10h-IC19_10h	AVPR1B	-2.19645	0.396341
Kent_10h-IC19_10h	PDE1A	-2.19645	0.396341
Kent_10h-IC19_10h	TNFSF4	-2.19645	0.396341
Kent_10h-IC19_10h	TRPV3	-2.19645	0.396341
Kent_10h-IC19_10h	C2orf76	-2.19139	0.3981
Kent_10h-IC19_10h	CFAP43	-2.19139	0.3981
Kent_10h-IC19_10h	RNF183	-2.19139	0.3981
Kent_10h-IC19_10h	FBLN2	-2.18493	0.400367
Kent_10h-IC19_10h	SLC39A1	-2.18493	0.400367
Kent_10h-IC19_10h	TIAF1	-2.18493	0.400367
Kent_10h-IC19_10h	CCDC74A	-2.17982	0.373975
Kent_10h-IC19_10h	CFAP70	-2.17982	0.373975
Kent_10h-IC19_10h	DET1	-2.17982	0.373975
Kent_10h-IC19_10h	DUSP9	-2.17982	0.373975
Kent_10h-IC19_10h	GK3P	-2.17982	0.373975
Kent_10h-IC19_10h	NPY5R	-2.17982	0.373975
Kent_10h-IC19_10h	SLC25A2	-2.17982	0.373975
Kent_10h-IC19_10h	SULT1A3	-2.17982	0.373975
Kent_10h-IC19_10h	TIGD3	-2.17982	0.373975
Kent_10h-IC19_10h	WIPF1	-2.17982	0.373975
Kent_10h-IC19_10h	BTBD11	-2.17472	0.403933
Kent_10h-IC19_10h	FOLR1	-2.17472	0.403933
Kent_10h-IC19_10h	MAP3K7CL	-2.17472	0.403933
Kent_10h-IC19_10h	POLR3GL	-2.17472	0.403933
Kent_10h-IC19_10h	RSPH6A	-2.17472	0.403933
Kent_10h-IC19_10h	SEC31B	-2.17472	0.403933
Kent_10h-IC19_10h	SPINK13	-2.17472	0.403933
Kent_10h-IC19_10h	PCK1	-2.17303	0.439434
Kent_10h-IC19_10h	PKD1L3	-2.17303	0.439434
Kent_10h-IC19_10h	SLC13A3	-2.17303	0.439434
Kent_10h-IC19_10h	C19orf38	-2.16818	0.406236
Kent_10h-IC19_10h	CDH26	-2.16818	0.406236
Kent_10h-IC19_10h	CSNK1A1L	-2.16818	0.406236
Kent_10h-IC19_10h	NMU	-2.16818	0.406236
Kent_10h-IC19_10h	OR4C6	-2.16818	0.406236
Kent_10h-IC19_10h	RNASEK	-2.16818	0.406236
Kent_10h-IC19_10h	RORC	-2.16818	0.406236
Kent_10h-IC19_10h	SLC5A5	-2.16818	0.406236
Kent_10h-IC19_10h	SLFN12L	-2.16818	0.406236
Kent_10h-IC19_10h	TMPRSS11E	-2.16818	0.406236
Kent_10h-IC19_10h	TRIM34	-2.16818	0.406236
Kent_10h-IC19_10h	ZC3H11A	-2.16818	0.406236
Kent_10h-IC19_10h	ANKRD37	-2.16303	0.408044
Kent_10h-IC19_10h	ANKRD61	-2.16303	0.408044
Kent_10h-IC19_10h	LOXL1	-2.16303	0.408044
Kent_10h-IC19_10h	MSRB3	-2.16303	0.408044
Kent_10h-IC19_10h	NHSL2	-2.16303	0.408044
Kent_10h-IC19_10h	TMSB15B	-2.16303	0.408044
Kent_10h-IC19_10h	TRIM67	-2.16303	0.408044
Kent_10h-IC19_10h	SLC15A3	-2.15786	0.0176987
Kent_10h-IC19_10h	ANPEP	-2.15686	0.445008
Kent_10h-IC19_10h	SEPTIN4	-2.15686	0.445008
Kent_10h-IC19_10h	RP9	-2.13291	0.0398088
Kent_10h-IC19_10h	C1QTNF1	-2.12906	0.0471302
Kent_10h-IC19_10h	RBM25	-2.1205e-05	0.999932
Kent_10h-IC19_10h	GLYATL2	-2.09798	0.170032
Kent_10h-IC19_10h	CXCL10	-2.08911	0.0789252
Kent_10h-IC19_10h	RTEL1	-2.07832	0.154436
Kent_10h-IC19_10h	AOC3	-2.05651	0.167772
Kent_10h-IC19_10h	TNC	-2.05651	0.167772
Kent_10h-IC19_10h	CXCL11	-1.99779	0.0134757
Kent_10h-IC19_10h	IL4I1	-1.99656	0.0549298
Kent_10h-IC19_10h	CCL20	-1.98116	0.112486
Kent_10h-IC19_10h	ASAH2	-1.96841	0.322119
Kent_10h-IC19_10h	JMJD7-PLA2G4B	-1.96508	0.303777
Kent_10h-IC19_10h	LGALS9C	-1.96265	0.321326
Kent_10h-IC19_10h	CPS1	-1.95882	0.300503
Kent_10h-IC19_10h	STIMATE	-1.95882	0.300503
Kent_10h-IC19_10h	NPTX1	-1.95544	0.328912
Kent_10h-IC19_10h	KCNT2	-1.95392	0.201456
Kent_10h-IC19_10h	FEZ1	-1.95267	0.306689
Kent_10h-IC19_10h	LRP2	-1.95266	0.307768
Kent_10h-IC19_10h	AZIN2	-1.94997	0.303345
Kent_10h-IC19_10h	GRK4	-1.94997	0.303345
Kent_10h-IC19_10h	ABCB6	-1.94993	0.306836
Kent_10h-IC19_10h	WBP2NL	-1.94993	0.306836
Kent_10h-IC19_10h	SHLD1	-1.94717	0.308454
Kent_10h-IC19_10h	KLHDC9	-1.94324	0.326464
Kent_10h-IC19_10h	GAS7	-1.94037	0.327403
Kent_10h-IC19_10h	PRDM1	-1.94037	0.327403
Kent_10h-IC19_10h	CLEC11A	-1.94025	0.331378
Kent_10h-IC19_10h	UTS2B	-1.93326	0.117344
Kent_10h-IC19_10h	FCMR	-1.92819	0.626375
Kent_10h-IC19_10h	SLC35D2	-1.92241	0.206246
Kent_10h-IC19_10h	HNRNPCL1	-1.9155	0.208169
Kent_10h-IC19_10h	RAB7B	-1.90329	0.218077
Kent_10h-IC19_10h	CCL22	-1.85475	0.128628
Kent_10h-IC19_10h	RNF165	-1.85114	0.130299
Kent_10h-IC19_10h	ZNF480	-1.82057	0.0892201
Kent_10h-IC19_10h	MX2	-1.81273	1.66098e-09
Kent_10h-IC19_10h	PI3	-1.79611	0.0621173
Kent_10h-IC19_10h	USP18	-1.79512	0.00149312
Kent_10h-IC19_10h	FKBP7	-1.78511	0.177267
Kent_10h-IC19_10h	EPSTI1	-1.76959	0.0135879
Kent_10h-IC19_10h	RPS6KA6	-1.75306	0.110207
Kent_10h-IC19_10h	ZNF354B	-1.75167	0.0593945
Kent_10h-IC19_10h	CDC37L1	-1.74227	0.0557959
Kent_10h-IC19_10h	KCNH8	-1.73824	0.115539
Kent_10h-IC19_10h	MAP3K8	-1.72988	0.0533539
Kent_10h-IC19_10h	SOCS1	-1.72859	0.0535103
Kent_10h-IC19_10h	ZNF311	-1.72234	0.262901
Kent_10h-IC19_10h	BCL11B	-1.71366	0.261759
Kent_10h-IC19_10h	ZNF117	-1.71235	0.260076
Kent_10h-IC19_10h	ARHGAP10	-1.70457	0.0624223
Kent_10h-IC19_10h	ARL6	-1.67906	0.0615496
Kent_10h-IC19_10h	TRMT9B	-1.66685	0.666397
Kent_10h-IC19_10h	ACKR2	-1.66685	0.666396
Kent_10h-IC19_10h	HOXA1	-1.66685	0.666396
Kent_10h-IC19_10h	CBARP	-1.649	0.137684
Kent_10h-IC19_10h	AL162377.3	-1.64748	0.433002
Kent_10h-IC19_10h	MRPS28	-1.64292	0.429099
Kent_10h-IC19_10h	SYTL5	-1.64292	0.429099
Kent_10h-IC19_10h	IL10RB	-1.63923	0.416972
Kent_10h-IC19_10h	RHCG	-1.63916	0.412849
Kent_10h-IC19_10h	EDNRA	-1.63599	0.431601
Kent_10h-IC19_10h	SIRT4	-1.63599	0.431601
Kent_10h-IC19_10h	SLC45A1	-1.63511	0.440661
Kent_10h-IC19_10h	C2orf74	-1.63509	0.436066
Kent_10h-IC19_10h	SLC49A3	-1.63509	0.436066
Kent_10h-IC19_10h	ACP3	-1.63164	0.415584
Kent_10h-IC19_10h	HRCT1	-1.63164	0.415584
Kent_10h-IC19_10h	MARCHF1	-1.63164	0.415584
Kent_10h-IC19_10h	KRT20	-1.63163	0.41687
Kent_10h-IC19_10h	PARD6G	-1.63162	0.419756
Kent_10h-IC19_10h	PLB1	-1.63162	0.419756
Kent_10h-IC19_10h	DEPDC7	-1.6283	0.416796
Kent_10h-IC19_10h	MFNG	-1.6283	0.416796
Kent_10h-IC19_10h	TMEM232	-1.6283	0.416796
Kent_10h-IC19_10h	CHKB	-1.62828	0.418087
Kent_10h-IC19_10h	RGN	-1.62828	0.418087
Kent_10h-IC19_10h	TENT5C	-1.62828	0.418087
Kent_10h-IC19_10h	SAPCD1	-1.62825	0.420988
Kent_10h-IC19_10h	UCN	-1.62825	0.420988
Kent_10h-IC19_10h	AC000093.1	-1.62391	0.61635
Kent_10h-IC19_10h	ACTA1	-1.62391	0.61635
Kent_10h-IC19_10h	AL162231.1	-1.62391	0.61635
Kent_10h-IC19_10h	APCDD1L	-1.62391	0.61635
Kent_10h-IC19_10h	AXDND1	-1.62391	0.61635
Kent_10h-IC19_10h	C1QTNF9B	-1.62391	0.61635
Kent_10h-IC19_10h	CES1	-1.62391	0.61635
Kent_10h-IC19_10h	DDIT4L	-1.62391	0.61635
Kent_10h-IC19_10h	DMRTA2	-1.62391	0.61635
Kent_10h-IC19_10h	DUOXA1	-1.62391	0.61635
Kent_10h-IC19_10h	ENO4	-1.62391	0.61635
Kent_10h-IC19_10h	GAS1	-1.62391	0.61635
Kent_10h-IC19_10h	IL36G	-1.62391	0.61635
Kent_10h-IC19_10h	MEGF11	-1.62391	0.61635
Kent_10h-IC19_10h	MPEG1	-1.62391	0.61635
Kent_10h-IC19_10h	OTUD7A	-1.62391	0.61635
Kent_10h-IC19_10h	PCDH12	-1.62391	0.61635
Kent_10h-IC19_10h	PLAC8L1	-1.62391	0.61635
Kent_10h-IC19_10h	RASA4B	-1.62391	0.61635
Kent_10h-IC19_10h	RASGEF1C	-1.62391	0.61635
Kent_10h-IC19_10h	SLC13A4	-1.62391	0.61635
Kent_10h-IC19_10h	TMEM220	-1.62391	0.61635
Kent_10h-IC19_10h	TSPAN7	-1.62391	0.61635
Kent_10h-IC19_10h	UCN2	-1.62356	0.441683
Kent_10h-IC19_10h	CATSPER1	-1.6235	0.444877
Kent_10h-IC19_10h	CFAP221	-1.6235	0.444877
Kent_10h-IC19_10h	DPH6	-1.62216	0.240276
Kent_10h-IC19_10h	P2RX5	-1.62138	0.21334
Kent_10h-IC19_10h	STARD8	-1.62005	0.442009
Kent_10h-IC19_10h	FZD9	-1.61646	0.444251
Kent_10h-IC19_10h	REEP2	-1.61483	0.212778
Kent_10h-IC19_10h	MRPS24	-1.60682	0.674044
Kent_10h-IC19_10h	SNX15	-1.60682	0.674046
Kent_10h-IC19_10h	BNIPL	-1.60564	0.595231
Kent_10h-IC19_10h	C16orf74	-1.60564	0.595231
Kent_10h-IC19_10h	CAMK1D	-1.60564	0.595231
Kent_10h-IC19_10h	CARMIL3	-1.60564	0.595231
Kent_10h-IC19_10h	CIART	-1.60564	0.595231
Kent_10h-IC19_10h	CPNE5	-1.60564	0.595231
Kent_10h-IC19_10h	EFCAB5	-1.60564	0.595231
Kent_10h-IC19_10h	GBP6	-1.60564	0.595231
Kent_10h-IC19_10h	GRIK5	-1.60564	0.595231
Kent_10h-IC19_10h	HIPK4	-1.60564	0.595231
Kent_10h-IC19_10h	IL10RA	-1.60564	0.595231
Kent_10h-IC19_10h	KCNE5	-1.60564	0.595231
Kent_10h-IC19_10h	LRRC69	-1.60564	0.595231
Kent_10h-IC19_10h	LYZL4	-1.60564	0.595231
Kent_10h-IC19_10h	MGAT5B	-1.60564	0.595231
Kent_10h-IC19_10h	MILR1	-1.60564	0.595231
Kent_10h-IC19_10h	MSH5-SAPCD1	-1.60564	0.595231
Kent_10h-IC19_10h	PILRA	-1.60564	0.595231
Kent_10h-IC19_10h	PTGER2	-1.60564	0.595231
Kent_10h-IC19_10h	RBM44	-1.60564	0.595231
Kent_10h-IC19_10h	RDH12	-1.60564	0.595231
Kent_10h-IC19_10h	RFTN2	-1.60564	0.595231
Kent_10h-IC19_10h	SDK2	-1.60564	0.595231
Kent_10h-IC19_10h	SEC14L4	-1.60564	0.595231
Kent_10h-IC19_10h	TOX	-1.60564	0.595231
Kent_10h-IC19_10h	TTYH2	-1.60564	0.595231
Kent_10h-IC19_10h	UGT1A4	-1.60564	0.595231
Kent_10h-IC19_10h	YPEL4	-1.60564	0.595231
Kent_10h-IC19_10h	ZNF79	-1.60453	0.110079
Kent_10h-IC19_10h	PLAT	-1.60141	1.20969e-14
Kent_10h-IC19_10h	ADAMTS7	-1.59808	0.597819
Kent_10h-IC19_10h	AL365205.1	-1.59808	0.597819
Kent_10h-IC19_10h	ATP1A3	-1.59808	0.597819
Kent_10h-IC19_10h	CADM2	-1.59808	0.597819
Kent_10h-IC19_10h	DISP3	-1.59808	0.597819
Kent_10h-IC19_10h	F11	-1.59808	0.597819
Kent_10h-IC19_10h	FKBP2	-1.59808	0.597819
Kent_10h-IC19_10h	FNDC1	-1.59808	0.597819
Kent_10h-IC19_10h	GPR52	-1.59808	0.597819
Kent_10h-IC19_10h	KCNH7	-1.59808	0.597819
Kent_10h-IC19_10h	KCNJ12	-1.59808	0.597819
Kent_10h-IC19_10h	KRT24	-1.59808	0.597819
Kent_10h-IC19_10h	LRRC63	-1.59808	0.597819
Kent_10h-IC19_10h	MIA	-1.59808	0.597819
Kent_10h-IC19_10h	MTNR1A	-1.59808	0.597819
Kent_10h-IC19_10h	NLRP9	-1.59808	0.597819
Kent_10h-IC19_10h	POU5F1B	-1.59808	0.597819
Kent_10h-IC19_10h	RHCE	-1.59808	0.597819
Kent_10h-IC19_10h	RNF151	-1.59808	0.597819
Kent_10h-IC19_10h	SLC22A31	-1.59808	0.597819
Kent_10h-IC19_10h	ZSWIM5	-1.59808	0.597819
Kent_10h-IC19_10h	ZPLD1	-1.59745	0.215248
Kent_10h-IC19_10h	FOXD4	-1.59464	0.326894
Kent_10h-IC19_10h	AOX1	-1.58813	0.628154
Kent_10h-IC19_10h	C8orf44	-1.58813	0.628154
Kent_10h-IC19_10h	CFAP54	-1.58813	0.628154
Kent_10h-IC19_10h	GPR150	-1.58813	0.628154
Kent_10h-IC19_10h	KCNE1	-1.58813	0.628154
Kent_10h-IC19_10h	MRGPRF	-1.58813	0.628154
Kent_10h-IC19_10h	NFASC	-1.58813	0.628154
Kent_10h-IC19_10h	NGEF	-1.58813	0.628154
Kent_10h-IC19_10h	NOS3	-1.58813	0.628154
Kent_10h-IC19_10h	ROBO3	-1.58813	0.628154
Kent_10h-IC19_10h	SMIM38	-1.58813	0.628154
Kent_10h-IC19_10h	SOX2	-1.58813	0.628154
Kent_10h-IC19_10h	SPAG8	-1.58813	0.628154
Kent_10h-IC19_10h	SRL	-1.58813	0.628154
Kent_10h-IC19_10h	TEX52	-1.58813	0.628154
Kent_10h-IC19_10h	VWCE	-1.58813	0.628154
Kent_10h-IC19_10h	ZEB2	-1.58813	0.628154
Kent_10h-IC19_10h	AC145212.1	-1.58077	0.603805
Kent_10h-IC19_10h	AL353588.1	-1.58077	0.603805
Kent_10h-IC19_10h	ANP32D	-1.58077	0.603805
Kent_10h-IC19_10h	BCAT1	-1.58077	0.603805
Kent_10h-IC19_10h	BTBD16	-1.58077	0.603805
Kent_10h-IC19_10h	C15orf65	-1.58077	0.603805
Kent_10h-IC19_10h	CAPN9	-1.58077	0.603805
Kent_10h-IC19_10h	CCDC200	-1.58077	0.603805
Kent_10h-IC19_10h	CD101	-1.58077	0.603805
Kent_10h-IC19_10h	CD5	-1.58077	0.603805
Kent_10h-IC19_10h	CRB2	-1.58077	0.603805
Kent_10h-IC19_10h	CSF2	-1.58077	0.603805
Kent_10h-IC19_10h	CXCL9	-1.58077	0.603805
Kent_10h-IC19_10h	CYP2C9	-1.58077	0.603805
Kent_10h-IC19_10h	CYP4B1	-1.58077	0.603805
Kent_10h-IC19_10h	EMX1	-1.58077	0.603805
Kent_10h-IC19_10h	ERICH6	-1.58077	0.603805
Kent_10h-IC19_10h	FBXO39	-1.58077	0.603805
Kent_10h-IC19_10h	FUT6	-1.58077	0.603805
Kent_10h-IC19_10h	GBP5	-1.58077	0.603805
Kent_10h-IC19_10h	HSD17B14	-1.58077	0.603805
Kent_10h-IC19_10h	ID4	-1.58077	0.603805
Kent_10h-IC19_10h	INSYN2A	-1.58077	0.603805
Kent_10h-IC19_10h	ITGB2	-1.58077	0.603805
Kent_10h-IC19_10h	MAP4K1	-1.58077	0.603805
Kent_10h-IC19_10h	MBLAC1	-1.58077	0.603805
Kent_10h-IC19_10h	NGFR	-1.58077	0.603805
Kent_10h-IC19_10h	PBOV1	-1.58077	0.603805
Kent_10h-IC19_10h	RAPGEF4	-1.58077	0.603805
Kent_10h-IC19_10h	RPP21	-1.58077	0.603805
Kent_10h-IC19_10h	SAMSN1	-1.58077	0.603805
Kent_10h-IC19_10h	SLC10A1	-1.58077	0.603805
Kent_10h-IC19_10h	SLC1A2	-1.58077	0.603805
Kent_10h-IC19_10h	SLC22A17	-1.58077	0.603805
Kent_10h-IC19_10h	SPON1	-1.58077	0.603805
Kent_10h-IC19_10h	STRA6	-1.58077	0.603805
Kent_10h-IC19_10h	SV2B	-1.58077	0.603805
Kent_10h-IC19_10h	TLE6	-1.58077	0.603805
Kent_10h-IC19_10h	TMEM117	-1.58077	0.603805
Kent_10h-IC19_10h	OAS2	-1.57276	1.02173e-18
Kent_10h-IC19_10h	AC004556.3	-1.57211	0.633396
Kent_10h-IC19_10h	ARHGAP25	-1.57211	0.633396
Kent_10h-IC19_10h	CD244	-1.57211	0.633396
Kent_10h-IC19_10h	CD27	-1.57211	0.633396
Kent_10h-IC19_10h	CEP112	-1.57211	0.633396
Kent_10h-IC19_10h	CFAP53	-1.57211	0.633396
Kent_10h-IC19_10h	CH25H	-1.57211	0.633396
Kent_10h-IC19_10h	GLI1	-1.57211	0.633396
Kent_10h-IC19_10h	MDH1B	-1.57211	0.633396
Kent_10h-IC19_10h	MRAP2	-1.57211	0.633396
Kent_10h-IC19_10h	NDUFA7	-1.57211	0.633396
Kent_10h-IC19_10h	NPR1	-1.57211	0.633396
Kent_10h-IC19_10h	PEX11G	-1.57211	0.633396
Kent_10h-IC19_10h	RAB40AL	-1.57211	0.633396
Kent_10h-IC19_10h	RAPSN	-1.57211	0.633396
Kent_10h-IC19_10h	TPRG1	-1.57211	0.633396
Kent_10h-IC19_10h	VPS37D	-1.57211	0.633396
Kent_10h-IC19_10h	PEAR1	-1.56311	0.321786
Kent_10h-IC19_10h	TLDC2	-1.55973	0.12942
Kent_10h-IC19_10h	FTCDNL1	-1.55936	0.327607
Kent_10h-IC19_10h	DTNA	-1.55657	0.175663
Kent_10h-IC19_10h	SETD4	-1.55472	0.050743
Kent_10h-IC19_10h	CAMKK1	-1.55414	0.339071
Kent_10h-IC19_10h	TMPRSS3	-1.54916	0.0562011
Kent_10h-IC19_10h	SLC25A32	-1.54881	0.325142
Kent_10h-IC19_10h	CFAP251	-1.54266	0.333704
Kent_10h-IC19_10h	FAM131B	-1.54217	0.343561
Kent_10h-IC19_10h	EFCAB7	-1.54066	0.34207
Kent_10h-IC19_10h	OSR1	-1.53844	0.167296
Kent_10h-IC19_10h	UPF3B	-1.53844	0.167296
Kent_10h-IC19_10h	TVP23C	-1.52589	0.333364
Kent_10h-IC19_10h	LEMD1	-1.52509	0.347519
Kent_10h-IC19_10h	H2BC14	-1.52468	0.27617
Kent_10h-IC19_10h	COL11A2	-1.5229	0.35062
Kent_10h-IC19_10h	AGAP2	-1.52211	0.334758
Kent_10h-IC19_10h	HOXA13	-1.51464	0.349852
Kent_10h-IC19_10h	RASGRP3	-1.512	0.14554
Kent_10h-IC19_10h	C5AR1	-1.50578	0.359607
Kent_10h-IC19_10h	NEK3	-1.50334	0.347319
Kent_10h-IC19_10h	PCGF6	-1.49432	0.256018
Kent_10h-IC19_10h	PHF11	-1.48352	0.0621775
Kent_10h-IC19_10h	TDRD7	-1.47867	0.00329428
Kent_10h-IC19_10h	FAM86B1	-1.47634	0.270315
Kent_10h-IC19_10h	ICOSLG	-1.47573	0.112373
Kent_10h-IC19_10h	TNFSF13	-1.47188	0.0926933
Kent_10h-IC19_10h	GATD3A	-1.46775	0.298183
Kent_10h-IC19_10h	IDO1	-1.46748	0.263127
Kent_10h-IC19_10h	PSMA6	-1.46552	0.219656
Kent_10h-IC19_10h	YY2	-1.45765	0.204347
Kent_10h-IC19_10h	SERPINA6	-1.45719	0.0962301
Kent_10h-IC19_10h	RABL2A	-1.44976	0.270379
Kent_10h-IC19_10h	RSRP1	-1.44069	0.273707
Kent_10h-IC19_10h	MX1	-1.43629	1.16525e-21
Kent_10h-IC19_10h	PLCB4	-1.42518	0.0492868
Kent_10h-IC19_10h	CXCL6	-1.42479	8.10805e-07
Kent_10h-IC19_10h	MOGAT1	-1.42154	0.146156
Kent_10h-IC19_10h	CMPK2	-1.41719	1.76098e-06
Kent_10h-IC19_10h	RMND1	-1.40632	0.166434
Kent_10h-IC19_10h	RSAD2	-1.40573	1.48534e-11
Kent_10h-IC19_10h	FAAP24	-1.40486	0.164838
Kent_10h-IC19_10h	TMEM143	-1.40474	0.148037
Kent_10h-IC19_10h	CFAP92	-1.3919	0.146341
Kent_10h-IC19_10h	CSF1	-1.38252	0.0659715
Kent_10h-IC19_10h	PIF1	-1.37872	0.117088
Kent_10h-IC19_10h	ZNF775	-1.37439	0.441418
Kent_10h-IC19_10h	GOLGA7B	-1.35733	0.252974
Kent_10h-IC19_10h	BEND6	-1.3556	0.415112
Kent_10h-IC19_10h	C6orf201	-1.3556	0.415112
Kent_10h-IC19_10h	EPHA7	-1.35222	0.324419
Kent_10h-IC19_10h	MMAA	-1.35207	0.170797
Kent_10h-IC19_10h	RPL26L1	-1.34895	0.166178
Kent_10h-IC19_10h	IRF8	-1.34252	0.410096
Kent_10h-IC19_10h	PCDHB11	-1.34252	0.410096
Kent_10h-IC19_10h	FOXA2	-1.3406	0.258231
Kent_10h-IC19_10h	LIMD2	-1.33929	0.3331
Kent_10h-IC19_10h	OVOL2	-1.33803	0.416015
Kent_10h-IC19_10h	KDM7A	-1.33681	0.0893725
Kent_10h-IC19_10h	ATP2A3	-1.33421	0.415562
Kent_10h-IC19_10h	CCDC122	-1.33421	0.415562
Kent_10h-IC19_10h	GPR132	-1.33412	0.423761
Kent_10h-IC19_10h	POU4F1	-1.3319	0.255319
Kent_10h-IC19_10h	CCDC78	-1.32925	0.413515
Kent_10h-IC19_10h	HCRTR1	-1.32717	0.418425
Kent_10h-IC19_10h	U2AF1L4	-1.32655	0.200474
Kent_10h-IC19_10h	RMDN2	-1.32437	0.316318
Kent_10h-IC19_10h	A4GALT	-1.32397	0.103895
Kent_10h-IC19_10h	NDUFAF1	-1.32281	0.134444
Kent_10h-IC19_10h	PTGS1	-1.32228	0.420423
Kent_10h-IC19_10h	RBKS	-1.32228	0.420423
Kent_10h-IC19_10h	SLC22A15	-1.32228	0.420423
Kent_10h-IC19_10h	ACOT4	-1.32005	0.427438
Kent_10h-IC19_10h	TINAG	-1.31833	0.318768
Kent_10h-IC19_10h	TNFRSF9	-1.3183	0.25447
Kent_10h-IC19_10h	IFNL2	-1.31688	0.327814
Kent_10h-IC19_10h	MOCS1	-1.31688	0.327814
Kent_10h-IC19_10h	EID2B	-1.3155	0.252087
Kent_10h-IC19_10h	PPM1J	-1.31475	0.442523
Kent_10h-IC19_10h	TSPAN2	-1.31213	0.329757
Kent_10h-IC19_10h	IFTAP	-1.31006	0.33925
Kent_10h-IC19_10h	FBXL22	-1.30883	0.331112
Kent_10h-IC19_10h	SOWAHA	-1.3084	0.440319
Kent_10h-IC19_10h	GTF2E2	-1.30664	0.012141
Kent_10h-IC19_10h	RAB3B	-1.30531	0.286174
Kent_10h-IC19_10h	C15orf48	-1.30506	0.136565
Kent_10h-IC19_10h	CRYM	-1.30165	0.438594
Kent_10h-IC19_10h	ITPRIP	-1.30165	0.438594
Kent_10h-IC19_10h	GRK5	-1.29707	0.422184
Kent_10h-IC19_10h	C14orf28	-1.2967	0.442969
Kent_10h-IC19_10h	EPHX4	-1.29607	0.247976
Kent_10h-IC19_10h	PDF	-1.29566	0.335065
Kent_10h-IC19_10h	PPP1R14C	-1.28935	0.429352
Kent_10h-IC19_10h	RIPOR2	-1.28605	0.436709
Kent_10h-IC19_10h	DBNDD2	-1.28574	0.291952
Kent_10h-IC19_10h	NUDT2	-1.27992	0.349106
Kent_10h-IC19_10h	XAF1	-1.27653	0.00118533
Kent_10h-IC19_10h	UNC5B	-1.27565	0.451627
Kent_10h-IC19_10h	IFITM2	-1.26955	0.202182
Kent_10h-IC19_10h	CSRNP3	-1.26875	0.454456
Kent_10h-IC19_10h	ASS1	-1.26277	0.0190079
Kent_10h-IC19_10h	RBM45	-1.26094	0.191706
Kent_10h-IC19_10h	SESN1	-1.25172	0.194897
Kent_10h-IC19_10h	IFIT1	-1.24483	1.34376e-07
Kent_10h-IC19_10h	C19orf18	-1.24454	0.603431
Kent_10h-IC19_10h	C2orf72	-1.24431	0.600018
Kent_10h-IC19_10h	MYLK4	-1.24421	0.598498
Kent_10h-IC19_10h	TDRD9	-1.24421	0.598498
Kent_10h-IC19_10h	LARGE1	-1.24172	0.0446538
Kent_10h-IC19_10h	IFI44L	-1.24078	1.88909e-07
Kent_10h-IC19_10h	C4B	-1.23286	0.585959
Kent_10h-IC19_10h	C6orf52	-1.23286	0.585959
Kent_10h-IC19_10h	GUCA1B	-1.23286	0.585959
Kent_10h-IC19_10h	OXGR1	-1.23286	0.585959
Kent_10h-IC19_10h	ZNF486	-1.23286	0.585959
Kent_10h-IC19_10h	ESR1	-1.23272	0.582702
Kent_10h-IC19_10h	HECW2	-1.23272	0.582702
Kent_10h-IC19_10h	TMEM91	-1.23272	0.582702
Kent_10h-IC19_10h	ZNF596	-1.23272	0.582702
Kent_10h-IC19_10h	CCDC184	-1.23265	0.581255
Kent_10h-IC19_10h	CHN1	-1.23265	0.581255
Kent_10h-IC19_10h	FSIP2	-1.23265	0.581255
Kent_10h-IC19_10h	LTK	-1.23265	0.581255
Kent_10h-IC19_10h	OVGP1	-1.23265	0.581255
Kent_10h-IC19_10h	EOLA2	-1.23088	0.053324
Kent_10h-IC19_10h	EGF	-1.22832	0.587666
Kent_10h-IC19_10h	LCN12	-1.22832	0.587666
Kent_10h-IC19_10h	OR2A7	-1.22832	0.587666
Kent_10h-IC19_10h	ELN	-1.22822	0.584394
Kent_10h-IC19_10h	KIZ	-1.22822	0.584394
Kent_10h-IC19_10h	LTC4S	-1.22822	0.584394
Kent_10h-IC19_10h	PROX2	-1.22818	0.58294
Kent_10h-IC19_10h	DDX60	-1.22805	7.70392e-07
Kent_10h-IC19_10h	DZIP1L	-1.22803	0.34947
Kent_10h-IC19_10h	KIAA0319	-1.22764	0.155909
Kent_10h-IC19_10h	GBP4	-1.22654	0.00152893
Kent_10h-IC19_10h	GPR135	-1.22571	0.25032
Kent_10h-IC19_10h	IFIT3	-1.22264	0.000583192
Kent_10h-IC19_10h	GARNL3	-1.22257	0.58984
Kent_10h-IC19_10h	YIPF7	-1.22257	0.58984
Kent_10h-IC19_10h	AL049629.2	-1.22253	0.586547
Kent_10h-IC19_10h	GFAP	-1.22251	0.585084
Kent_10h-IC19_10h	H2BS1	-1.22251	0.585084
Kent_10h-IC19_10h	C2CD4C	-1.21799	0.575181
Kent_10h-IC19_10h	CCDC183	-1.21799	0.575181
Kent_10h-IC19_10h	MAP6D1	-1.21799	0.575181
Kent_10h-IC19_10h	MAT1A	-1.21799	0.575181
Kent_10h-IC19_10h	NDUFA13	-1.21799	0.575181
Kent_10h-IC19_10h	PFN4	-1.21799	0.575181
Kent_10h-IC19_10h	SLC22A14	-1.21799	0.575181
Kent_10h-IC19_10h	SLIT1	-1.21799	0.575181
Kent_10h-IC19_10h	ZDHHC11B	-1.21799	0.575181
Kent_10h-IC19_10h	DCHS2	-1.21799	0.572121
Kent_10h-IC19_10h	MAK	-1.21799	0.572121
Kent_10h-IC19_10h	NKX6-2	-1.21799	0.572121
Kent_10h-IC19_10h	MRM2	-1.21799	0.570762
Kent_10h-IC19_10h	SLX1B	-1.21799	0.570762
Kent_10h-IC19_10h	COL4A2	-1.21349	0.588478
Kent_10h-IC19_10h	H2BC3	-1.21349	0.588478
Kent_10h-IC19_10h	KCNIP4	-1.21349	0.588478
Kent_10h-IC19_10h	SRXN1	-1.21349	0.588478
Kent_10h-IC19_10h	TRIM7	-1.21349	0.588478
Kent_10h-IC19_10h	TXNDC5	-1.21349	0.588478
Kent_10h-IC19_10h	AC010325.1	-1.21348	0.589956
Kent_10h-IC19_10h	DEFB1	-1.21348	0.589956
Kent_10h-IC19_10h	FBXO15	-1.21348	0.589956
Kent_10h-IC19_10h	EBLN2	-1.21344	0.593281
Kent_10h-IC19_10h	FBLN5	-1.21344	0.593281
Kent_10h-IC19_10h	LINC00672	-1.21344	0.593281
Kent_10h-IC19_10h	NACA2	-1.21344	0.593281
Kent_10h-IC19_10h	KLHDC7B	-1.21331	0.333836
Kent_10h-IC19_10h	EFNA2	-1.21195	0.611782
Kent_10h-IC19_10h	NRIP2	-1.21195	0.611782
Kent_10h-IC19_10h	TBC1D3E	-1.2119	0.615288
Kent_10h-IC19_10h	GJB7	-1.20778	0.590642
Kent_10h-IC19_10h	IGSF11	-1.20778	0.590642
Kent_10h-IC19_10h	RAMACL	-1.20778	0.590642
Kent_10h-IC19_10h	PCDHB8	-1.20773	0.592129
Kent_10h-IC19_10h	RAB6D	-1.20773	0.592129
Kent_10h-IC19_10h	RGS9	-1.20764	0.595476
Kent_10h-IC19_10h	SIX2	-1.20764	0.595476
Kent_10h-IC19_10h	SLC5A8	-1.20764	0.595476
Kent_10h-IC19_10h	SVEP1	-1.20764	0.595476
Kent_10h-IC19_10h	EGR4	-1.20615	0.308085
Kent_10h-IC19_10h	IFI35	-1.20559	3.25638e-05
Kent_10h-IC19_10h	FBXL15	-1.20498	0.308585
Kent_10h-IC19_10h	ZRSR2	-1.20433	0.405725
Kent_10h-IC19_10h	ADIRF	-1.20324	0.592352
Kent_10h-IC19_10h	CA9	-1.20324	0.592352
Kent_10h-IC19_10h	ESAM	-1.20324	0.592352
Kent_10h-IC19_10h	DDO	-1.20318	0.593847
Kent_10h-IC19_10h	ICAM2	-1.20304	0.59721
Kent_10h-IC19_10h	LRRN2	-1.20304	0.59721
Kent_10h-IC19_10h	NHLH1	-1.20304	0.59721
Kent_10h-IC19_10h	MTFR1L	-1.20129	0.0707611
Kent_10h-IC19_10h	HERC6	-1.19919	0.000216637
Kent_10h-IC19_10h	CXCL13	-1.19731	0.620575
Kent_10h-IC19_10h	DEPDC4	-1.19731	0.620575
Kent_10h-IC19_10h	ERVFRD-1	-1.19731	0.620575
Kent_10h-IC19_10h	SSC5D	-1.19731	0.620575
Kent_10h-IC19_10h	TNFSF13B	-1.19568	0.30678
Kent_10h-IC19_10h	GALNT18	-1.19371	0.156593
Kent_10h-IC19_10h	HHLA2	-1.18444	0.399633
Kent_10h-IC19_10h	IFIT2	-1.18094	2.2833e-06
Kent_10h-IC19_10h	CDHR3	-1.18011	0.326921
Kent_10h-IC19_10h	IRF7	-1.17837	0.00124051
Kent_10h-IC19_10h	WASHC3	-1.17712	0.164015
Kent_10h-IC19_10h	MRPS18C	-1.17559	0.185948
Kent_10h-IC19_10h	LYPD3	-1.17273	0.14706
Kent_10h-IC19_10h	SUGCT	-1.172	0.409163
Kent_10h-IC19_10h	PHACTR3	-1.1647	0.399844
Kent_10h-IC19_10h	VKORC1	-1.16305	0.0352501
Kent_10h-IC19_10h	NCCRP1	-1.16114	0.403902
Kent_10h-IC19_10h	APC2	-1.16028	0.397193
Kent_10h-IC19_10h	OR2I1P	-1.1599	0.00772081
Kent_10h-IC19_10h	LAMP3	-1.15918	0.000817955
Kent_10h-IC19_10h	ZNF296	-1.15623	0.208515
Kent_10h-IC19_10h	FCRLB	-1.15592	0.410751
Kent_10h-IC19_10h	BATF2	-1.1559	0.0801654
Kent_10h-IC19_10h	DDX60L	-1.15414	3.11822e-05
Kent_10h-IC19_10h	FBXO16	-1.15357	0.393803
Kent_10h-IC19_10h	REC8	-1.15274	0.161412
Kent_10h-IC19_10h	MT2A	-1.15004	0.395408
Kent_10h-IC19_10h	PCDHB10	-1.14841	0.398438
Kent_10h-IC19_10h	ERO1B	-1.14399	0.121289
Kent_10h-IC19_10h	NBPF9	-1.14395	0.294939
Kent_10h-IC19_10h	LACC1	-1.14383	0.406894
Kent_10h-IC19_10h	LIPT2	-1.14014	0.179437
Kent_10h-IC19_10h	DDC	-1.13967	0.418042
Kent_10h-IC19_10h	IRF1	-1.13815	4.16799e-05
Kent_10h-IC19_10h	RPL22L1	-1.13651	0.00506346
Kent_10h-IC19_10h	SLC6A14	-1.13584	5.44741e-12
Kent_10h-IC19_10h	PROCR	-1.13532	0.231249
Kent_10h-IC19_10h	CPLX1	-1.13242	0.540091
Kent_10h-IC19_10h	SEM1	-1.12973	0.433419
Kent_10h-IC19_10h	SCGN	-1.12461	0.22666
Kent_10h-IC19_10h	SLC16A12	-1.12345	0.525145
Kent_10h-IC19_10h	EMILIN2	-1.12034	0.138555
Kent_10h-IC19_10h	GJA3	-1.11867	0.179678
Kent_10h-IC19_10h	ACADL	-1.11808	0.552088
Kent_10h-IC19_10h	ONECUT1	-1.11603	0.552934
Kent_10h-IC19_10h	H4C11	-1.11309	0.302064
Kent_10h-IC19_10h	NENF	-1.11199	0.0824783
Kent_10h-IC19_10h	SENP8	-1.10735	0.435631
Kent_10h-IC19_10h	NOS1AP	-1.10602	0.298584
Kent_10h-IC19_10h	WBP1	-1.10186	0.539092
Kent_10h-IC19_10h	TMEM116	-1.0988	0.226055
Kent_10h-IC19_10h	EEF1AKMT2	-1.09689	0.219255
Kent_10h-IC19_10h	SAMHD1	-1.09631	1.92732e-08
Kent_10h-IC19_10h	FDXR	-1.09287	0.313734
Kent_10h-IC19_10h	BPHL	-1.08905	0.136295
Kent_10h-IC19_10h	MNS1	-1.08542	0.241102
Kent_10h-IC19_10h	NIPSNAP3A	-1.08541	0.181002
Kent_10h-IC19_10h	DNALI1	-1.08482	0.220067
Kent_10h-IC19_10h	BEAN1	-1.08453	0.524827
Kent_10h-IC19_10h	TSSK6	-1.08202	0.525925
Kent_10h-IC19_10h	KRT6B	-1.07767	0.100907
Kent_10h-IC19_10h	PPFIA3	-1.07708	0.275175
Kent_10h-IC19_10h	AVIL	-1.07633	0.52842
Kent_10h-IC19_10h	LPAR1	-1.0748	0.114157
Kent_10h-IC19_10h	PRLR	-1.0738	0.295888
Kent_10h-IC19_10h	ERV3-1	-1.07322	0.543584
Kent_10h-IC19_10h	FHIT	-1.07006	0.529209
Kent_10h-IC19_10h	FSCN2	-1.06909	0.54743
Kent_10h-IC19_10h	PIN4	-1.06909	0.375054
Kent_10h-IC19_10h	H2AC18	-1.06847	0.391108
Kent_10h-IC19_10h	KLHL31	-1.06442	0.5353
Kent_10h-IC19_10h	IFIT5	-1.06399	8.08599e-05
Kent_10h-IC19_10h	OOEP	-1.06189	0.386889
Kent_10h-IC19_10h	ELOVL2	-1.06185	0.532822
Kent_10h-IC19_10h	GPATCH11	-1.06157	0.277443
Kent_10h-IC19_10h	PRORP	-1.05709	0.270854
Kent_10h-IC19_10h	RNF39	-1.05697	0.279526
Kent_10h-IC19_10h	RGMA	-1.0559	0.551061
Kent_10h-IC19_10h	GDPD5	-1.05334	0.226155
Kent_10h-IC19_10h	GOLT1A	-1.0528	0.382826
Kent_10h-IC19_10h	COMMD1	-1.04975	0.14258
Kent_10h-IC19_10h	CKMT1B	-1.04872	0.547708
Kent_10h-IC19_10h	FAM98C	-1.04824	0.138459
Kent_10h-IC19_10h	OAS3	-1.04737	2.97578e-08
Kent_10h-IC19_10h	METTL18	-1.04699	0.199552
Kent_10h-IC19_10h	CFDP1	-1.04555	0.263475
Kent_10h-IC19_10h	RALGPS1	-1.0444	0.406435
Kent_10h-IC19_10h	GLP2R	-1.04242	0.554223
Kent_10h-IC19_10h	UTP14A	-1.03853	0.0195975
Kent_10h-IC19_10h	ADAM23	-1.03696	0.398124
Kent_10h-IC19_10h	TRMT13	-1.03642	0.273893
Kent_10h-IC19_10h	RIPK3	-1.03606	0.555021
Kent_10h-IC19_10h	TMEM81	-1.03592	0.304645
Kent_10h-IC19_10h	FOXRED1	-1.03403	0.133237
Kent_10h-IC19_10h	FAM151B	-1.0327	0.541279
Kent_10h-IC19_10h	TAFA2	-1.02885	0.546492
Kent_10h-IC19_10h	ADCK5	-1.02815	0.121439
Kent_10h-IC19_10h	PABPC3	-1.02739	0.558796
Kent_10h-IC19_10h	TACR2	-1.02698	0.54382
Kent_10h-IC19_10h	TXNDC12	-1.02552	0.263624
Kent_10h-IC19_10h	BORCS7	-1.02445	0.365273
Kent_10h-IC19_10h	AL157392.5	-1.02303	0.55878
Kent_10h-IC19_10h	ZNF71	-1.02286	0.42618
Kent_10h-IC19_10h	RTN4R	-1.02127	0.510997
Kent_10h-IC19_10h	CHCHD1	-1.01904	0.210073
Kent_10h-IC19_10h	ZNF790	-1.01779	0.26692
Kent_10h-IC19_10h	ITGAE	-1.01039	0.351759
Kent_10h-IC19_10h	FNDC4	-1.00999	0.268017
Kent_10h-IC19_10h	TLK2	-1.00761	0.0178684
Kent_10h-IC19_10h	ZSCAN16	-1.00585	0.353538
Kent_10h-IC19_10h	GKAP1	-1.00564	0.56638
Kent_10h-IC19_10h	GPC3	-1.0054	0.192179
Kent_10h-IC19_10h	TMEM238	-1.00524	0.381791
Kent_10h-IC19_10h	BBC3	-1.00485	0.0876727
Kent_10h-IC19_10h	NRL	-1.00324	0.490254
Kent_10h-IC19_10h	PTX3	-1.00217	0.358444
Kent_10h-IC19_10h	DRC3	-0.996759	0.49337
Kent_10h-IC19_10h	TIMM23B	-0.996231	0.336651
Kent_10h-IC19_10h	STAB1	-0.994917	0.422034
Kent_10h-IC19_10h	ZNF573	-0.994608	0.183291
Kent_10h-IC19_10h	U2AF1	-0.993893	0.488254
Kent_10h-IC19_10h	KCNS3	-0.992083	0.489131
Kent_10h-IC19_10h	UNC119	-0.990734	0.248372
Kent_10h-IC19_10h	SAT2	-0.990683	0.397172
Kent_10h-IC19_10h	ISCA1	-0.990432	0.0609637
Kent_10h-IC19_10h	SYT11	-0.990379	0.360226
Kent_10h-IC19_10h	JAK2	-0.990168	0.107883
Kent_10h-IC19_10h	CYP2J2	-0.989159	0.0619164
Kent_10h-IC19_10h	PARP14	-0.988396	3.08469e-11
Kent_10h-IC19_10h	BCO1	-0.986536	0.513257
Kent_10h-IC19_10h	LRRC29	-0.986536	0.513257
Kent_10h-IC19_10h	NLRC5	-0.986208	0.0356702
Kent_10h-IC19_10h	FRA10AC1	-0.986179	0.506252
Kent_10h-IC19_10h	MPV17L2	-0.983331	0.119514
Kent_10h-IC19_10h	ZNF266	-0.983224	0.147628
Kent_10h-IC19_10h	NKX3-1	-0.982331	0.175773
Kent_10h-IC19_10h	AGA	-0.981964	0.259604
Kent_10h-IC19_10h	CNTRL	-0.981816	0.21232
Kent_10h-IC19_10h	ABCA12	-0.980798	0.135158
Kent_10h-IC19_10h	XPA	-0.980681	0.499851
Kent_10h-IC19_10h	SLFN5	-0.978734	6.82446e-09
Kent_10h-IC19_10h	RCBTB2	-0.977955	0.499541
Kent_10h-IC19_10h	OIP5	-0.976996	0.37856
Kent_10h-IC19_10h	SERINC4	-0.975508	0.498503
Kent_10h-IC19_10h	BTRC	-0.970476	0.172828
Kent_10h-IC19_10h	CDAN1	-0.969785	0.170286
Kent_10h-IC19_10h	TRMO	-0.968083	0.346928
Kent_10h-IC19_10h	ABCC2	-0.967562	0.498211
Kent_10h-IC19_10h	GCSH	-0.965623	0.508469
Kent_10h-IC19_10h	PROM1	-0.965534	0.000172631
Kent_10h-IC19_10h	MAD1L1	-0.965104	0.492386
Kent_10h-IC19_10h	OSCP1	-0.964467	0.525696
Kent_10h-IC19_10h	THAP10	-0.963902	0.237949
Kent_10h-IC19_10h	MFAP3L	-0.962238	0.121515
Kent_10h-IC19_10h	CYP27B1	-0.957632	0.492252
Kent_10h-IC19_10h	FAHD2B	-0.957543	0.5254
Kent_10h-IC19_10h	ALDH1A1	-0.956526	0.127657
Kent_10h-IC19_10h	PAIP2B	-0.955711	0.163667
Kent_10h-IC19_10h	FSBP	-0.954728	0.327299
Kent_10h-IC19_10h	AVEN	-0.953522	0.498107
Kent_10h-IC19_10h	GOLGA8A	-0.952787	0.316496
Kent_10h-IC19_10h	CEP95	-0.950344	0.184489
Kent_10h-IC19_10h	SMN1	-0.947706	0.472835
Kent_10h-IC19_10h	SWT1	-0.947253	0.50581
Kent_10h-IC19_10h	TSNARE1	-0.946943	0.127684
Kent_10h-IC19_10h	SNRPG	-0.944816	0.070106
Kent_10h-IC19_10h	C11orf1	-0.944424	0.513473
Kent_10h-IC19_10h	ZNF396	-0.944375	0.527626
Kent_10h-IC19_10h	NAT1	-0.943187	0.34808
Kent_10h-IC19_10h	PHC1	-0.943019	0.0838456
Kent_10h-IC19_10h	GBP1	-0.940748	0.0115132
Kent_10h-IC19_10h	TRIM69	-0.939332	0.114266
Kent_10h-IC19_10h	BX255925.3	-0.938995	0.227313
Kent_10h-IC19_10h	ERFL	-0.93888	0.508423
Kent_10h-IC19_10h	AVPI1	-0.938323	0.218994
Kent_10h-IC19_10h	PTRHD1	-0.938308	0.173569
Kent_10h-IC19_10h	SHFL	-0.937623	0.019077
Kent_10h-IC19_10h	TRAF1	-0.934782	0.510456
Kent_10h-IC19_10h	KLF12	-0.932336	0.29763
Kent_10h-IC19_10h	SIK1	-0.931996	0.542603
Kent_10h-IC19_10h	HACD1	-0.930747	0.335201
Kent_10h-IC19_10h	HEG1	-0.93002	0.454191
Kent_10h-IC19_10h	RNF227	-0.928466	0.457584
Kent_10h-IC19_10h	ETHE1	-0.928159	0.165058
Kent_10h-IC19_10h	LGALS9	-0.926498	0.00580777
Kent_10h-IC19_10h	RHBDD1	-0.926286	0.0303731
Kent_10h-IC19_10h	ATP23	-0.923899	0.47818
Kent_10h-IC19_10h	OAS1	-0.922854	2.03186e-05
Kent_10h-IC19_10h	DLX6	-0.921832	0.47305
Kent_10h-IC19_10h	SPATA2L	-0.921285	0.159301
Kent_10h-IC19_10h	LAP3	-0.920409	0.00108179
Kent_10h-IC19_10h	LDHD	-0.919674	0.379289
Kent_10h-IC19_10h	TMEM151A	-0.919057	0.539834
Kent_10h-IC19_10h	ZNF837	-0.917617	0.456729
Kent_10h-IC19_10h	MLLT11	-0.915317	0.30292
Kent_10h-IC19_10h	H3-5	-0.913803	0.407057
Kent_10h-IC19_10h	TTC34	-0.913803	0.407057
Kent_10h-IC19_10h	SOD2	-0.913392	2.27688e-10
Kent_10h-IC19_10h	FUNDC1	-0.905772	0.213825
Kent_10h-IC19_10h	PRMT9	-0.905763	0.270029
Kent_10h-IC19_10h	FXN	-0.904744	0.204877
Kent_10h-IC19_10h	ZMYND19	-0.904112	0.0502456
Kent_10h-IC19_10h	IL18R1	-0.903907	0.485821
Kent_10h-IC19_10h	MKKS	-0.903463	0.215139
Kent_10h-IC19_10h	ZSWIM7	-0.902922	0.4053
Kent_10h-IC19_10h	TRIB2	-0.902245	0.0967223
Kent_10h-IC19_10h	TASP1	-0.901753	0.208224
Kent_10h-IC19_10h	CASP9	-0.901377	0.309251
Kent_10h-IC19_10h	CYP3A5	-0.900672	0.202848
Kent_10h-IC19_10h	NBPF14	-0.900471	0.41988
Kent_10h-IC19_10h	DOC2A	-0.899721	0.207633
Kent_10h-IC19_10h	CSNK2A3	-0.898283	0.193237
Kent_10h-IC19_10h	CCNE2	-0.895858	0.187133
Kent_10h-IC19_10h	CFAP36	-0.893779	0.431419
Kent_10h-IC19_10h	HIRIP3	-0.892846	0.245827
Kent_10h-IC19_10h	PLPP3	-0.892669	0.177547
Kent_10h-IC19_10h	HLA-DQA1	-0.892379	0.432046
Kent_10h-IC19_10h	ZNF517	-0.890828	0.318139
Kent_10h-IC19_10h	TMEM268	-0.890074	0.163286
Kent_10h-IC19_10h	IFI44	-0.887705	0.00373025
Kent_10h-IC19_10h	TAP1	-0.886852	1.57263e-05
Kent_10h-IC19_10h	KRT14	-0.88674	0.387828
Kent_10h-IC19_10h	SLC35A1	-0.886427	0.274526
Kent_10h-IC19_10h	TRIM31	-0.884737	0.201921
Kent_10h-IC19_10h	TFEB	-0.884489	0.498641
Kent_10h-IC19_10h	TCF7L1	-0.882888	0.321019
Kent_10h-IC19_10h	CCDC198	-0.881966	0.154254
Kent_10h-IC19_10h	ZBP1	-0.880815	0.426977
Kent_10h-IC19_10h	ZNF337	-0.879776	0.43301
Kent_10h-IC19_10h	MMEL1	-0.879666	0.486519
Kent_10h-IC19_10h	ZNF443	-0.878129	0.443856
Kent_10h-IC19_10h	ETFBKMT	-0.873346	0.511063
Kent_10h-IC19_10h	NAPB	-0.873122	0.448691
Kent_10h-IC19_10h	MRPL33	-0.871565	0.414747
Kent_10h-IC19_10h	PCBP1	-0.8697	0.0824457
Kent_10h-IC19_10h	IL32	-0.866553	0.00893228
Kent_10h-IC19_10h	ISG15	-0.866174	0.0116605
Kent_10h-IC19_10h	RPP40	-0.863395	0.383081
Kent_10h-IC19_10h	NT5C3A	-0.863256	0.00256654
Kent_10h-IC19_10h	GMPR	-0.859631	0.45295
Kent_10h-IC19_10h	MGMT	-0.859122	0.404024
Kent_10h-IC19_10h	ACTR3B	-0.856349	0.225102
Kent_10h-IC19_10h	CCDC127	-0.856006	0.0426733
Kent_10h-IC19_10h	COPRS	-0.855793	0.153244
Kent_10h-IC19_10h	AVPR1A	-0.855766	0.345778
Kent_10h-IC19_10h	DHRS13	-0.855271	0.130475
Kent_10h-IC19_10h	BTNL9	-0.854839	0.539668
Kent_10h-IC19_10h	KLHL20	-0.854569	0.115993
Kent_10h-IC19_10h	HYAL3	-0.851606	0.388355
Kent_10h-IC19_10h	ZNF680	-0.849774	0.221975
Kent_10h-IC19_10h	PADI1	-0.847518	0.404342
Kent_10h-IC19_10h	YIPF1	-0.846937	0.222514
Kent_10h-IC19_10h	STAT1	-0.843443	6.97257e-14
Kent_10h-IC19_10h	DOK3	-0.843292	0.409892
Kent_10h-IC19_10h	CBWD1	-0.841191	0.133712
Kent_10h-IC19_10h	GRK3	-0.841024	0.0757847
Kent_10h-IC19_10h	KCTD14	-0.840711	0.195468
Kent_10h-IC19_10h	THOC7	-0.840584	0.0912118
Kent_10h-IC19_10h	DENND10	-0.836472	0.349898
Kent_10h-IC19_10h	POLR3F	-0.834723	0.433086
Kent_10h-IC19_10h	GPATCH4	-0.834623	0.199563
Kent_10h-IC19_10h	EXOSC3	-0.833955	0.377798
Kent_10h-IC19_10h	STEAP4	-0.833219	0.212576
Kent_10h-IC19_10h	KCTD21	-0.833198	0.375723
Kent_10h-IC19_10h	TTC30B	-0.832639	0.217898
Kent_10h-IC19_10h	COX17	-0.831969	0.352091
Kent_10h-IC19_10h	PARP9	-0.83118	2.39566e-05
Kent_10h-IC19_10h	PLGRKT	-0.830279	0.306598
Kent_10h-IC19_10h	POLE4	-0.830048	0.347177
Kent_10h-IC19_10h	CRAT	-0.828932	0.218588
Kent_10h-IC19_10h	ISG20	-0.82761	0.0324699
Kent_10h-IC19_10h	IFIH1	-0.827043	0.000352342
Kent_10h-IC19_10h	FANCB	-0.826839	0.281013
Kent_10h-IC19_10h	APBB3	-0.826002	0.33567
Kent_10h-IC19_10h	MPZL3	-0.823821	0.147448
Kent_10h-IC19_10h	ZNF57	-0.821321	0.388826
Kent_10h-IC19_10h	EMC2	-0.820861	0.356392
Kent_10h-IC19_10h	RIDA	-0.820861	0.356392
Kent_10h-IC19_10h	DNAJC24	-0.820716	0.185318
Kent_10h-IC19_10h	ADAM8	-0.8203	0.0543554
Kent_10h-IC19_10h	KL	-0.819683	0.605955
Kent_10h-IC19_10h	SAMD9	-0.818964	3.89528e-07
Kent_10h-IC19_10h	SHROOM4	-0.818844	0.326292
Kent_10h-IC19_10h	FAM43A	-0.816944	0.354489
Kent_10h-IC19_10h	RIOK2	-0.814979	0.0844758
Kent_10h-IC19_10h	NUDT18	-0.814912	0.290187
Kent_10h-IC19_10h	FAM20C	-0.814832	0.184242
Kent_10h-IC19_10h	TRMT11	-0.813813	0.279604
Kent_10h-IC19_10h	XDH	-0.813165	0.301691
Kent_10h-IC19_10h	TRANK1	-0.811962	0.0373095
Kent_10h-IC19_10h	MRPL54	-0.810838	0.312531
Kent_10h-IC19_10h	GSTZ1	-0.810603	0.279691
Kent_10h-IC19_10h	BPIFB1	-0.810268	0.317163
Kent_10h-IC19_10h	ZNF547	-0.809013	0.554517
Kent_10h-IC19_10h	ZNF17	-0.806275	0.345131
Kent_10h-IC19_10h	GRTP1	-0.805032	0.632457
Kent_10h-IC19_10h	SART1	-0.804273	0.0841873
Kent_10h-IC19_10h	ZDHHC11	-0.80314	0.276079
Kent_10h-IC19_10h	DDX58	-0.802036	0.00563938
Kent_10h-IC19_10h	CCL28	-0.801608	0.338444
Kent_10h-IC19_10h	SCN9A	-0.800845	0.279073
Kent_10h-IC19_10h	SAMD9L	-0.800638	0.00734543
Kent_10h-IC19_10h	IDNK	-0.800018	0.683893
Kent_10h-IC19_10h	TMEM254	-0.799157	0.139636
Kent_10h-IC19_10h	ERFE	-0.79914	0.684289
Kent_10h-IC19_10h	SEC16B	-0.798886	0.288252
Kent_10h-IC19_10h	PIK3IP1	-0.798243	0.278245
Kent_10h-IC19_10h	AFAP1L1	-0.797928	0.29958
Kent_10h-IC19_10h	TCEANC2	-0.797437	0.243324
Kent_10h-IC19_10h	SLC17A9	-0.796161	0.0650749
Kent_10h-IC19_10h	KIAA1586	-0.795764	0.200052
Kent_10h-IC19_10h	HELZ2	-0.795278	0.00122296
Kent_10h-IC19_10h	ASB14	-0.79479	0.683102
Kent_10h-IC19_10h	PCDHA4	-0.794076	0.382504
Kent_10h-IC19_10h	TUT1	-0.79296	0.237959
Kent_10h-IC19_10h	PSMB9	-0.791134	0.0244009
Kent_10h-IC19_10h	THEMIS2	-0.789708	0.283305
Kent_10h-IC19_10h	ZNF250	-0.789641	0.224163
Kent_10h-IC19_10h	TTC7B	-0.788086	0.329912
Kent_10h-IC19_10h	MOCS2	-0.782581	0.0293899
Kent_10h-IC19_10h	CCT6B	-0.781993	0.556292
Kent_10h-IC19_10h	ZNF846	-0.781993	0.556292
Kent_10h-IC19_10h	PRDM8	-0.781647	0.451822
Kent_10h-IC19_10h	NDUFA2	-0.781594	0.272199
Kent_10h-IC19_10h	UNC13A	-0.780993	0.24858
Kent_10h-IC19_10h	TRIM21	-0.780945	0.075773
Kent_10h-IC19_10h	ARID4A	-0.779803	0.249319
Kent_10h-IC19_10h	TERF1	-0.77838	0.150509
Kent_10h-IC19_10h	ZNF330	-0.778206	0.243481
Kent_10h-IC19_10h	LDHAL6B	-0.776611	0.604263
Kent_10h-IC19_10h	KLHL3	-0.774856	0.262967
Kent_10h-IC19_10h	PIGA	-0.774601	0.0435293
Kent_10h-IC19_10h	ZNF77	-0.773492	0.558634
Kent_10h-IC19_10h	ARHGEF35	-0.772861	0.611558
Kent_10h-IC19_10h	ZNF582	-0.771883	0.559507
Kent_10h-IC19_10h	TMEM237	-0.771118	0.061467
Kent_10h-IC19_10h	RBP5	-0.770984	0.67753
Kent_10h-IC19_10h	ZMYND12	-0.770984	0.67753
Kent_10h-IC19_10h	COL16A1	-0.770683	0.472206
Kent_10h-IC19_10h	PDZD7	-0.770354	0.606287
Kent_10h-IC19_10h	SLC25A18	-0.770354	0.606287
Kent_10h-IC19_10h	UBAP1L	-0.770354	0.606287
Kent_10h-IC19_10h	PRKG2	-0.76827	0.607349
Kent_10h-IC19_10h	AIDA	-0.767839	0.102659
Kent_10h-IC19_10h	GPRASP1	-0.767519	0.624797
Kent_10h-IC19_10h	ADAT3	-0.766838	0.631649
Kent_10h-IC19_10h	PARP12	-0.766818	0.000473629
Kent_10h-IC19_10h	CLIC6	-0.766176	0.66979
Kent_10h-IC19_10h	PAG1	-0.766176	0.66979
Kent_10h-IC19_10h	ZNF433	-0.766176	0.66979
Kent_10h-IC19_10h	H3C14	-0.76463	0.680325
Kent_10h-IC19_10h	ZEB1	-0.764243	0.44409
Kent_10h-IC19_10h	ATP8A1	-0.763467	0.554216
Kent_10h-IC19_10h	KCNAB2	-0.761906	0.55508
Kent_10h-IC19_10h	LBHD1	-0.760383	0.303429
Kent_10h-IC19_10h	KTI12	-0.759489	0.434857
Kent_10h-IC19_10h	HEATR4	-0.758995	0.626287
Kent_10h-IC19_10h	CXCL17	-0.758678	0.701094
Kent_10h-IC19_10h	GNAZ	-0.757225	0.38773
Kent_10h-IC19_10h	TMPRSS13	-0.757023	0.560016
Kent_10h-IC19_10h	GRAMD2A	-0.756253	0.674266
Kent_10h-IC19_10h	SLC17A4	-0.756253	0.674266
Kent_10h-IC19_10h	POU5F1	-0.756167	0.383302
Kent_10h-IC19_10h	AP1AR	-0.754599	0.0345904
Kent_10h-IC19_10h	LARP6	-0.754171	0.264094
Kent_10h-IC19_10h	ALPP	-0.754124	0.683237
Kent_10h-IC19_10h	CX3CL1	-0.753589	0.00175957
Kent_10h-IC19_10h	MXRA7	-0.752737	0.357024
Kent_10h-IC19_10h	AGMAT	-0.75197	0.199697
Kent_10h-IC19_10h	B3GALNT1	-0.751494	0.0259979
Kent_10h-IC19_10h	C1GALT1C1L	-0.750432	0.675244
Kent_10h-IC19_10h	FOXD2	-0.750209	0.68668
Kent_10h-IC19_10h	TWIST1	-0.750209	0.68668
Kent_10h-IC19_10h	FAM200A	-0.750086	0.437553
Kent_10h-IC19_10h	MMP11	-0.748767	0.610945
Kent_10h-IC19_10h	ST20	-0.748767	0.610945
Kent_10h-IC19_10h	UPF3A	-0.748724	0.637805
Kent_10h-IC19_10h	TTLL11	-0.74861	0.40863
Kent_10h-IC19_10h	PYGO1	-0.748604	0.362798
Kent_10h-IC19_10h	EIF5AL1	-0.748587	0.367024
Kent_10h-IC19_10h	MSX2	-0.748586	0.290647
Kent_10h-IC19_10h	RBPMS2	-0.748457	0.519712
Kent_10h-IC19_10h	TRIM14	-0.747808	0.00679011
Kent_10h-IC19_10h	ING3	-0.747772	0.361463
Kent_10h-IC19_10h	SPACA9	-0.747761	0.686044
Kent_10h-IC19_10h	ICAM5	-0.747211	0.690764
Kent_10h-IC19_10h	CLP1	-0.747181	0.130248
Kent_10h-IC19_10h	RHOV	-0.747168	0.405589
Kent_10h-IC19_10h	CHRNA3	-0.747028	0.689142
Kent_10h-IC19_10h	TMPRSS2	-0.746453	0.34367
Kent_10h-IC19_10h	CEACAM7	-0.745657	0.541297
Kent_10h-IC19_10h	SLC38A6	-0.744834	0.518422
Kent_10h-IC19_10h	ZNF222	-0.744593	0.633441
Kent_10h-IC19_10h	AC001226.2	-0.743687	0.565875
Kent_10h-IC19_10h	AOC1	-0.743552	0.678357
Kent_10h-IC19_10h	DMBX1	-0.743552	0.678357
Kent_10h-IC19_10h	KHDC1	-0.743552	0.678357
Kent_10h-IC19_10h	PLEKHG1	-0.743497	0.165042
Kent_10h-IC19_10h	ZNF649	-0.743367	0.137482
Kent_10h-IC19_10h	FZD4	-0.743274	0.25325
Kent_10h-IC19_10h	SHC4	-0.742545	0.551391
Kent_10h-IC19_10h	DYNC2LI1	-0.742211	0.334656
Kent_10h-IC19_10h	C4orf46	-0.74181	0.0758009
Kent_10h-IC19_10h	NDUFAF2	-0.741534	0.623666
Kent_10h-IC19_10h	CD82	-0.74119	0.310992
Kent_10h-IC19_10h	ZBTB42	-0.74082	0.100071
Kent_10h-IC19_10h	GEMIN6	-0.740743	0.314175
Kent_10h-IC19_10h	TRIM10	-0.74045	0.571382
Kent_10h-IC19_10h	FBXL2	-0.740278	0.446669
Kent_10h-IC19_10h	DNASE1L2	-0.739644	0.463984
Kent_10h-IC19_10h	FERMT3	-0.739	0.636229
Kent_10h-IC19_10h	CCDC69	-0.738852	0.570077
Kent_10h-IC19_10h	BLMH	-0.737322	0.058513
Kent_10h-IC19_10h	ESF1	-0.737198	0.386585
Kent_10h-IC19_10h	POP5	-0.736373	0.260761
Kent_10h-IC19_10h	ZNF782	-0.735369	0.480604
Kent_10h-IC19_10h	LRP3	-0.73484	0.618147
Kent_10h-IC19_10h	BCAM	-0.734124	0.0742795
Kent_10h-IC19_10h	PIK3AP1	-0.732379	3.65409e-06
Kent_10h-IC19_10h	GATM	-0.730942	0.615301
Kent_10h-IC19_10h	PDE11A	-0.730942	0.615301
Kent_10h-IC19_10h	GAREM2	-0.730875	0.446762
Kent_10h-IC19_10h	GLDC	-0.730733	0.484554
Kent_10h-IC19_10h	CPEB3	-0.730679	0.281159
Kent_10h-IC19_10h	CUTC	-0.730214	0.500473
Kent_10h-IC19_10h	CPAMD8	-0.73019	0.363157
Kent_10h-IC19_10h	NR2C2AP	-0.730095	0.252897
Kent_10h-IC19_10h	FCHSD2	-0.729907	0.156946
Kent_10h-IC19_10h	NSUN6	-0.729297	0.340582
Kent_10h-IC19_10h	ITGA1	-0.72922	0.178178
Kent_10h-IC19_10h	CFB	-0.729079	0.275474
Kent_10h-IC19_10h	TNFAIP2	-0.728278	0.000989153
Kent_10h-IC19_10h	PRMT7	-0.728183	0.0668312
Kent_10h-IC19_10h	CDH4	-0.727592	0.692791
Kent_10h-IC19_10h	SLC23A1	-0.727592	0.692791
Kent_10h-IC19_10h	ZNF273	-0.727221	0.448865
Kent_10h-IC19_10h	PLSCR1	-0.727072	1.45346e-09
Kent_10h-IC19_10h	EFCAB2	-0.726486	0.531462
Kent_10h-IC19_10h	FBXL8	-0.724941	0.519822
Kent_10h-IC19_10h	NPHP1	-0.724766	0.57008
Kent_10h-IC19_10h	LIX1L	-0.723935	0.134231
Kent_10h-IC19_10h	LIME1	-0.723337	0.565278
Kent_10h-IC19_10h	KBTBD8	-0.722872	0.231654
Kent_10h-IC19_10h	LONRF1	-0.721823	0.0613769
Kent_10h-IC19_10h	CHCHD6	-0.720864	0.398867
Kent_10h-IC19_10h	KIF4B	-0.720539	0.575807
Kent_10h-IC19_10h	NUDT19	-0.72035	0.0132498
Kent_10h-IC19_10h	FUT1	-0.720318	0.459449
Kent_10h-IC19_10h	LIAS	-0.719528	0.499408
Kent_10h-IC19_10h	RSRC2	-0.719469	0.0651555
Kent_10h-IC19_10h	NOL8	-0.71896	0.145089
Kent_10h-IC19_10h	CORO1A	-0.718877	0.491043
Kent_10h-IC19_10h	ARL17B	-0.718283	0.527095
Kent_10h-IC19_10h	C17orf58	-0.718141	0.301734
Kent_10h-IC19_10h	RGS9BP	-0.717179	0.697407
Kent_10h-IC19_10h	CABP7	-0.716704	0.585995
Kent_10h-IC19_10h	ANKZF1	-0.715931	0.411954
Kent_10h-IC19_10h	USPL1	-0.715107	0.181359
Kent_10h-IC19_10h	SH3BGRL3	-0.71419	0.0749237
Kent_10h-IC19_10h	ESR2	-0.71409	0.69719
Kent_10h-IC19_10h	RGS20	-0.71409	0.69719
Kent_10h-IC19_10h	SLCO1B1	-0.71409	0.69719
Kent_10h-IC19_10h	PDX1	-0.713888	0.586454
Kent_10h-IC19_10h	PARP10	-0.7137	0.00131949
Kent_10h-IC19_10h	TNFSF10	-0.713384	0.00987201
Kent_10h-IC19_10h	ZNF569	-0.713368	0.630558
Kent_10h-IC19_10h	C2CD4D	-0.712828	0.688652
Kent_10h-IC19_10h	RWDD3	-0.712828	0.688652
Kent_10h-IC19_10h	INTS6L	-0.712243	0.498407
Kent_10h-IC19_10h	ARMCX3	-0.711421	0.257274
Kent_10h-IC19_10h	PRDM13	-0.710674	0.583424
Kent_10h-IC19_10h	IRF2	-0.709687	0.247894
Kent_10h-IC19_10h	PIK3C2G	-0.708342	0.223257
Kent_10h-IC19_10h	MPC1	-0.707959	0.188194
Kent_10h-IC19_10h	ATP5MF-PTCD1	-0.707706	0.700024
Kent_10h-IC19_10h	HYAL1	-0.707706	0.700024
Kent_10h-IC19_10h	PPP1R12B	-0.707561	0.274252
Kent_10h-IC19_10h	NFU1	-0.70739	0.393316
Kent_10h-IC19_10h	ZNF257	-0.707236	0.632718
Kent_10h-IC19_10h	RAB20	-0.707214	0.314401
Kent_10h-IC19_10h	UGT2A3	-0.706905	0.505884
Kent_10h-IC19_10h	TAF5	-0.706885	0.551759
Kent_10h-IC19_10h	CD69	-0.706272	0.703296
Kent_10h-IC19_10h	GUF1	-0.706266	0.143056
Kent_10h-IC19_10h	VRK1	-0.705555	0.0687264
Kent_10h-IC19_10h	KIAA1958	-0.705225	0.0981896
Kent_10h-IC19_10h	CYP26B1	-0.704301	0.716168
Kent_10h-IC19_10h	CXCL8	-0.703799	9.83591e-05
Kent_10h-IC19_10h	AGR3	-0.702864	0.693191
Kent_10h-IC19_10h	GIMAP2	-0.702864	0.693191
Kent_10h-IC19_10h	ANKUB1	-0.702421	0.509218
Kent_10h-IC19_10h	ACP5	-0.700335	0.858452
Kent_10h-IC19_10h	PDCL	-0.699483	0.223814
Kent_10h-IC19_10h	COL8A1	-0.69882	0.491081
Kent_10h-IC19_10h	FBXO43	-0.698786	0.652682
Kent_10h-IC19_10h	KRTAP2-3	-0.698101	0.235024
Kent_10h-IC19_10h	NDUFA4	-0.696982	0.0459876
Kent_10h-IC19_10h	MRPS26	-0.696211	0.249849
Kent_10h-IC19_10h	FARS2	-0.696101	0.310336
Kent_10h-IC19_10h	CISH	-0.695685	0.638723
Kent_10h-IC19_10h	SPATA6L	-0.69427	0.704468
Kent_10h-IC19_10h	DRD4	-0.69425	0.71462
Kent_10h-IC19_10h	VCAM1	-0.69425	0.71462
Kent_10h-IC19_10h	CDC26	-0.693218	0.70647
Kent_10h-IC19_10h	PLEKHG7	-0.693218	0.70647
Kent_10h-IC19_10h	SRPX	-0.693218	0.70647
Kent_10h-IC19_10h	OTUB2	-0.691298	0.0152707
Kent_10h-IC19_10h	UBE2L6	-0.690881	0.0154848
Kent_10h-IC19_10h	ERMARD	-0.690157	0.36166
Kent_10h-IC19_10h	ANKRD44	-0.689591	0.438602
Kent_10h-IC19_10h	GPD1L	-0.689029	0.101654
Kent_10h-IC19_10h	LIPE	-0.688116	0.359952
Kent_10h-IC19_10h	IFT81	-0.687811	0.372096
Kent_10h-IC19_10h	TLR1	-0.68756	0.717517
Kent_10h-IC19_10h	NDUFAF8	-0.686613	0.44365
Kent_10h-IC19_10h	OGDHL	-0.685763	0.720927
Kent_10h-IC19_10h	KCNS1	-0.685296	0.227607
Kent_10h-IC19_10h	TBC1D7	-0.685278	0.319008
Kent_10h-IC19_10h	PTK2B	-0.684877	0.446246
Kent_10h-IC19_10h	IRX5	-0.684189	0.592851
Kent_10h-IC19_10h	SLC28A3	-0.68397	0.190788
Kent_10h-IC19_10h	H2AC15	-0.682983	0.442859
Kent_10h-IC19_10h	NR1H4	-0.68119	0.615571
Kent_10h-IC19_10h	ERP27	-0.679654	0.862332
Kent_10h-IC19_10h	SULT1A1	-0.679396	0.355262
Kent_10h-IC19_10h	ZNF692	-0.67918	0.370693
Kent_10h-IC19_10h	TMEM269	-0.678494	0.659189
Kent_10h-IC19_10h	LRSAM1	-0.678051	0.202489
Kent_10h-IC19_10h	LBH	-0.677382	0.49586
Kent_10h-IC19_10h	LENEP	-0.675575	0.725295
Kent_10h-IC19_10h	MTX1	-0.675443	0.263973
Kent_10h-IC19_10h	RPL21	-0.6753	0.371018
Kent_10h-IC19_10h	AC005324.3	-0.674679	0.725684
Kent_10h-IC19_10h	PSD	-0.674679	0.725684
Kent_10h-IC19_10h	PDGFD	-0.674599	0.249112
Kent_10h-IC19_10h	SPAG1	-0.674452	0.319301
Kent_10h-IC19_10h	EIF2AK2	-0.674326	2.51444e-07
Kent_10h-IC19_10h	HLA-DPA1	-0.674167	0.124608
Kent_10h-IC19_10h	BRD9	-0.673889	0.082799
Kent_10h-IC19_10h	POLR1E	-0.673442	0.3489
Kent_10h-IC19_10h	KDM8	-0.671911	0.453229
Kent_10h-IC19_10h	EXD3	-0.671493	0.411036
Kent_10h-IC19_10h	TMCO6	-0.671396	0.474406
Kent_10h-IC19_10h	PIGV	-0.671135	0.358934
Kent_10h-IC19_10h	SLC35B3	-0.671096	0.384626
Kent_10h-IC19_10h	NDUFS5	-0.670434	0.392028
Kent_10h-IC19_10h	AFMID	-0.669944	0.148703
Kent_10h-IC19_10h	METTL25	-0.669304	0.454885
Kent_10h-IC19_10h	ZBED9	-0.669288	0.418231
Kent_10h-IC19_10h	LIN7A	-0.667857	0.728608
Kent_10h-IC19_10h	AASS	-0.667751	0.227048
Kent_10h-IC19_10h	OCEL1	-0.66711	0.556426
Kent_10h-IC19_10h	ANKRD26	-0.666973	0.357411
Kent_10h-IC19_10h	SELENOS	-0.666887	0.0891052
Kent_10h-IC19_10h	OASL	-0.665865	0.00454165
Kent_10h-IC19_10h	CCDC32	-0.665542	0.471038
Kent_10h-IC19_10h	TMEM144	-0.664734	0.236535
Kent_10h-IC19_10h	MKRN2	-0.66465	0.127591
Kent_10h-IC19_10h	NUF2	-0.664643	0.307197
Kent_10h-IC19_10h	TARBP2	-0.664367	0.259748
Kent_10h-IC19_10h	TAOK3	-0.663793	0.0733591
Kent_10h-IC19_10h	SLC16A3	-0.662778	0.0465447
Kent_10h-IC19_10h	MTFR2	-0.662595	0.453756
Kent_10h-IC19_10h	SEC23B	-0.662532	0.0859124
Kent_10h-IC19_10h	CREBZF	-0.661762	0.0470226
Kent_10h-IC19_10h	ZNF862	-0.661376	0.423027
Kent_10h-IC19_10h	AKAP10	-0.661226	0.18281
Kent_10h-IC19_10h	C11orf45	-0.659908	0.443804
Kent_10h-IC19_10h	CLDN11	-0.659851	0.469232
Kent_10h-IC19_10h	ADAMTS15	-0.659699	0.506816
Kent_10h-IC19_10h	ZNF43	-0.659671	0.356824
Kent_10h-IC19_10h	IKZF4	-0.659407	0.137087
Kent_10h-IC19_10h	ASL	-0.65917	0.26075
Kent_10h-IC19_10h	C3orf20	-0.658167	0.803358
Kent_10h-IC19_10h	CPED1	-0.658167	0.803358
Kent_10h-IC19_10h	IL1R2	-0.658167	0.803358
Kent_10h-IC19_10h	LHX6	-0.658167	0.803358
Kent_10h-IC19_10h	MYLK2	-0.658167	0.803358
Kent_10h-IC19_10h	PSCA	-0.658167	0.803358
Kent_10h-IC19_10h	EML6	-0.657847	0.800922
Kent_10h-IC19_10h	FAT2	-0.657847	0.800922
Kent_10h-IC19_10h	LUM	-0.657847	0.800922
Kent_10h-IC19_10h	NXPH2	-0.657847	0.800922
Kent_10h-IC19_10h	PCDHGA7	-0.657847	0.800922
Kent_10h-IC19_10h	SAMD15	-0.657847	0.800922
Kent_10h-IC19_10h	ST8SIA3	-0.657847	0.800922
Kent_10h-IC19_10h	TFR2	-0.657847	0.800922
Kent_10h-IC19_10h	ZNF418	-0.657847	0.800922
Kent_10h-IC19_10h	TRO	-0.657704	0.799844
Kent_10h-IC19_10h	MNX1	-0.655609	0.285309
Kent_10h-IC19_10h	GPR89A	-0.655548	0.480277
Kent_10h-IC19_10h	SLF1	-0.655334	0.271727
Kent_10h-IC19_10h	ITPRIPL1	-0.654271	0.450806
Kent_10h-IC19_10h	WDR45	-0.654104	0.288773
Kent_10h-IC19_10h	OPTN	-0.65313	0.109167
Kent_10h-IC19_10h	THAP1	-0.652669	0.308288
Kent_10h-IC19_10h	RWDD2A	-0.652516	0.508292
Kent_10h-IC19_10h	FZD8	-0.652468	0.313284
Kent_10h-IC19_10h	LIG4	-0.651612	0.408853
Kent_10h-IC19_10h	TMA16	-0.651299	0.279571
Kent_10h-IC19_10h	IFT46	-0.651167	0.28368
Kent_10h-IC19_10h	PRSS3	-0.649691	0.302798
Kent_10h-IC19_10h	LEPR	-0.649586	0.450874
Kent_10h-IC19_10h	NDRG1	-0.649042	0.200367
Kent_10h-IC19_10h	GMPPA	-0.648611	0.0601377
Kent_10h-IC19_10h	L3MBTL4	-0.648469	0.548698
Kent_10h-IC19_10h	MPZL2	-0.647322	0.0640385
Kent_10h-IC19_10h	TMEM92	-0.646929	0.534341
Kent_10h-IC19_10h	GP1BA	-0.645546	0.601063
Kent_10h-IC19_10h	MRPL46	-0.644795	0.513664
Kent_10h-IC19_10h	L3HYPDH	-0.644548	0.291485
Kent_10h-IC19_10h	ICAM3	-0.643878	0.484059
Kent_10h-IC19_10h	NINJ1	-0.643005	0.358988
Kent_10h-IC19_10h	CTHRC1	-0.642217	0.79793
Kent_10h-IC19_10h	DOCK11	-0.642217	0.79793
Kent_10h-IC19_10h	GLIPR2	-0.642217	0.79793
Kent_10h-IC19_10h	PCYT1B	-0.642217	0.79793
Kent_10h-IC19_10h	PPP1R2B	-0.642217	0.79793
Kent_10h-IC19_10h	RAB41	-0.642217	0.79793
Kent_10h-IC19_10h	TXK	-0.642217	0.79793
Kent_10h-IC19_10h	AL158151.3	-0.642087	0.795595
Kent_10h-IC19_10h	EEF1AKMT1	-0.642087	0.795595
Kent_10h-IC19_10h	FOLH1	-0.642087	0.795595
Kent_10h-IC19_10h	HCAR2	-0.642087	0.795595
Kent_10h-IC19_10h	HOXC8	-0.642087	0.795595
Kent_10h-IC19_10h	NLRC4	-0.642087	0.795595
Kent_10h-IC19_10h	PHF7	-0.642087	0.795595
Kent_10h-IC19_10h	SLC52A1	-0.642087	0.795595
Kent_10h-IC19_10h	TUBB2B	-0.642087	0.795595
Kent_10h-IC19_10h	ZMYND10	-0.642087	0.795595
Kent_10h-IC19_10h	AKR7A3	-0.642029	0.794564
Kent_10h-IC19_10h	DHPS	-0.642029	0.794564
Kent_10h-IC19_10h	EMILIN1	-0.642029	0.794564
Kent_10h-IC19_10h	GLTPD2	-0.642029	0.794564
Kent_10h-IC19_10h	OPN1SW	-0.642029	0.794564
Kent_10h-IC19_10h	PIPOX	-0.642029	0.794564
Kent_10h-IC19_10h	WDR49	-0.642029	0.794564
Kent_10h-IC19_10h	CXCL5	-0.641782	1.45467e-29
Kent_10h-IC19_10h	CARD19	-0.641547	0.425225
Kent_10h-IC19_10h	PSORS1C1	-0.641315	0.461729
Kent_10h-IC19_10h	SMPD2	-0.640683	0.386665
Kent_10h-IC19_10h	TPK1	-0.640079	0.561089
Kent_10h-IC19_10h	NEK8	-0.63927	0.340338
Kent_10h-IC19_10h	FMN1	-0.638035	0.249831
Kent_10h-IC19_10h	RAB5IF	-0.637678	0.389343
Kent_10h-IC19_10h	MOV10	-0.637586	0.121563
Kent_10h-IC19_10h	TSGA10	-0.637437	0.553906
Kent_10h-IC19_10h	MFSD2A	-0.63667	0.458855
Kent_10h-IC19_10h	CROT	-0.635762	0.490406
Kent_10h-IC19_10h	BST2	-0.635753	0.800181
Kent_10h-IC19_10h	FAM155A	-0.635753	0.800181
Kent_10h-IC19_10h	FBLN7	-0.635753	0.800181
Kent_10h-IC19_10h	NLRC3	-0.635753	0.800181
Kent_10h-IC19_10h	SLC25A34	-0.635753	0.800181
Kent_10h-IC19_10h	TMEM88	-0.635753	0.800181
Kent_10h-IC19_10h	TREX2	-0.635753	0.800181
Kent_10h-IC19_10h	TRPV6	-0.635753	0.800181
Kent_10h-IC19_10h	CCL17	-0.63571	0.797831
Kent_10h-IC19_10h	CLN3	-0.63571	0.797831
Kent_10h-IC19_10h	LYG1	-0.63571	0.797831
Kent_10h-IC19_10h	SLC22A13	-0.63571	0.797831
Kent_10h-IC19_10h	SLC9A9	-0.63571	0.797831
Kent_10h-IC19_10h	SPATA17	-0.63571	0.797831
Kent_10h-IC19_10h	BEX2	-0.63569	0.796794
Kent_10h-IC19_10h	PDZD4	-0.63569	0.796794
Kent_10h-IC19_10h	PRKCQ	-0.63569	0.796794
Kent_10h-IC19_10h	SLC10A4	-0.63569	0.796794
Kent_10h-IC19_10h	TMEM221	-0.63569	0.796794
Kent_10h-IC19_10h	ZNF233	-0.634739	0.560367
Kent_10h-IC19_10h	STAT2	-0.633904	0.00670584
Kent_10h-IC19_10h	NOD1	-0.633871	0.264091
Kent_10h-IC19_10h	ALG11	-0.633435	0.354793
Kent_10h-IC19_10h	ZFP14	-0.631889	0.561989
Kent_10h-IC19_10h	ACTRT3	-0.631808	0.55104
Kent_10h-IC19_10h	ADAMTS17	-0.631367	0.566569
Kent_10h-IC19_10h	ACOX3	-0.630595	0.454595
Kent_10h-IC19_10h	GON7	-0.629652	0.454198
Kent_10h-IC19_10h	RWDD1	-0.629646	0.38063
Kent_10h-IC19_10h	FAM171A2	-0.628154	0.614652
Kent_10h-IC19_10h	AL662884.4	-0.627361	0.81003
Kent_10h-IC19_10h	BEST3	-0.627361	0.81003
Kent_10h-IC19_10h	BMP3	-0.627361	0.81003
Kent_10h-IC19_10h	CDRT4	-0.627361	0.81003
Kent_10h-IC19_10h	GABARAP	-0.627361	0.81003
Kent_10h-IC19_10h	NOP2	-0.627361	0.81003
Kent_10h-IC19_10h	NUSAP1	-0.627361	0.81003
Kent_10h-IC19_10h	PCDHGA6	-0.627361	0.81003
Kent_10h-IC19_10h	LHX4	-0.627329	0.81113
Kent_10h-IC19_10h	RNF133	-0.627329	0.81113
Kent_10h-IC19_10h	VHLL	-0.627329	0.81113
Kent_10h-IC19_10h	AC019117.3	-0.627256	0.813615
Kent_10h-IC19_10h	BATF	-0.627256	0.813615
Kent_10h-IC19_10h	CCDC17	-0.627256	0.813615
Kent_10h-IC19_10h	FAM167A	-0.627256	0.813615
Kent_10h-IC19_10h	MAFA	-0.627256	0.813615
Kent_10h-IC19_10h	PTPRD	-0.627256	0.813615
Kent_10h-IC19_10h	RFX6	-0.627256	0.813615
Kent_10h-IC19_10h	SYN1	-0.627256	0.813615
Kent_10h-IC19_10h	CKLF	-0.626296	0.392286
Kent_10h-IC19_10h	ZNF260	-0.626199	0.0822476
Kent_10h-IC19_10h	NXT2	-0.626075	0.153085
Kent_10h-IC19_10h	IFI16	-0.624428	0.0787769
Kent_10h-IC19_10h	TXNDC9	-0.624149	0.10724
Kent_10h-IC19_10h	ADRA2C	-0.623899	0.562567
Kent_10h-IC19_10h	ZNF30	-0.623733	0.569039
Kent_10h-IC19_10h	ASAH2B	-0.623443	0.529721
Kent_10h-IC19_10h	MYD88	-0.622668	0.0546789
Kent_10h-IC19_10h	SYF2	-0.62206	0.388209
Kent_10h-IC19_10h	KYAT3	-0.62196	0.143481
Kent_10h-IC19_10h	SRD5A3	-0.621712	0.156412
Kent_10h-IC19_10h	RBM4B	-0.621619	0.376593
Kent_10h-IC19_10h	CHRM1	-0.621295	0.801855
Kent_10h-IC19_10h	CHRNB2	-0.621295	0.801855
Kent_10h-IC19_10h	NKD2	-0.621295	0.801855
Kent_10h-IC19_10h	SLC39A5	-0.621295	0.801855
Kent_10h-IC19_10h	SPATA32	-0.621295	0.801855
Kent_10h-IC19_10h	AC010422.8	-0.621222	0.802909
Kent_10h-IC19_10h	ARHGAP11B	-0.621222	0.802909
Kent_10h-IC19_10h	LHFPL6	-0.621222	0.802909
Kent_10h-IC19_10h	RBM14-RBM4	-0.621222	0.802909
Kent_10h-IC19_10h	SYT1	-0.621222	0.802909
Kent_10h-IC19_10h	TNFRSF25	-0.621222	0.802909
Kent_10h-IC19_10h	TTC4	-0.621222	0.802909
Kent_10h-IC19_10h	ERVK3-1	-0.621115	0.393368
Kent_10h-IC19_10h	ABCB11	-0.621057	0.805293
Kent_10h-IC19_10h	CD7	-0.621057	0.805293
Kent_10h-IC19_10h	FLT3LG	-0.621057	0.805293
Kent_10h-IC19_10h	GSTA1	-0.621057	0.805293
Kent_10h-IC19_10h	PAPLN	-0.621057	0.805293
Kent_10h-IC19_10h	PTH2R	-0.621057	0.805293
Kent_10h-IC19_10h	RHBDL1	-0.621057	0.805293
Kent_10h-IC19_10h	TUBB1	-0.621057	0.805293
Kent_10h-IC19_10h	UNC79	-0.621057	0.805293
Kent_10h-IC19_10h	ZNF501	-0.621057	0.805293
Kent_10h-IC19_10h	CENPE	-0.620514	0.224932
Kent_10h-IC19_10h	CGNL1	-0.619654	0.537963
Kent_10h-IC19_10h	FAM171A1	-0.619623	0.665417
Kent_10h-IC19_10h	ATP9B	-0.619476	0.223238
Kent_10h-IC19_10h	HOXB13	-0.6193	0.874539
Kent_10h-IC19_10h	FAM227A	-0.618723	0.592697
Kent_10h-IC19_10h	CCDC71	-0.618114	0.193375
Kent_10h-IC19_10h	HBEGF	-0.618093	0.233642
Kent_10h-IC19_10h	NMNAT3	-0.616162	0.586999
Kent_10h-IC19_10h	SAT1	-0.61613	0.0253542
Kent_10h-IC19_10h	PBDC1	-0.616093	0.312166
Kent_10h-IC19_10h	RRBP1	-0.614652	0.141161
Kent_10h-IC19_10h	POC5	-0.614614	0.356332
Kent_10h-IC19_10h	LACTB2	-0.61404	0.298517
Kent_10h-IC19_10h	NAA35	-0.613976	0.120881
Kent_10h-IC19_10h	AC021087.5	-0.613792	0.814556
Kent_10h-IC19_10h	SLC23A3	-0.613792	0.814556
Kent_10h-IC19_10h	AGBL2	-0.61368	0.815665
Kent_10h-IC19_10h	ALDOC	-0.61368	0.815665
Kent_10h-IC19_10h	ARMH1	-0.61368	0.815665
Kent_10h-IC19_10h	DENND2A	-0.61368	0.815665
Kent_10h-IC19_10h	PPP4R4	-0.61368	0.815665
Kent_10h-IC19_10h	PRSS27	-0.61368	0.815665
Kent_10h-IC19_10h	RRH	-0.61368	0.815665
Kent_10h-IC19_10h	ZNF214	-0.61368	0.815665
Kent_10h-IC19_10h	SPAG16	-0.613558	0.434294
Kent_10h-IC19_10h	LAT2	-0.613429	0.81817
Kent_10h-IC19_10h	MEGF10	-0.613429	0.81817
Kent_10h-IC19_10h	RAMP1	-0.613429	0.81817
Kent_10h-IC19_10h	RNF150	-0.613429	0.81817
Kent_10h-IC19_10h	FLAD1	-0.612773	0.0683523
Kent_10h-IC19_10h	TARS3	-0.61232	0.476187
Kent_10h-IC19_10h	KRTAP1-1	-0.612011	0.509189
Kent_10h-IC19_10h	SLC26A9	-0.611776	0.457121
Kent_10h-IC19_10h	MPP7	-0.610934	0.391091
Kent_10h-IC19_10h	MRPL13	-0.609698	0.341821
Kent_10h-IC19_10h	HMGN2	-0.608429	0.137793
Kent_10h-IC19_10h	METTL2A	-0.607756	0.202878
Kent_10h-IC19_10h	PILRB	-0.607233	0.259012
Kent_10h-IC19_10h	PODXL	-0.606258	0.119501
Kent_10h-IC19_10h	METRNL	-0.605339	0.263536
Kent_10h-IC19_10h	PLPP6	-0.604114	0.193343
Kent_10h-IC19_10h	MNAT1	-0.603656	0.261444
Kent_10h-IC19_10h	MIF	-0.603397	0.231805
Kent_10h-IC19_10h	ZNF513	-0.603104	0.438988
Kent_10h-IC19_10h	RAB43	-0.602713	0.626481
Kent_10h-IC19_10h	CYB5D1	-0.602354	0.31358
Kent_10h-IC19_10h	ROS1	-0.602312	0.305928
Kent_10h-IC19_10h	FBXO6	-0.602226	0.577708
Kent_10h-IC19_10h	SESN2	-0.601353	0.350044
Kent_10h-IC19_10h	NHP2	-0.601127	0.0870912
Kent_10h-IC19_10h	BECN1	-0.600616	0.0139465
Kent_10h-IC19_10h	IL1B	-0.600371	0.616489
Kent_10h-IC19_10h	CD68	-0.599768	0.0677199
Kent_10h-IC19_10h	RDH14	-0.599709	0.392181
Kent_10h-IC19_10h	PSMG4	-0.599641	0.511543
Kent_10h-IC19_10h	ZNF613	-0.598746	0.455866
Kent_10h-IC19_10h	POLR2J	-0.598051	0.478278
Kent_10h-IC19_10h	POLG2	-0.597909	0.606755
Kent_10h-IC19_10h	ZNF577	-0.597373	0.48063
Kent_10h-IC19_10h	BICDL1	-0.596199	0.308158
Kent_10h-IC19_10h	ABHD14A	-0.595997	0.474511
Kent_10h-IC19_10h	ADSS1	-0.595007	0.503924
Kent_10h-IC19_10h	NPW	-0.594826	0.606714
Kent_10h-IC19_10h	DTX3L	-0.59467	1.21375e-05
Kent_10h-IC19_10h	MAGOH	-0.594249	0.383609
Kent_10h-IC19_10h	C1orf21	-0.593449	0.599419
Kent_10h-IC19_10h	CTSO	-0.593399	0.157402
Kent_10h-IC19_10h	PSMA3	-0.593287	0.0102475
Kent_10h-IC19_10h	GBP2	-0.593021	0.177343
Kent_10h-IC19_10h	GPAT3	-0.59236	0.369037
Kent_10h-IC19_10h	SLC6A9	-0.592233	0.305308
Kent_10h-IC19_10h	PMPCB	-0.591394	0.259537
Kent_10h-IC19_10h	MRPS33	-0.590833	0.312962
Kent_10h-IC19_10h	RHPN1	-0.589533	0.214137
Kent_10h-IC19_10h	B3GNT10	-0.587736	0.503408
Kent_10h-IC19_10h	NBPF12	-0.587485	0.486731
Kent_10h-IC19_10h	TNFSF15	-0.58672	0.265687
Kent_10h-IC19_10h	RNF25	-0.586085	0.330148
Kent_10h-IC19_10h	SRP54	-0.58599	0.0433096
Kent_10h-IC19_10h	IFI27	-0.585643	0.000596888
Kent_10h-IC19_10h	RINT1	-0.584851	0.234917
Kent_10h-IC19_10h	AMY2B	-0.584442	0.671838
Kent_10h-IC19_10h	PSMB10	-0.584411	0.514983
Kent_10h-IC19_10h	RAB38	-0.583999	0.491747
Kent_10h-IC19_10h	MCF2L	-0.583894	0.428861
Kent_10h-IC19_10h	GRAMD1C	-0.583542	0.618006
Kent_10h-IC19_10h	ALKBH1	-0.582678	0.341607
Kent_10h-IC19_10h	CTDSPL2	-0.582291	0.0999663
Kent_10h-IC19_10h	MLKL	-0.582214	0.277833
Kent_10h-IC19_10h	DHRS3	-0.582097	0.108272
Kent_10h-IC19_10h	NCOA7	-0.581917	0.0053593
Kent_10h-IC19_10h	SC5D	-0.581807	0.0108664
Kent_10h-IC19_10h	ADRB2	-0.581789	0.1706
Kent_10h-IC19_10h	SRGAP2B	-0.581133	0.622306
Kent_10h-IC19_10h	SECTM1	-0.581088	0.462462
Kent_10h-IC19_10h	TBCK	-0.581027	0.511306
Kent_10h-IC19_10h	CDH24	-0.579519	0.406691
Kent_10h-IC19_10h	LRRC23	-0.57924	0.618747
Kent_10h-IC19_10h	STAP2	-0.578028	0.339633
Kent_10h-IC19_10h	C12orf66	-0.577602	0.160669
Kent_10h-IC19_10h	ZNF211	-0.577522	0.506558
Kent_10h-IC19_10h	EGR3	-0.576963	0.489665
Kent_10h-IC19_10h	APOL6	-0.576587	6.13889e-05
Kent_10h-IC19_10h	ARL16	-0.576413	0.415666
Kent_10h-IC19_10h	RABAC1	-0.575664	0.17945
Kent_10h-IC19_10h	TMC5	-0.575578	0.0258891
Kent_10h-IC19_10h	ZFYVE9	-0.575399	0.188912
Kent_10h-IC19_10h	ZSCAN2	-0.574651	0.356516
Kent_10h-IC19_10h	RAD51	-0.574374	0.511175
Kent_10h-IC19_10h	ZNF112	-0.574091	0.486629
Kent_10h-IC19_10h	DNAH5	-0.573942	0.353967
Kent_10h-IC19_10h	FYB1	-0.573814	0.152722
Kent_10h-IC19_10h	DHX58	-0.573386	0.0903619
Kent_10h-IC19_10h	ANKRD36	-0.572981	0.61903
Kent_10h-IC19_10h	ESPN	-0.572981	0.61903
Kent_10h-IC19_10h	TTC27	-0.571256	0.125501
Kent_10h-IC19_10h	CARD6	-0.57087	0.343472
Kent_10h-IC19_10h	GUSB	-0.569639	0.258495
Kent_10h-IC19_10h	HPF1	-0.569041	0.622019
Kent_10h-IC19_10h	MT-ATP8	-0.568785	0.669759
Kent_10h-IC19_10h	ERCC6L	-0.568737	0.240843
Kent_10h-IC19_10h	CHST7	-0.568569	0.462413
Kent_10h-IC19_10h	ZNF585B	-0.568344	0.252711
Kent_10h-IC19_10h	CFTR	-0.567887	1.94949e-06
Kent_10h-IC19_10h	HLA-E	-0.567581	0.000482559
Kent_10h-IC19_10h	UAP1L1	-0.567283	0.351285
Kent_10h-IC19_10h	RAB28	-0.566768	0.523003
Kent_10h-IC19_10h	ANGPTL6	-0.566756	0.628046
Kent_10h-IC19_10h	LAMTOR3	-0.566686	0.251273
Kent_10h-IC19_10h	DAB2	-0.566587	0.313154
Kent_10h-IC19_10h	HNRNPA1P48	-0.566581	0.126657
Kent_10h-IC19_10h	DHRS4L2	-0.566337	0.509216
Kent_10h-IC19_10h	FLRT3	-0.566331	0.29185
Kent_10h-IC19_10h	TBC1D30	-0.566231	0.374119
Kent_10h-IC19_10h	SAAL1	-0.565944	0.331515
Kent_10h-IC19_10h	IFITM3	-0.565178	0.00484348
Kent_10h-IC19_10h	RAB6B	-0.565113	0.430056
Kent_10h-IC19_10h	RIN2	-0.564608	0.299743
Kent_10h-IC19_10h	CWC25	-0.564341	0.0806054
Kent_10h-IC19_10h	DOCK10	-0.564137	0.639734
Kent_10h-IC19_10h	RGL4	-0.563519	0.665124
Kent_10h-IC19_10h	ODF2L	-0.562906	0.307862
Kent_10h-IC19_10h	RIOX1	-0.562799	0.111551
Kent_10h-IC19_10h	TMEM17	-0.560903	0.525766
Kent_10h-IC19_10h	GPR176	-0.560636	0.313551
Kent_10h-IC19_10h	PCDHA13	-0.560562	0.685215
Kent_10h-IC19_10h	IKBIP	-0.560454	0.205374
Kent_10h-IC19_10h	RIMS3	-0.560284	0.548728
Kent_10h-IC19_10h	ARMCX4	-0.559619	0.635297
Kent_10h-IC19_10h	GGCT	-0.559393	0.335697
Kent_10h-IC19_10h	PLOD2	-0.558559	0.000262376
Kent_10h-IC19_10h	WDR86	-0.557996	0.743928
Kent_10h-IC19_10h	WIPF3	-0.557894	0.122219
Kent_10h-IC19_10h	PDE7A	-0.557818	0.309325
Kent_10h-IC19_10h	FBP1	-0.557629	0.352064
Kent_10h-IC19_10h	CXCL1	-0.556764	0.000258514
Kent_10h-IC19_10h	RPL41	-0.556624	0.438216
Kent_10h-IC19_10h	GNA15	-0.556602	0.673732
Kent_10h-IC19_10h	APPL2	-0.555682	0.1302
Kent_10h-IC19_10h	CLIP3	-0.555491	0.685872
Kent_10h-IC19_10h	SNUPN	-0.555294	0.271604
Kent_10h-IC19_10h	RASGRP1	-0.555144	0.215739
Kent_10h-IC19_10h	IKZF5	-0.554539	0.379221
Kent_10h-IC19_10h	HLA-DMB	-0.554373	0.384001
Kent_10h-IC19_10h	RAD18	-0.553108	0.132345
Kent_10h-IC19_10h	SLC15A2	-0.553087	0.352573
Kent_10h-IC19_10h	SAC3D1	-0.552896	0.414244
Kent_10h-IC19_10h	RPAP2	-0.552889	0.252704
Kent_10h-IC19_10h	PYURF	-0.552742	0.257189
Kent_10h-IC19_10h	PEX1	-0.552649	0.406061
Kent_10h-IC19_10h	KLHL15	-0.552195	0.240429
Kent_10h-IC19_10h	SLC39A13	-0.551648	0.23591
Kent_10h-IC19_10h	APOBEC3F	-0.551295	0.198607
Kent_10h-IC19_10h	ABHD13	-0.551129	0.320421
Kent_10h-IC19_10h	CA2	-0.551036	0.363325
Kent_10h-IC19_10h	CEP104	-0.55075	0.176235
Kent_10h-IC19_10h	PRKRIP1	-0.550302	0.343694
Kent_10h-IC19_10h	AHI1	-0.549424	0.541935
Kent_10h-IC19_10h	FGF12	-0.548757	0.247125
Kent_10h-IC19_10h	ACTL10	-0.548718	0.468392
Kent_10h-IC19_10h	VAMP4	-0.546524	0.369277
Kent_10h-IC19_10h	PPFIBP2	-0.545979	0.468862
Kent_10h-IC19_10h	MON1A	-0.545972	0.300881
Kent_10h-IC19_10h	POLR2F	-0.544792	0.333062
Kent_10h-IC19_10h	DMAC1	-0.544487	0.341962
Kent_10h-IC19_10h	DEPTOR	-0.544057	0.675159
Kent_10h-IC19_10h	MORN2	-0.544057	0.675159
Kent_10h-IC19_10h	SPATA6	-0.544057	0.675159
Kent_10h-IC19_10h	SNX7	-0.542698	0.300529
Kent_10h-IC19_10h	CACNG8	-0.54183	0.290635
Kent_10h-IC19_10h	ERN2	-0.541757	0.68095
Kent_10h-IC19_10h	SMIM22	-0.541536	0.407833
Kent_10h-IC19_10h	CDC16	-0.541501	0.313752
Kent_10h-IC19_10h	DPY19L4	-0.54061	0.222537
Kent_10h-IC19_10h	ICAM1	-0.540494	0.00414339
Kent_10h-IC19_10h	AGGF1	-0.540383	0.256982
Kent_10h-IC19_10h	PML	-0.539983	0.00471192
Kent_10h-IC19_10h	GPATCH3	-0.539953	0.497881
Kent_10h-IC19_10h	PNPT1	-0.539698	0.00765608
Kent_10h-IC19_10h	ZNF267	-0.539417	0.117406
Kent_10h-IC19_10h	ZNF90	-0.538195	0.435015
Kent_10h-IC19_10h	NR6A1	-0.537784	0.432185
Kent_10h-IC19_10h	MELTF	-0.537665	0.145275
Kent_10h-IC19_10h	IFI6	-0.537022	7.94474e-07
Kent_10h-IC19_10h	TMEM14C	-0.536913	0.170261
Kent_10h-IC19_10h	FAM216A	-0.53683	0.570617
Kent_10h-IC19_10h	KIAA1614	-0.536119	0.684252
Kent_10h-IC19_10h	RHBDF2	-0.536072	0.144511
Kent_10h-IC19_10h	TESMIN	-0.535801	0.556875
Kent_10h-IC19_10h	DHX29	-0.534698	0.155041
Kent_10h-IC19_10h	RTL8B	-0.534243	0.381585
Kent_10h-IC19_10h	AC017083.3	-0.533908	0.438255
Kent_10h-IC19_10h	PDE6D	-0.533264	0.418892
Kent_10h-IC19_10h	TOR1B	-0.532765	0.0923024
Kent_10h-IC19_10h	TIA1	-0.532061	0.114185
Kent_10h-IC19_10h	STRIP2	-0.531109	0.50118
Kent_10h-IC19_10h	THAP8	-0.531087	0.696432
Kent_10h-IC19_10h	TARBP1	-0.530735	0.179887
Kent_10h-IC19_10h	C1S	-0.530729	0.442665
Kent_10h-IC19_10h	CMTR1	-0.530463	0.0635877
Kent_10h-IC19_10h	GALT	-0.529558	0.533301
Kent_10h-IC19_10h	RHOBTB3	-0.527751	0.241218
Kent_10h-IC19_10h	DCLRE1C	-0.527502	0.157861
Kent_10h-IC19_10h	NEURL3	-0.52711	0.346693
Kent_10h-IC19_10h	TINF2	-0.526916	0.19532
Kent_10h-IC19_10h	ZNF442	-0.526482	0.69834
Kent_10h-IC19_10h	HSPBAP1	-0.525219	0.591101
Kent_10h-IC19_10h	ACER3	-0.525147	0.165637
Kent_10h-IC19_10h	LMF1	-0.524853	0.218066
Kent_10h-IC19_10h	ATP2B4	-0.52455	0.338864
Kent_10h-IC19_10h	GPR108	-0.524353	0.120424
Kent_10h-IC19_10h	PAFAH2	-0.524292	0.388596
Kent_10h-IC19_10h	SAFB	-0.523684	0.215917
Kent_10h-IC19_10h	RNF130	-0.523491	0.228989
Kent_10h-IC19_10h	TYMP	-0.523358	0.317914
Kent_10h-IC19_10h	ACAT1	-0.522926	0.293645
Kent_10h-IC19_10h	SHLD3	-0.522645	0.747157
Kent_10h-IC19_10h	IRS2	-0.522409	0.238342
Kent_10h-IC19_10h	BANK1	-0.522404	0.650792
Kent_10h-IC19_10h	ZNF180	-0.522318	0.257582
Kent_10h-IC19_10h	IMPA2	-0.522275	0.328043
Kent_10h-IC19_10h	MAD2L1BP	-0.52213	0.134175
Kent_10h-IC19_10h	EXOSC9	-0.521942	0.367283
Kent_10h-IC19_10h	DRG2	-0.52119	0.255433
Kent_10h-IC19_10h	TFPT	-0.520801	0.515394
Kent_10h-IC19_10h	ZNFX1	-0.520601	4.03834e-06
Kent_10h-IC19_10h	RASSF6	-0.520286	0.255402
Kent_10h-IC19_10h	NKRF	-0.520096	0.0765145
Kent_10h-IC19_10h	NNMT	-0.519468	0.209601
Kent_10h-IC19_10h	POLR2I	-0.519261	0.292858
Kent_10h-IC19_10h	MLF1	-0.518965	0.0740041
Kent_10h-IC19_10h	DHRS7B	-0.518921	0.44926
Kent_10h-IC19_10h	PRADC1	-0.518367	0.528857
Kent_10h-IC19_10h	PIGG	-0.517687	0.114683
Kent_10h-IC19_10h	GNGT1	-0.517585	0.7036
Kent_10h-IC19_10h	RTP4	-0.5163	0.588925
Kent_10h-IC19_10h	STIM2	-0.516113	0.278851
Kent_10h-IC19_10h	ZNF559	-0.515958	0.602867
Kent_10h-IC19_10h	GSDMD	-0.515897	0.072057
Kent_10h-IC19_10h	RABGGTB	-0.515635	0.103145
Kent_10h-IC19_10h	CYP2D6	-0.515568	0.71174
Kent_10h-IC19_10h	TIPIN	-0.515534	0.425883
Kent_10h-IC19_10h	PTGES	-0.515024	0.609435
Kent_10h-IC19_10h	PDLIM1	-0.514941	0.152824
Kent_10h-IC19_10h	PSMD9	-0.514567	0.540231
Kent_10h-IC19_10h	ZSWIM9	-0.514479	0.340541
Kent_10h-IC19_10h	CNTNAP2	-0.514101	0.741303
Kent_10h-IC19_10h	RNF213	-0.5136	5.56177e-07
Kent_10h-IC19_10h	ITGA5	-0.513566	0.492814
Kent_10h-IC19_10h	TAP2	-0.513495	0.0222215
Kent_10h-IC19_10h	TRAPPC3	-0.513198	0.13905
Kent_10h-IC19_10h	REXO5	-0.513179	0.491451
Kent_10h-IC19_10h	DNAJC4	-0.513138	0.386008
Kent_10h-IC19_10h	EDF1	-0.512814	0.227163
Kent_10h-IC19_10h	APOC1	-0.512783	0.631535
Kent_10h-IC19_10h	DHFR2	-0.512104	0.494032
Kent_10h-IC19_10h	ZC4H2	-0.511838	0.529637
Kent_10h-IC19_10h	CAP2	-0.511825	0.501499
Kent_10h-IC19_10h	ZIC2	-0.511705	0.74499
Kent_10h-IC19_10h	PYM1	-0.511333	0.35489
Kent_10h-IC19_10h	RPL38	-0.511057	0.181868
Kent_10h-IC19_10h	SLC25A26	-0.510895	0.282283
Kent_10h-IC19_10h	PRCP	-0.510867	0.212714
Kent_10h-IC19_10h	ZNF66	-0.510492	0.654542
Kent_10h-IC19_10h	CCSER1	-0.510296	0.661225
Kent_10h-IC19_10h	IGFBP7	-0.510213	0.539095
Kent_10h-IC19_10h	ENOX1	-0.51018	0.752473
Kent_10h-IC19_10h	ZNF354C	-0.510074	0.491393
Kent_10h-IC19_10h	ST6GALNAC4	-0.509879	0.470953
Kent_10h-IC19_10h	FAM111B	-0.509597	0.144514
Kent_10h-IC19_10h	EOMES	-0.509405	0.700204
Kent_10h-IC19_10h	DZIP3	-0.508936	0.282969
Kent_10h-IC19_10h	PDE9A	-0.508935	0.41675
Kent_10h-IC19_10h	KLHDC7A	-0.508751	0.194114
Kent_10h-IC19_10h	SDHAF4	-0.508654	0.541306
Kent_10h-IC19_10h	C19orf33	-0.508647	0.744129
Kent_10h-IC19_10h	IFT43	-0.508244	0.557313
Kent_10h-IC19_10h	CCDC66	-0.508204	0.547658
Kent_10h-IC19_10h	NAB1	-0.507873	0.0786692
Kent_10h-IC19_10h	PRR15	-0.50781	0.0889509
Kent_10h-IC19_10h	AQP11	-0.506816	0.758765
Kent_10h-IC19_10h	SLC30A4	-0.506675	0.442508
Kent_10h-IC19_10h	DIRAS3	-0.506388	0.477062
Kent_10h-IC19_10h	AFG1L	-0.506382	0.544321
Kent_10h-IC19_10h	GSDME	-0.50556	0.653789
Kent_10h-IC19_10h	SRPK3	-0.504991	0.745144
Kent_10h-IC19_10h	ORC1	-0.504736	0.278042
Kent_10h-IC19_10h	FZR1	-0.504398	0.209869
Kent_10h-IC19_10h	EPS15L1	-0.504162	0.197796
Kent_10h-IC19_10h	SLC2A6	-0.503193	0.351887
Kent_10h-IC19_10h	PNO1	-0.50303	0.125544
Kent_10h-IC19_10h	TCTN3	-0.502719	0.19491
Kent_10h-IC19_10h	RANBP17	-0.501345	0.155329
Kent_10h-IC19_10h	UBR7	-0.500259	0.169302
Kent_10h-IC19_10h	ZNF490	-0.499648	0.637104
Kent_10h-IC19_10h	SLC33A1	-0.499195	0.130879
Kent_10h-IC19_10h	IDH3A	-0.499165	0.0832862
Kent_10h-IC19_10h	LSM6	-0.498995	0.54796
Kent_10h-IC19_10h	CASP7	-0.49825	0.263738
Kent_10h-IC19_10h	HDAC11	-0.497381	0.550212
Kent_10h-IC19_10h	PTS	-0.497297	0.497577
Kent_10h-IC19_10h	HINT3	-0.496879	0.283518
Kent_10h-IC19_10h	C9orf152	-0.495372	0.647607
Kent_10h-IC19_10h	ZBTB14	-0.495261	0.249979
Kent_10h-IC19_10h	SFMBT2	-0.495038	0.752675
Kent_10h-IC19_10h	PAK1IP1	-0.494899	0.425111
Kent_10h-IC19_10h	PGBD2	-0.494838	0.530924
Kent_10h-IC19_10h	C9orf85	-0.494511	0.587044
Kent_10h-IC19_10h	ING5	-0.493645	0.193069
Kent_10h-IC19_10h	BLOC1S4	-0.493573	0.540442
Kent_10h-IC19_10h	HOXC4	-0.493385	0.732595
Kent_10h-IC19_10h	DPCD	-0.493231	0.563732
Kent_10h-IC19_10h	ZNF699	-0.492305	0.422332
Kent_10h-IC19_10h	CRACR2A	-0.492205	0.586264
Kent_10h-IC19_10h	MATN3	-0.492193	0.667932
Kent_10h-IC19_10h	IGFBPL1	-0.492162	0.405371
Kent_10h-IC19_10h	CEACAM19	-0.492	0.261993
Kent_10h-IC19_10h	RBM22	-0.49194	0.0543867
Kent_10h-IC19_10h	CYP51A1	-0.490894	0.583258
Kent_10h-IC19_10h	POLR2K	-0.490583	0.355633
Kent_10h-IC19_10h	ZNF678	-0.49026	0.296908
Kent_10h-IC19_10h	TAF3	-0.49008	0.267835
Kent_10h-IC19_10h	CBX8	-0.489202	0.506345
Kent_10h-IC19_10h	LBX2	-0.489103	0.723823
Kent_10h-IC19_10h	LY6G5B	-0.489047	0.752326
Kent_10h-IC19_10h	UBE2M	-0.488699	0.0506417
Kent_10h-IC19_10h	PCBD2	-0.488576	0.223532
Kent_10h-IC19_10h	ANAPC2	-0.488312	0.137008
Kent_10h-IC19_10h	GCAT	-0.488275	0.425443
Kent_10h-IC19_10h	ARHGEF10L	-0.487979	0.382212
Kent_10h-IC19_10h	SCRN3	-0.487719	0.312175
Kent_10h-IC19_10h	CASP10	-0.487549	0.182185
Kent_10h-IC19_10h	GBP3	-0.486981	0.0983109
Kent_10h-IC19_10h	APOL1	-0.486865	0.00160251
Kent_10h-IC19_10h	CLK4	-0.486673	0.420653
Kent_10h-IC19_10h	STX18	-0.486529	0.5087
Kent_10h-IC19_10h	ZNF860	-0.486389	0.377382
Kent_10h-IC19_10h	LYST	-0.485741	0.369054
Kent_10h-IC19_10h	SMIM14	-0.485639	0.124408
Kent_10h-IC19_10h	TTC38	-0.485008	0.277719
Kent_10h-IC19_10h	CENPH	-0.484872	0.442779
Kent_10h-IC19_10h	PIM2	-0.484574	0.412287
Kent_10h-IC19_10h	PLCB2	-0.484547	0.482222
Kent_10h-IC19_10h	TRMT10C	-0.483834	0.200338
Kent_10h-IC19_10h	CCDC12	-0.483715	0.402448
Kent_10h-IC19_10h	UNC50	-0.48342	0.388207
Kent_10h-IC19_10h	PPT1	-0.483284	0.0697754
Kent_10h-IC19_10h	COPS3	-0.483245	0.1463
Kent_10h-IC19_10h	HMMR	-0.482966	0.208793
Kent_10h-IC19_10h	ZNF780A	-0.482932	0.138765
Kent_10h-IC19_10h	MCOLN2	-0.482774	0.488562
Kent_10h-IC19_10h	OGFR	-0.482723	0.0693492
Kent_10h-IC19_10h	NARF	-0.482594	0.438097
Kent_10h-IC19_10h	MYOM1	-0.481882	0.36454
Kent_10h-IC19_10h	GPM6B	-0.481704	0.430549
Kent_10h-IC19_10h	OSTC	-0.481329	0.133111
Kent_10h-IC19_10h	VASH2	-0.481168	0.756427
Kent_10h-IC19_10h	CLDN22	-0.480662	0.758174
Kent_10h-IC19_10h	ZBTB32	-0.480662	0.758174
Kent_10h-IC19_10h	NEK1	-0.480208	0.576721
Kent_10h-IC19_10h	MCTS1	-0.479099	0.212211
Kent_10h-IC19_10h	FZD3	-0.479091	0.432453
Kent_10h-IC19_10h	FAM210A	-0.479029	0.117274
Kent_10h-IC19_10h	ZSCAN20	-0.478988	0.534742
Kent_10h-IC19_10h	UNC5A	-0.478876	0.148069
Kent_10h-IC19_10h	NUDT14	-0.478758	0.588341
Kent_10h-IC19_10h	TTC9C	-0.478403	0.594868
Kent_10h-IC19_10h	TAPBPL	-0.478351	0.423489
Kent_10h-IC19_10h	GALNT16	-0.478223	0.539345
Kent_10h-IC19_10h	COCH	-0.477865	0.364601
Kent_10h-IC19_10h	ZFP37	-0.477614	0.657656
Kent_10h-IC19_10h	CNNM3	-0.477033	0.150553
Kent_10h-IC19_10h	PTPRH	-0.47699	0.385938
Kent_10h-IC19_10h	CDKL2	-0.476592	0.770019
Kent_10h-IC19_10h	CROCC	-0.476592	0.770019
Kent_10h-IC19_10h	ADA	-0.476529	0.771704
Kent_10h-IC19_10h	PDZK1IP1	-0.476262	0.0550614
Kent_10h-IC19_10h	KIF24	-0.476102	0.458935
Kent_10h-IC19_10h	PPM1B	-0.475485	0.223994
Kent_10h-IC19_10h	ABCB7	-0.475417	0.313601
Kent_10h-IC19_10h	RAD54B	-0.4753	0.752552
Kent_10h-IC19_10h	SYT14	-0.475168	0.5376
Kent_10h-IC19_10h	SLC29A4	-0.474669	0.451656
Kent_10h-IC19_10h	AMBP	-0.47442	0.764781
Kent_10h-IC19_10h	CDCA3	-0.474085	0.391468
Kent_10h-IC19_10h	UPRT	-0.473986	0.53696
Kent_10h-IC19_10h	RPS6KC1	-0.473915	0.157107
Kent_10h-IC19_10h	DRAM1	-0.473629	0.0772259
Kent_10h-IC19_10h	GTF2IRD2B	-0.473237	0.769879
Kent_10h-IC19_10h	MCTP1	-0.472921	0.339122
Kent_10h-IC19_10h	ZNF138	-0.472678	0.762301
Kent_10h-IC19_10h	GTPBP3	-0.472659	0.287688
Kent_10h-IC19_10h	ENPP1	-0.472622	0.498605
Kent_10h-IC19_10h	DDX11	-0.472451	0.259899
Kent_10h-IC19_10h	SP6	-0.472297	0.756293
Kent_10h-IC19_10h	SALL4	-0.471906	0.63484
Kent_10h-IC19_10h	TNFRSF13C	-0.471597	0.677485
Kent_10h-IC19_10h	C20orf204	-0.471522	0.638937
Kent_10h-IC19_10h	MAPK7	-0.471315	0.427134
Kent_10h-IC19_10h	MVB12A	-0.470569	0.362082
Kent_10h-IC19_10h	ILK	-0.47049	0.108981
Kent_10h-IC19_10h	MTMR11	-0.470096	0.375104
Kent_10h-IC19_10h	PTGDR2	-0.469913	0.598884
Kent_10h-IC19_10h	ERAP2	-0.46923	0.0134942
Kent_10h-IC19_10h	NAMPT	-0.468642	0.000198718
Kent_10h-IC19_10h	C5orf34	-0.468231	0.565326
Kent_10h-IC19_10h	PDE3B	-0.467894	0.429271
Kent_10h-IC19_10h	DNAH17	-0.467766	0.770991
Kent_10h-IC19_10h	USP25	-0.467765	0.291381
Kent_10h-IC19_10h	BTBD19	-0.466943	0.679432
Kent_10h-IC19_10h	CNOT4	-0.466868	0.280395
Kent_10h-IC19_10h	TCAP	-0.466365	0.514932
Kent_10h-IC19_10h	TUB	-0.466255	0.768943
Kent_10h-IC19_10h	KCNC4	-0.466057	0.209107
Kent_10h-IC19_10h	TMEM256	-0.465756	0.630991
Kent_10h-IC19_10h	ZNF512	-0.46566	0.416828
Kent_10h-IC19_10h	CTSS	-0.464926	0.079993
Kent_10h-IC19_10h	TEDC2	-0.464887	0.501091
Kent_10h-IC19_10h	FAM221A	-0.464316	0.508187
Kent_10h-IC19_10h	RNF8	-0.464175	0.435946
Kent_10h-IC19_10h	CHMP5	-0.464095	0.246581
Kent_10h-IC19_10h	SETMAR	-0.463038	0.50556
Kent_10h-IC19_10h	SNX10	-0.463011	0.201674
Kent_10h-IC19_10h	ZNF823	-0.461714	0.676446
Kent_10h-IC19_10h	NIN	-0.46082	0.247738
Kent_10h-IC19_10h	TMEM161B	-0.460772	0.304948
Kent_10h-IC19_10h	DCAKD	-0.460722	0.519688
Kent_10h-IC19_10h	MATN2	-0.460488	0.335374
Kent_10h-IC19_10h	NTAQ1	-0.460469	0.441274
Kent_10h-IC19_10h	ZIC5	-0.4604	0.767872
Kent_10h-IC19_10h	VPS4B	-0.460179	0.0435257
Kent_10h-IC19_10h	SNRPA1	-0.459802	0.26157
Kent_10h-IC19_10h	SERPINA3	-0.459699	0.261136
Kent_10h-IC19_10h	CFH	-0.459246	0.285383
Kent_10h-IC19_10h	TNFRSF1B	-0.458291	0.766768
Kent_10h-IC19_10h	TNFRSF14	-0.458234	0.519528
Kent_10h-IC19_10h	WDSUB1	-0.458069	0.571028
Kent_10h-IC19_10h	VAMP1	-0.458067	0.775636
Kent_10h-IC19_10h	HSPE1	-0.457594	0.296737
Kent_10h-IC19_10h	ANTKMT	-0.456841	0.506916
Kent_10h-IC19_10h	PNPLA4	-0.456822	0.571638
Kent_10h-IC19_10h	AHCYL2	-0.456704	0.100811
Kent_10h-IC19_10h	H2AC20	-0.456392	0.164764
Kent_10h-IC19_10h	N4BP1	-0.456142	0.0561059
Kent_10h-IC19_10h	UBE2B	-0.45592	0.158053
Kent_10h-IC19_10h	NDOR1	-0.455365	0.341415
Kent_10h-IC19_10h	ANTXR2	-0.455263	0.198998
Kent_10h-IC19_10h	LTB4R	-0.455072	0.528423
Kent_10h-IC19_10h	NDUFS6	-0.454946	0.486209
Kent_10h-IC19_10h	TTR	-0.454782	0.785508
Kent_10h-IC19_10h	PFDN1	-0.454742	0.221687
Kent_10h-IC19_10h	GTF2B	-0.454573	0.249974
Kent_10h-IC19_10h	ZNF414	-0.454561	0.734468
Kent_10h-IC19_10h	POLA1	-0.454561	0.283637
Kent_10h-IC19_10h	FDCSP	-0.454328	0.00676155
Kent_10h-IC19_10h	ELP3	-0.454308	0.187042
Kent_10h-IC19_10h	PEX2	-0.454284	0.3465
Kent_10h-IC19_10h	JTB	-0.454105	0.461619
Kent_10h-IC19_10h	NSMCE1	-0.453836	0.355852
Kent_10h-IC19_10h	C19orf53	-0.452652	0.578761
Kent_10h-IC19_10h	USP44	-0.452548	0.450285
Kent_10h-IC19_10h	TMEM213	-0.452391	0.246932
Kent_10h-IC19_10h	HK2	-0.452296	0.00124421
Kent_10h-IC19_10h	AC108488.2	-0.452287	0.778553
Kent_10h-IC19_10h	IRAK4	-0.451646	0.484749
Kent_10h-IC19_10h	NIPAL2	-0.451512	0.485506
Kent_10h-IC19_10h	AC090517.4	-0.451433	0.720962
Kent_10h-IC19_10h	VLDLR	-0.451355	0.274139
Kent_10h-IC19_10h	PIP4P1	-0.451053	0.243261
Kent_10h-IC19_10h	WDR24	-0.450419	0.296224
Kent_10h-IC19_10h	PGBD4	-0.449598	0.724548
Kent_10h-IC19_10h	SLC25A45	-0.449302	0.782297
Kent_10h-IC19_10h	SRSF3	-0.448528	0.00403785
Kent_10h-IC19_10h	KCNK6	-0.448157	0.514598
Kent_10h-IC19_10h	BCL2L2	-0.448022	0.330539
Kent_10h-IC19_10h	ZNF175	-0.447977	0.488242
Kent_10h-IC19_10h	AATK	-0.447914	0.640897
Kent_10h-IC19_10h	PPIE	-0.447487	0.322065
Kent_10h-IC19_10h	ATP5PF	-0.447113	0.494056
Kent_10h-IC19_10h	KRI1	-0.447034	0.427542
Kent_10h-IC19_10h	KIF26B	-0.447013	0.503442
Kent_10h-IC19_10h	CMSS1	-0.446987	0.454121
Kent_10h-IC19_10h	NOCT	-0.446907	0.221113
Kent_10h-IC19_10h	LRG1	-0.446809	0.271738
Kent_10h-IC19_10h	PLEKHH2	-0.446669	0.458408
Kent_10h-IC19_10h	USP27X	-0.446439	0.635535
Kent_10h-IC19_10h	ZNF799	-0.446273	0.724132
Kent_10h-IC19_10h	CTSF	-0.445962	0.715195
Kent_10h-IC19_10h	RNF152	-0.445673	0.719082
Kent_10h-IC19_10h	NCR3LG1	-0.445457	0.374024
Kent_10h-IC19_10h	VAMP7	-0.444999	0.104663
Kent_10h-IC19_10h	NUCB2	-0.444917	0.345762
Kent_10h-IC19_10h	SP100	-0.444365	0.103518
Kent_10h-IC19_10h	TMEM167B	-0.444072	0.275241
Kent_10h-IC19_10h	COPS7A	-0.444044	0.154732
Kent_10h-IC19_10h	ATG5	-0.443897	0.327928
Kent_10h-IC19_10h	MTHFD1L	-0.44372	0.198578
Kent_10h-IC19_10h	GEMIN2	-0.443375	0.638766
Kent_10h-IC19_10h	RRP1	-0.443264	0.305159
Kent_10h-IC19_10h	MMP19	-0.443226	0.782378
Kent_10h-IC19_10h	ARHGEF37	-0.443204	0.317558
Kent_10h-IC19_10h	PPM1K	-0.443041	0.29252
Kent_10h-IC19_10h	TMUB2	-0.442866	0.159846
Kent_10h-IC19_10h	SRRM5	-0.442862	0.697699
Kent_10h-IC19_10h	ERO1A	-0.442683	0.00497859
Kent_10h-IC19_10h	TMEM177	-0.442603	0.340846
Kent_10h-IC19_10h	CHKA	-0.442342	0.201011
Kent_10h-IC19_10h	ACAD8	-0.441684	0.434163
Kent_10h-IC19_10h	PARP16	-0.44167	0.555497
Kent_10h-IC19_10h	TMEM38A	-0.441133	0.252949
Kent_10h-IC19_10h	DYRK1B	-0.441083	0.403465
Kent_10h-IC19_10h	JAK1	-0.440945	0.00506563
Kent_10h-IC19_10h	SEC11C	-0.440799	0.320966
Kent_10h-IC19_10h	TSR3	-0.44026	0.369682
Kent_10h-IC19_10h	CXCL3	-0.44007	0.285181
Kent_10h-IC19_10h	KYNU	-0.439245	0.191099
Kent_10h-IC19_10h	ANTXR1	-0.439012	0.775163
Kent_10h-IC19_10h	TRIM54	-0.438897	0.715529
Kent_10h-IC19_10h	ANKRD13B	-0.438873	0.574919
Kent_10h-IC19_10h	APOL2	-0.438497	0.0282947
Kent_10h-IC19_10h	STC1	-0.438123	0.113446
Kent_10h-IC19_10h	FAM174B	-0.438115	0.447949
Kent_10h-IC19_10h	MARCHF2	-0.437843	0.543489
Kent_10h-IC19_10h	HEXD	-0.437772	0.549553
Kent_10h-IC19_10h	TAX1BP3	-0.437212	0.586561
Kent_10h-IC19_10h	CNTNAP3B	-0.436796	0.563531
Kent_10h-IC19_10h	NDP	-0.436086	0.721447
Kent_10h-IC19_10h	TTC5	-0.435892	0.262212
Kent_10h-IC19_10h	CENPI	-0.43588	0.408959
Kent_10h-IC19_10h	NELFB	-0.435839	0.204289
Kent_10h-IC19_10h	NUB1	-0.435656	0.181944
Kent_10h-IC19_10h	MAD2L1	-0.434864	0.10179
Kent_10h-IC19_10h	MRPS14	-0.434528	0.403302
Kent_10h-IC19_10h	NBPF15	-0.434422	0.652618
Kent_10h-IC19_10h	DENND3	-0.434332	0.222758
Kent_10h-IC19_10h	BLNK	-0.434152	0.698955
Kent_10h-IC19_10h	HMGN1	-0.433695	0.0874395
Kent_10h-IC19_10h	SQOR	-0.433601	0.393584
Kent_10h-IC19_10h	CPT2	-0.43311	0.267552
Kent_10h-IC19_10h	NPEPL1	-0.433082	0.68076
Kent_10h-IC19_10h	H3C15	-0.433028	0.61797
Kent_10h-IC19_10h	PDCD6	-0.432524	0.520107
Kent_10h-IC19_10h	BTN3A2	-0.431827	0.300174
Kent_10h-IC19_10h	METAP1D	-0.431726	0.359494
Kent_10h-IC19_10h	CTNS	-0.431558	0.460561
Kent_10h-IC19_10h	AGAP9	-0.431305	0.645408
Kent_10h-IC19_10h	RRAS	-0.430907	0.198333
Kent_10h-IC19_10h	ZNF720	-0.43065	0.436608
Kent_10h-IC19_10h	PI4K2B	-0.43019	0.17299
Kent_10h-IC19_10h	ARHGEF16	-0.429943	0.325688
Kent_10h-IC19_10h	UPP1	-0.42989	0.352851
Kent_10h-IC19_10h	TUBE1	-0.429754	0.656855
Kent_10h-IC19_10h	SIK1B	-0.429747	0.506175
Kent_10h-IC19_10h	STAMBPL1	-0.42917	0.53841
Kent_10h-IC19_10h	ALKBH7	-0.428994	0.666311
Kent_10h-IC19_10h	ZNF165	-0.428688	0.641672
Kent_10h-IC19_10h	TUBG2	-0.428061	0.570501
Kent_10h-IC19_10h	SERPINB1	-0.428015	0.10719
Kent_10h-IC19_10h	DNASE2	-0.427918	0.418587
Kent_10h-IC19_10h	ACOT1	-0.427824	0.783092
Kent_10h-IC19_10h	CHMP4C	-0.427146	0.563464
Kent_10h-IC19_10h	N4BP2	-0.426862	0.40628
Kent_10h-IC19_10h	SMOX	-0.426745	0.445241
Kent_10h-IC19_10h	DNAJB11	-0.426325	0.0874589
Kent_10h-IC19_10h	ACSBG1	-0.425944	0.472981
Kent_10h-IC19_10h	C2CD3	-0.425807	0.32865
Kent_10h-IC19_10h	SCCPDH	-0.425716	0.256564
Kent_10h-IC19_10h	ATF4	-0.42541	0.0219468
Kent_10h-IC19_10h	GTF2I	-0.425401	0.187789
Kent_10h-IC19_10h	LUC7L3	-0.425344	0.168693
Kent_10h-IC19_10h	PRKAA2	-0.425131	0.186452
Kent_10h-IC19_10h	KIAA2026	-0.424906	0.261876
Kent_10h-IC19_10h	ZMAT5	-0.424814	0.578985
Kent_10h-IC19_10h	AC007906.2	-0.424705	0.688478
Kent_10h-IC19_10h	RBBP9	-0.424704	0.574226
Kent_10h-IC19_10h	CD40	-0.424702	0.608892
Kent_10h-IC19_10h	ZNF16	-0.424144	0.436702
Kent_10h-IC19_10h	PSMC5	-0.424042	0.229948
Kent_10h-IC19_10h	EFCAB13	-0.423949	0.709734
Kent_10h-IC19_10h	ELOVL4	-0.423783	0.656626
Kent_10h-IC19_10h	P2RY11	-0.423472	0.573407
Kent_10h-IC19_10h	CREG2	-0.422466	0.722703
Kent_10h-IC19_10h	TMEM87A	-0.421272	0.195169
Kent_10h-IC19_10h	FAM207A	-0.420473	0.613091
Kent_10h-IC19_10h	ZNF684	-0.420325	0.738071
Kent_10h-IC19_10h	UBAC1	-0.420159	0.528436
Kent_10h-IC19_10h	ANKRD33B	-0.420035	0.284734
Kent_10h-IC19_10h	CIR1	-0.419871	0.620212
Kent_10h-IC19_10h	CEPT1	-0.419855	0.295326
Kent_10h-IC19_10h	ZNF350	-0.419776	0.683955
Kent_10h-IC19_10h	CXorf38	-0.419458	0.119156
Kent_10h-IC19_10h	ST7L	-0.419302	0.539216
Kent_10h-IC19_10h	PSMA5	-0.418722	0.21004
Kent_10h-IC19_10h	ENOPH1	-0.418503	0.128079
Kent_10h-IC19_10h	EXO1	-0.418392	0.357899
Kent_10h-IC19_10h	MYLK	-0.41808	0.464918
Kent_10h-IC19_10h	SUSD2	-0.417734	0.729699
Kent_10h-IC19_10h	AP000812.5	-0.417429	0.743675
Kent_10h-IC19_10h	HEATR3	-0.417383	0.303993
Kent_10h-IC19_10h	RPUSD3	-0.417229	0.446972
Kent_10h-IC19_10h	COL4A3	-0.417052	0.669377
Kent_10h-IC19_10h	NUDT1	-0.417015	0.606731
Kent_10h-IC19_10h	SESTD1	-0.417001	0.0612447
Kent_10h-IC19_10h	ATP5MD	-0.416904	0.457143
Kent_10h-IC19_10h	NR4A2	-0.416562	0.601903
Kent_10h-IC19_10h	CAPN10	-0.416447	0.387543
Kent_10h-IC19_10h	SUOX	-0.415886	0.421925
Kent_10h-IC19_10h	MRPL36	-0.415539	0.533624
Kent_10h-IC19_10h	TMEM128	-0.415252	0.345167
Kent_10h-IC19_10h	UBE2N	-0.415233	0.0436297
Kent_10h-IC19_10h	GALE	-0.41492	0.223213
Kent_10h-IC19_10h	MTM1	-0.414904	0.590554
Kent_10h-IC19_10h	SLC9A3	-0.41478	0.364017
Kent_10h-IC19_10h	STAU2	-0.414431	0.403496
Kent_10h-IC19_10h	ZNF599	-0.414265	0.729091
Kent_10h-IC19_10h	CCDC121	-0.414246	0.74162
Kent_10h-IC19_10h	TEP1	-0.413683	0.321259
Kent_10h-IC19_10h	CCDC113	-0.413655	0.524882
Kent_10h-IC19_10h	ZNF92	-0.413469	0.535425
Kent_10h-IC19_10h	RRS1	-0.41343	0.467206
Kent_10h-IC19_10h	TGM2	-0.413397	0.004094
Kent_10h-IC19_10h	NSUN4	-0.412963	0.154986
Kent_10h-IC19_10h	SCAF4	-0.412589	0.144028
Kent_10h-IC19_10h	DYNC1LI1	-0.412238	0.265415
Kent_10h-IC19_10h	C18orf54	-0.412141	0.52895
Kent_10h-IC19_10h	CD55	-0.41214	0.1765
Kent_10h-IC19_10h	BYSL	-0.412104	0.193858
Kent_10h-IC19_10h	FMNL1	-0.41197	0.553519
Kent_10h-IC19_10h	ZNF134	-0.411901	0.344373
Kent_10h-IC19_10h	COP1	-0.411425	0.252563
Kent_10h-IC19_10h	PLA2G4F	-0.411112	0.843144
Kent_10h-IC19_10h	TLE4	-0.411112	0.843144
Kent_10h-IC19_10h	CDKN2D	-0.411061	0.731708
Kent_10h-IC19_10h	PTPDC1	-0.410924	0.590647
Kent_10h-IC19_10h	TPGS1	-0.410651	0.735385
Kent_10h-IC19_10h	C9orf16	-0.410612	0.310056
Kent_10h-IC19_10h	CENPC	-0.410227	0.554786
Kent_10h-IC19_10h	CDC23	-0.409246	0.22742
Kent_10h-IC19_10h	FAM241B	-0.409006	0.415943
Kent_10h-IC19_10h	ZC3H12A	-0.408762	0.0710022
Kent_10h-IC19_10h	FEN1	-0.40844	0.163256
Kent_10h-IC19_10h	SLC12A4	-0.408412	0.412056
Kent_10h-IC19_10h	THAP11	-0.408405	0.192704
Kent_10h-IC19_10h	CATSPERE	-0.406889	0.844842
Kent_10h-IC19_10h	PDCD10	-0.406831	0.258607
Kent_10h-IC19_10h	MANF	-0.406482	0.226721
[truncated: 175,573 more rows]

## Sheet: Protein_Abundance
Label	Gene_Name	Protein_Uniprot	log2FC	pvalue	adj.pvalue	diffexpressed
Kent_10h-IC19_10h	GATD3B	A0A0B4J2D5	0.0594581	0.501721	0.832711	FALSE
Kent_10h-IC19_10h	GATD3A	P0DPI2	0.0594581	0.501721	0.832711	FALSE
Kent_24h-IC19_24h	GATD3B	A0A0B4J2D5	-0.0199443	0.820768	0.999433	FALSE
Kent_24h-IC19_24h	GATD3A	P0DPI2	-0.0199443	0.820768	0.999433	FALSE
IC19_10h-Mock_10h	GATD3B	A0A0B4J2D5	0.103086	0.249729	0.930488	FALSE
IC19_10h-Mock_10h	GATD3A	P0DPI2	0.103086	0.249729	0.930488	FALSE
Kent_10h-Mock_10h	GATD3B	A0A0B4J2D5	0.162544	0.076659	0.542726	FALSE
Kent_10h-Mock_10h	GATD3A	P0DPI2	0.162544	0.076659	0.542726	FALSE
VIC_10h-Mock_10h	GATD3B	A0A0B4J2D5	0.170975	0.0636816	0.3584	FALSE
VIC_10h-Mock_10h	GATD3A	P0DPI2	0.170975	0.0636816	0.3584	FALSE
IC19_24h-Mock_24h	GATD3B	A0A0B4J2D5	0.162603	0.0765622	0.638667	FALSE
IC19_24h-Mock_24h	GATD3A	P0DPI2	0.162603	0.0765622	0.638667	FALSE
Kent_24h-Mock_24h	GATD3B	A0A0B4J2D5	0.142658	0.116806	0.719272	FALSE
Kent_24h-Mock_24h	GATD3A	P0DPI2	0.142658	0.116806	0.719272	FALSE
Mock_10h-Mock_24h	GATD3B	A0A0B4J2D5	-0.0375438	0.670302	0.800252	FALSE
Mock_10h-Mock_24h	GATD3A	P0DPI2	-0.0375438	0.670302	0.800252	FALSE
VIC_24h-Mock_24h	GATD3B	A0A0B4J2D5	0.21622	0.0382008	0.535078	FALSE
VIC_24h-Mock_24h	GATD3A	P0DPI2	0.21622	0.0382008	0.535078	FALSE
IC19_10h-VIC_10h	GATD3B	A0A0B4J2D5	-0.0678884	0.443893	0.707624	FALSE
IC19_10h-VIC_10h	GATD3A	P0DPI2	-0.0678884	0.443893	0.707624	FALSE
Kent_10h-VIC_10h	GATD3B	A0A0B4J2D5	-0.00843031	0.923665	0.998832	FALSE
Kent_10h-VIC_10h	GATD3A	P0DPI2	-0.00843031	0.923665	0.998832	FALSE
IC19_24h-VIC_24h	GATD3B	A0A0B4J2D5	-0.053617	0.587144	0.957134	FALSE
IC19_24h-VIC_24h	GATD3A	P0DPI2	-0.053617	0.587144	0.957134	FALSE
Kent_24h-VIC_24h	GATD3B	A0A0B4J2D5	-0.0735613	0.457856	0.999858	FALSE
Kent_24h-VIC_24h	GATD3A	P0DPI2	-0.0735613	0.457856	0.999858	FALSE
Kent_10h-IC19_10h	PIGBOS1	A0A0B4J2F0	0.383749	0.0447309	0.496019	FALSE
Kent_24h-IC19_24h	PIGBOS1	A0A0B4J2F0	-0.114598	0.571572	0.999433	FALSE
IC19_10h-Mock_10h	PIGBOS1	A0A0B4J2F0	0.0659952	0.714945	0.989375	FALSE
Kent_10h-Mock_10h	PIGBOS1	A0A0B4J2F0	0.449744	0.0210225	0.401753	FALSE
VIC_10h-Mock_10h	PIGBOS1	A0A0B4J2F0	0.463172	0.0179478	0.262364	FALSE
IC19_24h-Mock_24h	PIGBOS1	A0A0B4J2F0	-0.0617321	0.732568	0.965925	FALSE
Kent_24h-Mock_24h	PIGBOS1	A0A0B4J2F0	-0.176331	0.38694	0.891186	FALSE
Mock_10h-Mock_24h	PIGBOS1	A0A0B4J2F0	-0.616051	0.00277246	0.0549342	FALSE
VIC_24h-Mock_24h	PIGBOS1	A0A0B4J2F0	-0.249954	0.224853	0.815041	FALSE
IC19_10h-VIC_10h	PIGBOS1	A0A0B4J2F0	-0.397177	0.0384879	0.360367	FALSE
Kent_10h-VIC_10h	PIGBOS1	A0A0B4J2F0	-0.0134282	0.940654	0.998832	FALSE
IC19_24h-VIC_24h	PIGBOS1	A0A0B4J2F0	0.188222	0.356435	0.922812	FALSE
Kent_24h-VIC_24h	PIGBOS1	A0A0B4J2F0	0.0736234	0.739301	0.999858	FALSE
Kent_10h-IC19_10h	NBDY	A0A0U1RRE5	0.275788	0.356291	0.759499	FALSE
Kent_24h-IC19_24h	NBDY	A0A0U1RRE5	-0.145532	0.623565	0.999433	FALSE
IC19_10h-Mock_10h	NBDY	A0A0U1RRE5	0.493878	0.106764	0.892394	FALSE
Kent_10h-Mock_10h	NBDY	A0A0U1RRE5	0.769667	0.0161923	0.376791	FALSE
VIC_10h-Mock_10h	NBDY	A0A0U1RRE5	0.752683	0.0183368	0.262364	FALSE
IC19_24h-Mock_24h	NBDY	A0A0U1RRE5	-0.201987	0.497027	0.927903	FALSE
Kent_24h-Mock_24h	NBDY	A0A0U1RRE5	-0.34752	0.248177	0.831868	FALSE
Mock_10h-Mock_24h	NBDY	A0A0U1RRE5	-0.839036	0.00966672	0.0985784	FALSE
VIC_24h-Mock_24h	NBDY	A0A0U1RRE5	-0.289866	0.385218	0.911151	FALSE
IC19_10h-VIC_10h	NBDY	A0A0U1RRE5	-0.258805	0.386043	0.661632	FALSE
Kent_10h-VIC_10h	NBDY	A0A0U1RRE5	0.0169836	0.954179	0.998832	FALSE
IC19_24h-VIC_24h	NBDY	A0A0U1RRE5	0.0878783	0.79048	0.98268	FALSE
Kent_24h-VIC_24h	NBDY	A0A0U1RRE5	-0.0576541	0.861548	0.999858	FALSE
Kent_10h-IC19_10h	RBM47	A0AV96	0.209128	0.352021	0.759318	FALSE
Kent_24h-IC19_24h	RBM47	A0AV96	0.183754	0.412271	0.999433	FALSE
IC19_10h-Mock_10h	RBM47	A0AV96	-0.261456	0.247623	0.929135	FALSE
Kent_10h-Mock_10h	RBM47	A0AV96	-0.0523281	0.813869	0.957524	FALSE
VIC_10h-Mock_10h	RBM47	A0AV96	0.238478	0.290209	0.58644	FALSE
IC19_24h-Mock_24h	RBM47	A0AV96	-0.0417361	0.851008	0.983381	FALSE
Kent_24h-Mock_24h	RBM47	A0AV96	0.142018	0.524792	0.932304	FALSE
Mock_10h-Mock_24h	RBM47	A0AV96	-0.174383	0.436106	0.628524	FALSE
VIC_24h-Mock_24h	RBM47	A0AV96	-0.118518	0.634182	0.973998	FALSE
IC19_10h-VIC_10h	RBM47	A0AV96	-0.499934	0.0342722	0.360367	FALSE
Kent_10h-VIC_10h	RBM47	A0AV96	-0.290806	0.200326	0.998832	FALSE
IC19_24h-VIC_24h	RBM47	A0AV96	0.0767816	0.757456	0.978241	FALSE
Kent_24h-VIC_24h	RBM47	A0AV96	0.260535	0.301047	0.999858	FALSE
Kent_10h-IC19_10h	UBA6	A0AVT1	-0.0767996	0.786917	0.937399	FALSE
Kent_24h-IC19_24h	UBA6	A0AVT1	-0.316454	0.272665	0.978072	FALSE
IC19_10h-Mock_10h	UBA6	A0AVT1	0.279575	0.330801	0.95407	FALSE
Kent_10h-Mock_10h	UBA6	A0AVT1	0.202775	0.477959	0.840937	FALSE
VIC_10h-Mock_10h	UBA6	A0AVT1	0.52591	0.0758997	0.377636	FALSE
IC19_24h-Mock_24h	UBA6	A0AVT1	0.0800305	0.778201	0.974124	FALSE
Kent_24h-Mock_24h	UBA6	A0AVT1	-0.236424	0.409171	0.902741	FALSE
Mock_10h-Mock_24h	UBA6	A0AVT1	-0.701273	0.021583	0.136897	FALSE
VIC_24h-Mock_24h	UBA6	A0AVT1	-0.228009	0.475473	0.932756	FALSE
IC19_10h-VIC_10h	UBA6	A0AVT1	-0.246336	0.39018	0.664037	FALSE
Kent_10h-VIC_10h	UBA6	A0AVT1	-0.323135	0.262991	0.998832	FALSE
IC19_24h-VIC_24h	UBA6	A0AVT1	0.30804	0.337689	0.919806	FALSE
Kent_24h-VIC_24h	UBA6	A0AVT1	-0.0084145	0.978846	0.999858	FALSE
Kent_10h-IC19_10h	ESYT2	A0FGR8	0.0991363	0.561979	0.860921	FALSE
Kent_24h-IC19_24h	ESYT2	A0FGR8	-0.287775	0.102912	0.815814	FALSE
IC19_10h-Mock_10h	ESYT2	A0FGR8	-0.159061	0.355511	0.961304	FALSE
Kent_10h-Mock_10h	ESYT2	A0FGR8	-0.0599248	0.725183	0.933845	FALSE
VIC_10h-Mock_10h	ESYT2	A0FGR8	0.142623	0.406362	0.676391	FALSE
IC19_24h-Mock_24h	ESYT2	A0FGR8	0.0984615	0.564621	0.942635	FALSE
Kent_24h-Mock_24h	ESYT2	A0FGR8	-0.189313	0.273712	0.842494	FALSE
Mock_10h-Mock_24h	ESYT2	A0FGR8	-0.0796821	0.640608	0.78028	FALSE
VIC_24h-Mock_24h	ESYT2	A0FGR8	-0.0465353	0.806935	0.994183	FALSE
IC19_10h-VIC_10h	ESYT2	A0FGR8	-0.301684	0.088382	0.408131	FALSE
Kent_10h-VIC_10h	ESYT2	A0FGR8	-0.202548	0.242639	0.998832	FALSE
IC19_24h-VIC_24h	ESYT2	A0FGR8	0.144997	0.44952	0.940892	FALSE
Kent_24h-VIC_24h	ESYT2	A0FGR8	-0.142778	0.456383	0.999858	FALSE
Kent_10h-IC19_10h	SHTN1	A0MZ66	0.129678	0.727699	0.92165	FALSE
Kent_24h-IC19_24h	SHTN1	A0MZ66	-0.0852373	0.81881	0.999433	FALSE
IC19_10h-Mock_10h	SHTN1	A0MZ66	-0.159665	0.6684	0.982932	FALSE
Kent_10h-Mock_10h	SHTN1	A0MZ66	-0.0299872	0.935728	0.985564	FALSE
VIC_10h-Mock_10h	SHTN1	A0MZ66	0.436551	0.248856	0.550051	FALSE
IC19_24h-Mock_24h	SHTN1	A0MZ66	0.553556	0.147891	0.751599	FALSE
Kent_24h-Mock_24h	SHTN1	A0MZ66	0.468318	0.217276	0.812715	FALSE
Mock_10h-Mock_24h	SHTN1	A0MZ66	-0.192849	0.605305	0.75749	FALSE
VIC_24h-Mock_24h	SHTN1	A0MZ66	0.543534	0.200963	0.804017	FALSE
IC19_10h-VIC_10h	SHTN1	A0MZ66	-0.596217	0.120702	0.440478	FALSE
Kent_10h-VIC_10h	SHTN1	A0MZ66	-0.466538	0.218959	0.998832	FALSE
IC19_24h-VIC_24h	SHTN1	A0MZ66	0.0100218	0.980767	0.994391	FALSE
Kent_24h-VIC_24h	SHTN1	A0MZ66	-0.0752156	0.856486	0.999858	FALSE
Kent_10h-IC19_10h	TMEM223	A0PJW6	0.0134687	0.973226	0.996975	FALSE
Kent_24h-IC19_24h	TMEM223	A0PJW6	-0.426844	0.274267	0.978072	FALSE
IC19_10h-Mock_10h	TMEM223	A0PJW6	0.0801523	0.832413	0.989375	FALSE
Kent_10h-Mock_10h	TMEM223	A0PJW6	0.093621	0.754878	0.945133	FALSE
VIC_10h-Mock_10h	TMEM223	A0PJW6	0.0649722	0.82824	0.916199	FALSE
IC19_24h-Mock_24h	TMEM223	A0PJW6	-0.0402671	0.920091	0.993066	FALSE
Kent_24h-Mock_24h	TMEM223	A0PJW6	-0.467111	0.140417	0.745468	FALSE
Mock_10h-Mock_24h	TMEM223	A0PJW6	-0.266757	0.382023	0.583614	FALSE
VIC_24h-Mock_24h	TMEM223	A0PJW6	-0.229959	0.488257	0.939409	FALSE
IC19_10h-VIC_10h	TMEM223	A0PJW6	0.0151801	0.969825	0.989301	FALSE
Kent_10h-VIC_10h	TMEM223	A0PJW6	0.0286487	0.930337	0.998832	FALSE
IC19_24h-VIC_24h	TMEM223	A0PJW6	0.189691	0.63836	0.961586	FALSE
Kent_24h-VIC_24h	TMEM223	A0PJW6	-0.237153	0.435187	0.999858	FALSE
Kent_10h-IC19_10h	ILVBL	A1L0T0	0.831321	0.0358841	0.480221	FALSE
Kent_24h-IC19_24h	ILVBL	A1L0T0	-0.259443	0.489501	0.999433	FALSE
IC19_10h-Mock_10h	ILVBL	A1L0T0	-0.36728	0.330957	0.95407	FALSE
Kent_10h-Mock_10h	ILVBL	A1L0T0	0.464042	0.222727	0.716595	FALSE
VIC_10h-Mock_10h	ILVBL	A1L0T0	0.396539	0.294881	0.589476	FALSE
IC19_24h-Mock_24h	ILVBL	A1L0T0	0.0111862	0.976075	0.995899	FALSE
Kent_24h-Mock_24h	ILVBL	A1L0T0	-0.248257	0.508189	0.924721	FALSE
Mock_10h-Mock_24h	ILVBL	A1L0T0	-0.419816	0.268281	0.476784	FALSE
VIC_24h-Mock_24h	ILVBL	A1L0T0	-1.07755	0.0169171	0.384734	FALSE
IC19_10h-VIC_10h	ILVBL	A1L0T0	-0.763819	0.0518211	0.377868	FALSE
Kent_10h-VIC_10h	ILVBL	A1L0T0	0.0675022	0.856451	0.998832	FALSE
IC19_24h-VIC_24h	ILVBL	A1L0T0	1.08874	0.0159605	0.581044	FALSE
Kent_24h-VIC_24h	ILVBL	A1L0T0	0.829297	0.0582828	0.999858	FALSE
Kent_10h-IC19_10h	SH3PXD2B	A1X283	-0.121844	0.738794	0.925349	FALSE
Kent_24h-IC19_24h	SH3PXD2B	A1X283	0.0311592	0.931931	0.999433	FALSE
IC19_10h-Mock_10h	SH3PXD2B	A1X283	0.319591	0.437672	0.968104	FALSE
Kent_10h-Mock_10h	SH3PXD2B	A1X283	0.197747	0.629029	0.905728	FALSE
VIC_10h-Mock_10h	SH3PXD2B	A1X283	-0.0323685	0.942243	0.975272	FALSE
IC19_24h-Mock_24h	SH3PXD2B	A1X283	-0.123174	0.736057	0.965925	FALSE
Kent_24h-Mock_24h	SH3PXD2B	A1X283	-0.0920149	0.801033	0.980849	FALSE
Mock_10h-Mock_24h	SH3PXD2B	A1X283	-0.545414	0.193155	0.40323	FALSE
VIC_24h-Mock_24h	SH3PXD2B	A1X283	-0.843841	0.0517625	0.588797	FALSE
IC19_10h-VIC_10h	SH3PXD2B	A1X283	0.351959	0.393653	0.666541	FALSE
Kent_10h-VIC_10h	SH3PXD2B	A1X283	0.230116	0.574504	0.998832	FALSE
IC19_24h-VIC_24h	SH3PXD2B	A1X283	0.720667	0.0915655	0.855041	FALSE
Kent_24h-VIC_24h	SH3PXD2B	A1X283	0.751826	0.079513	0.999858	FALSE
Kent_10h-IC19_10h	NBAS	A2RRP1	0.174269	0.665392	0.904332	FALSE
Kent_24h-IC19_24h	NBAS	A2RRP1	-0.27105	0.540582	0.999433	FALSE
IC19_10h-Mock_10h	NBAS	A2RRP1	-0.0506491	0.887898	0.990266	FALSE
Kent_10h-Mock_10h	NBAS	A2RRP1	0.12362	0.758608	0.946327	FALSE
VIC_10h-Mock_10h	NBAS	A2RRP1	-0.163562	0.650071	0.833835	FALSE
IC19_24h-Mock_24h	NBAS	A2RRP1	0.589636	0.157169	0.76029	FALSE
Kent_24h-Mock_24h	NBAS	A2RRP1	0.318586	0.432806	0.914441	FALSE
Mock_10h-Mock_24h	NBAS	A2RRP1	0.464125	0.209488	0.418521	FALSE
VIC_24h-Mock_24h	NBAS	A2RRP1	-0.0711491	0.888643	0.995764	FALSE
IC19_10h-VIC_10h	NBAS	A2RRP1	0.112913	0.753673	0.895115	FALSE
Kent_10h-VIC_10h	NBAS	A2RRP1	0.287181	0.478597	0.998832	FALSE
IC19_24h-VIC_24h	NBAS	A2RRP1	0.660785	0.232296	0.869306	FALSE
Kent_24h-VIC_24h	NBAS	A2RRP1	0.389735	0.473636	0.999858	FALSE
Kent_10h-IC19_10h	LINC02872	A2RU37	2.60606	0.00235567	0.20594	FALSE
Kent_24h-IC19_24h	LINC02872	A2RU37	-0.124003	0.797851	0.999433	FALSE
IC19_10h-Mock_10h	LINC02872	A2RU37	-1.32094	0.0838743	0.868495	FALSE
Kent_10h-Mock_10h	LINC02872	A2RU37	1.28512	0.0433789	0.501253	FALSE
VIC_10h-Mock_10h	LINC02872	A2RU37	0.439207	0.421766	0.690053	FALSE
IC19_24h-Mock_24h	LINC02872	A2RU37	1.50844	0.00632099	0.220905	FALSE
Kent_24h-Mock_24h	LINC02872	A2RU37	1.38444	0.0107551	0.306043	FALSE
Mock_10h-Mock_24h	LINC02872	A2RU37	-0.300714	0.580083	0.74015	FALSE
VIC_24h-Mock_24h	LINC02872	A2RU37	1.12309	0.0518622	0.588797	FALSE
IC19_10h-VIC_10h	LINC02872	A2RU37	-1.76015	0.0194347	0.334992	FALSE
Kent_10h-VIC_10h	LINC02872	A2RU37	0.845909	0.132504	0.998832	FALSE
IC19_24h-VIC_24h	LINC02872	A2RU37	0.385345	0.479804	0.948167	FALSE
Kent_24h-VIC_24h	LINC02872	A2RU37	0.261342	0.630204	0.999858	FALSE
Kent_10h-IC19_10h	CNOT1	A5YKK6	-0.0419224	0.910314	0.978526	FALSE
Kent_24h-IC19_24h	CNOT1	A5YKK6	-0.0405076	0.913328	0.999433	FALSE
IC19_10h-Mock_10h	CNOT1	A5YKK6	0.333413	0.375318	0.963706	FALSE
Kent_10h-Mock_10h	CNOT1	A5YKK6	0.29149	0.437161	0.816226	FALSE
VIC_10h-Mock_10h	CNOT1	A5YKK6	0.626721	0.1042	0.407065	FALSE
IC19_24h-Mock_24h	CNOT1	A5YKK6	0.165293	0.657741	0.958487	FALSE
Kent_24h-Mock_24h	CNOT1	A5YKK6	0.124785	0.737745	0.976323	FALSE
Mock_10h-Mock_24h	CNOT1	A5YKK6	-0.390306	0.301199	0.504868	FALSE
VIC_24h-Mock_24h	CNOT1	A5YKK6	-0.300732	0.472846	0.932756	FALSE
IC19_10h-VIC_10h	CNOT1	A5YKK6	-0.293308	0.434354	0.698743	FALSE
Kent_10h-VIC_10h	CNOT1	A5YKK6	-0.33523	0.372775	0.998832	FALSE
IC19_24h-VIC_24h	CNOT1	A5YKK6	0.466024	0.270492	0.884118	FALSE
Kent_24h-VIC_24h	CNOT1	A5YKK6	0.425517	0.313052	0.999858	FALSE
Kent_10h-IC19_10h	MAP1LC3B2	A6NCE7	-0.0654866	0.649287	0.900002	FALSE
Kent_10h-IC19_10h	MAP1LC3B	Q9GZQ8	-0.0654866	0.649287	0.900002	FALSE
Kent_24h-IC19_24h	MAP1LC3B2	A6NCE7	0.332533	0.0304828	0.612833	FALSE
Kent_24h-IC19_24h	MAP1LC3B	Q9GZQ8	0.332533	0.0304828	0.612833	FALSE
IC19_10h-Mock_10h	MAP1LC3B2	A6NCE7	-0.331201	0.0310721	0.74971	FALSE
IC19_10h-Mock_10h	MAP1LC3B	Q9GZQ8	-0.331201	0.0310721	0.74971	FALSE
Kent_10h-Mock_10h	MAP1LC3B2	A6NCE7	-0.396688	0.0118009	0.358912	FALSE
Kent_10h-Mock_10h	MAP1LC3B	Q9GZQ8	-0.396688	0.0118009	0.358912	FALSE
VIC_10h-Mock_10h	MAP1LC3B2	A6NCE7	-0.36567	0.0187822	0.262364	FALSE
VIC_10h-Mock_10h	MAP1LC3B	Q9GZQ8	-0.36567	0.0187822	0.262364	FALSE
IC19_24h-Mock_24h	MAP1LC3B2	A6NCE7	-0.0663547	0.644982	0.958249	FALSE
IC19_24h-Mock_24h	MAP1LC3B	Q9GZQ8	-0.0663547	0.644982	0.958249	FALSE
Kent_24h-Mock_24h	MAP1LC3B2	A6NCE7	0.266178	0.0764287	0.612237	FALSE
Kent_24h-Mock_24h	MAP1LC3B	Q9GZQ8	0.266178	0.0764287	0.612237	FALSE
Mock_10h-Mock_24h	MAP1LC3B2	A6NCE7	0.738341	5.8538e-05	0.00726603	FALSE
Mock_10h-Mock_24h	MAP1LC3B	Q9GZQ8	0.738341	5.8538e-05	0.00726603	FALSE
VIC_24h-Mock_24h	MAP1LC3B2	A6NCE7	0.378054	0.0281124	0.476247	FALSE
VIC_24h-Mock_24h	MAP1LC3B	Q9GZQ8	0.378054	0.0281124	0.476247	FALSE
IC19_10h-VIC_10h	MAP1LC3B2	A6NCE7	0.0344689	0.810433	0.919635	FALSE
IC19_10h-VIC_10h	MAP1LC3B	Q9GZQ8	0.0344689	0.810433	0.919635	FALSE
Kent_10h-VIC_10h	MAP1LC3B2	A6NCE7	-0.0310177	0.829078	0.998832	FALSE
Kent_10h-VIC_10h	MAP1LC3B	Q9GZQ8	-0.0310177	0.829078	0.998832	FALSE
IC19_24h-VIC_24h	MAP1LC3B2	A6NCE7	-0.444409	0.0116582	0.552099	FALSE
IC19_24h-VIC_24h	MAP1LC3B	Q9GZQ8	-0.444409	0.0116582	0.552099	FALSE
Kent_24h-VIC_24h	MAP1LC3B2	A6NCE7	-0.111876	0.488825	0.999858	FALSE
Kent_24h-VIC_24h	MAP1LC3B	Q9GZQ8	-0.111876	0.488825	0.999858	FALSE
Kent_10h-IC19_10h	PALM3	A6NDB9	0.65122	0.24328	0.698301	FALSE
Kent_24h-IC19_24h	PALM3	A6NDB9	0.067311	0.88018	0.999433	FALSE
IC19_10h-Mock_10h	PALM3	A6NDB9	0.749441	0.145917	0.900772	FALSE
Kent_10h-Mock_10h	PALM3	A6NDB9	1.40066	0.0111188	0.352606	FALSE
VIC_10h-Mock_10h	PALM3	A6NDB9	0.909995	0.0541246	0.343558	FALSE
IC19_24h-Mock_24h	PALM3	A6NDB9	0.578901	0.205619	0.812773	FALSE
Kent_24h-Mock_24h	PALM3	A6NDB9	0.646212	0.160067	0.752132	FALSE
Mock_10h-Mock_24h	PALM3	A6NDB9	-0.821245	0.0792413	0.251596	FALSE
VIC_24h-Mock_24h	PALM3	A6NDB9	0.196312	0.694731	0.983204	FALSE
IC19_10h-VIC_10h	PALM3	A6NDB9	-0.160554	0.748053	0.893426	FALSE
Kent_10h-VIC_10h	PALM3	A6NDB9	0.490665	0.332407	0.998832	FALSE
IC19_24h-VIC_24h	PALM3	A6NDB9	0.382589	0.447288	0.940892	FALSE
Kent_24h-VIC_24h	PALM3	A6NDB9	0.4499	0.373078	0.999858	FALSE
Kent_10h-IC19_10h	PGP	A6NDG6	0.129495	0.24255	0.698301	FALSE
Kent_24h-IC19_24h	PGP	A6NDG6	-0.18222	0.105961	0.816762	FALSE
IC19_10h-Mock_10h	PGP	A6NDG6	0.0646172	0.554369	0.980548	FALSE
Kent_10h-Mock_10h	PGP	A6NDG6	0.194112	0.0864531	0.54822	FALSE
VIC_10h-Mock_10h	PGP	A6NDG6	0.218966	0.0555468	0.345885	FALSE
IC19_24h-Mock_24h	PGP	A6NDG6	0.123143	0.265612	0.850007	FALSE
Kent_24h-Mock_24h	PGP	A6NDG6	-0.0590769	0.588543	0.956693	FALSE
Mock_10h-Mock_24h	PGP	A6NDG6	-0.255502	0.0279486	0.15059	FALSE
VIC_24h-Mock_24h	PGP	A6NDG6	-0.104592	0.394429	0.911151	FALSE
IC19_10h-VIC_10h	PGP	A6NDG6	-0.154348	0.16679	0.490488	FALSE
Kent_10h-VIC_10h	PGP	A6NDG6	-0.0248532	0.819404	0.998832	FALSE
IC19_24h-VIC_24h	PGP	A6NDG6	0.227735	0.0730926	0.794433	FALSE
Kent_24h-VIC_24h	PGP	A6NDG6	0.0455148	0.70875	0.999858	FALSE
Kent_10h-IC19_10h	C5orf51	A6NDU8	-0.357369	0.356076	0.759499	FALSE
Kent_24h-IC19_24h	C5orf51	A6NDU8	-0.530705	0.269081	0.977958	FALSE
IC19_10h-Mock_10h	C5orf51	A6NDU8	-0.0174781	0.962971	0.995093	FALSE
Kent_10h-Mock_10h	C5orf51	A6NDU8	-0.374847	0.334343	0.765482	FALSE
VIC_10h-Mock_10h	C5orf51	A6NDU8	0.312813	0.416234	0.686079	FALSE
IC19_24h-Mock_24h	C5orf51	A6NDU8	0.216255	0.641425	0.957529	FALSE
Kent_24h-Mock_24h	C5orf51	A6NDU8	-0.31445	0.413902	0.903244	FALSE
Mock_10h-Mock_24h	C5orf51	A6NDU8	-0.29452	0.442918	0.633119	FALSE
VIC_24h-Mock_24h	C5orf51	A6NDU8	-0.383196	0.324329	0.880901	FALSE
IC19_10h-VIC_10h	C5orf51	A6NDU8	-0.330291	0.391818	0.665408	FALSE
Kent_10h-VIC_10h	C5orf51	A6NDU8	-0.68766	0.0962287	0.998832	FALSE
IC19_24h-VIC_24h	C5orf51	A6NDU8	0.599451	0.216636	0.869306	FALSE
Kent_24h-VIC_24h	C5orf51	A6NDU8	0.0687464	0.855253	0.999858	FALSE
Kent_10h-IC19_10h	SMCHD1	A6NHR9	0.273998	0.543015	0.850531	FALSE
Kent_24h-IC19_24h	SMCHD1	A6NHR9	0.295052	0.465024	0.999433	FALSE
IC19_10h-Mock_10h	SMCHD1	A6NHR9	0.229844	0.568118	0.980548	FALSE
Kent_10h-Mock_10h	SMCHD1	A6NHR9	0.503842	0.269179	0.7429	FALSE
VIC_10h-Mock_10h	SMCHD1	A6NHR9	0.16439	0.682401	0.846277	FALSE
IC19_24h-Mock_24h	SMCHD1	A6NHR9	-0.279259	0.488915	0.927903	FALSE
Kent_24h-Mock_24h	SMCHD1	A6NHR9	0.0157931	0.968568	0.994687	FALSE
Mock_10h-Mock_24h	SMCHD1	A6NHR9	-0.526442	0.199522	0.408682	FALSE
VIC_24h-Mock_24h	SMCHD1	A6NHR9	-0.195501	0.663475	0.982514	FALSE
IC19_10h-VIC_10h	SMCHD1	A6NHR9	0.0654544	0.87032	0.947113	FALSE
Kent_10h-VIC_10h	SMCHD1	A6NHR9	0.339453	0.452368	0.998832	FALSE
IC19_24h-VIC_24h	SMCHD1	A6NHR9	-0.0837574	0.851797	0.98268	FALSE
Kent_24h-VIC_24h	SMCHD1	A6NHR9	0.211294	0.638313	0.999858	FALSE
Kent_10h-IC19_10h	UNC119B	A6NIH7	-1.75388	0.0556967	0.515465	FALSE
Kent_24h-IC19_24h	UNC119B	A6NIH7	1.85198	0.0444495	0.647433	FALSE
IC19_10h-Mock_10h	UNC119B	A6NIH7	0.943475	0.2866	0.943329	FALSE
Kent_10h-Mock_10h	UNC119B	A6NIH7	-0.810403	0.35813	0.776352	FALSE
VIC_10h-Mock_10h	UNC119B	A6NIH7	0.60988	0.487089	0.732376	FALSE
IC19_24h-Mock_24h	UNC119B	A6NIH7	-1.84457	0.0452205	0.525264	FALSE
Kent_24h-Mock_24h	UNC119B	A6NIH7	0.00740707	0.993222	0.999612	FALSE
Mock_10h-Mock_24h	UNC119B	A6NIH7	-0.990711	0.263888	0.474107	FALSE
VIC_24h-Mock_24h	UNC119B	A6NIH7	1.22626	0.21782	0.813955	FALSE
IC19_10h-VIC_10h	UNC119B	A6NIH7	0.333594	0.702568	0.867992	FALSE
Kent_10h-VIC_10h	UNC119B	A6NIH7	-1.42028	0.115271	0.998832	FALSE
IC19_24h-VIC_24h	UNC119B	A6NIH7	-3.07083	0.00480079	0.446346	FALSE
Kent_24h-VIC_24h	UNC119B	A6NIH7	-1.21886	0.220501	0.999858	FALSE
Kent_10h-IC19_10h	POM121C	A8CG34	0.925696	0.593712	0.878094	FALSE
Kent_10h-IC19_10h	POM121	Q96HA1	0.925696	0.593712	0.878094	FALSE
Kent_24h-IC19_24h	POM121C	A8CG34	0.779398	0.547673	0.999433	FALSE
Kent_24h-IC19_24h	POM121	Q96HA1	0.779398	0.547673	0.999433	FALSE
IC19_10h-Mock_10h	POM121C	A8CG34	1.89494	0.286862	0.943329	FALSE
IC19_10h-Mock_10h	POM121	Q96HA1	1.89494	0.286862	0.943329	FALSE
Kent_10h-Mock_10h	POM121C	A8CG34	2.82064	0.178473	0.682409	FALSE
Kent_10h-Mock_10h	POM121	Q96HA1	2.82064	0.178473	0.682409	FALSE
VIC_10h-Mock_10h	POM121C	A8CG34	1.83269	0.275392	0.571912	FALSE
VIC_10h-Mock_10h	POM121	Q96HA1	1.83269	0.275392	0.571912	FALSE
IC19_24h-Mock_24h	POM121C	A8CG34	-1.24558	0.450245	0.915638	FALSE
IC19_24h-Mock_24h	POM121	Q96HA1	-1.24558	0.450245	0.915638	FALSE
Kent_24h-Mock_24h	POM121C	A8CG34	-0.466177	0.786919	0.978885	FALSE
Kent_24h-Mock_24h	POM121	Q96HA1	-0.466177	0.786919	0.978885	FALSE
Mock_10h-Mock_24h	POM121C	A8CG34	-2.85703	0.173483	0.378703	FALSE
Mock_10h-Mock_24h	POM121	Q96HA1	-2.85703	0.173483	0.378703	FALSE
VIC_24h-Mock_24h	POM121C	A8CG34	-0.967831	0.577307	0.966955	FALSE
VIC_24h-Mock_24h	POM121	Q96HA1	-0.967831	0.577307	0.966955	FALSE
IC19_10h-VIC_10h	POM121C	A8CG34	0.0622485	0.961297	0.987291	FALSE
IC19_10h-VIC_10h	POM121	Q96HA1	0.0622485	0.961297	0.987291	FALSE
Kent_10h-VIC_10h	POM121C	A8CG34	0.987945	0.546848	0.998832	FALSE
Kent_10h-VIC_10h	POM121	Q96HA1	0.987945	0.546848	0.998832	FALSE
IC19_24h-VIC_24h	POM121C	A8CG34	-0.277744	0.828803	0.98268	FALSE
IC19_24h-VIC_24h	POM121	Q96HA1	-0.277744	0.828803	0.98268	FALSE
Kent_24h-VIC_24h	POM121C	A8CG34	0.501654	0.722061	0.999858	FALSE
Kent_24h-VIC_24h	POM121	Q96HA1	0.501654	0.722061	0.999858	FALSE
Kent_10h-IC19_10h	SNRPGP15	A8MWD9	0.0892326	0.444926	0.811445	FALSE
Kent_10h-IC19_10h	SNRPG	P62308	0.0892326	0.444926	0.811445	FALSE
Kent_24h-IC19_24h	SNRPGP15	A8MWD9	-0.187905	0.116874	0.839315	FALSE
Kent_24h-IC19_24h	SNRPG	P62308	-0.187905	0.116874	0.839315	FALSE
IC19_10h-Mock_10h	SNRPGP15	A8MWD9	0.0721454	0.535725	0.980064	FALSE
IC19_10h-Mock_10h	SNRPG	P62308	0.0721454	0.535725	0.980064	FALSE
Kent_10h-Mock_10h	SNRPGP15	A8MWD9	0.161378	0.174448	0.68044	FALSE
Kent_10h-Mock_10h	SNRPG	P62308	0.161378	0.174448	0.68044	FALSE
VIC_10h-Mock_10h	SNRPGP15	A8MWD9	-0.0332221	0.77462	0.890555	FALSE
VIC_10h-Mock_10h	SNRPG	P62308	-0.0332221	0.77462	0.890555	FALSE
IC19_24h-Mock_24h	SNRPGP15	A8MWD9	-0.0780378	0.503311	0.93131	FALSE
IC19_24h-Mock_24h	SNRPG	P62308	-0.0780378	0.503311	0.93131	FALSE
Kent_24h-Mock_24h	SNRPGP15	A8MWD9	-0.265943	0.0313012	0.468752	FALSE
Kent_24h-Mock_24h	SNRPG	P62308	-0.265943	0.0313012	0.468752	FALSE
Mock_10h-Mock_24h	SNRPGP15	A8MWD9	-0.130073	0.269601	0.47806	FALSE
Mock_10h-Mock_24h	SNRPG	P62308	-0.130073	0.269601	0.47806	FALSE
VIC_24h-Mock_24h	SNRPGP15	A8MWD9	-0.297385	0.0312753	0.499555	FALSE
VIC_24h-Mock_24h	SNRPG	P62308	-0.297385	0.0312753	0.499555	FALSE
IC19_10h-VIC_10h	SNRPGP15	A8MWD9	0.105367	0.368502	0.645564	FALSE
IC19_10h-VIC_10h	SNRPG	P62308	0.105367	0.368502	0.645564	FALSE
Kent_10h-VIC_10h	SNRPGP15	A8MWD9	0.1946	0.105192	0.998832	FALSE
Kent_10h-VIC_10h	SNRPG	P62308	0.1946	0.105192	0.998832	FALSE
IC19_24h-VIC_24h	SNRPGP15	A8MWD9	0.219347	0.10257	0.86138	FALSE
IC19_24h-VIC_24h	SNRPG	P62308	0.219347	0.10257	0.86138	FALSE
Kent_24h-VIC_24h	SNRPGP15	A8MWD9	0.0314417	0.808425	0.999858	FALSE
Kent_24h-VIC_24h	SNRPG	P62308	0.0314417	0.808425	0.999858	FALSE
Kent_10h-IC19_10h	WASH3P	C4AMC7	-0.404129	0.376636	0.771061	FALSE
Kent_10h-IC19_10h	WASH2P	Q6VEQ5	-0.404129	0.376636	0.771061	FALSE
Kent_24h-IC19_24h	WASH3P	C4AMC7	0.794486	0.122825	0.839315	FALSE
Kent_24h-IC19_24h	WASH2P	Q6VEQ5	0.794486	0.122825	0.839315	FALSE
IC19_10h-Mock_10h	WASH3P	C4AMC7	0.170466	0.706132	0.989375	FALSE
IC19_10h-Mock_10h	WASH2P	Q6VEQ5	0.170466	0.706132	0.989375	FALSE
Kent_10h-Mock_10h	WASH3P	C4AMC7	-0.233663	0.564635	0.879477	FALSE
Kent_10h-Mock_10h	WASH2P	Q6VEQ5	-0.233663	0.564635	0.879477	FALSE
VIC_10h-Mock_10h	WASH3P	C4AMC7	-0.907465	0.0587122	0.349651	FALSE
VIC_10h-Mock_10h	WASH2P	Q6VEQ5	-0.907465	0.0587122	0.349651	FALSE
IC19_24h-Mock_24h	WASH3P	C4AMC7	-0.974617	0.04412	0.519995	FALSE
IC19_24h-Mock_24h	WASH2P	Q6VEQ5	-0.974617	0.04412	0.519995	FALSE
Kent_24h-Mock_24h	WASH3P	C4AMC7	-0.180131	0.690393	0.968486	FALSE
Kent_24h-Mock_24h	WASH2P	Q6VEQ5	-0.180131	0.690393	0.968486	FALSE
Mock_10h-Mock_24h	WASH3P	C4AMC7	-0.577798	0.165885	0.369935	FALSE
Mock_10h-Mock_24h	WASH2P	Q6VEQ5	-0.577798	0.165885	0.369935	FALSE
VIC_24h-Mock_24h	WASH3P	C4AMC7	-0.00382954	0.993225	0.997268	FALSE
VIC_24h-Mock_24h	WASH2P	Q6VEQ5	-0.00382954	0.993225	0.997268	FALSE
IC19_10h-VIC_10h	WASH3P	C4AMC7	1.07793	0.0423703	0.364196	FALSE
IC19_10h-VIC_10h	WASH2P	Q6VEQ5	1.07793	0.0423703	0.364196	FALSE
Kent_10h-VIC_10h	WASH3P	C4AMC7	0.673802	0.149526	0.998832	FALSE
Kent_10h-VIC_10h	WASH2P	Q6VEQ5	0.673802	0.149526	0.998832	FALSE
IC19_24h-VIC_24h	WASH3P	C4AMC7	-0.970788	0.0641828	0.768614	FALSE
IC19_24h-VIC_24h	WASH2P	Q6VEQ5	-0.970788	0.0641828	0.768614	FALSE
Kent_24h-VIC_24h	WASH3P	C4AMC7	-0.176301	0.72178	0.999858	FALSE
Kent_24h-VIC_24h	WASH2P	Q6VEQ5	-0.176301	0.72178	0.999858	FALSE
Kent_10h-IC19_10h	MCRIP1	C9JLW8	0.772139	0.00113012	0.202114	FALSE
Kent_24h-IC19_24h	MCRIP1	C9JLW8	0.0235306	0.884438	0.999433	FALSE
IC19_10h-Mock_10h	MCRIP1	C9JLW8	-0.651565	0.00212418	0.319151	FALSE
Kent_10h-Mock_10h	MCRIP1	C9JLW8	0.120574	0.508167	0.856509	FALSE
VIC_10h-Mock_10h	MCRIP1	C9JLW8	0.134455	0.411184	0.681709	FALSE
IC19_24h-Mock_24h	MCRIP1	C9JLW8	0.17345	0.292453	0.854454	FALSE
Kent_24h-Mock_24h	MCRIP1	C9JLW8	0.196981	0.234192	0.822537	FALSE
Mock_10h-Mock_24h	MCRIP1	C9JLW8	-0.174332	0.290091	0.496	FALSE
VIC_24h-Mock_24h	MCRIP1	C9JLW8	0.302932	0.108381	0.707479	FALSE
IC19_10h-VIC_10h	MCRIP1	C9JLW8	-0.78602	0.000435866	0.158338	FALSE
Kent_10h-VIC_10h	MCRIP1	C9JLW8	-0.013881	0.938856	0.998832	FALSE
IC19_24h-VIC_24h	MCRIP1	C9JLW8	-0.129482	0.477812	0.948167	FALSE
Kent_24h-VIC_24h	MCRIP1	C9JLW8	-0.105951	0.560316	0.999858	FALSE
Kent_10h-IC19_10h	NACA	E9PAV3	-0.0409819	0.636278	0.895369	FALSE
Kent_10h-IC19_10h	NACA	Q13765	-0.0409819	0.636278	0.895369	FALSE
Kent_24h-IC19_24h	NACA	E9PAV3	-0.0423626	0.625024	0.999433	FALSE
Kent_24h-IC19_24h	NACA	Q13765	-0.0423626	0.625024	0.999433	FALSE
IC19_10h-Mock_10h	NACA	E9PAV3	0.0670527	0.441355	0.968104	FALSE
IC19_10h-Mock_10h	NACA	Q13765	0.0670527	0.441355	0.968104	FALSE
Kent_10h-Mock_10h	NACA	E9PAV3	0.0260707	0.763124	0.947351	FALSE
Kent_10h-Mock_10h	NACA	Q13765	0.0260707	0.763124	0.947351	FALSE
VIC_10h-Mock_10h	NACA	E9PAV3	0.0782778	0.370125	0.648207	FALSE
VIC_10h-Mock_10h	NACA	Q13765	0.0782778	0.370125	0.648207	FALSE
IC19_24h-Mock_24h	NACA	E9PAV3	-0.103583	0.239336	0.837602	FALSE
IC19_24h-Mock_24h	NACA	Q13765	-0.103583	0.239336	0.837602	FALSE
Kent_24h-Mock_24h	NACA	E9PAV3	-0.145946	0.103251	0.682271	FALSE
Kent_24h-Mock_24h	NACA	Q13765	-0.145946	0.103251	0.682271	FALSE
Mock_10h-Mock_24h	NACA	E9PAV3	-0.284292	0.00348733	0.060753	FALSE
Mock_10h-Mock_24h	NACA	Q13765	-0.284292	0.00348733	0.060753	FALSE
VIC_24h-Mock_24h	NACA	E9PAV3	-0.15717	0.115662	0.710935	FALSE
VIC_24h-Mock_24h	NACA	Q13765	-0.15717	0.115662	0.710935	FALSE
IC19_10h-VIC_10h	NACA	E9PAV3	-0.0112252	0.89665	0.955558	FALSE
IC19_10h-VIC_10h	NACA	Q13765	-0.0112252	0.89665	0.955558	FALSE
Kent_10h-VIC_10h	NACA	E9PAV3	-0.0522071	0.547625	0.998832	FALSE
Kent_10h-VIC_10h	NACA	Q13765	-0.0522071	0.547625	0.998832	FALSE
IC19_24h-VIC_24h	NACA	E9PAV3	0.0535873	0.580621	0.956866	FALSE
IC19_24h-VIC_24h	NACA	Q13765	0.0535873	0.580621	0.956866	FALSE
Kent_24h-VIC_24h	NACA	E9PAV3	0.0112247	0.90751	0.999858	FALSE
Kent_24h-VIC_24h	NACA	Q13765	0.0112247	0.90751	0.999858	FALSE
Kent_10h-IC19_10h	C11orf98	E9PRG8	0.216374	0.549725	0.852433	FALSE
Kent_24h-IC19_24h	C11orf98	E9PRG8	0.265304	0.512419	0.999433	FALSE
IC19_10h-Mock_10h	C11orf98	E9PRG8	-0.199408	0.581048	0.980548	FALSE
Kent_10h-Mock_10h	C11orf98	E9PRG8	0.0169663	0.962324	0.990482	FALSE
VIC_10h-Mock_10h	C11orf98	E9PRG8	0.368181	0.366991	0.645276	FALSE
IC19_24h-Mock_24h	C11orf98	E9PRG8	-0.92885	0.0205384	0.405141	FALSE
Kent_24h-Mock_24h	C11orf98	E9PRG8	-0.663546	0.115926	0.718671	FALSE
Mock_10h-Mock_24h	C11orf98	E9PRG8	-0.48083	0.195494	0.404639	FALSE
IC19_10h-VIC_10h	C11orf98	E9PRG8	-0.567589	0.173262	0.49465	FALSE
Kent_10h-VIC_10h	C11orf98	E9PRG8	-0.351215	0.388808	0.998832	FALSE
Kent_10h-IC19_10h	SLC35A4	L0R6Q1	-0.168844	0.484776	0.829872	FALSE
Kent_24h-IC19_24h	SLC35A4	L0R6Q1	-0.590805	0.0220475	0.579877	FALSE
IC19_10h-Mock_10h	SLC35A4	L0R6Q1	0.525348	0.0390109	0.807933	FALSE
Kent_10h-Mock_10h	SLC35A4	L0R6Q1	0.356504	0.148886	0.665208	FALSE
VIC_10h-Mock_10h	SLC35A4	L0R6Q1	0.479799	0.0571656	0.348736	FALSE
IC19_24h-Mock_24h	SLC35A4	L0R6Q1	0.0298883	0.90095	0.987805	FALSE
Kent_24h-Mock_24h	SLC35A4	L0R6Q1	-0.560917	0.0286925	0.455287	FALSE
Mock_10h-Mock_24h	SLC35A4	L0R6Q1	-0.778901	0.00387589	0.0639539	FALSE
VIC_24h-Mock_24h	SLC35A4	L0R6Q1	-0.365896	0.183263	0.785572	FALSE
IC19_10h-VIC_10h	SLC35A4	L0R6Q1	0.0455491	0.849603	0.938806	FALSE
Kent_10h-VIC_10h	SLC35A4	L0R6Q1	-0.123295	0.608841	0.998832	FALSE
IC19_24h-VIC_24h	SLC35A4	L0R6Q1	0.395784	0.151607	0.86138	FALSE
Kent_24h-VIC_24h	SLC35A4	L0R6Q1	-0.195021	0.470632	0.999858	FALSE
Kent_10h-IC19_10h	MIEF1	L0R8F8	-0.303495	0.695192	0.912148	FALSE
Kent_24h-IC19_24h	MIEF1	L0R8F8	-0.50848	0.593804	0.999433	FALSE
IC19_10h-Mock_10h	MIEF1	L0R8F8	0.222999	0.813478	0.989375	FALSE
Kent_10h-Mock_10h	MIEF1	L0R8F8	-0.0804954	0.932004	0.98425	FALSE
VIC_10h-Mock_10h	MIEF1	L0R8F8	-0.592489	0.535846	0.76226	FALSE
IC19_24h-Mock_24h	MIEF1	L0R8F8	-0.451805	0.562414	0.942594	FALSE
Kent_24h-Mock_24h	MIEF1	L0R8F8	-0.960284	0.326447	0.865257	FALSE
Mock_10h-Mock_24h	MIEF1	L0R8F8	-0.306709	0.746011	0.848451	FALSE
VIC_24h-Mock_24h	MIEF1	L0R8F8	-0.578839	0.545022	0.963857	FALSE
IC19_10h-VIC_10h	MIEF1	L0R8F8	0.815488	0.308802	0.596699	FALSE
Kent_10h-VIC_10h	MIEF1	L0R8F8	0.511993	0.513037	0.998832	FALSE
IC19_24h-VIC_24h	MIEF1	L0R8F8	0.127035	0.892929	0.989464	FALSE
Kent_24h-VIC_24h	MIEF1	L0R8F8	-0.381445	0.727359	0.999858	FALSE
Kent_10h-IC19_10h	AGPS	O00116	0.130743	0.138178	0.622412	FALSE
Kent_24h-IC19_24h	AGPS	O00116	-0.0913522	0.293039	0.986193	FALSE
IC19_10h-Mock_10h	AGPS	O00116	0.0949285	0.275108	0.939291	FALSE
Kent_10h-Mock_10h	AGPS	O00116	0.225671	0.015087	0.37019	FALSE
VIC_10h-Mock_10h	AGPS	O00116	0.132383	0.133579	0.439266	FALSE
IC19_24h-Mock_24h	AGPS	O00116	-0.0481724	0.575177	0.94275	FALSE
Kent_24h-Mock_24h	AGPS	O00116	-0.139525	0.115026	0.71641	FALSE
Mock_10h-Mock_24h	AGPS	O00116	-0.220056	0.0173969	0.125182	FALSE
VIC_24h-Mock_24h	AGPS	O00116	-0.110243	0.257535	0.843248	FALSE
IC19_10h-VIC_10h	AGPS	O00116	-0.0374549	0.662488	0.843719	FALSE
Kent_10h-VIC_10h	AGPS	O00116	0.0932881	0.28323	0.998832	FALSE
IC19_24h-VIC_24h	AGPS	O00116	0.0620706	0.51892	0.951263	FALSE
Kent_24h-VIC_24h	AGPS	O00116	-0.0292816	0.759903	0.999858	FALSE
Kent_10h-IC19_10h	KIF2A	O00139	-0.0934264	0.501338	0.832711	FALSE
Kent_24h-IC19_24h	KIF2A	O00139	-0.0189759	0.89074	0.999433	FALSE
IC19_10h-Mock_10h	KIF2A	O00139	0.36017	0.0160575	0.614568	FALSE
Kent_10h-Mock_10h	KIF2A	O00139	0.266743	0.0651996	0.542726	FALSE
VIC_10h-Mock_10h	KIF2A	O00139	0.352021	0.0182457	0.262364	FALSE
IC19_24h-Mock_24h	KIF2A	O00139	-0.237765	0.0972397	0.68305	FALSE
Kent_24h-Mock_24h	KIF2A	O00139	-0.256741	0.0750101	0.610275	FALSE
Mock_10h-Mock_24h	KIF2A	O00139	-0.54987	0.000708478	0.0281407	FALSE
VIC_24h-Mock_24h	KIF2A	O00139	-0.427213	0.0113376	0.332176	FALSE
IC19_10h-VIC_10h	KIF2A	O00139	0.00814894	0.95295	0.984389	FALSE
Kent_10h-VIC_10h	KIF2A	O00139	-0.0852774	0.53898	0.998832	FALSE
IC19_24h-VIC_24h	KIF2A	O00139	0.189448	0.228916	0.869306	FALSE
Kent_24h-VIC_24h	KIF2A	O00139	0.170472	0.277222	0.999858	FALSE
Kent_10h-IC19_10h	TK2	O00142	0.597882	0.0233482	0.439211	FALSE
Kent_24h-IC19_24h	TK2	O00142	-0.053748	0.804251	0.999433	FALSE
IC19_10h-Mock_10h	TK2	O00142	-0.328835	0.181201	0.92524	FALSE
Kent_10h-Mock_10h	TK2	O00142	0.269048	0.268505	0.7429	FALSE
VIC_10h-Mock_10h	TK2	O00142	0.294835	0.227473	0.535888	FALSE
IC19_24h-Mock_24h	TK2	O00142	-0.0866777	0.689949	0.96324	FALSE
Kent_24h-Mock_24h	TK2	O00142	-0.140426	0.473083	0.923325	FALSE
Mock_10h-Mock_24h	TK2	O00142	-0.174847	0.42539	0.619147	FALSE
VIC_24h-Mock_24h	TK2	O00142	-0.470592	0.103491	0.696832	FALSE
IC19_10h-VIC_10h	TK2	O00142	-0.62367	0.0189167	0.334992	FALSE
Kent_10h-VIC_10h	TK2	O00142	-0.0257873	0.913472	0.998832	FALSE
IC19_24h-VIC_24h	TK2	O00142	0.383915	0.20106	0.869306	FALSE
Kent_24h-VIC_24h	TK2	O00142	0.330167	0.241038	0.999858	FALSE
Kent_10h-IC19_10h	DDX39A	O00148	-0.0345713	0.708661	0.916089	FALSE
Kent_24h-IC19_24h	DDX39A	O00148	-0.0664369	0.474928	0.999433	FALSE
IC19_10h-Mock_10h	DDX39A	O00148	-0.00662174	0.942841	0.99441	FALSE
Kent_10h-Mock_10h	DDX39A	O00148	-0.0411931	0.65641	0.91504	FALSE
VIC_10h-Mock_10h	DDX39A	O00148	0.0605147	0.514691	0.750595	FALSE
IC19_24h-Mock_24h	DDX39A	O00148	0.192538	0.0481054	0.54067	FALSE
Kent_24h-Mock_24h	DDX39A	O00148	0.126102	0.182529	0.781025	FALSE
Mock_10h-Mock_24h	DDX39A	O00148	-0.0558042	0.547611	0.714792	FALSE
VIC_24h-Mock_24h	DDX39A	O00148	0.0423852	0.682107	0.983204	FALSE
IC19_10h-VIC_10h	DDX39A	O00148	-0.0671364	0.470354	0.72485	FALSE
Kent_10h-VIC_10h	DDX39A	O00148	-0.101708	0.278367	0.998832	FALSE
IC19_24h-VIC_24h	DDX39A	O00148	0.150153	0.15698	0.86138	FALSE
Kent_24h-VIC_24h	DDX39A	O00148	0.0837164	0.421518	0.999858	FALSE
Kent_10h-IC19_10h	PDLIM1	O00151	0.163732	0.258729	0.704141	FALSE
Kent_24h-IC19_24h	PDLIM1	O00151	-0.0147937	0.917324	0.999433	FALSE
IC19_10h-Mock_10h	PDLIM1	O00151	0.033083	0.816534	0.989375	FALSE
Kent_10h-Mock_10h	PDLIM1	O00151	0.196814	0.177776	0.682409	FALSE
VIC_10h-Mock_10h	PDLIM1	O00151	0.276215	0.064317	0.360128	FALSE
IC19_24h-Mock_24h	PDLIM1	O00151	0.230532	0.11761	0.714244	FALSE
Kent_24h-Mock_24h	PDLIM1	O00151	0.215738	0.141495	0.745468	FALSE
Mock_10h-Mock_24h	PDLIM1	O00151	-0.184	0.20635	0.415269	FALSE
VIC_24h-Mock_24h	PDLIM1	O00151	0.102716	0.521401	0.954661	FALSE
IC19_10h-VIC_10h	PDLIM1	O00151	-0.243132	0.100048	0.414139	FALSE
Kent_10h-VIC_10h	PDLIM1	O00151	-0.079401	0.578948	0.998832	FALSE
IC19_24h-VIC_24h	PDLIM1	O00151	0.127816	0.426332	0.935006	FALSE
Kent_24h-VIC_24h	PDLIM1	O00151	0.113022	0.480991	0.999858	FALSE
Kent_10h-IC19_10h	ACOT7	O00154	0.0920825	0.542851	0.850531	FALSE
Kent_24h-IC19_24h	ACOT7	O00154	-0.0941835	0.533778	0.999433	FALSE
IC19_10h-Mock_10h	ACOT7	O00154	0.116525	0.442634	0.968104	FALSE
Kent_10h-Mock_10h	ACOT7	O00154	0.208607	0.176521	0.681234	FALSE
VIC_10h-Mock_10h	ACOT7	O00154	0.283837	0.0713454	0.373412	FALSE
IC19_24h-Mock_24h	ACOT7	O00154	0.0977823	0.51843	0.934134	FALSE
Kent_24h-Mock_24h	ACOT7	O00154	0.00359886	0.980932	0.996837	FALSE
Mock_10h-Mock_24h	ACOT7	O00154	-0.335437	0.0359596	0.170697	FALSE
VIC_24h-Mock_24h	ACOT7	O00154	0.116594	0.491338	0.941216	FALSE
IC19_10h-VIC_10h	ACOT7	O00154	-0.167313	0.274234	0.575545	FALSE
Kent_10h-VIC_10h	ACOT7	O00154	-0.07523	0.618511	0.998832	FALSE
IC19_24h-VIC_24h	ACOT7	O00154	-0.0188114	0.911042	0.989464	FALSE
Kent_24h-VIC_24h	ACOT7	O00154	-0.112995	0.504646	0.999858	FALSE
Kent_10h-IC19_10h	MYO1C	O00159	-0.102485	0.65663	0.900733	FALSE
Kent_24h-IC19_24h	MYO1C	O00159	-0.212359	0.361081	0.999433	FALSE
IC19_10h-Mock_10h	MYO1C	O00159	0.299286	0.202858	0.92524	FALSE
Kent_10h-Mock_10h	MYO1C	O00159	0.196801	0.396595	0.802013	FALSE
VIC_10h-Mock_10h	MYO1C	O00159	0.284519	0.225091	0.534816	FALSE
IC19_24h-Mock_24h	MYO1C	O00159	0.313082	0.183681	0.781177	FALSE
Kent_24h-Mock_24h	MYO1C	O00159	0.100723	0.662136	0.967162	FALSE
Mock_10h-Mock_24h	MYO1C	O00159	-0.198979	0.391489	0.591928	FALSE
VIC_24h-Mock_24h	MYO1C	O00159	-0.0150994	0.953161	0.995764	FALSE
IC19_10h-VIC_10h	MYO1C	O00159	0.0147664	0.948793	0.982986	FALSE
Kent_10h-VIC_10h	MYO1C	O00159	-0.0877189	0.703362	0.998832	FALSE
IC19_24h-VIC_24h	MYO1C	O00159	0.328182	0.211303	0.869306	FALSE
Kent_24h-VIC_24h	MYO1C	O00159	0.115822	0.653174	0.999858	FALSE
Kent_10h-IC19_10h	SNAP23	O00161	0.0664797	0.85321	0.961861	FALSE
Kent_24h-IC19_24h	SNAP23	O00161	-0.0703384	0.844803	0.999433	FALSE
IC19_10h-Mock_10h	SNAP23	O00161	0.0386425	0.914327	0.990679	FALSE
Kent_10h-Mock_10h	SNAP23	O00161	0.105122	0.770002	0.951584	FALSE
VIC_10h-Mock_10h	SNAP23	O00161	0.187248	0.603417	0.803009	FALSE
IC19_24h-Mock_24h	SNAP23	O00161	-0.129558	0.718757	0.965925	FALSE
Kent_24h-Mock_24h	SNAP23	O00161	-0.199896	0.57937	0.952279	FALSE
Mock_10h-Mock_24h	SNAP23	O00161	-0.0830731	0.8172	0.892246	FALSE
VIC_24h-Mock_24h	SNAP23	O00161	-0.137732	0.73199	0.988	FALSE
IC19_10h-VIC_10h	SNAP23	O00161	-0.148605	0.679726	0.855761	FALSE
Kent_10h-VIC_10h	SNAP23	O00161	-0.0821254	0.819246	0.998832	FALSE
IC19_24h-VIC_24h	SNAP23	O00161	0.00817391	0.983759	0.994391	FALSE
Kent_24h-VIC_24h	SNAP23	O00161	-0.0621644	0.877002	0.999858	FALSE
Kent_10h-IC19_10h	AIP	O00170	0.166239	0.111805	0.601113	FALSE
Kent_24h-IC19_24h	AIP	O00170	-0.320316	0.00457779	0.291889	FALSE
IC19_10h-Mock_10h	AIP	O00170	-0.0544623	0.59121	0.980548	FALSE
Kent_10h-Mock_10h	AIP	O00170	0.111776	0.276163	0.747216	FALSE
VIC_10h-Mock_10h	AIP	O00170	0.112771	0.272047	0.570405	FALSE
IC19_24h-Mock_24h	AIP	O00170	0.114129	0.266496	0.850007	FALSE
Kent_24h-Mock_24h	AIP	O00170	-0.206187	0.052504	0.535203	FALSE
Mock_10h-Mock_24h	AIP	O00170	-0.204199	0.0546016	0.209003	FALSE
VIC_24h-Mock_24h	AIP	O00170	-0.03458	0.759747	0.991058	FALSE
IC19_10h-VIC_10h	AIP	O00170	-0.167233	0.109817	0.426963	FALSE
Kent_10h-VIC_10h	AIP	O00170	-0.000994262	0.992146	0.999029	FALSE
IC19_24h-VIC_24h	AIP	O00170	0.148709	0.197904	0.869306	FALSE
Kent_24h-VIC_24h	AIP	O00170	-0.171607	0.140133	0.999858	FALSE
Kent_10h-IC19_10h	GTPBP1	O00178	0.0305157	0.932851	0.98627	FALSE
Kent_24h-IC19_24h	GTPBP1	O00178	-0.549617	0.140583	0.87554	FALSE
IC19_10h-Mock_10h	GTPBP1	O00178	0.103367	0.775548	0.989375	FALSE
Kent_10h-Mock_10h	GTPBP1	O00178	0.133882	0.712108	0.932246	FALSE
VIC_10h-Mock_10h	GTPBP1	O00178	0.309683	0.397036	0.66753	FALSE
IC19_24h-Mock_24h	GTPBP1	O00178	0.126412	0.727461	0.965925	FALSE
Kent_24h-Mock_24h	GTPBP1	O00178	-0.423205	0.250972	0.831868	FALSE
Mock_10h-Mock_24h	GTPBP1	O00178	-0.404482	0.271832	0.481365	FALSE
VIC_24h-Mock_24h	GTPBP1	O00178	-0.292273	0.473439	0.932756	FALSE
IC19_10h-VIC_10h	GTPBP1	O00178	-0.206316	0.570538	0.789258	FALSE
Kent_10h-VIC_10h	GTPBP1	O00178	-0.175801	0.628436	0.998832	FALSE
IC19_24h-VIC_24h	GTPBP1	O00178	0.418685	0.307882	0.909103	FALSE
Kent_24h-VIC_24h	GTPBP1	O00178	-0.130932	0.746747	0.999858	FALSE
Kent_10h-IC19_10h	LGALS9	O00182	-0.125842	0.433148	0.80613	FALSE
Kent_24h-IC19_24h	LGALS9	O00182	-0.588798	0.00136583	0.219461	FALSE
IC19_10h-Mock_10h	LGALS9	O00182	0.0877971	0.582893	0.980548	FALSE
Kent_10h-Mock_10h	LGALS9	O00182	-0.0380451	0.811296	0.957197	FALSE
VIC_10h-Mock_10h	LGALS9	O00182	0.281965	0.0886958	0.39404	FALSE
IC19_24h-Mock_24h	LGALS9	O00182	0.737823	0.000157639	0.0186338	FALSE
Kent_24h-Mock_24h	LGALS9	O00182	0.149025	0.354873	0.879953	FALSE
Mock_10h-Mock_24h	LGALS9	O00182	0.309534	0.0636247	0.224239	FALSE
VIC_24h-Mock_24h	LGALS9	O00182	0.531363	0.00697483	0.277197	FALSE
IC19_10h-VIC_10h	LGALS9	O00182	-0.194168	0.23167	0.538316	FALSE
Kent_10h-VIC_10h	LGALS9	O00182	-0.32001	0.0558928	0.998832	FALSE
IC19_24h-VIC_24h	LGALS9	O00182	0.20646	0.254469	0.879634	FALSE
Kent_24h-VIC_24h	LGALS9	O00182	-0.382338	0.0423655	0.999858	FALSE
Kent_10h-IC19_10h	STXBP3	O00186	0.179293	0.519541	0.841563	FALSE
Kent_24h-IC19_24h	STXBP3	O00186	0.326163	0.247248	0.975535	FALSE
IC19_10h-Mock_10h	STXBP3	O00186	-0.323502	0.25099	0.931939	FALSE
Kent_10h-Mock_10h	STXBP3	O00186	-0.144209	0.60373	0.895672	FALSE
VIC_10h-Mock_10h	STXBP3	O00186	0.247336	0.37665	0.653372	FALSE
IC19_24h-Mock_24h	STXBP3	O00186	0.104843	0.705432	0.965925	FALSE
Kent_24h-Mock_24h	STXBP3	O00186	0.431005	0.131175	0.738843	FALSE
Mock_10h-Mock_24h	STXBP3	O00186	-0.183346	0.51025	0.686576	FALSE
VIC_24h-Mock_24h	STXBP3	O00186	0.317318	0.311932	0.8759	FALSE
IC19_10h-VIC_10h	STXBP3	O00186	-0.570838	0.0503644	0.373135	FALSE
Kent_10h-VIC_10h	STXBP3	O00186	-0.391546	0.168076	0.998832	FALSE
IC19_24h-VIC_24h	STXBP3	O00186	-0.212475	0.495109	0.950551	FALSE
Kent_24h-VIC_24h	STXBP3	O00186	0.113688	0.713875	0.999858	FALSE
Kent_10h-IC19_10h	C11orf58	O00193	-0.0471118	0.740537	0.925896	FALSE
Kent_24h-IC19_24h	C11orf58	O00193	0.105961	0.45906	0.999433	FALSE
IC19_10h-Mock_10h	C11orf58	O00193	0.0781881	0.58358	0.980548	FALSE
Kent_10h-Mock_10h	C11orf58	O00193	0.0310763	0.826951	0.959205	FALSE
VIC_10h-Mock_10h	C11orf58	O00193	0.229972	0.117402	0.427375	FALSE
IC19_24h-Mock_24h	C11orf58	O00193	0.0224904	0.87425	0.987045	FALSE
Kent_24h-Mock_24h	C11orf58	O00193	0.128452	0.371058	0.885235	FALSE
Mock_10h-Mock_24h	C11orf58	O00193	-0.254109	0.0857555	0.262016	FALSE
VIC_24h-Mock_24h	C11orf58	O00193	-0.146678	0.361156	0.898933	FALSE
IC19_10h-VIC_10h	C11orf58	O00193	-0.151783	0.29254	0.583037	FALSE
Kent_10h-VIC_10h	C11orf58	O00193	-0.198895	0.172209	0.998832	FALSE
IC19_24h-VIC_24h	C11orf58	O00193	0.169168	0.294008	0.907341	FALSE
Kent_24h-VIC_24h	C11orf58	O00193	0.27513	0.0953406	0.999858	FALSE
Kent_10h-IC19_10h	RAB27B	O00194	0.179848	0.639342	0.896107	FALSE
Kent_24h-IC19_24h	RAB27B	O00194	-0.103287	0.78742	0.999433	FALSE
IC19_10h-Mock_10h	RAB27B	O00194	-0.13184	0.730849	0.989375	FALSE
Kent_10h-Mock_10h	RAB27B	O00194	0.0480079	0.900179	0.977148	FALSE
VIC_10h-Mock_10h	RAB27B	O00194	0.279049	0.468993	0.722183	FALSE
IC19_24h-Mock_24h	RAB27B	O00194	-0.250217	0.515567	0.934134	FALSE
Kent_24h-Mock_24h	RAB27B	O00194	-0.353505	0.360986	0.884627	FALSE
Mock_10h-Mock_24h	RAB27B	O00194	-0.406228	0.295543	0.498742	FALSE
VIC_24h-Mock_24h	RAB27B	O00194	-0.0412002	0.923289	0.995764	FALSE
IC19_10h-VIC_10h	RAB27B	O00194	-0.410889	0.290198	0.580977	FALSE
Kent_10h-VIC_10h	RAB27B	O00194	-0.231041	0.54793	0.998832	FALSE
IC19_24h-VIC_24h	RAB27B	O00194	-0.209017	0.62625	0.961586	FALSE
Kent_24h-VIC_24h	RAB27B	O00194	-0.312304	0.468546	0.999858	FALSE
Kent_10h-IC19_10h	AP3B1	O00203	-0.244084	0.172552	0.639214	FALSE
Kent_24h-IC19_24h	AP3B1	O00203	-0.0647314	0.711155	0.999433	FALSE
IC19_10h-Mock_10h	AP3B1	O00203	0.367313	0.0461841	0.821805	FALSE
Kent_10h-Mock_10h	AP3B1	O00203	0.123228	0.482944	0.844242	FALSE
VIC_10h-Mock_10h	AP3B1	O00203	0.286856	0.112157	0.418641	FALSE
IC19_24h-Mock_24h	AP3B1	O00203	0.100904	0.564801	0.942635	FALSE
Kent_24h-Mock_24h	AP3B1	O00203	0.0361725	0.83586	0.988949	FALSE
Mock_10h-Mock_24h	AP3B1	O00203	-0.379242	0.0401951	0.180198	FALSE
VIC_24h-Mock_24h	AP3B1	O00203	-0.237092	0.233176	0.822758	FALSE
IC19_10h-VIC_10h	AP3B1	O00203	0.0804567	0.645658	0.834475	FALSE
Kent_10h-VIC_10h	AP3B1	O00203	-0.163628	0.353943	0.998832	FALSE
IC19_24h-VIC_24h	AP3B1	O00203	0.337996	0.0952742	0.86138	FALSE
Kent_24h-VIC_24h	AP3B1	O00203	0.273265	0.171999	0.999858	FALSE
Kent_10h-IC19_10h	NDUFS8	O00217	-0.104016	0.586635	0.87595	FALSE
Kent_24h-IC19_24h	NDUFS8	O00217	0.175654	0.361996	0.999433	FALSE
IC19_10h-Mock_10h	NDUFS8	O00217	0.09417	0.622293	0.980548	FALSE
Kent_10h-Mock_10h	NDUFS8	O00217	-0.00984615	0.95879	0.990434	FALSE
VIC_10h-Mock_10h	NDUFS8	O00217	0.00817526	0.965778	0.985432	FALSE
IC19_24h-Mock_24h	NDUFS8	O00217	-0.338431	0.0878193	0.661694	FALSE
Kent_24h-Mock_24h	NDUFS8	O00217	-0.162778	0.397516	0.896471	FALSE
Mock_10h-Mock_24h	NDUFS8	O00217	0.116108	0.544292	0.712098	FALSE
VIC_24h-Mock_24h	NDUFS8	O00217	-0.156477	0.465839	0.929238	FALSE
IC19_10h-VIC_10h	NDUFS8	O00217	0.0859947	0.652652	0.839355	FALSE
Kent_10h-VIC_10h	NDUFS8	O00217	-0.0180214	0.924659	0.998832	FALSE
IC19_24h-VIC_24h	NDUFS8	O00217	-0.181954	0.39761	0.935006	FALSE
Kent_24h-VIC_24h	NDUFS8	O00217	-0.00630064	0.976406	0.999858	FALSE
Kent_10h-IC19_10h	PSMD11	O00231	0.0892129	0.28755	0.7165	FALSE
Kent_24h-IC19_24h	PSMD11	O00231	-0.112447	0.183866	0.924317	FALSE
IC19_10h-Mock_10h	PSMD11	O00231	-0.0395401	0.633251	0.980548	FALSE
Kent_10h-Mock_10h	PSMD11	O00231	0.0496728	0.549586	0.873524	FALSE
VIC_10h-Mock_10h	PSMD11	O00231	0.0713036	0.392749	0.664955	FALSE
IC19_24h-Mock_24h	PSMD11	O00231	0.0640599	0.441738	0.91309	FALSE
Kent_24h-Mock_24h	PSMD11	O00231	-0.0483874	0.559868	0.94353	FALSE
Mock_10h-Mock_24h	PSMD11	O00231	-0.170262	0.0504745	0.201899	FALSE
VIC_24h-Mock_24h	PSMD11	O00231	-0.0506682	0.584811	0.968705	FALSE
IC19_10h-VIC_10h	PSMD11	O00231	-0.110844	0.189909	0.506255	FALSE
Kent_10h-VIC_10h	PSMD11	O00231	-0.0216308	0.793636	0.998832	FALSE
IC19_24h-VIC_24h	PSMD11	O00231	0.114728	0.223429	0.869306	FALSE
Kent_24h-VIC_24h	PSMD11	O00231	0.00228087	0.980299	0.999858	FALSE
Kent_10h-IC19_10h	PSMD12	O00232	-0.0587309	0.548998	0.852433	FALSE
Kent_24h-IC19_24h	PSMD12	O00232	0.0217892	0.823338	0.999433	FALSE
IC19_10h-Mock_10h	PSMD12	O00232	0.0265479	0.78568	0.989375	FALSE
Kent_10h-Mock_10h	PSMD12	O00232	-0.032183	0.741785	0.938119	FALSE
VIC_10h-Mock_10h	PSMD12	O00232	0.094717	0.337486	0.624455	FALSE
IC19_24h-Mock_24h	PSMD12	O00232	0.0679355	0.488899	0.927903	FALSE
Kent_24h-Mock_24h	PSMD12	O00232	0.0897247	0.362966	0.885235	FALSE
Mock_10h-Mock_24h	PSMD12	O00232	-0.0068946	0.943648	0.964284	FALSE
VIC_24h-Mock_24h	PSMD12	O00232	0.0286687	0.792809	0.993633	FALSE
IC19_10h-VIC_10h	PSMD12	O00232	-0.0681692	0.487425	0.736947	FALSE
Kent_10h-VIC_10h	PSMD12	O00232	-0.1269	0.203066	0.998832	FALSE
IC19_24h-VIC_24h	PSMD12	O00232	0.0392668	0.719241	0.972523	FALSE
Kent_24h-VIC_24h	PSMD12	O00232	0.061056	0.577133	0.999858	FALSE
Kent_10h-IC19_10h	PSMD9	O00233	0.18042	0.327917	0.744933	FALSE
Kent_24h-IC19_24h	PSMD9	O00233	-0.159086	0.386995	0.999433	FALSE
IC19_10h-Mock_10h	PSMD9	O00233	-0.0322053	0.859643	0.989375	FALSE
Kent_10h-Mock_10h	PSMD9	O00233	0.148215	0.419654	0.81253	FALSE
VIC_10h-Mock_10h	PSMD9	O00233	0.257437	0.168158	0.476757	FALSE
IC19_24h-Mock_24h	PSMD9	O00233	0.121889	0.505697	0.931594	FALSE
Kent_24h-Mock_24h	PSMD9	O00233	-0.037197	0.838191	0.988949	FALSE
Mock_10h-Mock_24h	PSMD9	O00233	-0.386745	0.0444213	0.191576	FALSE
VIC_24h-Mock_24h	PSMD9	O00233	0.0254721	0.900429	0.995764	FALSE
IC19_10h-VIC_10h	PSMD9	O00233	-0.289643	0.123435	0.445569	FALSE
Kent_10h-VIC_10h	PSMD9	O00233	-0.109223	0.550451	0.998832	FALSE
IC19_24h-VIC_24h	PSMD9	O00233	0.0964172	0.636723	0.961586	FALSE
Kent_24h-VIC_24h	PSMD9	O00233	-0.062669	0.758458	0.999858	FALSE
Kent_10h-IC19_10h	ATOX1	O00244	0.229781	0.0629199	0.539623	FALSE
Kent_24h-IC19_24h	ATOX1	O00244	-0.320952	0.0124805	0.459946	FALSE
IC19_10h-Mock_10h	ATOX1	O00244	0.18871	0.121196	0.892394	FALSE
Kent_10h-Mock_10h	ATOX1	O00244	0.418491	0.00191766	0.245894	FALSE
VIC_10h-Mock_10h	ATOX1	O00244	0.396863	0.00292439	0.161682	FALSE
IC19_24h-Mock_24h	ATOX1	O00244	0.328027	0.010933	0.296891	FALSE
Kent_24h-Mock_24h	ATOX1	O00244	0.00707519	0.952132	0.993716	FALSE
Mock_10h-Mock_24h	ATOX1	O00244	-0.371535	0.004776	0.0702602	FALSE
VIC_24h-Mock_24h	ATOX1	O00244	0.112502	0.397775	0.911151	FALSE
IC19_10h-VIC_10h	ATOX1	O00244	-0.208153	0.0894792	0.408565	FALSE
Kent_10h-VIC_10h	ATOX1	O00244	0.021628	0.854461	0.998832	FALSE
IC19_24h-VIC_24h	ATOX1	O00244	0.215524	0.113878	0.86138	FALSE
Kent_24h-VIC_24h	ATOX1	O00244	-0.105427	0.427579	0.999858	FALSE
Kent_10h-IC19_10h	PGRMC1	O00264	0.165572	0.309563	0.732763	FALSE
Kent_24h-IC19_24h	PGRMC1	O00264	0.0590807	0.713608	0.999433	FALSE
IC19_10h-Mock_10h	PGRMC1	O00264	-0.0391258	0.807773	0.989375	FALSE
Kent_10h-Mock_10h	PGRMC1	O00264	0.126446	0.435108	0.816226	FALSE
VIC_10h-Mock_10h	PGRMC1	O00264	0.0908802	0.573319	0.785764	FALSE
IC19_24h-Mock_24h	PGRMC1	O00264	-0.110704	0.49359	0.927903	FALSE
Kent_24h-Mock_24h	PGRMC1	O00264	-0.0516229	0.748344	0.976761	FALSE
Mock_10h-Mock_24h	PGRMC1	O00264	-0.278023	0.0956974	0.276042	FALSE
VIC_24h-Mock_24h	PGRMC1	O00264	0.100669	0.576835	0.966955	FALSE
IC19_10h-VIC_10h	PGRMC1	O00264	-0.130006	0.422504	0.68855	FALSE
Kent_10h-VIC_10h	PGRMC1	O00264	0.0355657	0.824943	0.998832	FALSE
IC19_24h-VIC_24h	PGRMC1	O00264	-0.211373	0.247881	0.879094	FALSE
Kent_24h-VIC_24h	PGRMC1	O00264	-0.152292	0.401085	0.999858	FALSE
Kent_10h-IC19_10h	SUPT5H	O00267	-0.132262	0.474505	0.826137	FALSE
Kent_24h-IC19_24h	SUPT5H	O00267	0.213877	0.252606	0.977958	FALSE
IC19_10h-Mock_10h	SUPT5H	O00267	0.0757161	0.680848	0.986133	FALSE
Kent_10h-Mock_10h	SUPT5H	O00267	-0.0565462	0.758478	0.946327	FALSE
VIC_10h-Mock_10h	SUPT5H	O00267	0.211259	0.258261	0.55643	FALSE
IC19_24h-Mock_24h	SUPT5H	O00267	-0.183697	0.323603	0.870238	FALSE
Kent_24h-Mock_24h	SUPT5H	O00267	0.0301803	0.869527	0.991484	FALSE
Mock_10h-Mock_24h	SUPT5H	O00267	-0.289764	0.126421	0.316825	FALSE
VIC_24h-Mock_24h	SUPT5H	O00267	0.00753511	0.970729	0.995764	FALSE
IC19_10h-VIC_10h	SUPT5H	O00267	-0.135543	0.463768	0.720815	FALSE
Kent_10h-VIC_10h	SUPT5H	O00267	-0.267805	0.155954	0.998832	FALSE
IC19_24h-VIC_24h	SUPT5H	O00267	-0.191232	0.357224	0.922812	FALSE
Kent_24h-VIC_24h	SUPT5H	O00267	0.0226452	0.912204	0.999858	FALSE
Kent_10h-IC19_10h	DFFA	O00273	0.159821	0.476097	0.826137	FALSE
Kent_24h-IC19_24h	DFFA	O00273	0.262067	0.247906	0.975535	FALSE
IC19_10h-Mock_10h	DFFA	O00273	0.183921	0.413211	0.966235	FALSE
Kent_10h-Mock_10h	DFFA	O00273	0.343741	0.134415	0.637591	FALSE
VIC_10h-Mock_10h	DFFA	O00273	0.134061	0.549211	0.769005	FALSE
IC19_24h-Mock_24h	DFFA	O00273	-0.157595	0.482179	0.927214	FALSE
Kent_24h-Mock_24h	DFFA	O00273	0.104472	0.640048	0.960297	FALSE
Mock_10h-Mock_24h	DFFA	O00273	-0.614979	0.0114888	0.105023	FALSE
VIC_24h-Mock_24h	DFFA	O00273	-0.138791	0.5789	0.967345	FALSE
IC19_10h-VIC_10h	DFFA	O00273	0.0498595	0.823003	0.926355	FALSE
Kent_10h-VIC_10h	DFFA	O00273	0.20968	0.352171	0.998832	FALSE
IC19_24h-VIC_24h	DFFA	O00273	-0.0188038	0.939818	0.992058	FALSE
Kent_24h-VIC_24h	DFFA	O00273	0.243264	0.334746	0.999858	FALSE
Kent_10h-IC19_10h	CLIC1	O00299	-0.0272144	0.651894	0.900192	FALSE
Kent_24h-IC19_24h	CLIC1	O00299	-0.105212	0.0924268	0.789108	FALSE
IC19_10h-Mock_10h	CLIC1	O00299	0.0568186	0.350602	0.960246	FALSE
Kent_10h-Mock_10h	CLIC1	O00299	0.0296042	0.623777	0.902955	FALSE
VIC_10h-Mock_10h	CLIC1	O00299	0.02085	0.729327	0.86674	FALSE
IC19_24h-Mock_24h	CLIC1	O00299	0.0420187	0.487722	0.927903	FALSE
Kent_24h-Mock_24h	CLIC1	O00299	-0.0631928	0.300521	0.850702	FALSE
Mock_10h-Mock_24h	CLIC1	O00299	-0.0540395	0.37414	0.575163	FALSE
VIC_24h-Mock_24h	CLIC1	O00299	-0.0101855	0.879671	0.994183	FALSE
IC19_10h-VIC_10h	CLIC1	O00299	0.0359686	0.551815	0.778033	FALSE
Kent_10h-VIC_10h	CLIC1	O00299	0.00875423	0.884336	0.998832	FALSE
IC19_24h-VIC_24h	CLIC1	O00299	0.0522042	0.441317	0.939622	FALSE
Kent_24h-VIC_24h	CLIC1	O00299	-0.0530073	0.434435	0.999858	FALSE
Kent_10h-IC19_10h	EIF3F	O00303	-0.0695451	0.602147	0.882529	FALSE
Kent_24h-IC19_24h	EIF3F	O00303	-0.22046	0.109207	0.827706	FALSE
IC19_10h-Mock_10h	EIF3F	O00303	-0.0135859	0.918598	0.990994	FALSE
Kent_10h-Mock_10h	EIF3F	O00303	-0.0831311	0.533818	0.866538	FALSE
VIC_10h-Mock_10h	EIF3F	O00303	-0.0373996	0.778649	0.89425	FALSE
IC19_24h-Mock_24h	EIF3F	O00303	0.177688	0.191452	0.797353	FALSE
Kent_24h-Mock_24h	EIF3F	O00303	-0.0427717	0.747946	0.976761	FALSE
Mock_10h-Mock_24h	EIF3F	O00303	-0.035728	0.788283	0.874779	FALSE
VIC_24h-Mock_24h	EIF3F	O00303	-0.00885119	0.952507	0.995764	FALSE
IC19_10h-VIC_10h	EIF3F	O00303	0.0238137	0.85787	0.941638	FALSE
Kent_10h-VIC_10h	EIF3F	O00303	-0.0457315	0.731209	0.998832	FALSE
IC19_24h-VIC_24h	EIF3F	O00303	0.186539	0.218759	0.869306	FALSE
Kent_24h-VIC_24h	EIF3F	O00303	-0.0339205	0.819568	0.999858	FALSE
Kent_10h-IC19_10h	PDHX	O00330	0.565385	0.0768327	0.573815	FALSE
Kent_24h-IC19_24h	PDHX	O00330	0.251838	0.414985	0.999433	FALSE
IC19_10h-Mock_10h	PDHX	O00330	-0.102693	0.737712	0.989375	FALSE
Kent_10h-Mock_10h	PDHX	O00330	0.462692	0.142217	0.658106	FALSE
VIC_10h-Mock_10h	PDHX	O00330	-0.0187555	0.951159	0.977696	FALSE
IC19_24h-Mock_24h	PDHX	O00330	-0.398666	0.202761	0.810841	FALSE
Kent_24h-Mock_24h	PDHX	O00330	-0.146828	0.632608	0.960297	FALSE
Mock_10h-Mock_24h	PDHX	O00330	-0.76896	0.0197829	0.1325	FALSE
VIC_24h-Mock_24h	PDHX	O00330	-0.598136	0.0927084	0.676176	FALSE
IC19_10h-VIC_10h	PDHX	O00330	-0.0839375	0.784193	0.908404	FALSE
Kent_10h-VIC_10h	PDHX	O00330	0.481447	0.127616	0.998832	FALSE
IC19_24h-VIC_24h	PDHX	O00330	0.19947	0.561882	0.954903	FALSE
Kent_24h-VIC_24h	PDHX	O00330	0.451308	0.197398	0.999858	FALSE
Kent_10h-IC19_10h	QSOX1	O00391	0.260974	0.372555	0.768905	FALSE
Kent_24h-IC19_24h	QSOX1	O00391	-0.341704	0.246502	0.975535	FALSE
IC19_10h-Mock_10h	QSOX1	O00391	-0.0984698	0.734191	0.989375	FALSE
Kent_10h-Mock_10h	QSOX1	O00391	0.162504	0.576244	0.886388	FALSE
VIC_10h-Mock_10h	QSOX1	O00391	0.31702	0.281112	0.577798	FALSE
IC19_24h-Mock_24h	QSOX1	O00391	-0.127583	0.66031	0.958487	FALSE
Kent_24h-Mock_24h	QSOX1	O00391	-0.469287	0.116992	0.719272	FALSE
Mock_10h-Mock_24h	QSOX1	O00391	-0.477438	0.111163	0.297734	FALSE
VIC_24h-Mock_24h	QSOX1	O00391	-0.334629	0.308068	0.874199	FALSE
IC19_10h-VIC_10h	QSOX1	O00391	-0.415489	0.162277	0.483924	FALSE
Kent_10h-VIC_10h	QSOX1	O00391	-0.154516	0.594989	0.998832	FALSE
IC19_24h-VIC_24h	QSOX1	O00391	0.207047	0.524709	0.952666	FALSE
Kent_24h-VIC_24h	QSOX1	O00391	-0.134657	0.678141	0.999858	FALSE
Kent_10h-IC19_10h	DCTN6	O00399	0.987816	0.0525084	0.508575	FALSE
Kent_24h-IC19_24h	DCTN6	O00399	-0.0067059	0.982743	0.999433	FALSE
IC19_10h-Mock_10h	DCTN6	O00399	-0.442866	0.350901	0.960246	FALSE
Kent_10h-Mock_10h	DCTN6	O00399	0.544951	0.170067	0.679205	FALSE
VIC_10h-Mock_10h	DCTN6	O00399	0.0889255	0.815065	0.910996	FALSE
IC19_24h-Mock_24h	DCTN6	O00399	0.300524	0.3427	0.879754	FALSE
Kent_24h-Mock_24h	DCTN6	O00399	0.293819	0.353139	0.878175	FALSE
Mock_10h-Mock_24h	DCTN6	O00399	-0.166123	0.633576	0.775043	FALSE
VIC_24h-Mock_24h	DCTN6	O00399	0.0398947	0.908397	0.995764	FALSE
IC19_10h-VIC_10h	DCTN6	O00399	-0.531791	0.266805	0.568635	FALSE
Kent_10h-VIC_10h	DCTN6	O00399	0.456025	0.244865	0.998832	FALSE
IC19_24h-VIC_24h	DCTN6	O00399	0.26063	0.457983	0.940892	FALSE
Kent_24h-VIC_24h	DCTN6	O00399	0.253924	0.469344	0.999858	FALSE
Kent_10h-IC19_10h	SLC33A1	O00400	0.237413	0.317498	0.736225	FALSE
Kent_24h-IC19_24h	SLC33A1	O00400	0.152184	0.51839	0.999433	FALSE
IC19_10h-Mock_10h	SLC33A1	O00400	-0.00823964	0.97195	0.995093	FALSE
Kent_10h-Mock_10h	SLC33A1	O00400	0.229173	0.334149	0.765482	FALSE
VIC_10h-Mock_10h	SLC33A1	O00400	0.234986	0.32234	0.615122	FALSE
IC19_24h-Mock_24h	SLC33A1	O00400	-0.114351	0.626644	0.95595	FALSE
Kent_24h-Mock_24h	SLC33A1	O00400	0.0378335	0.871776	0.991484	FALSE
Mock_10h-Mock_24h	SLC33A1	O00400	-0.201121	0.395331	0.594539	FALSE
VIC_24h-Mock_24h	SLC33A1	O00400	0.198836	0.451332	0.926641	FALSE
IC19_10h-VIC_10h	SLC33A1	O00400	-0.243226	0.30611	0.594371	FALSE
Kent_10h-VIC_10h	SLC33A1	O00400	-0.00581305	0.980208	0.998832	FALSE
IC19_24h-VIC_24h	SLC33A1	O00400	-0.313187	0.240634	0.871806	FALSE
Kent_24h-VIC_24h	SLC33A1	O00400	-0.161003	0.540884	0.999858	FALSE
Kent_10h-IC19_10h	WASL	O00401	-0.0128526	0.950701	0.99194	FALSE
Kent_24h-IC19_24h	WASL	O00401	0.447487	0.0419373	0.645188	FALSE
IC19_10h-Mock_10h	WASL	O00401	0.127826	0.540647	0.980064	FALSE
Kent_10h-Mock_10h	WASL	O00401	0.114973	0.581741	0.888368	FALSE
VIC_10h-Mock_10h	WASL	O00401	0.136991	0.512328	0.748918	FALSE
IC19_24h-Mock_24h	WASL	O00401	-0.261829	0.217248	0.823203	FALSE
Kent_24h-Mock_24h	WASL	O00401	0.185658	0.376817	0.888022	FALSE
Mock_10h-Mock_24h	WASL	O00401	-0.161501	0.440866	0.630806	FALSE
VIC_24h-Mock_24h	WASL	O00401	-0.377066	0.116638	0.712219	FALSE
IC19_10h-VIC_10h	WASL	O00401	-0.00916499	0.964834	0.987651	FALSE
Kent_10h-VIC_10h	WASL	O00401	-0.0220175	0.915659	0.998832	FALSE
IC19_24h-VIC_24h	WASL	O00401	0.115237	0.621156	0.961586	FALSE
Kent_24h-VIC_24h	WASL	O00401	0.562724	0.0239803	0.999858	FALSE
Kent_10h-IC19_10h	IPO5	O00410	0.269474	0.279019	0.71099	FALSE
Kent_24h-IC19_24h	IPO5	O00410	-0.220148	0.374021	0.999433	FALSE
IC19_10h-Mock_10h	IPO5	O00410	0.0715686	0.770469	0.989375	FALSE
Kent_10h-Mock_10h	IPO5	O00410	0.341042	0.174603	0.68044	FALSE
VIC_10h-Mock_10h	IPO5	O00410	0.558167	0.0324016	0.308435	FALSE
IC19_24h-Mock_24h	IPO5	O00410	0.281832	0.258249	0.84843	FALSE
Kent_24h-Mock_24h	IPO5	O00410	0.0616838	0.801398	0.980849	FALSE
Mock_10h-Mock_24h	IPO5	O00410	-0.446795	0.0802819	0.252934	FALSE
VIC_24h-Mock_24h	IPO5	O00410	-0.147091	0.59273	0.968705	FALSE
IC19_10h-VIC_10h	IPO5	O00410	-0.486599	0.0585882	0.382301	FALSE
Kent_10h-VIC_10h	IPO5	O00410	-0.217125	0.380481	0.998832	FALSE
IC19_24h-VIC_24h	IPO5	O00410	0.428923	0.12913	0.86138	FALSE
Kent_24h-VIC_24h	IPO5	O00410	0.208775	0.449488	0.999858	FALSE
Kent_10h-IC19_10h	SAP18	O00422	0.183508	0.21081	0.670281	FALSE
Kent_24h-IC19_24h	SAP18	O00422	0.058467	0.684504	0.999433	FALSE
IC19_10h-Mock_10h	SAP18	O00422	-0.129976	0.370492	0.963706	FALSE
Kent_10h-Mock_10h	SAP18	O00422	0.0535324	0.70977	0.932246	FALSE
VIC_10h-Mock_10h	SAP18	O00422	0.0596935	0.678281	0.846277	FALSE
IC19_24h-Mock_24h	SAP18	O00422	-0.0977914	0.498447	0.927903	FALSE
Kent_24h-Mock_24h	SAP18	O00422	-0.0393244	0.784374	0.978273	FALSE
Mock_10h-Mock_24h	SAP18	O00422	-0.119085	0.411123	0.607056	FALSE
VIC_24h-Mock_24h	SAP18	O00422	-0.13789	0.394948	0.911151	FALSE
IC19_10h-VIC_10h	SAP18	O00422	-0.18967	0.196512	0.510779	FALSE
Kent_10h-VIC_10h	SAP18	O00422	-0.00616115	0.965772	0.998832	FALSE
IC19_24h-VIC_24h	SAP18	O00422	0.0400986	0.8029	0.98268	FALSE
Kent_24h-VIC_24h	SAP18	O00422	0.0985655	0.541225	0.999858	FALSE
Kent_10h-IC19_10h	IGF2BP3	O00425	0.191427	0.0500629	0.50204	FALSE
Kent_24h-IC19_24h	IGF2BP3	O00425	0.0106458	0.908586	0.999433	FALSE
IC19_10h-Mock_10h	IGF2BP3	O00425	-0.00512272	0.955932	0.995093	FALSE
Kent_10h-Mock_10h	IGF2BP3	O00425	0.186305	0.0558924	0.535355	FALSE
VIC_10h-Mock_10h	IGF2BP3	O00425	0.165401	0.0864793	0.389926	FALSE
IC19_24h-Mock_24h	IGF2BP3	O00425	0.0545539	0.558014	0.939924	FALSE
Kent_24h-Mock_24h	IGF2BP3	O00425	0.0651997	0.484716	0.923325	FALSE
Mock_10h-Mock_24h	IGF2BP3	O00425	-0.178071	0.0665471	0.229394	FALSE
VIC_24h-Mock_24h	IGF2BP3	O00425	0.0578877	0.578059	0.966955	FALSE
IC19_10h-VIC_10h	IGF2BP3	O00425	-0.170523	0.0778642	0.393526	FALSE
Kent_10h-VIC_10h	IGF2BP3	O00425	0.0209039	0.821707	0.998832	FALSE
IC19_24h-VIC_24h	IGF2BP3	O00425	-0.00333386	0.974339	0.994217	FALSE
Kent_24h-VIC_24h	IGF2BP3	O00425	0.00731195	0.943759	0.999858	FALSE
Kent_10h-IC19_10h	DNM1L	O00429	0.318808	0.0179764	0.4242	FALSE
Kent_24h-IC19_24h	DNM1L	O00429	-0.0065147	0.958349	0.999433	FALSE
IC19_10h-Mock_10h	DNM1L	O00429	-0.291011	0.0288904	0.728401	FALSE
Kent_10h-Mock_10h	DNM1L	O00429	0.0277973	0.82377	0.958573	FALSE
VIC_10h-Mock_10h	DNM1L	O00429	-0.0694364	0.579329	0.788625	FALSE
IC19_24h-Mock_24h	DNM1L	O00429	0.161234	0.205912	0.812773	FALSE
Kent_24h-Mock_24h	DNM1L	O00429	0.154719	0.224063	0.814943	FALSE
Mock_10h-Mock_24h	DNM1L	O00429	0.0202221	0.871258	0.923473	FALSE
VIC_24h-Mock_24h	DNM1L	O00429	0.108266	0.441216	0.923918	FALSE
IC19_10h-VIC_10h	DNM1L	O00429	-0.221574	0.0877843	0.408131	FALSE
Kent_10h-VIC_10h	DNM1L	O00429	0.0972337	0.439373	0.998832	FALSE
IC19_24h-VIC_24h	DNM1L	O00429	0.0529677	0.704634	0.968233	FALSE
Kent_24h-VIC_24h	DNM1L	O00429	0.046453	0.739439	0.999858	FALSE
Kent_24h-IC19_24h	PIK3C2A	O00443	0.650858	0.169711	0.924317	FALSE
IC19_24h-Mock_24h	PIK3C2A	O00443	-0.8332	0.121043	0.718568	FALSE
Kent_24h-Mock_24h	PIK3C2A	O00443	-0.182343	0.718503	0.973591	FALSE
VIC_24h-Mock_24h	PIK3C2A	O00443	-0.303835	0.654971	0.980606	FALSE
Kent_10h-VIC_10h	PIK3C2A	O00443	0.248992	0.653798	0.998832	FALSE
IC19_24h-VIC_24h	PIK3C2A	O00443	-0.529365	0.414635	0.935006	FALSE
Kent_24h-VIC_24h	PIK3C2A	O00443	0.121493	0.849046	0.999858	FALSE
Kent_10h-IC19_10h	GOLIM4	O00461	0.723571	0.0453853	0.496194	FALSE
Kent_24h-IC19_24h	GOLIM4	O00461	0.382138	0.272079	0.978054	FALSE
IC19_10h-Mock_10h	GOLIM4	O00461	-0.0664965	0.846052	0.989375	FALSE
Kent_10h-Mock_10h	GOLIM4	O00461	0.657075	0.0667351	0.542726	FALSE
VIC_10h-Mock_10h	GOLIM4	O00461	1.28537	0.00119693	0.122117	FALSE
IC19_24h-Mock_24h	GOLIM4	O00461	-0.340099	0.326733	0.871272	FALSE
Kent_24h-Mock_24h	GOLIM4	O00461	0.0420384	0.902279	0.991484	FALSE
Mock_10h-Mock_24h	GOLIM4	O00461	-0.908868	0.0144911	0.116757	FALSE
VIC_24h-Mock_24h	GOLIM4	O00461	-0.332209	0.390108	0.911151	FALSE
IC19_10h-VIC_10h	GOLIM4	O00461	-1.35187	0.000763563	0.169511	FALSE
Kent_10h-VIC_10h	GOLIM4	O00461	-0.628294	0.0784768	0.998832	FALSE
IC19_24h-VIC_24h	GOLIM4	O00461	-0.0078906	0.983551	0.994391	FALSE
Kent_24h-VIC_24h	GOLIM4	O00461	0.374247	0.334227	0.999858	FALSE
Kent_10h-IC19_10h	AGRN	O00468	0.26026	0.220722	0.681333	FALSE
Kent_24h-IC19_24h	AGRN	O00468	-0.182456	0.385789	0.999433	FALSE
IC19_10h-Mock_10h	AGRN	O00468	0.141712	0.498852	0.977144	FALSE
Kent_10h-Mock_10h	AGRN	O00468	0.401972	0.065361	0.542726	FALSE
VIC_10h-Mock_10h	AGRN	O00468	0.371768	0.0863352	0.389926	FALSE
IC19_24h-Mock_24h	AGRN	O00468	-0.0428784	0.836965	0.979345	FALSE
Kent_24h-Mock_24h	AGRN	O00468	-0.225335	0.28663	0.844107	FALSE
Mock_10h-Mock_24h	AGRN	O00468	-0.267462	0.208713	0.418166	FALSE
VIC_24h-Mock_24h	AGRN	O00468	-0.215969	0.359094	0.895484	FALSE
IC19_10h-VIC_10h	AGRN	O00468	-0.230056	0.276957	0.577373	FALSE
Kent_10h-VIC_10h	AGRN	O00468	0.0302039	0.884716	0.998832	FALSE
IC19_24h-VIC_24h	AGRN	O00468	0.173091	0.460535	0.940892	FALSE
Kent_24h-VIC_24h	AGRN	O00468	-0.00936595	0.967914	0.999858	FALSE
Kent_10h-IC19_10h	PLOD2	O00469	0.355623	0.0296287	0.466054	FALSE
Kent_24h-IC19_24h	PLOD2	O00469	-0.460262	0.0066826	0.364521	FALSE
IC19_10h-Mock_10h	PLOD2	O00469	-0.182786	0.241591	0.92524	FALSE
Kent_10h-Mock_10h	PLOD2	O00469	0.172836	0.267261	0.7429	FALSE
VIC_10h-Mock_10h	PLOD2	O00469	0.204189	0.192795	0.504494	FALSE
IC19_24h-Mock_24h	PLOD2	O00469	0.180958	0.246164	0.84342	FALSE
Kent_24h-Mock_24h	PLOD2	O00469	-0.279305	0.0803812	0.622411	FALSE
Mock_10h-Mock_24h	PLOD2	O00469	-0.0977931	0.525568	0.700291	FALSE
VIC_24h-Mock_24h	PLOD2	O00469	-0.104296	0.544635	0.963857	FALSE
IC19_10h-VIC_10h	PLOD2	O00469	-0.386975	0.0191886	0.334992	FALSE
Kent_10h-VIC_10h	PLOD2	O00469	-0.0313525	0.837959	0.998832	FALSE
IC19_24h-VIC_24h	PLOD2	O00469	0.285254	0.107915	0.86138	FALSE
Kent_24h-VIC_24h	PLOD2	O00469	-0.175009	0.313606	0.999858	FALSE
Kent_10h-IC19_10h	EXOC5	O00471	0.298424	0.256602	0.704141	FALSE
Kent_24h-IC19_24h	EXOC5	O00471	-0.203492	0.434971	0.999433	FALSE
IC19_10h-Mock_10h	EXOC5	O00471	-0.215456	0.408914	0.966235	FALSE
Kent_10h-Mock_10h	EXOC5	O00471	0.082968	0.748592	0.941855	FALSE
VIC_10h-Mock_10h	EXOC5	O00471	0.00494793	0.98473	0.994495	FALSE
IC19_24h-Mock_24h	EXOC5	O00471	0.928365	0.00174759	0.10979	FALSE
Kent_24h-Mock_24h	EXOC5	O00471	0.724873	0.0104434	0.305756	FALSE
Mock_10h-Mock_24h	EXOC5	O00471	0.37981	0.152991	0.354539	FALSE
VIC_24h-Mock_24h	EXOC5	O00471	0.962815	0.00317696	0.185712	FALSE
IC19_10h-VIC_10h	EXOC5	O00471	-0.220404	0.398438	0.670664	FALSE
Kent_10h-VIC_10h	EXOC5	O00471	0.07802	0.763085	0.998832	FALSE
IC19_24h-VIC_24h	EXOC5	O00471	-0.0344495	0.905142	0.989464	FALSE
Kent_24h-VIC_24h	EXOC5	O00471	-0.237941	0.414565	0.999858	FALSE
Kent_10h-IC19_10h	HMGN4	O00479	1.04236	0.0339242	0.475171	FALSE
Kent_24h-IC19_24h	HMGN4	O00479	-0.038255	0.934022	0.999433	FALSE
IC19_10h-Mock_10h	HMGN4	O00479	-0.919004	0.0582438	0.847318	FALSE
Kent_10h-Mock_10h	HMGN4	O00479	0.123359	0.789681	0.954388	FALSE
VIC_10h-Mock_10h	HMGN4	O00479	-0.264148	0.569224	0.782904	FALSE
IC19_24h-Mock_24h	HMGN4	O00479	0.573279	0.223935	0.826442	FALSE
Kent_24h-Mock_24h	HMGN4	O00479	0.535024	0.255192	0.832174	FALSE
Mock_10h-Mock_24h	HMGN4	O00479	0.501512	0.285173	0.4912	FALSE
VIC_24h-Mock_24h	HMGN4	O00479	1.32934	0.0173114	0.384734	FALSE
IC19_10h-VIC_10h	HMGN4	O00479	-0.654856	0.167253	0.490707	FALSE
Kent_10h-VIC_10h	HMGN4	O00479	0.387508	0.406035	0.998832	FALSE
IC19_24h-VIC_24h	HMGN4	O00479	-0.756057	0.154492	0.86138	FALSE
Kent_24h-VIC_24h	HMGN4	O00479	-0.794312	0.135744	0.999858	FALSE
Kent_10h-IC19_10h	NDUFA4	O00483	0.0533678	0.699638	0.912706	FALSE
Kent_24h-IC19_24h	NDUFA4	O00483	-0.158506	0.259079	0.977958	FALSE
IC19_10h-Mock_10h	NDUFA4	O00483	-0.00656467	0.962074	0.995093	FALSE
Kent_10h-Mock_10h	NDUFA4	O00483	0.0468031	0.73498	0.937181	FALSE
VIC_10h-Mock_10h	NDUFA4	O00483	0.146727	0.294999	0.589476	FALSE
IC19_24h-Mock_24h	NDUFA4	O00483	-0.0307449	0.823878	0.978309	FALSE
Kent_24h-Mock_24h	NDUFA4	O00483	-0.189251	0.180889	0.780605	FALSE
Mock_10h-Mock_24h	NDUFA4	O00483	-0.151824	0.279033	0.487715	FALSE
VIC_24h-Mock_24h	NDUFA4	O00483	-0.464537	0.00659499	0.273074	FALSE
IC19_10h-VIC_10h	NDUFA4	O00483	-0.153291	0.274557	0.575619	FALSE
Kent_10h-VIC_10h	NDUFA4	O00483	-0.0999236	0.472265	0.998832	FALSE
IC19_24h-VIC_24h	NDUFA4	O00483	0.433792	0.0102927	0.511805	FALSE
Kent_24h-VIC_24h	NDUFA4	O00483	0.275286	0.0865935	0.999858	FALSE
Kent_10h-IC19_10h	PSMD14	O00487	-0.0541063	0.620468	0.890402	FALSE
Kent_24h-IC19_24h	PSMD14	O00487	0.00373477	0.972643	0.999433	FALSE
IC19_10h-Mock_10h	PSMD14	O00487	0.0923107	0.401128	0.966235	FALSE
Kent_10h-Mock_10h	PSMD14	O00487	0.0382044	0.726167	0.933845	FALSE
VIC_10h-Mock_10h	PSMD14	O00487	0.0682721	0.532875	0.762153	FALSE
IC19_24h-Mock_24h	PSMD14	O00487	-0.0149647	0.890733	0.987527	FALSE
Kent_24h-Mock_24h	PSMD14	O00487	-0.01123	0.917881	0.991484	FALSE
Mock_10h-Mock_24h	PSMD14	O00487	-0.117212	0.289116	0.495414	FALSE
VIC_24h-Mock_24h	PSMD14	O00487	-0.0829901	0.498157	0.942841	FALSE
IC19_10h-VIC_10h	PSMD14	O00487	0.0240386	0.825414	0.927025	FALSE
Kent_10h-VIC_10h	PSMD14	O00487	-0.0300677	0.782694	0.998832	FALSE
IC19_24h-VIC_24h	PSMD14	O00487	0.0680253	0.577961	0.956866	FALSE
Kent_24h-VIC_24h	PSMD14	O00487	0.0717601	0.557447	0.999858	FALSE
Kent_10h-IC19_10h	BIN1	O00499	0.169276	0.402822	0.789009	FALSE
Kent_24h-IC19_24h	BIN1	O00499	-0.240379	0.239196	0.975535	FALSE
IC19_10h-Mock_10h	BIN1	O00499	0.280411	0.172525	0.921235	FALSE
Kent_10h-Mock_10h	BIN1	O00499	0.449687	0.0348077	0.464779	FALSE
VIC_10h-Mock_10h	BIN1	O00499	0.297153	0.149499	0.453429	FALSE
IC19_24h-Mock_24h	BIN1	O00499	0.265766	0.194944	0.804711	FALSE
Kent_24h-Mock_24h	BIN1	O00499	0.025387	0.899233	0.991484	FALSE
Mock_10h-Mock_24h	BIN1	O00499	-0.323355	0.118594	0.309147	FALSE
VIC_24h-Mock_24h	BIN1	O00499	0.187239	0.407761	0.911151	FALSE
IC19_10h-VIC_10h	BIN1	O00499	-0.0167418	0.93344	0.975019	FALSE
Kent_10h-VIC_10h	BIN1	O00499	0.152534	0.450145	0.998832	FALSE
IC19_24h-VIC_24h	BIN1	O00499	0.0785274	0.726458	0.973279	FALSE
Kent_24h-VIC_24h	BIN1	O00499	-0.161852	0.473219	0.999858	FALSE
Kent_10h-IC19_10h	KPNA3	O00505	-0.0495012	0.688386	0.911514	FALSE
Kent_24h-IC19_24h	KPNA3	O00505	-0.392321	0.0044317	0.287131	FALSE
IC19_10h-Mock_10h	KPNA3	O00505	0.370853	0.0065753	0.434534	FALSE
Kent_10h-Mock_10h	KPNA3	O00505	0.321352	0.0160159	0.376791	FALSE
VIC_10h-Mock_10h	KPNA3	O00505	0.556906	0.0002038	0.0563087	FALSE
IC19_24h-Mock_24h	KPNA3	O00505	0.251677	0.0522734	0.547172	FALSE
Kent_24h-Mock_24h	KPNA3	O00505	-0.140644	0.261592	0.836327	FALSE
Mock_10h-Mock_24h	KPNA3	O00505	-0.634967	4.83506e-05	0.00632885	FALSE
VIC_24h-Mock_24h	KPNA3	O00505	-0.360276	0.0157667	0.379331	FALSE
IC19_10h-VIC_10h	KPNA3	O00505	-0.186053	0.142344	0.468538	FALSE
Kent_10h-VIC_10h	KPNA3	O00505	-0.235554	0.0676475	0.998832	FALSE
IC19_24h-VIC_24h	KPNA3	O00505	0.611953	0.000243567	0.193782	FALSE
Kent_24h-VIC_24h	KPNA3	O00505	0.219632	0.122553	0.999858	FALSE
Kent_10h-IC19_10h	STK25	O00506	-0.373169	0.564429	0.860921	FALSE
Kent_24h-IC19_24h	STK25	O00506	-0.0670428	0.917141	0.999433	FALSE
IC19_10h-Mock_10h	STK25	O00506	0.35966	0.578478	0.980548	FALSE
Kent_10h-Mock_10h	STK25	O00506	-0.0135092	0.983272	0.992607	FALSE
VIC_10h-Mock_10h	STK25	O00506	0.0989826	0.890741	0.950713	FALSE
IC19_24h-Mock_24h	STK25	O00506	0.114688	0.85879	0.983505	FALSE
Kent_24h-Mock_24h	STK25	O00506	0.0476453	0.941057	0.991484	FALSE
Mock_10h-Mock_24h	STK25	O00506	0.062313	0.922966	0.953164	FALSE
VIC_24h-Mock_24h	STK25	O00506	0.513465	0.479309	0.933902	FALSE
IC19_10h-VIC_10h	STK25	O00506	0.260677	0.717983	0.877043	FALSE
Kent_10h-VIC_10h	STK25	O00506	-0.112492	0.875953	0.998832	FALSE
IC19_24h-VIC_24h	STK25	O00506	-0.398777	0.581604	0.956866	FALSE
Kent_24h-VIC_24h	STK25	O00506	-0.46582	0.520469	0.999858	FALSE
Kent_10h-IC19_10h	LAD1	O00515	0.275336	0.0934947	0.589595	FALSE
Kent_24h-IC19_24h	LAD1	O00515	-0.0245983	0.876314	0.999433	FALSE
IC19_10h-Mock_10h	LAD1	O00515	-0.138133	0.386755	0.963706	FALSE
Kent_10h-Mock_10h	LAD1	O00515	0.137202	0.3899	0.799563	FALSE
VIC_10h-Mock_10h	LAD1	O00515	0.148736	0.352122	0.63312	FALSE
IC19_24h-Mock_24h	LAD1	O00515	0.0135072	0.931876	0.994085	FALSE
Kent_24h-Mock_24h	LAD1	O00515	-0.0110912	0.944037	0.993194	FALSE
Mock_10h-Mock_24h	LAD1	O00515	-0.215318	0.183341	0.390401	FALSE
VIC_24h-Mock_24h	LAD1	O00515	-0.212751	0.237252	0.823681	FALSE
IC19_10h-VIC_10h	LAD1	O00515	-0.286869	0.0814803	0.399503	FALSE
Kent_10h-VIC_10h	LAD1	O00515	-0.0115337	0.941809	0.998832	FALSE
IC19_24h-VIC_24h	LAD1	O00515	0.226258	0.209872	0.869306	FALSE
Kent_24h-VIC_24h	LAD1	O00515	0.201659	0.261709	0.999858	FALSE
Kent_10h-IC19_10h	PES1	O00541	0.462498	0.0114422	0.348331	FALSE
Kent_24h-IC19_24h	PES1	O00541	0.115288	0.493769	0.999433	FALSE
IC19_10h-Mock_10h	PES1	O00541	-0.175293	0.30201	0.950754	FALSE
Kent_10h-Mock_10h	PES1	O00541	0.287205	0.0983382	0.569131	FALSE
VIC_10h-Mock_10h	PES1	O00541	0.169595	0.317563	0.611536	FALSE
IC19_24h-Mock_24h	PES1	O00541	-0.251392	0.144593	0.749594	FALSE
Kent_24h-Mock_24h	PES1	O00541	-0.136104	0.420293	0.906291	FALSE
Mock_10h-Mock_24h	PES1	O00541	-0.466921	0.0107933	0.103303	FALSE
VIC_24h-Mock_24h	PES1	O00541	-0.0969296	0.605841	0.971134	FALSE
IC19_10h-VIC_10h	PES1	O00541	-0.344888	0.0505565	0.373426	FALSE
Kent_10h-VIC_10h	PES1	O00541	0.11761	0.485218	0.998832	FALSE
IC19_24h-VIC_24h	PES1	O00541	-0.154462	0.413446	0.935006	FALSE
Kent_24h-VIC_24h	PES1	O00541	-0.0391745	0.83431	0.999858	FALSE
Kent_10h-IC19_10h	SDCBP	O00560	0.0290108	0.862698	0.964891	FALSE
Kent_24h-IC19_24h	SDCBP	O00560	-0.448892	0.0138121	0.482603	FALSE
IC19_10h-Mock_10h	SDCBP	O00560	-0.137097	0.417714	0.966606	FALSE
Kent_10h-Mock_10h	SDCBP	O00560	-0.108087	0.521501	0.863599	FALSE
VIC_10h-Mock_10h	SDCBP	O00560	-0.0427209	0.79907	0.902273	FALSE
IC19_24h-Mock_24h	SDCBP	O00560	-0.226537	0.187005	0.788639	FALSE
Kent_24h-Mock_24h	SDCBP	O00560	-0.675429	0.000636261	0.0567121	FALSE
Mock_10h-Mock_24h	SDCBP	O00560	-0.126826	0.452879	0.640615	FALSE
VIC_24h-Mock_24h	SDCBP	O00560	-0.329905	0.0905658	0.668793	FALSE
IC19_10h-VIC_10h	SDCBP	O00560	-0.0943764	0.57517	0.791414	FALSE
Kent_10h-VIC_10h	SDCBP	O00560	-0.0653656	0.697257	0.998832	FALSE
IC19_24h-VIC_24h	SDCBP	O00560	0.103368	0.582911	0.956964	FALSE
Kent_24h-VIC_24h	SDCBP	O00560	-0.345524	0.0773449	0.999858	FALSE
Kent_10h-IC19_10h	MPHOSPH10	O00566	0.344732	0.078469	0.575177	FALSE
Kent_24h-IC19_24h	MPHOSPH10	O00566	0.137082	0.468616	0.999433	FALSE
IC19_10h-Mock_10h	MPHOSPH10	O00566	0.0493374	0.792975	0.989375	FALSE
Kent_10h-Mock_10h	MPHOSPH10	O00566	0.39407	0.0468367	0.512979	FALSE
VIC_10h-Mock_10h	MPHOSPH10	O00566	0.61334	0.00369053	0.181292	FALSE
IC19_24h-Mock_24h	MPHOSPH10	O00566	0.0796199	0.672361	0.961022	FALSE
Kent_24h-Mock_24h	MPHOSPH10	O00566	0.216702	0.256828	0.833549	FALSE
Mock_10h-Mock_24h	MPHOSPH10	O00566	-0.714007	0.00107437	0.0337242	FALSE
VIC_24h-Mock_24h	MPHOSPH10	O00566	0.052255	0.803634	0.994183	FALSE
IC19_10h-VIC_10h	MPHOSPH10	O00566	-0.564003	0.00669611	0.300764	FALSE
Kent_10h-VIC_10h	MPHOSPH10	O00566	-0.21927	0.251424	0.998832	FALSE
IC19_24h-VIC_24h	MPHOSPH10	O00566	0.0273649	0.896337	0.989464	FALSE
Kent_24h-VIC_24h	MPHOSPH10	O00566	0.164447	0.437277	0.999858	FALSE
Kent_10h-IC19_10h	NOP56	O00567	0.334453	0.0104695	0.34107	FALSE
Kent_24h-IC19_24h	NOP56	O00567	-0.0413327	0.729471	0.999433	FALSE
IC19_10h-Mock_10h	NOP56	O00567	-0.114093	0.344815	0.958854	FALSE
Kent_10h-Mock_10h	NOP56	O00567	0.22036	0.0768038	0.542726	FALSE
VIC_10h-Mock_10h	NOP56	O00567	0.169945	0.165285	0.475195	FALSE
IC19_24h-Mock_24h	NOP56	O00567	0.0746752	0.533579	0.934134	FALSE
Kent_24h-Mock_24h	NOP56	O00567	0.0333426	0.780143	0.978273	FALSE
Mock_10h-Mock_24h	NOP56	O00567	-0.323388	0.0128456	0.110439	FALSE
VIC_24h-Mock_24h	NOP56	O00567	0.0497017	0.71	0.984405	FALSE
IC19_10h-VIC_10h	NOP56	O00567	-0.284038	0.0261506	0.342719	FALSE
Kent_10h-VIC_10h	NOP56	O00567	0.0504148	0.673398	0.998832	FALSE
IC19_24h-VIC_24h	NOP56	O00567	0.0249735	0.851578	0.98268	FALSE
Kent_24h-VIC_24h	NOP56	O00567	-0.0163591	0.902425	0.999858	FALSE
Kent_10h-IC19_10h	DDX3X	O00571	0.123877	0.275173	0.71099	FALSE
Kent_24h-IC19_24h	DDX3X	O00571	-0.0510334	0.648698	0.999433	FALSE
IC19_10h-Mock_10h	DDX3X	O00571	-0.00135671	0.99031	0.998305	FALSE
Kent_10h-Mock_10h	DDX3X	O00571	0.12252	0.2803	0.74822	FALSE
VIC_10h-Mock_10h	DDX3X	O00571	0.152236	0.183355	0.494088	FALSE
IC19_24h-Mock_24h	DDX3X	O00571	-0.0675892	0.547104	0.934134	FALSE
Kent_24h-Mock_24h	DDX3X	O00571	-0.118623	0.29542	0.849907	FALSE
Mock_10h-Mock_24h	DDX3X	O00571	-0.35644	0.00437712	0.0677789	FALSE
VIC_24h-Mock_24h	DDX3X	O00571	-0.189356	0.140973	0.737574	FALSE
IC19_10h-VIC_10h	DDX3X	O00571	-0.153592	0.179661	0.498559	FALSE
Kent_10h-VIC_10h	DDX3X	O00571	-0.0297156	0.790425	0.998832	FALSE
IC19_24h-VIC_24h	DDX3X	O00571	0.121766	0.33563	0.919806	FALSE
Kent_24h-VIC_24h	DDX3X	O00571	0.070733	0.572804	0.999858	FALSE
Kent_10h-IC19_10h	RNASET2	O00584	0.183923	0.343958	0.755713	FALSE
Kent_24h-IC19_24h	RNASET2	O00584	-0.263318	0.180738	0.924317	FALSE
IC19_10h-Mock_10h	RNASET2	O00584	-0.446283	0.0294231	0.728401	FALSE
Kent_10h-Mock_10h	RNASET2	O00584	-0.26236	0.182256	0.684774	FALSE
VIC_10h-Mock_10h	RNASET2	O00584	-0.345702	0.0838774	0.38539	FALSE
IC19_24h-Mock_24h	RNASET2	O00584	0.326136	0.101489	0.691228	FALSE
Kent_24h-Mock_24h	RNASET2	O00584	0.0628174	0.743903	0.976623	FALSE
Mock_10h-Mock_24h	RNASET2	O00584	-0.0569969	0.766853	0.862149	FALSE
VIC_24h-Mock_24h	RNASET2	O00584	0.178637	0.409632	0.911151	FALSE
IC19_10h-VIC_10h	RNASET2	O00584	-0.100581	0.601729	0.807607	FALSE
Kent_10h-VIC_10h	RNASET2	O00584	0.0833419	0.665045	0.998832	FALSE
IC19_24h-VIC_24h	RNASET2	O00584	0.147499	0.494744	0.950551	FALSE
Kent_24h-VIC_24h	RNASET2	O00584	-0.11582	0.590975	0.999858	FALSE
Kent_10h-IC19_10h	CCN1	O00622	-0.395212	0.00946059	0.321778	FALSE
Kent_24h-IC19_24h	CCN1	O00622	0.207662	0.145842	0.886303	FALSE
IC19_10h-Mock_10h	CCN1	O00622	0.191014	0.17912	0.921235	FALSE
Kent_10h-Mock_10h	CCN1	O00622	-0.204198	0.152311	0.66899	FALSE
VIC_10h-Mock_10h	CCN1	O00622	-0.0150047	0.913892	0.962514	FALSE
IC19_24h-Mock_24h	CCN1	O00622	0.296889	0.0430498	0.51583	FALSE
Kent_24h-Mock_24h	CCN1	O00622	0.504551	0.00157359	0.105226	FALSE
Mock_10h-Mock_24h	CCN1	O00622	0.53712	0.000914413	0.0318562	FALSE
VIC_24h-Mock_24h	CCN1	O00622	0.198745	0.209757	0.809499	FALSE
IC19_10h-VIC_10h	CCN1	O00622	0.206018	0.148883	0.473904	FALSE
Kent_10h-VIC_10h	CCN1	O00622	-0.189194	0.183103	0.998832	FALSE
IC19_24h-VIC_24h	CCN1	O00622	0.0981437	0.529133	0.953302	FALSE
Kent_24h-VIC_24h	CCN1	O00622	0.305806	0.0602919	0.999858	FALSE
Kent_10h-IC19_10h	PIR	O00625	0.00407373	0.962373	0.994813	FALSE
Kent_24h-IC19_24h	PIR	O00625	-0.0219122	0.799846	0.999433	FALSE
IC19_10h-Mock_10h	PIR	O00625	0.14523	0.104647	0.892394	FALSE
Kent_10h-Mock_10h	PIR	O00625	0.149304	0.095902	0.566434	FALSE
VIC_10h-Mock_10h	PIR	O00625	0.109164	0.215621	0.527677	FALSE
IC19_24h-Mock_24h	PIR	O00625	0.103629	0.238871	0.837602	FALSE
Kent_24h-Mock_24h	PIR	O00625	0.0817168	0.349657	0.876953	FALSE
Mock_10h-Mock_24h	PIR	O00625	-0.0370406	0.668715	0.799319	FALSE
VIC_24h-Mock_24h	PIR	O00625	-0.0574962	0.553345	0.96493	FALSE
IC19_10h-VIC_10h	PIR	O00625	0.0360662	0.676892	0.853	FALSE
Kent_10h-VIC_10h	PIR	O00625	0.0401399	0.642993	0.998832	FALSE
IC19_24h-VIC_24h	PIR	O00625	0.161125	0.107158	0.86138	FALSE
Kent_24h-VIC_24h	PIR	O00625	0.139213	0.160326	0.999858	FALSE
Kent_10h-IC19_10h	KPNA4	O00629	0.263034	0.123266	0.608488	FALSE
Kent_24h-IC19_24h	KPNA4	O00629	-0.0405038	0.806524	0.999433	FALSE
IC19_10h-Mock_10h	KPNA4	O00629	-0.0552627	0.738437	0.989375	FALSE
Kent_10h-Mock_10h	KPNA4	O00629	0.207772	0.218032	0.713903	FALSE
VIC_10h-Mock_10h	KPNA4	O00629	0.22986	0.174868	0.485194	FALSE
IC19_24h-Mock_24h	KPNA4	O00629	0.181109	0.280641	0.853341	FALSE
Kent_24h-Mock_24h	KPNA4	O00629	0.140605	0.39936	0.897385	FALSE
Mock_10h-Mock_24h	KPNA4	O00629	-0.175802	0.294547	0.498059	FALSE
VIC_24h-Mock_24h	KPNA4	O00629	0.210971	0.261599	0.846346	FALSE
IC19_10h-VIC_10h	KPNA4	O00629	-0.285123	0.0965565	0.414139	FALSE
Kent_10h-VIC_10h	KPNA4	O00629	-0.0220883	0.89369	0.998832	FALSE
IC19_24h-VIC_24h	KPNA4	O00629	-0.0298621	0.871639	0.986709	FALSE
Kent_24h-VIC_24h	KPNA4	O00629	-0.0703659	0.703851	0.999858	FALSE
Kent_10h-IC19_10h	TRIM38	O00635	1.92724	0.0570094	0.515465	FALSE
Kent_24h-IC19_24h	TRIM38	O00635	-0.506336	0.406746	0.999433	FALSE
IC19_10h-Mock_10h	TRIM38	O00635	-1.41619	0.141164	0.898924	FALSE
Kent_10h-Mock_10h	TRIM38	O00635	0.511041	0.623653	0.902955	FALSE
VIC_10h-Mock_10h	TRIM38	O00635	0.180487	0.861471	0.933632	FALSE
IC19_24h-Mock_24h	TRIM38	O00635	-0.2107	0.803177	0.978073	FALSE
Kent_24h-Mock_24h	TRIM38	O00635	-0.717036	0.406139	0.900595	FALSE
Mock_10h-Mock_24h	TRIM38	O00635	-0.707467	0.500008	0.677757	FALSE
VIC_24h-Mock_24h	TRIM38	O00635	0.781494	0.457686	0.926796	FALSE
IC19_10h-VIC_10h	TRIM38	O00635	-1.59668	0.102913	0.414139	FALSE
Kent_10h-VIC_10h	TRIM38	O00635	0.330554	0.749844	0.998832	FALSE
IC19_24h-VIC_24h	TRIM38	O00635	-0.992195	0.259618	0.88004	FALSE
Kent_24h-VIC_24h	TRIM38	O00635	-1.49853	0.10424	0.999858	FALSE
Kent_10h-IC19_10h	PPP6C	O00743	-0.517818	0.180959	0.645495	FALSE
Kent_24h-IC19_24h	PPP6C	O00743	0.169134	0.65524	0.999433	FALSE
IC19_10h-Mock_10h	PPP6C	O00743	-0.0090343	0.980922	0.996244	FALSE
Kent_10h-Mock_10h	PPP6C	O00743	-0.526852	0.173819	0.68044	FALSE
VIC_10h-Mock_10h	PPP6C	O00743	0.368339	0.335618	0.621995	FALSE
IC19_24h-Mock_24h	PPP6C	O00743	-0.307805	0.419309	0.910417	FALSE
Kent_24h-Mock_24h	PPP6C	O00743	-0.138671	0.714068	0.971544	FALSE
Mock_10h-Mock_24h	PPP6C	O00743	0.0878256	0.816301	0.891773	FALSE
VIC_24h-Mock_24h	PPP6C	O00743	-0.215733	0.610768	0.971134	FALSE
IC19_10h-VIC_10h	PPP6C	O00743	-0.377373	0.324194	0.608778	FALSE
Kent_10h-VIC_10h	PPP6C	O00743	-0.895191	0.0267533	0.998832	FALSE
IC19_24h-VIC_24h	PPP6C	O00743	-0.0920722	0.82755	0.98268	FALSE
Kent_24h-VIC_24h	PPP6C	O00743	0.0770614	0.855297	0.999858	FALSE
Kent_10h-IC19_10h	MAN2B1	O00754	-0.644223	0.0956421	0.589595	FALSE
Kent_24h-IC19_24h	MAN2B1	O00754	0.800043	0.0432053	0.645188	FALSE
IC19_10h-Mock_10h	MAN2B1	O00754	0.108811	0.791869	0.989375	FALSE
Kent_10h-Mock_10h	MAN2B1	O00754	-0.535412	0.206028	0.709341	FALSE
VIC_10h-Mock_10h	MAN2B1	O00754	-0.172061	0.703629	0.854601	FALSE
IC19_24h-Mock_24h	MAN2B1	O00754	-0.21969	0.595526	0.949393	FALSE
Kent_24h-Mock_24h	MAN2B1	O00754	0.580353	0.17243	0.768464	FALSE
Mock_10h-Mock_24h	MAN2B1	O00754	-0.354615	0.436647	0.628711	FALSE
VIC_24h-Mock_24h	MAN2B1	O00754	0.22076	0.626028	0.973998	FALSE
IC19_10h-VIC_10h	MAN2B1	O00754	0.280872	0.498641	0.74261	FALSE
Kent_10h-VIC_10h	MAN2B1	O00754	-0.363351	0.383864	0.998832	FALSE
IC19_24h-VIC_24h	MAN2B1	O00754	-0.440451	0.294027	0.907341	FALSE
Kent_24h-VIC_24h	MAN2B1	O00754	0.359592	0.388679	0.999858	FALSE
IC19_24h-Mock_24h	FBP2	O00757	0.729715	0.0544005	0.549778	FALSE
Mock_10h-Mock_24h	FBP2	O00757	-0.235893	0.393634	0.592914	FALSE
VIC_24h-Mock_24h	FBP2	O00757	-0.0443023	0.881881	0.994623	FALSE
IC19_24h-VIC_24h	FBP2	O00757	0.774017	0.0471173	0.756798	FALSE
Kent_10h-IC19_10h	UBE2C	O00762	0.26973	0.303475	0.7301	FALSE
Kent_24h-IC19_24h	UBE2C	O00762	0.423792	0.112972	0.834624	FALSE
IC19_10h-Mock_10h	UBE2C	O00762	0.458439	0.0881502	0.869801	FALSE
Kent_10h-Mock_10h	UBE2C	O00762	0.728169	0.0101248	0.352606	FALSE
VIC_10h-Mock_10h	UBE2C	O00762	0.85368	0.00338351	0.172603	FALSE
IC19_24h-Mock_24h	UBE2C	O00762	-1.38779	2.99265e-05	0.00546702	TRUE
Kent_24h-Mock_24h	UBE2C	O00762	-0.964002	0.00126625	0.089104	FALSE
Mock_10h-Mock_24h	UBE2C	O00762	-1.46267	1.58161e-05	0.00314107	TRUE
VIC_24h-Mock_24h	UBE2C	O00762	-0.877955	0.00617521	0.266809	FALSE
IC19_10h-VIC_10h	UBE2C	O00762	-0.395241	0.137685	0.46338	FALSE
Kent_10h-VIC_10h	UBE2C	O00762	-0.125511	0.628253	0.998832	FALSE
IC19_24h-VIC_24h	UBE2C	O00762	-0.509838	0.0897194	0.853837	FALSE
Kent_24h-VIC_24h	UBE2C	O00762	-0.0860461	0.766098	0.999858	FALSE
Kent_10h-IC19_10h	PDXK	O00764	0.12547	0.25571	0.704141	FALSE
Kent_24h-IC19_24h	PDXK	O00764	0.120714	0.273561	0.978072	FALSE
IC19_10h-Mock_10h	PDXK	O00764	-0.176306	0.116046	0.892394	FALSE
Kent_10h-Mock_10h	PDXK	O00764	-0.0508365	0.640319	0.909999	FALSE
VIC_10h-Mock_10h	PDXK	O00764	-0.0979722	0.371609	0.649498	FALSE
IC19_24h-Mock_24h	PDXK	O00764	-0.129256	0.242133	0.837602	FALSE
Kent_24h-Mock_24h	PDXK	O00764	-0.00854119	0.937248	0.991484	FALSE
Mock_10h-Mock_24h	PDXK	O00764	-0.12624	0.252903	0.463965	FALSE
VIC_24h-Mock_24h	PDXK	O00764	-0.187862	0.133047	0.728105	FALSE
IC19_10h-VIC_10h	PDXK	O00764	-0.0783338	0.4733	0.727705	FALSE
Kent_10h-VIC_10h	PDXK	O00764	0.0471357	0.664713	0.998832	FALSE
IC19_24h-VIC_24h	PDXK	O00764	0.058606	0.630013	0.961586	FALSE
Kent_24h-VIC_24h	PDXK	O00764	0.17932	0.150539	0.999858	FALSE
Kent_10h-IC19_10h	SCD	O00767	0.386954	0.12102	0.607041	FALSE
Kent_24h-IC19_24h	SCD	O00767	-0.373508	0.133664	0.866235	FALSE
IC19_10h-Mock_10h	SCD	O00767	-0.278299	0.257484	0.937566	FALSE
Kent_10h-Mock_10h	SCD	O00767	0.108654	0.653709	0.91414	FALSE
VIC_10h-Mock_10h	SCD	O00767	0.148213	0.54151	0.764534	FALSE
IC19_24h-Mock_24h	SCD	O00767	-0.698338	0.00860358	0.259983	FALSE
Kent_24h-Mock_24h	SCD	O00767	-1.07185	0.000247297	0.0300579	TRUE
Mock_10h-Mock_24h	SCD	O00767	0.294302	0.23205	0.442275	FALSE
VIC_24h-Mock_24h	SCD	O00767	-0.321621	0.242352	0.824599	FALSE
IC19_10h-VIC_10h	SCD	O00767	-0.426512	0.0895459	0.408565	FALSE
Kent_10h-VIC_10h	SCD	O00767	-0.0395582	0.869957	0.998832	FALSE
IC19_24h-VIC_24h	SCD	O00767	-0.376717	0.173703	0.86138	FALSE
Kent_24h-VIC_24h	SCD	O00767	-0.750225	0.0110604	0.999858	FALSE
Kent_10h-IC19_10h	ARID1A	O14497	-0.315036	0.502369	0.833034	FALSE
Kent_24h-IC19_24h	ARID1A	O14497	0.542467	0.205025	0.942317	FALSE
IC19_10h-Mock_10h	ARID1A	O14497	0.0565085	0.892253	0.990266	FALSE
Kent_10h-Mock_10h	ARID1A	O14497	-0.258527	0.581126	0.888368	FALSE
VIC_10h-Mock_10h	ARID1A	O14497	-0.628036	0.190188	0.502163	FALSE
IC19_24h-Mock_24h	ARID1A	O14497	0.055476	0.894209	0.987527	FALSE
Kent_24h-Mock_24h	ARID1A	O14497	0.597943	0.164655	0.756494	FALSE
Mock_10h-Mock_24h	ARID1A	O14497	0.0202827	0.961213	0.976455	FALSE
VIC_24h-Mock_24h	ARID1A	O14497	0.289593	0.537051	0.961516	FALSE
IC19_10h-VIC_10h	ARID1A	O14497	0.684544	0.155362	0.47719	FALSE
Kent_10h-VIC_10h	ARID1A	O14497	0.369508	0.473097	0.998832	FALSE
IC19_24h-VIC_24h	ARID1A	O14497	-0.234117	0.617018	0.961586	FALSE
Kent_24h-VIC_24h	ARID1A	O14497	0.30835	0.511355	0.999858	FALSE
Kent_10h-IC19_10h	CDK2AP1	O14519	0.472433	0.705616	0.915282	FALSE
Kent_10h-IC19_10h	CDK2AP2	O75956	0.472433	0.705616	0.915282	FALSE
Kent_24h-IC19_24h	CDK2AP1	O14519	-0.215868	0.862516	0.999433	FALSE
Kent_24h-IC19_24h	CDK2AP2	O75956	-0.215868	0.862516	0.999433	FALSE
IC19_24h-Mock_24h	CDK2AP1	O14519	-0.0864109	0.932297	0.994085	FALSE
IC19_24h-Mock_24h	CDK2AP2	O75956	-0.0864109	0.932297	0.994085	FALSE
Kent_24h-Mock_24h	CDK2AP1	O14519	-0.302279	0.808555	0.980849	FALSE
Kent_24h-Mock_24h	CDK2AP2	O75956	-0.302279	0.808555	0.980849	FALSE
VIC_24h-Mock_24h	CDK2AP1	O14519	-1.24552	0.239626	0.824322	FALSE
VIC_24h-Mock_24h	CDK2AP2	O75956	-1.24552	0.239626	0.824322	FALSE
IC19_10h-VIC_10h	CDK2AP1	O14519	-0.544654	0.595276	0.805254	FALSE
IC19_10h-VIC_10h	CDK2AP2	O75956	-0.544654	0.595276	0.805254	FALSE
Kent_10h-VIC_10h	CDK2AP1	O14519	-0.0722217	0.953763	0.998832	FALSE
Kent_10h-VIC_10h	CDK2AP2	O75956	-0.0722217	0.953763	0.998832	FALSE
IC19_24h-VIC_24h	CDK2AP1	O14519	1.15911	0.271338	0.884118	FALSE
IC19_24h-VIC_24h	CDK2AP2	O75956	1.15911	0.271338	0.884118	FALSE
Kent_24h-VIC_24h	CDK2AP1	O14519	0.943238	0.456182	0.999858	FALSE
Kent_24h-VIC_24h	CDK2AP2	O75956	0.943238	0.456182	0.999858	FALSE
Kent_10h-IC19_10h	NEMP1	O14524	-0.407835	0.70615	0.915282	FALSE
Kent_24h-IC19_24h	NEMP1	O14524	-0.191806	0.827608	0.999433	FALSE
IC19_10h-Mock_10h	NEMP1	O14524	0.518726	0.63241	0.980548	FALSE
Kent_10h-Mock_10h	NEMP1	O14524	0.110892	0.918035	0.979977	FALSE
VIC_10h-Mock_10h	NEMP1	O14524	0.518974	0.559088	0.775936	FALSE
IC19_24h-Mock_24h	NEMP1	O14524	-0.259571	0.677947	0.962638	FALSE
Kent_24h-Mock_24h	NEMP1	O14524	-0.451376	0.610527	0.958585	FALSE
Mock_10h-Mock_24h	NEMP1	O14524	-1.03622	0.256649	0.466164	FALSE
IC19_10h-VIC_10h	NEMP1	O14524	-0.00024796	0.999775	0.999775	FALSE
Kent_10h-VIC_10h	NEMP1	O14524	-0.408083	0.644727	0.998832	FALSE
Kent_10h-IC19_10h	TXNDC9	O14530	0.676879	0.171139	0.639214	FALSE
Kent_24h-IC19_24h	TXNDC9	O14530	-0.842767	0.0926162	0.789108	FALSE
IC19_10h-Mock_10h	TXNDC9	O14530	0.0951432	0.843663	0.989375	FALSE
Kent_10h-Mock_10h	TXNDC9	O14530	0.772022	0.121224	0.613931	FALSE
VIC_10h-Mock_10h	TXNDC9	O14530	0.535814	0.274223	0.571573	FALSE
IC19_24h-Mock_24h	TXNDC9	O14530	-0.422851	0.38536	0.902154	FALSE
Kent_24h-Mock_24h	TXNDC9	O14530	-1.26562	0.0154832	0.372797	FALSE
Mock_10h-Mock_24h	TXNDC9	O14530	-1.82496	0.00111734	0.0337242	TRUE
VIC_24h-Mock_24h	TXNDC9	O14530	-1.311	0.0234509	0.44816	FALSE
IC19_10h-VIC_10h	TXNDC9	O14530	-0.440671	0.366065	0.644368	FALSE
Kent_10h-VIC_10h	TXNDC9	O14530	0.236208	0.625343	0.998832	FALSE
IC19_24h-VIC_24h	TXNDC9	O14530	0.88815	0.111462	0.86138	FALSE
Kent_24h-VIC_24h	TXNDC9	O14530	0.0453828	0.932919	0.999858	FALSE
Kent_10h-IC19_10h	TRAFD1	O14545	0.395556	0.311023	0.732763	FALSE
Kent_24h-IC19_24h	TRAFD1	O14545	-0.442867	0.258315	0.977958	FALSE
IC19_10h-Mock_10h	TRAFD1	O14545	0.201841	0.601502	0.980548	FALSE
Kent_10h-Mock_10h	TRAFD1	O14545	0.597397	0.132473	0.633568	FALSE
VIC_10h-Mock_10h	TRAFD1	O14545	0.153597	0.690609	0.8499	FALSE
IC19_24h-Mock_24h	TRAFD1	O14545	0.647363	0.104796	0.697309	FALSE
Kent_24h-Mock_24h	TRAFD1	O14545	0.204495	0.596766	0.956983	FALSE
Mock_10h-Mock_24h	TRAFD1	O14545	-0.32419	0.404265	0.601885	FALSE
VIC_24h-Mock_24h	TRAFD1	O14545	-0.229449	0.595465	0.969334	FALSE
IC19_10h-VIC_10h	TRAFD1	O14545	0.0482437	0.900319	0.955558	FALSE
Kent_10h-VIC_10h	TRAFD1	O14545	0.4438	0.257348	0.998832	FALSE
IC19_24h-VIC_24h	TRAFD1	O14545	0.876812	0.0529907	0.767194	FALSE
Kent_24h-VIC_24h	TRAFD1	O14545	0.433944	0.319948	0.999858	FALSE
Kent_10h-IC19_10h	COX7A2L	O14548	0.262373	0.445915	0.811445	FALSE
Kent_24h-IC19_24h	COX7A2L	O14548	0.599112	0.0915069	0.789108	FALSE
IC19_10h-Mock_10h	COX7A2L	O14548	0.477593	0.172695	0.921235	FALSE
Kent_10h-Mock_10h	COX7A2L	O14548	0.739966	0.040763	0.485831	FALSE
VIC_10h-Mock_10h	COX7A2L	O14548	0.970433	0.00961012	0.22396	FALSE
IC19_24h-Mock_24h	COX7A2L	O14548	0.0457339	0.893499	0.987527	FALSE
Kent_24h-Mock_24h	COX7A2L	O14548	0.644846	0.0709232	0.602498	FALSE
Mock_10h-Mock_24h	COX7A2L	O14548	-0.496769	0.156907	0.359629	FALSE
VIC_24h-Mock_24h	COX7A2L	O14548	0.335543	0.384392	0.911151	FALSE
IC19_10h-VIC_10h	COX7A2L	O14548	-0.49284	0.160042	0.482768	FALSE
Kent_10h-VIC_10h	COX7A2L	O14548	-0.230467	0.502388	0.998832	FALSE
IC19_24h-VIC_24h	COX7A2L	O14548	-0.289809	0.451329	0.940892	FALSE
Kent_24h-VIC_24h	COX7A2L	O14548	0.309303	0.421961	0.999858	FALSE
Kent_10h-IC19_10h	NDUFAB1	O14561	0.020012	0.954336	0.992297	FALSE
Kent_24h-IC19_24h	NDUFAB1	O14561	-0.86918	0.020837	0.573304	FALSE
IC19_10h-Mock_10h	NDUFAB1	O14561	-0.050734	0.884604	0.990266	FALSE
Kent_10h-Mock_10h	NDUFAB1	O14561	-0.030722	0.929954	0.983915	FALSE
VIC_10h-Mock_10h	NDUFAB1	O14561	-0.255334	0.468159	0.722017	FALSE
IC19_24h-Mock_24h	NDUFAB1	O14561	-0.301201	0.393402	0.903991	FALSE
Kent_24h-Mock_24h	NDUFAB1	O14561	-1.17038	0.00304958	0.154224	FALSE
Mock_10h-Mock_24h	NDUFAB1	O14561	-0.547405	0.128981	0.320397	FALSE
VIC_24h-Mock_24h	NDUFAB1	O14561	-0.711223	0.0807716	0.65018	FALSE
IC19_10h-VIC_10h	NDUFAB1	O14561	0.2046	0.560032	0.784043	FALSE
Kent_10h-VIC_10h	NDUFAB1	O14561	0.224612	0.522691	0.998832	FALSE
IC19_24h-VIC_24h	NDUFAB1	O14561	0.410023	0.300967	0.907341	FALSE
Kent_24h-VIC_24h	NDUFAB1	O14561	-0.459158	0.248421	0.999858	FALSE
Kent_10h-IC19_10h	UBFD1	O14562	0.104559	0.434396	0.80613	FALSE
Kent_24h-IC19_24h	UBFD1	O14562	0.0253694	0.848417	0.999433	FALSE
IC19_10h-Mock_10h	UBFD1	O14562	0.097258	0.466669	0.976093	FALSE
Kent_10h-Mock_10h	UBFD1	O14562	0.201817	0.139704	0.652556	FALSE
VIC_10h-Mock_10h	UBFD1	O14562	0.329622	0.0209492	0.269	FALSE
IC19_24h-Mock_24h	UBFD1	O14562	-0.0222795	0.866679	0.986673	FALSE
Kent_24h-Mock_24h	UBFD1	O14562	0.00308982	0.981418	0.996918	FALSE
Mock_10h-Mock_24h	UBFD1	O14562	-0.331922	0.0201852	0.133849	FALSE
VIC_24h-Mock_24h	UBFD1	O14562	0.0347505	0.814891	0.994183	FALSE
IC19_10h-VIC_10h	UBFD1	O14562	-0.232364	0.0919661	0.410763	FALSE
Kent_10h-VIC_10h	UBFD1	O14562	-0.127805	0.34126	0.998832	FALSE
IC19_24h-VIC_24h	UBFD1	O14562	-0.0570301	0.701168	0.967481	FALSE
Kent_24h-VIC_24h	UBFD1	O14562	-0.0316607	0.831069	0.999858	FALSE
Kent_10h-IC19_10h	COPE	O14579	-0.170079	0.268815	0.71099	FALSE
Kent_24h-IC19_24h	COPE	O14579	-0.154511	0.313734	0.993403	FALSE
IC19_10h-Mock_10h	COPE	O14579	0.099862	0.511649	0.979485	FALSE
Kent_10h-Mock_10h	COPE	O14579	-0.070217	0.643507	0.91039	FALSE
VIC_10h-Mock_10h	COPE	O14579	0.0153347	0.919273	0.96575	FALSE
IC19_24h-Mock_24h	COPE	O14579	0.0587329	0.698428	0.964722	FALSE
Kent_24h-Mock_24h	COPE	O14579	-0.0957783	0.528875	0.934238	FALSE
Mock_10h-Mock_24h	COPE	O14579	-0.151675	0.322463	0.526876	FALSE
VIC_24h-Mock_24h	COPE	O14579	-0.216821	0.209535	0.809499	FALSE
IC19_10h-VIC_10h	COPE	O14579	0.0845273	0.577935	0.792621	FALSE
Kent_10h-VIC_10h	COPE	O14579	-0.0855517	0.573373	0.998832	FALSE
IC19_24h-VIC_24h	COPE	O14579	0.275554	0.115234	0.86138	FALSE
Kent_24h-VIC_24h	COPE	O14579	0.121043	0.477226	0.999858	FALSE
Kent_10h-IC19_10h	AP3D1	O14617	0.346106	0.135228	0.622412	FALSE
Kent_24h-IC19_24h	AP3D1	O14617	-0.25673	0.261507	0.977958	FALSE
IC19_10h-Mock_10h	AP3D1	O14617	-0.126481	0.575263	0.980548	FALSE
Kent_10h-Mock_10h	AP3D1	O14617	0.219624	0.334615	0.765482	FALSE
VIC_10h-Mock_10h	AP3D1	O14617	0.5398	0.0250096	0.279049	FALSE
IC19_24h-Mock_24h	AP3D1	O14617	0.169606	0.453942	0.917114	FALSE
Kent_24h-Mock_24h	AP3D1	O14617	-0.0871248	0.698888	0.970571	FALSE
Mock_10h-Mock_24h	AP3D1	O14617	-0.366444	0.115002	0.302909	FALSE
VIC_24h-Mock_24h	AP3D1	O14617	-0.264033	0.30043	0.873598	FALSE
IC19_10h-VIC_10h	AP3D1	O14617	-0.666281	0.00730654	0.300764	FALSE
Kent_10h-VIC_10h	AP3D1	O14617	-0.320175	0.165234	0.998832	FALSE
IC19_24h-VIC_24h	AP3D1	O14617	0.433639	0.0965433	0.86138	FALSE
Kent_24h-VIC_24h	AP3D1	O14617	0.176908	0.484353	0.999858	FALSE
Kent_10h-IC19_10h	CCS	O14618	-0.561971	0.227164	0.689388	FALSE
Kent_24h-IC19_24h	CCS	O14618	0.429577	0.403529	0.999433	FALSE
IC19_10h-Mock_10h	CCS	O14618	-0.248799	0.626126	0.980548	FALSE
Kent_10h-Mock_10h	CCS	O14618	-0.81077	0.124304	0.621827	FALSE
VIC_10h-Mock_10h	CCS	O14618	0.303001	0.553646	0.771904	FALSE
IC19_24h-Mock_24h	CCS	O14618	0.453649	0.325964	0.871043	FALSE
Kent_24h-Mock_24h	CCS	O14618	0.883226	0.0961446	0.658483	FALSE
Mock_10h-Mock_24h	CCS	O14618	-0.112609	0.824988	0.897521	FALSE
VIC_24h-Mock_24h	CCS	O14618	0.0775196	0.878961	0.994183	FALSE
IC19_10h-VIC_10h	CCS	O14618	-0.5518	0.235327	0.541373	FALSE
Kent_10h-VIC_10h	CCS	O14618	-1.11377	0.023743	0.998832	FALSE
IC19_24h-VIC_24h	CCS	O14618	0.37613	0.463446	0.941568	FALSE
Kent_24h-VIC_24h	CCS	O14618	0.805707	0.160685	0.999858	FALSE
Kent_10h-IC19_10h	ABLIM1	O14639	0.252005	0.471633	0.826137	FALSE
Kent_24h-IC19_24h	ABLIM1	O14639	0.0631043	0.856028	0.999433	FALSE
IC19_10h-Mock_10h	ABLIM1	O14639	-0.0435002	0.900446	0.990266	FALSE
Kent_10h-Mock_10h	ABLIM1	O14639	0.208505	0.550592	0.873524	FALSE
VIC_10h-Mock_10h	ABLIM1	O14639	0.301909	0.389901	0.661906	FALSE
IC19_24h-Mock_24h	ABLIM1	O14639	-0.317287	0.366704	0.893274	FALSE
Kent_24h-Mock_24h	ABLIM1	O14639	-0.254182	0.467865	0.923325	FALSE
Mock_10h-Mock_24h	ABLIM1	O14639	-0.369082	0.295538	0.498742	FALSE
VIC_24h-Mock_24h	ABLIM1	O14639	-0.0586789	0.880039	0.994183	FALSE
IC19_10h-VIC_10h	ABLIM1	O14639	-0.34541	0.326732	0.610026	FALSE
Kent_10h-VIC_10h	ABLIM1	O14639	-0.0934047	0.788384	0.998832	FALSE
IC19_24h-VIC_24h	ABLIM1	O14639	-0.258608	0.508343	0.951263	FALSE
Kent_24h-VIC_24h	ABLIM1	O14639	-0.195504	0.616174	0.999858	FALSE
Kent_10h-IC19_10h	CHD1	O14646	0.156534	0.420218	0.792442	FALSE
Kent_24h-IC19_24h	CHD1	O14646	-0.16489	0.396289	0.999433	FALSE
IC19_10h-Mock_10h	CHD1	O14646	-0.143472	0.459417	0.971785	FALSE
Kent_10h-Mock_10h	CHD1	O14646	0.0130617	0.945908	0.988119	FALSE
VIC_10h-Mock_10h	CHD1	O14646	0.117692	0.54297	0.765312	FALSE
IC19_24h-Mock_24h	CHD1	O14646	-0.163556	0.400047	0.90543	FALSE
Kent_24h-Mock_24h	CHD1	O14646	-0.328446	0.100071	0.673464	FALSE
Mock_10h-Mock_24h	CHD1	O14646	-0.14426	0.456993	0.644188	FALSE
VIC_24h-Mock_24h	CHD1	O14646	-0.270004	0.219033	0.813955	FALSE
IC19_10h-VIC_10h	CHD1	O14646	-0.261165	0.185248	0.502892	FALSE
Kent_10h-VIC_10h	CHD1	O14646	-0.104631	0.588248	0.998832	FALSE
IC19_24h-VIC_24h	CHD1	O14646	0.106447	0.622039	0.961586	FALSE
Kent_24h-VIC_24h	CHD1	O14646	-0.0584424	0.786185	0.999858	FALSE
Kent_10h-IC19_10h	TOR1B	O14657	-0.260568	0.444824	0.811445	FALSE
Kent_24h-IC19_24h	TOR1B	O14657	-0.984924	0.00328096	0.284645	FALSE
IC19_24h-Mock_24h	TOR1B	O14657	0.926004	0.00490588	0.189584	FALSE
Kent_24h-Mock_24h	TOR1B	O14657	-0.0589196	0.830484	0.988729	FALSE
VIC_24h-Mock_24h	TOR1B	O14657	-0.161703	0.678635	0.982514	FALSE
IC19_10h-VIC_10h	TOR1B	O14657	0.222604	0.512501	0.751271	FALSE
Kent_10h-VIC_10h	TOR1B	O14657	-0.0379637	0.910262	0.998832	FALSE
IC19_24h-VIC_24h	TOR1B	O14657	1.08771	0.0144564	0.581044	FALSE
Kent_24h-VIC_24h	TOR1B	O14657	0.102783	0.791827	0.999858	FALSE
Kent_10h-IC19_10h	STX16	O14662	0.035811	0.905915	0.976818	FALSE
Kent_24h-IC19_24h	STX16	O14662	0.123794	0.715272	0.999433	FALSE
IC19_10h-Mock_10h	STX16	O14662	0.0158835	0.958185	0.995093	FALSE
Kent_10h-Mock_10h	STX16	O14662	0.0516945	0.864557	0.967912	FALSE
VIC_10h-Mock_10h	STX16	O14662	-0.32048	0.297999	0.591386	FALSE
IC19_24h-Mock_24h	STX16	O14662	0.133657	0.693788	0.963919	FALSE
Kent_24h-Mock_24h	STX16	O14662	0.257451	0.490842	0.923325	FALSE
Mock_10h-Mock_24h	STX16	O14662	0.403689	0.242989	0.454671	FALSE
VIC_24h-Mock_24h	STX16	O14662	0.0160824	0.965425	0.995764	FALSE
IC19_10h-VIC_10h	STX16	O14662	0.336364	0.275471	0.576265	FALSE
Kent_10h-VIC_10h	STX16	O14662	0.372175	0.229379	0.998832	FALSE
IC19_24h-VIC_24h	STX16	O14662	0.117575	0.728946	0.973297	FALSE
Kent_24h-VIC_24h	STX16	O14662	0.241369	0.517965	0.999858	FALSE
Kent_10h-IC19_10h	ADAM10	O14672	-0.146655	0.450824	0.814629	FALSE
Kent_24h-IC19_24h	ADAM10	O14672	-0.0871706	0.652413	0.999433	FALSE
IC19_10h-Mock_10h	ADAM10	O14672	0.139233	0.473735	0.977144	FALSE
Kent_10h-Mock_10h	ADAM10	O14672	-0.00742221	0.969325	0.99216	FALSE
VIC_10h-Mock_10h	ADAM10	O14672	0.270835	0.171288	0.480307	FALSE
IC19_24h-Mock_24h	ADAM10	O14672	-0.153436	0.430498	0.910977	FALSE
Kent_24h-Mock_24h	ADAM10	O14672	-0.240606	0.221827	0.814943	FALSE
Mock_10h-Mock_24h	ADAM10	O14672	-0.202863	0.300233	0.504239	FALSE
VIC_24h-Mock_24h	ADAM10	O14672	-0.182795	0.401415	0.911151	FALSE
IC19_10h-VIC_10h	ADAM10	O14672	-0.131602	0.497998	0.74261	FALSE
Kent_10h-VIC_10h	ADAM10	O14672	-0.278257	0.160416	0.998832	FALSE
IC19_24h-VIC_24h	ADAM10	O14672	0.0293597	0.891802	0.989464	FALSE
Kent_24h-VIC_24h	ADAM10	O14672	-0.0578109	0.788971	0.999858	FALSE
Kent_10h-IC19_10h	ACOT8	O14734	-0.131085	0.836386	0.95697	FALSE
Kent_24h-IC19_24h	ACOT8	O14734	-0.39667	0.533914	0.999433	FALSE
IC19_10h-Mock_10h	ACOT8	O14734	0.793684	0.220223	0.92524	FALSE
Kent_10h-Mock_10h	ACOT8	O14734	0.662599	0.303179	0.759514	FALSE
VIC_10h-Mock_10h	ACOT8	O14734	0.377856	0.553299	0.771904	FALSE
IC19_24h-Mock_24h	ACOT8	O14734	-0.530693	0.407191	0.906914	FALSE
Kent_24h-Mock_24h	ACOT8	O14734	-0.927362	0.154945	0.752132	FALSE
Mock_10h-Mock_24h	ACOT8	O14734	-1.15945	0.079644	0.25227	FALSE
VIC_24h-Mock_24h	ACOT8	O14734	-1.34077	0.0706125	0.621779	FALSE
IC19_10h-VIC_10h	ACOT8	O14734	0.415828	0.51456	0.752904	FALSE
Kent_10h-VIC_10h	ACOT8	O14734	0.284744	0.654406	0.998832	FALSE
IC19_24h-VIC_24h	ACOT8	O14734	0.810076	0.261501	0.88004	FALSE
Kent_24h-VIC_24h	ACOT8	O14734	0.413406	0.561753	0.999858	FALSE
Kent_10h-IC19_10h	PDCD5	O14737	0.0955751	0.246983	0.701092	FALSE
Kent_24h-IC19_24h	PDCD5	O14737	-0.133106	0.112607	0.834624	FALSE
IC19_10h-Mock_10h	PDCD5	O14737	-0.0155262	0.848199	0.989375	FALSE
Kent_10h-Mock_10h	PDCD5	O14737	0.0800489	0.329664	0.765482	FALSE
VIC_10h-Mock_10h	PDCD5	O14737	0.0317349	0.696065	0.852722	FALSE
IC19_24h-Mock_24h	PDCD5	O14737	0.182222	0.0345113	0.468584	FALSE
Kent_24h-Mock_24h	PDCD5	O14737	0.0491156	0.546597	0.936123	FALSE
Mock_10h-Mock_24h	PDCD5	O14737	-0.208466	0.0173836	0.125182	FALSE
VIC_24h-Mock_24h	PDCD5	O14737	0.0115929	0.898251	0.995764	FALSE
IC19_10h-VIC_10h	PDCD5	O14737	-0.0472611	0.561703	0.785362	FALSE
Kent_10h-VIC_10h	PDCD5	O14737	0.048314	0.5531	0.998832	FALSE
IC19_24h-VIC_24h	PDCD5	O14737	0.170629	0.0717038	0.785802	FALSE
Kent_24h-VIC_24h	PDCD5	O14737	0.0375227	0.679592	0.999858	FALSE
Kent_10h-IC19_10h	PRMT5	O14744	0.096262	0.491578	0.829872	FALSE
Kent_24h-IC19_24h	PRMT5	O14744	-0.126659	0.367666	0.999433	FALSE
IC19_10h-Mock_10h	PRMT5	O14744	0.0132571	0.924063	0.991928	FALSE
Kent_10h-Mock_10h	PRMT5	O14744	0.109519	0.434758	0.816226	FALSE
VIC_10h-Mock_10h	PRMT5	O14744	0.134486	0.339467	0.626212	FALSE
IC19_24h-Mock_24h	PRMT5	O14744	0.227169	0.114319	0.712896	FALSE
Kent_24h-Mock_24h	PRMT5	O14744	0.10051	0.472914	0.923325	FALSE
Mock_10h-Mock_24h	PRMT5	O14744	-0.130345	0.354195	0.5585	FALSE
VIC_24h-Mock_24h	PRMT5	O14744	-0.0108734	0.94425	0.995764	FALSE
IC19_10h-VIC_10h	PRMT5	O14744	-0.121229	0.388129	0.66305	FALSE
Kent_10h-VIC_10h	PRMT5	O14744	-0.0249669	0.857581	0.998832	FALSE
IC19_24h-VIC_24h	PRMT5	O14744	0.238042	0.137335	0.86138	FALSE
Kent_24h-VIC_24h	PRMT5	O14744	0.111384	0.47677	0.999858	FALSE
Kent_10h-IC19_10h	SLC9A3R1	O14745	0.319465	0.0324107	0.469883	FALSE
Kent_24h-IC19_24h	SLC9A3R1	O14745	-0.056233	0.68908	0.999433	FALSE
IC19_10h-Mock_10h	SLC9A3R1	O14745	-0.0473845	0.735848	0.989375	FALSE
Kent_10h-Mock_10h	SLC9A3R1	O14745	0.27208	0.0641157	0.542726	FALSE
VIC_10h-Mock_10h	SLC9A3R1	O14745	0.358079	0.0180768	0.262364	FALSE
IC19_24h-Mock_24h	SLC9A3R1	O14745	0.10972	0.437733	0.911752	FALSE
Kent_24h-Mock_24h	SLC9A3R1	O14745	0.0534871	0.703467	0.970571	FALSE
Mock_10h-Mock_24h	SLC9A3R1	O14745	-0.314706	0.0347733	0.167916	FALSE
VIC_24h-Mock_24h	SLC9A3R1	O14745	-0.0439567	0.779442	0.991058	FALSE
IC19_10h-VIC_10h	SLC9A3R1	O14745	-0.405464	0.0086035	0.312542	FALSE
Kent_10h-VIC_10h	SLC9A3R1	O14745	-0.0859991	0.541765	0.998832	FALSE
IC19_24h-VIC_24h	SLC9A3R1	O14745	0.153677	0.333153	0.917415	FALSE
Kent_24h-VIC_24h	SLC9A3R1	O14745	0.0974438	0.536395	0.999858	FALSE
Kent_10h-IC19_10h	TPP1	O14773	-0.0561879	0.630297	0.894057	FALSE
Kent_24h-IC19_24h	TPP1	O14773	0.0168093	0.885186	0.999433	FALSE
IC19_10h-Mock_10h	TPP1	O14773	0.111153	0.345324	0.958854	FALSE
Kent_10h-Mock_10h	TPP1	O14773	0.0549647	0.637716	0.909016	FALSE
VIC_10h-Mock_10h	TPP1	O14773	0.16698	0.162315	0.470395	FALSE
IC19_24h-Mock_24h	TPP1	O14773	-0.0359121	0.757936	0.969195	FALSE
Kent_24h-Mock_24h	TPP1	O14773	-0.0191028	0.869662	0.991484	FALSE
Mock_10h-Mock_24h	TPP1	O14773	-0.121581	0.303076	0.505806	FALSE
VIC_24h-Mock_24h	TPP1	O14773	-0.119241	0.364757	0.899637	FALSE
IC19_10h-VIC_10h	TPP1	O14773	-0.0558272	0.632481	0.829549	FALSE
Kent_10h-VIC_10h	TPP1	O14773	-0.112015	0.341682	0.998832	FALSE
IC19_24h-VIC_24h	TPP1	O14773	0.0833287	0.524161	0.952482	FALSE
Kent_24h-VIC_24h	TPP1	O14773	0.100138	0.445107	0.999858	FALSE
Kent_10h-IC19_10h	TCERG1	O14776	0.0317881	0.870818	0.965165	FALSE
Kent_24h-IC19_24h	TCERG1	O14776	-0.208382	0.293433	0.986193	FALSE
IC19_10h-Mock_10h	TCERG1	O14776	0.298434	0.138245	0.892394	FALSE
Kent_10h-Mock_10h	TCERG1	O14776	0.330222	0.103114	0.581287	FALSE
VIC_10h-Mock_10h	TCERG1	O14776	0.541781	0.0111943	0.22678	FALSE
IC19_24h-Mock_24h	TCERG1	O14776	0.29806	0.138711	0.743882	FALSE
Kent_24h-Mock_24h	TCERG1	O14776	0.089678	0.64721	0.961823	FALSE
Mock_10h-Mock_24h	TCERG1	O14776	-0.461747	0.0271245	0.14881	FALSE
VIC_24h-Mock_24h	TCERG1	O14776	-0.0113048	0.958733	0.995764	FALSE
IC19_10h-VIC_10h	TCERG1	O14776	-0.243348	0.22228	0.530287	FALSE
Kent_10h-VIC_10h	TCERG1	O14776	-0.21156	0.286349	0.998832	FALSE
IC19_24h-VIC_24h	TCERG1	O14776	0.309365	0.167601	0.86138	FALSE
Kent_24h-VIC_24h	TCERG1	O14776	0.100983	0.644865	0.999858	FALSE
Kent_10h-IC19_10h	TNPO2	O14787	0.254333	0.192676	0.655584	FALSE
Kent_24h-IC19_24h	TNPO2	O14787	0.197878	0.306274	0.987403	FALSE
IC19_10h-Mock_10h	TNPO2	O14787	-0.165927	0.388894	0.963706	FALSE
Kent_10h-Mock_10h	TNPO2	O14787	0.0884064	0.643685	0.91039	FALSE
VIC_10h-Mock_10h	TNPO2	O14787	0.102713	0.591379	0.796849	FALSE
IC19_24h-Mock_24h	TNPO2	O14787	-0.171454	0.373628	0.89671	FALSE
Kent_24h-Mock_24h	TNPO2	O14787	0.0264246	0.889734	0.991484	FALSE
Mock_10h-Mock_24h	TNPO2	O14787	-0.171525	0.373433	0.575163	FALSE
VIC_24h-Mock_24h	TNPO2	O14787	0.0368088	0.891379	0.995764	FALSE
IC19_10h-VIC_10h	TNPO2	O14787	-0.26864	0.169974	0.493437	FALSE
Kent_10h-VIC_10h	TNPO2	O14787	-0.0143068	0.940154	0.998832	FALSE
IC19_24h-VIC_24h	TNPO2	O14787	-0.208262	0.443434	0.939622	FALSE
Kent_24h-VIC_24h	TNPO2	O14787	-0.0103842	0.969262	0.999858	FALSE
Kent_10h-IC19_10h	APOL1	O14791	-1.0996	0.411589	0.789523	FALSE
Kent_24h-IC19_24h	APOL1	O14791	-0.161202	0.863334	0.999433	FALSE
IC19_24h-Mock_24h	APOL1	O14791	-1.73019	0.0797471	0.6434	FALSE
Kent_24h-Mock_24h	APOL1	O14791	-1.8914	0.0577696	0.557004	FALSE
VIC_24h-Mock_24h	APOL1	O14791	-2.11962	0.0572504	0.608466	FALSE
IC19_10h-VIC_10h	APOL1	O14791	-0.0289319	0.982563	0.992173	FALSE
Kent_10h-VIC_10h	APOL1	O14791	-1.12853	0.239132	0.998832	FALSE
IC19_24h-VIC_24h	APOL1	O14791	0.389422	0.710461	0.972418	FALSE
Kent_24h-VIC_24h	APOL1	O14791	0.22822	0.827507	0.999858	FALSE
Kent_10h-IC19_10h	PSMA7	O14818	0.0850623	0.190038	0.652213	FALSE
Kent_24h-IC19_24h	PSMA7	O14818	-0.044454	0.486171	0.999433	FALSE
IC19_10h-Mock_10h	PSMA7	O14818	0.0654642	0.30871	0.952394	FALSE
Kent_10h-Mock_10h	PSMA7	O14818	0.150526	0.0265264	0.43265	FALSE
VIC_10h-Mock_10h	PSMA7	O14818	0.12452	0.0612369	0.353966	FALSE
IC19_24h-Mock_24h	PSMA7	O14818	0.0285378	0.653587	0.958487	FALSE
Kent_24h-Mock_24h	PSMA7	O14818	-0.0159162	0.801996	0.980849	FALSE
Mock_10h-Mock_24h	PSMA7	O14818	-0.25059	0.000759619	0.0287353	FALSE
VIC_24h-Mock_24h	PSMA7	O14818	-0.0284918	0.688437	0.983204	FALSE
IC19_10h-VIC_10h	PSMA7	O14818	-0.0590554	0.357243	0.636688	FALSE
Kent_10h-VIC_10h	PSMA7	O14818	0.0260069	0.682414	0.998832	FALSE
IC19_24h-VIC_24h	PSMA7	O14818	0.0570295	0.425178	0.935006	FALSE
Kent_24h-VIC_24h	PSMA7	O14818	0.0125756	0.859281	0.999858	FALSE
Kent_10h-IC19_10h	SCAMP3	O14828	0.0717551	0.683571	0.909445	FALSE
Kent_24h-IC19_24h	SCAMP3	O14828	0.0486095	0.7822	0.999433	FALSE
IC19_10h-Mock_10h	SCAMP3	O14828	-0.129664	0.463643	0.973281	FALSE
Kent_10h-Mock_10h	SCAMP3	O14828	-0.0579087	0.742005	0.938119	FALSE
VIC_10h-Mock_10h	SCAMP3	O14828	0.245584	0.172777	0.482103	FALSE
IC19_24h-Mock_24h	SCAMP3	O14828	-0.0199729	0.909486	0.988432	FALSE
Kent_24h-Mock_24h	SCAMP3	O14828	0.0286366	0.87054	0.991484	FALSE
Mock_10h-Mock_24h	SCAMP3	O14828	-0.26487	0.143017	0.342848	FALSE
VIC_24h-Mock_24h	SCAMP3	O14828	-0.303737	0.133591	0.728105	FALSE
IC19_10h-VIC_10h	SCAMP3	O14828	-0.375247	0.0433594	0.364196	FALSE
Kent_10h-VIC_10h	SCAMP3	O14828	-0.303492	0.0961311	0.998832	FALSE
IC19_24h-VIC_24h	SCAMP3	O14828	0.283764	0.159525	0.86138	FALSE
Kent_24h-VIC_24h	SCAMP3	O14828	0.332374	0.102634	0.999858	FALSE
Kent_10h-IC19_10h	BCKDK	O14874	-0.0571706	0.889784	0.97218	FALSE
Kent_24h-IC19_24h	BCKDK	O14874	-0.634516	0.135548	0.866235	FALSE
IC19_10h-Mock_10h	BCKDK	O14874	-0.457906	0.274634	0.939291	FALSE
Kent_10h-Mock_10h	BCKDK	O14874	-0.515077	0.221038	0.715747	FALSE
VIC_10h-Mock_10h	BCKDK	O14874	-0.00440213	0.991484	0.997634	FALSE
IC19_24h-Mock_24h	BCKDK	O14874	-0.169447	0.681875	0.962638	FALSE
Kent_24h-Mock_24h	BCKDK	O14874	-0.803963	0.0629721	0.581984	FALSE
Mock_10h-Mock_24h	BCKDK	O14874	-0.437827	0.295579	0.498742	FALSE
VIC_24h-Mock_24h	BCKDK	O14874	-0.371068	0.424976	0.916782	FALSE
IC19_10h-VIC_10h	BCKDK	O14874	-0.453504	0.27913	0.577629	FALSE
Kent_10h-VIC_10h	BCKDK	O14874	-0.510675	0.224855	0.998832	FALSE
IC19_24h-VIC_24h	BCKDK	O14874	0.201621	0.662752	0.963311	FALSE
Kent_24h-VIC_24h	BCKDK	O14874	-0.432895	0.353447	0.999858	FALSE
Kent_10h-IC19_10h	IFIT3	O14879	-0.223747	0.112677	0.601113	FALSE
Kent_24h-IC19_24h	IFIT3	O14879	-0.364165	0.0139763	0.482603	FALSE
IC19_10h-Mock_10h	IFIT3	O14879	0.464591	0.00266161	0.319151	FALSE
Kent_10h-Mock_10h	IFIT3	O14879	0.240844	0.0893538	0.55934	FALSE
VIC_10h-Mock_10h	IFIT3	O14879	0.487673	0.0018025	0.139252	FALSE
IC19_24h-Mock_24h	IFIT3	O14879	1.65081	1.77468e-10	2.37748e-07	TRUE
Kent_24h-Mock_24h	IFIT3	O14879	1.28664	1.07355e-08	5.3825e-06	TRUE
Mock_10h-Mock_24h	IFIT3	O14879	-0.089074	0.51584	0.690104	FALSE
VIC_24h-Mock_24h	IFIT3	O14879	1.75506	4.15036e-10	5.49923e-07	TRUE
IC19_10h-VIC_10h	IFIT3	O14879	-0.0230816	0.865585	0.945565	FALSE
Kent_10h-VIC_10h	IFIT3	O14879	-0.246829	0.0822441	0.998832	FALSE
IC19_24h-VIC_24h	IFIT3	O14879	-0.104249	0.496619	0.951263	FALSE
Kent_24h-VIC_24h	IFIT3	O14879	-0.468415	0.00570955	0.935144	FALSE
Kent_10h-IC19_10h	MGST3	O14880	-0.190471	0.100349	0.589595	FALSE
Kent_24h-IC19_24h	MGST3	O14880	-0.130795	0.250213	0.975535	FALSE
IC19_10h-Mock_10h	MGST3	O14880	0.208881	0.0735283	0.860149	FALSE
Kent_10h-Mock_10h	MGST3	O14880	0.0184102	0.869176	0.969109	FALSE
VIC_10h-Mock_10h	MGST3	O14880	-0.0380452	0.733884	0.86855	FALSE
IC19_24h-Mock_24h	MGST3	O14880	0.00688214	0.950889	0.995573	FALSE
Kent_24h-Mock_24h	MGST3	O14880	-0.123913	0.275151	0.842494	FALSE
Mock_10h-Mock_24h	MGST3	O14880	-0.0226676	0.839326	0.907404	FALSE
VIC_24h-Mock_24h	MGST3	O14880	-0.0348457	0.780518	0.991058	FALSE
IC19_10h-VIC_10h	MGST3	O14880	0.246926	0.0373049	0.360367	FALSE
Kent_10h-VIC_10h	MGST3	O14880	0.0564553	0.614587	0.998832	FALSE
IC19_24h-VIC_24h	MGST3	O14880	0.0417279	0.738737	0.973505	FALSE
Kent_24h-VIC_24h	MGST3	O14880	-0.0890676	0.478839	0.999858	FALSE
Kent_10h-IC19_10h	TAX1BP3	O14907	0.0703751	0.656611	0.900733	FALSE
Kent_24h-IC19_24h	TAX1BP3	O14907	0.0459454	0.771278	0.999433	FALSE
IC19_10h-Mock_10h	TAX1BP3	O14907	-0.107273	0.499457	0.977144	FALSE
Kent_10h-Mock_10h	TAX1BP3	O14907	-0.0368981	0.815331	0.957755	FALSE
VIC_10h-Mock_10h	TAX1BP3	O14907	0.057332	0.716964	0.86117	FALSE
IC19_24h-Mock_24h	TAX1BP3	O14907	-0.0322711	0.838118	0.979345	FALSE
Kent_24h-Mock_24h	TAX1BP3	O14907	0.0136743	0.930982	0.991484	FALSE
Mock_10h-Mock_24h	TAX1BP3	O14907	-0.169564	0.290076	0.496	FALSE
VIC_24h-Mock_24h	TAX1BP3	O14907	-0.0539381	0.760206	0.991058	FALSE
IC19_10h-VIC_10h	TAX1BP3	O14907	-0.164605	0.304001	0.592739	FALSE
Kent_10h-VIC_10h	TAX1BP3	O14907	-0.0942301	0.552474	0.998832	FALSE
IC19_24h-VIC_24h	TAX1BP3	O14907	0.021667	0.902319	0.989464	FALSE
Kent_24h-VIC_24h	TAX1BP3	O14907	0.0676124	0.702229	0.999858	FALSE
Kent_10h-IC19_10h	GIPC1	O14908	0.0365903	0.7028	0.91356	FALSE
Kent_24h-IC19_24h	GIPC1	O14908	-0.0551294	0.566346	0.999433	FALSE
IC19_10h-Mock_10h	GIPC1	O14908	0.0330461	0.730312	0.989375	FALSE
Kent_10h-Mock_10h	GIPC1	O14908	0.0696364	0.470016	0.836884	FALSE
VIC_10h-Mock_10h	GIPC1	O14908	0.121906	0.212354	0.526452	FALSE
IC19_24h-Mock_24h	GIPC1	O14908	-0.137352	0.162256	0.763094	FALSE
Kent_24h-Mock_24h	GIPC1	O14908	-0.192481	0.0557555	0.546786	FALSE
Mock_10h-Mock_24h	GIPC1	O14908	-0.103895	0.285136	0.4912	FALSE
VIC_24h-Mock_24h	GIPC1	O14908	-0.186264	0.0938632	0.676322	FALSE
IC19_10h-VIC_10h	GIPC1	O14908	-0.0888599	0.358671	0.638134	FALSE
Kent_10h-VIC_10h	GIPC1	O14908	-0.0522696	0.586486	0.998832	FALSE
IC19_24h-VIC_24h	GIPC1	O14908	0.0489126	0.648529	0.962363	FALSE
Kent_24h-VIC_24h	GIPC1	O14908	-0.00621677	0.953675	0.999858	FALSE
Kent_10h-IC19_10h	TIMM23	O14925	-0.118857	0.801855	0.942559	FALSE
Kent_24h-IC19_24h	TIMM23	O14925	0.36859	0.401857	0.999433	FALSE
IC19_10h-Mock_10h	TIMM23	O14925	0.408406	0.486231	0.977144	FALSE
Kent_10h-Mock_10h	TIMM23	O14925	0.289549	0.619359	0.901153	FALSE
VIC_10h-Mock_10h	TIMM23	O14925	0.694047	0.221697	0.532837	FALSE
IC19_24h-Mock_24h	TIMM23	O14925	-0.762503	0.100224	0.689728	FALSE
Kent_24h-Mock_24h	TIMM23	O14925	-0.393913	0.413043	0.903244	FALSE
Mock_10h-Mock_24h	TIMM23	O14925	-0.744799	0.216715	0.425713	FALSE
VIC_24h-Mock_24h	TIMM23	O14925	-0.961782	0.11945	0.717197	FALSE
IC19_10h-VIC_10h	TIMM23	O14925	-0.285641	0.51288	0.751271	FALSE
Kent_10h-VIC_10h	TIMM23	O14925	-0.404498	0.359328	0.998832	FALSE
IC19_24h-VIC_24h	TIMM23	O14925	0.199279	0.71607	0.972418	FALSE
Kent_24h-VIC_24h	TIMM23	O14925	0.567869	0.338442	0.999858	FALSE
Kent_10h-IC19_10h	HAT1	O14929	0.122012	0.0803179	0.57929	FALSE
Kent_24h-IC19_24h	HAT1	O14929	-0.141378	0.045486	0.652088	FALSE
IC19_10h-Mock_10h	HAT1	O14929	0.119291	0.0867512	0.869801	FALSE
Kent_10h-Mock_10h	HAT1	O14929	0.241303	0.00168908	0.242635	FALSE
VIC_10h-Mock_10h	HAT1	O14929	0.234913	0.00210506	0.146948	FALSE
IC19_24h-Mock_24h	HAT1	O14929	-0.176805	0.0149086	0.344355	FALSE
Kent_24h-Mock_24h	HAT1	O14929	-0.318183	0.00011961	0.0177687	FALSE
Mock_10h-Mock_24h	HAT1	O14929	-0.321582	0.000106554	0.0103251	FALSE
VIC_24h-Mock_24h	HAT1	O14929	-0.250399	0.00306562	0.181878	FALSE
IC19_10h-VIC_10h	HAT1	O14929	-0.115622	0.0961343	0.414139	FALSE
Kent_10h-VIC_10h	HAT1	O14929	0.00639031	0.923932	0.998832	FALSE
IC19_24h-VIC_24h	HAT1	O14929	0.0735939	0.331452	0.917415	FALSE
Kent_24h-VIC_24h	HAT1	O14929	-0.0677846	0.370131	0.999858	FALSE
Kent_10h-IC19_10h	UBE2L6	O14933	0.0524821	0.761014	0.932962	FALSE
Kent_24h-IC19_24h	UBE2L6	O14933	-0.37312	0.0408971	0.642176	FALSE
IC19_10h-Mock_10h	UBE2L6	O14933	0.485439	0.0101518	0.50435	FALSE
Kent_10h-Mock_10h	UBE2L6	O14933	0.537921	0.00512588	0.317753	FALSE
VIC_10h-Mock_10h	UBE2L6	O14933	0.55384	0.0041553	0.186219	FALSE
IC19_24h-Mock_24h	UBE2L6	O14933	0.511873	0.00720894	0.241439	FALSE
Kent_24h-Mock_24h	UBE2L6	O14933	0.138752	0.424741	0.90909	FALSE
Mock_10h-Mock_24h	UBE2L6	O14933	-0.216503	0.218411	0.427087	FALSE
VIC_24h-Mock_24h	UBE2L6	O14933	0.406626	0.0457002	0.560342	FALSE
IC19_10h-VIC_10h	UBE2L6	O14933	-0.0684017	0.692057	0.86139	FALSE
Kent_10h-VIC_10h	UBE2L6	O14933	-0.0159196	0.926409	0.998832	FALSE
IC19_24h-VIC_24h	UBE2L6	O14933	0.105247	0.586406	0.956971	FALSE
Kent_24h-VIC_24h	UBE2L6	O14933	-0.267873	0.175094	0.999858	FALSE
Kent_10h-IC19_10h	CASK	O14936	0.0609961	0.814887	0.947052	FALSE
Kent_24h-IC19_24h	CASK	O14936	-0.0718367	0.782811	0.999433	FALSE
IC19_10h-Mock_10h	CASK	O14936	0.32657	0.219059	0.92524	FALSE
Kent_10h-Mock_10h	CASK	O14936	0.387566	0.147893	0.664736	FALSE
VIC_10h-Mock_10h	CASK	O14936	0.512025	0.0608426	0.353966	FALSE
IC19_24h-Mock_24h	CASK	O14936	0.408671	0.128207	0.719106	FALSE
Kent_24h-Mock_24h	CASK	O14936	0.336834	0.20549	0.804603	FALSE
Mock_10h-Mock_24h	CASK	O14936	-0.408096	0.128713	0.32033	FALSE
VIC_24h-Mock_24h	CASK	O14936	0.353093	0.234012	0.823681	FALSE
IC19_10h-VIC_10h	CASK	O14936	-0.185455	0.479206	0.731719	FALSE
Kent_10h-VIC_10h	CASK	O14936	-0.124459	0.633638	0.998832	FALSE
IC19_24h-VIC_24h	CASK	O14936	0.055578	0.848639	0.98268	FALSE
Kent_24h-VIC_24h	CASK	O14936	-0.0162587	0.955455	0.999858	FALSE
Kent_10h-IC19_10h	UQCRQ	O14949	0.0290504	0.828195	0.953231	FALSE
Kent_24h-IC19_24h	UQCRQ	O14949	0.161249	0.236906	0.975535	FALSE
IC19_10h-Mock_10h	UQCRQ	O14949	0.151062	0.26677	0.938529	FALSE
Kent_10h-Mock_10h	UQCRQ	O14949	0.180112	0.188452	0.689776	FALSE
VIC_10h-Mock_10h	UQCRQ	O14949	0.140538	0.300469	0.593978	FALSE
IC19_24h-Mock_24h	UQCRQ	O14949	0.0664612	0.620481	0.954729	FALSE
Kent_24h-Mock_24h	UQCRQ	O14949	0.22771	0.100813	0.675059	FALSE
Mock_10h-Mock_24h	UQCRQ	O14949	-0.0711338	0.5963	0.750476	FALSE
VIC_24h-Mock_24h	UQCRQ	O14949	0.184428	0.226692	0.815041	FALSE
IC19_10h-VIC_10h	UQCRQ	O14949	0.010524	0.937301	0.976142	FALSE
Kent_10h-VIC_10h	UQCRQ	O14949	0.0395744	0.76763	0.998832	FALSE
IC19_24h-VIC_24h	UQCRQ	O14949	-0.117967	0.434075	0.935163	FALSE
Kent_24h-VIC_24h	UQCRQ	O14949	0.0432826	0.772535	0.999858	FALSE
Kent_10h-IC19_10h	MYL12A	O14950	-0.00418469	0.951485	0.99194	FALSE
Kent_10h-IC19_10h	MYL12A	P19105	-0.00418469	0.951485	0.99194	FALSE
Kent_24h-IC19_24h	MYL12A	O14950	0.00854619	0.901129	0.999433	FALSE
Kent_24h-IC19_24h	MYL12A	P19105	0.00854619	0.901129	0.999433	FALSE
IC19_10h-Mock_10h	MYL12A	O14950	0.0112191	0.870466	0.989772	FALSE
IC19_10h-Mock_10h	MYL12A	P19105	0.0112191	0.870466	0.989772	FALSE
Kent_10h-Mock_10h	MYL12A	O14950	0.0070344	0.918546	0.979977	FALSE
Kent_10h-Mock_10h	MYL12A	P19105	0.0070344	0.918546	0.979977	FALSE
VIC_10h-Mock_10h	MYL12A	O14950	0.0138042	0.841009	0.922375	FALSE
VIC_10h-Mock_10h	MYL12A	P19105	0.0138042	0.841009	0.922375	FALSE
IC19_24h-Mock_24h	MYL12A	O14950	-0.0598292	0.389101	0.902886	FALSE
IC19_24h-Mock_24h	MYL12A	P19105	-0.0598292	0.389101	0.902886	FALSE
Kent_24h-Mock_24h	MYL12A	O14950	-0.051283	0.459201	0.923325	FALSE
Kent_24h-Mock_24h	MYL12A	P19105	-0.051283	0.459201	0.923325	FALSE
Mock_10h-Mock_24h	MYL12A	O14950	-0.0866043	0.217373	0.426795	FALSE
Mock_10h-Mock_24h	MYL12A	P19105	-0.0866043	0.217373	0.426795	FALSE
VIC_24h-Mock_24h	MYL12A	O14950	-0.137744	0.0853338	0.657051	FALSE
VIC_24h-Mock_24h	MYL12A	P19105	-0.137744	0.0853338	0.657051	FALSE
IC19_10h-VIC_10h	MYL12A	O14950	-0.00258508	0.970018	0.989301	FALSE
IC19_10h-VIC_10h	MYL12A	P19105	-0.00258508	0.970018	0.989301	FALSE
Kent_10h-VIC_10h	MYL12A	O14950	-0.00676976	0.9216	0.998832	FALSE
Kent_10h-VIC_10h	MYL12A	P19105	-0.00676976	0.9216	0.998832	FALSE
IC19_24h-VIC_24h	MYL12A	O14950	0.0779149	0.317461	0.914047	FALSE
IC19_24h-VIC_24h	MYL12A	P19105	0.0779149	0.317461	0.914047	FALSE
Kent_24h-VIC_24h	MYL12A	O14950	0.0864611	0.268738	0.999858	FALSE
Kent_24h-VIC_24h	MYL12A	P19105	0.0864611	0.268738	0.999858	FALSE
Kent_10h-IC19_10h	HGS	O14964	-0.0027101	0.990774	0.999348	FALSE
Kent_24h-IC19_24h	HGS	O14964	-0.00715736	0.975637	0.999433	FALSE
IC19_10h-Mock_10h	HGS	O14964	-0.0932646	0.691295	0.988295	FALSE
Kent_10h-Mock_10h	HGS	O14964	-0.0959747	0.682844	0.927703	FALSE
VIC_10h-Mock_10h	HGS	O14964	0.176277	0.45536	0.713057	FALSE
IC19_24h-Mock_24h	HGS	O14964	0.125574	0.593515	0.948681	FALSE
Kent_24h-Mock_24h	HGS	O14964	0.118417	0.614584	0.958585	FALSE
Mock_10h-Mock_24h	HGS	O14964	-0.233496	0.325432	0.529327	FALSE
VIC_24h-Mock_24h	HGS	O14964	-0.190192	0.471049	0.932016	FALSE
IC19_10h-VIC_10h	HGS	O14964	-0.269542	0.258317	0.560388	FALSE
Kent_10h-VIC_10h	HGS	O14964	-0.272252	0.253722	0.998832	FALSE
IC19_24h-VIC_24h	HGS	O14964	0.315767	0.237012	0.870068	FALSE
Kent_24h-VIC_24h	HGS	O14964	0.308609	0.247421	0.999858	FALSE
Kent_10h-IC19_10h	RAB29	O14966	1.25848	0.229865	0.689961	FALSE
Kent_24h-IC19_24h	RAB29	O14966	-0.113434	0.887985	0.999433	FALSE
IC19_10h-Mock_10h	RAB29	O14966	-0.416809	0.700396	0.988295	FALSE
Kent_10h-Mock_10h	RAB29	O14966	0.841668	0.305904	0.759514	FALSE
VIC_10h-Mock_10h	RAB29	O14966	1.52803	0.10079	0.404806	FALSE
IC19_24h-Mock_24h	RAB29	O14966	-0.042695	0.952719	0.995573	FALSE
Kent_24h-Mock_24h	RAB29	O14966	-0.15613	0.846331	0.989859	FALSE
Mock_10h-Mock_24h	RAB29	O14966	-1.25082	0.137227	0.334191	FALSE
VIC_24h-Mock_24h	RAB29	O14966	-0.60883	0.552696	0.96493	FALSE
IC19_10h-VIC_10h	RAB29	O14966	-1.94484	0.0893836	0.408565	FALSE
Kent_10h-VIC_10h	RAB29	O14966	-0.686364	0.400528	0.998832	FALSE
IC19_24h-VIC_24h	RAB29	O14966	0.566135	0.580531	0.956866	FALSE
Kent_24h-VIC_24h	RAB29	O14966	0.4527	0.676166	0.999858	FALSE
Kent_10h-IC19_10h	CLGN	O14967	0.684487	0.595651	0.878822	FALSE
Kent_24h-IC19_24h	CLGN	O14967	0.680157	0.597962	0.999433	FALSE
IC19_10h-Mock_10h	CLGN	O14967	-0.950565	0.462712	0.973075	FALSE
Kent_10h-Mock_10h	CLGN	O14967	-0.266078	0.836051	0.961373	FALSE
VIC_10h-Mock_10h	CLGN	O14967	1.13003	0.384047	0.658505	FALSE
IC19_24h-Mock_24h	CLGN	O14967	-3.09316	0.0247101	0.425958	FALSE
Kent_24h-Mock_24h	CLGN	O14967	-2.413	0.0723457	0.604257	FALSE
Mock_10h-Mock_24h	CLGN	O14967	-1.00143	0.439475	0.629497	FALSE
VIC_24h-Mock_24h	CLGN	O14967	-1.77028	0.227001	0.815041	FALSE
IC19_10h-VIC_10h	CLGN	O14967	-2.08059	0.117333	0.436557	FALSE
Kent_10h-VIC_10h	CLGN	O14967	-1.39611	0.28471	0.998832	FALSE
IC19_24h-VIC_24h	CLGN	O14967	-1.32287	0.362531	0.924135	FALSE
Kent_24h-VIC_24h	CLGN	O14967	-0.642717	0.655473	0.999858	FALSE
Kent_10h-IC19_10h	PPP1R12A	O14974	0.282823	0.10521	0.593643	FALSE
Kent_24h-IC19_24h	PPP1R12A	O14974	0.0467057	0.781792	0.999433	FALSE
IC19_10h-Mock_10h	PPP1R12A	O14974	-0.168446	0.32368	0.95407	FALSE
Kent_10h-Mock_10h	PPP1R12A	O14974	0.114377	0.499771	0.852359	FALSE
VIC_10h-Mock_10h	PPP1R12A	O14974	0.326227	0.0645414	0.360689	FALSE
IC19_24h-Mock_24h	PPP1R12A	O14974	0.00597235	0.971717	0.995573	FALSE
Kent_24h-Mock_24h	PPP1R12A	O14974	0.052678	0.7548	0.976761	FALSE
Mock_10h-Mock_24h	PPP1R12A	O14974	-0.299439	0.0875693	0.264951	FALSE
VIC_24h-Mock_24h	PPP1R12A	O14974	-0.0448457	0.811927	0.994183	FALSE
IC19_10h-VIC_10h	PPP1R12A	O14974	-0.494674	0.00777109	0.301488	FALSE
Kent_10h-VIC_10h	PPP1R12A	O14974	-0.211851	0.217918	0.998832	FALSE
IC19_24h-VIC_24h	PPP1R12A	O14974	0.0508181	0.78749	0.98268	FALSE
Kent_24h-VIC_24h	PPP1R12A	O14974	0.0975238	0.605868	0.999858	FALSE
Kent_10h-IC19_10h	GAK	O14976	0.373423	0.399815	0.787777	FALSE
Kent_24h-IC19_24h	GAK	O14976	-0.168776	0.701399	0.999433	FALSE
IC19_10h-Mock_10h	GAK	O14976	-0.630912	0.161941	0.915427	FALSE
Kent_10h-Mock_10h	GAK	O14976	-0.257488	0.559588	0.877461	FALSE
VIC_10h-Mock_10h	GAK	O14976	-0.130895	0.766003	0.887314	FALSE
IC19_24h-Mock_24h	GAK	O14976	-0.239038	0.587829	0.945371	FALSE
Kent_24h-Mock_24h	GAK	O14976	-0.407813	0.358708	0.882605	FALSE
Mock_10h-Mock_24h	GAK	O14976	-0.198916	0.651585	0.788604	FALSE
VIC_24h-Mock_24h	GAK	O14976	-0.0250455	0.959332	0.995764	FALSE
IC19_10h-VIC_10h	GAK	O14976	-0.500017	0.263097	0.565187	FALSE
Kent_10h-VIC_10h	GAK	O14976	-0.126594	0.773461	0.998832	FALSE
IC19_24h-VIC_24h	GAK	O14976	-0.213992	0.663861	0.963311	FALSE
Kent_24h-VIC_24h	GAK	O14976	-0.382768	0.43948	0.999858	FALSE
Kent_10h-IC19_10h	HNRNPDL	O14979	0.25618	0.0546636	0.514783	FALSE
Kent_24h-IC19_24h	HNRNPDL	O14979	0.0611151	0.630775	0.999433	FALSE
IC19_10h-Mock_10h	HNRNPDL	O14979	-0.0702951	0.580756	0.980548	FALSE
Kent_10h-Mock_10h	HNRNPDL	O14979	0.185885	0.153724	0.670451	FALSE
VIC_10h-Mock_10h	HNRNPDL	O14979	-0.0581272	0.647474	0.832138	FALSE
IC19_24h-Mock_24h	HNRNPDL	O14979	0.094329	0.460088	0.917114	FALSE
Kent_24h-Mock_24h	HNRNPDL	O14979	0.155444	0.22916	0.821414	FALSE
Mock_10h-Mock_24h	HNRNPDL	O14979	-0.135456	0.292468	0.496708	FALSE
VIC_24h-Mock_24h	HNRNPDL	O14979	0.111956	0.433359	0.918634	FALSE
IC19_10h-VIC_10h	HNRNPDL	O14979	-0.0121679	0.923536	0.969131	FALSE
Kent_10h-VIC_10h	HNRNPDL	O14979	0.244012	0.0660274	0.998832	FALSE
IC19_24h-VIC_24h	HNRNPDL	O14979	-0.0176266	0.901039	0.989464	FALSE
Kent_24h-VIC_24h	HNRNPDL	O14979	0.0434885	0.759246	0.999858	FALSE
Kent_10h-IC19_10h	XPO1	O14980	0.00961283	0.920586	0.982155	FALSE
Kent_24h-IC19_24h	XPO1	O14980	-0.170855	0.0884712	0.788001	FALSE
IC19_10h-Mock_10h	XPO1	O14980	0.0391937	0.685008	0.98818	FALSE
Kent_10h-Mock_10h	XPO1	O14980	0.0488065	0.613899	0.899512	FALSE
VIC_10h-Mock_10h	XPO1	O14980	0.268145	0.01098	0.22678	FALSE
IC19_24h-Mock_24h	XPO1	O14980	0.117826	0.230674	0.830158	FALSE
Kent_24h-Mock_24h	XPO1	O14980	-0.0530283	0.583816	0.9554	FALSE
Mock_10h-Mock_24h	XPO1	O14980	-0.163999	0.101013	0.284556	FALSE
VIC_24h-Mock_24h	XPO1	O14980	-0.1103	0.31282	0.8759	FALSE
IC19_10h-VIC_10h	XPO1	O14980	-0.228952	0.0264588	0.342719	FALSE
Kent_10h-VIC_10h	XPO1	O14980	-0.219339	0.0326019	0.998832	FALSE
IC19_24h-VIC_24h	XPO1	O14980	0.228127	0.0451417	0.749884	FALSE
Kent_24h-VIC_24h	XPO1	O14980	0.057272	0.596571	0.999858	FALSE
Kent_10h-IC19_10h	SEC16A	O15027	-0.0164127	0.941761	0.988965	FALSE
Kent_24h-IC19_24h	SEC16A	O15027	-0.171187	0.449531	0.999433	FALSE
IC19_10h-Mock_10h	SEC16A	O15027	0.337154	0.144795	0.899293	FALSE
Kent_10h-Mock_10h	SEC16A	O15027	0.320742	0.164277	0.676505	FALSE
VIC_10h-Mock_10h	SEC16A	O15027	0.421685	0.0724411	0.375538	FALSE
IC19_24h-Mock_24h	SEC16A	O15027	-0.0670325	0.765671	0.970703	FALSE
Kent_24h-Mock_24h	SEC16A	O15027	-0.23822	0.296061	0.849907	FALSE
Mock_10h-Mock_24h	SEC16A	O15027	-0.450093	0.0565802	0.21095	FALSE
VIC_24h-Mock_24h	SEC16A	O15027	-0.261478	0.30471	0.874199	FALSE
IC19_10h-VIC_10h	SEC16A	O15027	-0.084531	0.707228	0.869674	FALSE
Kent_10h-VIC_10h	SEC16A	O15027	-0.100944	0.654049	0.998832	FALSE
IC19_24h-VIC_24h	SEC16A	O15027	0.194445	0.442446	0.939622	FALSE
Kent_24h-VIC_24h	SEC16A	O15027	0.0232581	0.926226	0.999858	FALSE
Kent_10h-IC19_10h	PLXNB2	O15031	-0.486705	0.0106905	0.34107	FALSE
Kent_24h-IC19_24h	PLXNB2	O15031	-0.0744282	0.670009	0.999433	FALSE
IC19_10h-Mock_10h	PLXNB2	O15031	0.618461	0.00192314	0.304395	FALSE
Kent_10h-Mock_10h	PLXNB2	O15031	0.131756	0.45296	0.829349	FALSE
VIC_10h-Mock_10h	PLXNB2	O15031	0.546626	0.00494266	0.189562	FALSE
IC19_24h-Mock_24h	PLXNB2	O15031	-0.139549	0.427107	0.910977	FALSE
Kent_24h-Mock_24h	PLXNB2	O15031	-0.213977	0.228495	0.820508	FALSE
Mock_10h-Mock_24h	PLXNB2	O15031	-0.104499	0.550575	0.717061	FALSE
VIC_24h-Mock_24h	PLXNB2	O15031	-0.543578	0.0107605	0.330557	FALSE
IC19_10h-VIC_10h	PLXNB2	O15031	0.0718348	0.680812	0.855831	FALSE
Kent_10h-VIC_10h	PLXNB2	O15031	-0.41487	0.0261081	0.998832	FALSE
IC19_24h-VIC_24h	PLXNB2	O15031	0.404029	0.0491625	0.756798	FALSE
Kent_24h-VIC_24h	PLXNB2	O15031	0.329601	0.102718	0.999858	FALSE
Kent_10h-IC19_10h	U2SURP	O15042	0.483496	0.138056	0.622412	FALSE
Kent_24h-IC19_24h	U2SURP	O15042	0.0854277	0.787376	0.999433	FALSE
IC19_10h-Mock_10h	U2SURP	O15042	0.121143	0.702383	0.988348	FALSE
Kent_10h-Mock_10h	U2SURP	O15042	0.604639	0.0678647	0.542726	FALSE
VIC_10h-Mock_10h	U2SURP	O15042	0.735519	0.0294086	0.300398	FALSE
IC19_24h-Mock_24h	U2SURP	O15042	-0.34686	0.280548	0.853341	FALSE
Kent_24h-Mock_24h	U2SURP	O15042	-0.261433	0.412907	0.903244	FALSE
Mock_10h-Mock_24h	U2SURP	O15042	-0.854893	0.0130831	0.111755	FALSE
VIC_24h-Mock_24h	U2SURP	O15042	-0.544316	0.135498	0.728105	FALSE
IC19_10h-VIC_10h	U2SURP	O15042	-0.614376	0.0639152	0.383231	FALSE
Kent_10h-VIC_10h	U2SURP	O15042	-0.13088	0.679839	0.998832	FALSE
IC19_24h-VIC_24h	U2SURP	O15042	0.197456	0.578323	0.956866	FALSE
Kent_24h-VIC_24h	U2SURP	O15042	0.282883	0.427846	0.999858	FALSE
Kent_10h-IC19_10h	SYNM	O15061	-0.0526933	0.625452	0.893296	FALSE
Kent_24h-IC19_24h	SYNM	O15061	-0.351645	0.00367084	0.284645	FALSE
IC19_10h-Mock_10h	SYNM	O15061	0.131584	0.230411	0.92524	FALSE
Kent_10h-Mock_10h	SYNM	O15061	0.0788903	0.466644	0.834417	FALSE
VIC_10h-Mock_10h	SYNM	O15061	-0.103567	0.341692	0.628377	FALSE
IC19_24h-Mock_24h	SYNM	O15061	0.226933	0.0458252	0.527711	FALSE
Kent_24h-Mock_24h	SYNM	O15061	-0.124712	0.254762	0.832127	FALSE
Mock_10h-Mock_24h	SYNM	O15061	-0.0841248	0.438043	0.629034	FALSE
VIC_24h-Mock_24h	SYNM	O15061	-0.0554842	0.645592	0.977611	FALSE
IC19_10h-VIC_10h	SYNM	O15061	0.235151	0.0392313	0.360367	FALSE
Kent_10h-VIC_10h	SYNM	O15061	0.182458	0.102028	0.998832	FALSE
IC19_24h-VIC_24h	SYNM	O15061	0.282417	0.0280211	0.686341	FALSE
Kent_24h-VIC_24h	SYNM	O15061	-0.0692277	0.566707	0.999858	FALSE
Kent_10h-IC19_10h	KIF3B	O15066	0.355563	0.375148	0.769591	FALSE
Kent_24h-IC19_24h	KIF3B	O15066	-0.245581	0.537943	0.999433	FALSE
IC19_10h-Mock_10h	KIF3B	O15066	0.240242	0.54673	0.980064	FALSE
Kent_10h-Mock_10h	KIF3B	O15066	0.595804	0.144518	0.660578	FALSE
VIC_10h-Mock_10h	KIF3B	O15066	0.216381	0.586917	0.793789	FALSE
IC19_24h-Mock_24h	KIF3B	O15066	-0.186707	0.638873	0.956705	FALSE
Kent_24h-Mock_24h	KIF3B	O15066	-0.432288	0.283304	0.842494	FALSE
Mock_10h-Mock_24h	KIF3B	O15066	-1.17261	0.00744127	0.0887589	FALSE
VIC_24h-Mock_24h	KIF3B	O15066	-0.844394	0.0687911	0.621779	FALSE
IC19_10h-VIC_10h	KIF3B	O15066	0.0238608	0.952038	0.984192	FALSE
Kent_10h-VIC_10h	KIF3B	O15066	0.379423	0.344648	0.998832	FALSE
IC19_24h-VIC_24h	KIF3B	O15066	0.657687	0.149393	0.86138	FALSE
Kent_24h-VIC_24h	KIF3B	O15066	0.412106	0.358267	0.999858	FALSE
Kent_10h-IC19_10h	PFAS	O15067	0.650654	0.054587	0.514783	FALSE
Kent_24h-IC19_24h	PFAS	O15067	-0.0236483	0.941429	0.999433	FALSE
IC19_10h-Mock_10h	PFAS	O15067	-0.422722	0.198987	0.92524	FALSE
Kent_10h-Mock_10h	PFAS	O15067	0.227932	0.481733	0.843936	FALSE
VIC_10h-Mock_10h	PFAS	O15067	-0.15791	0.624788	0.817909	FALSE
IC19_24h-Mock_24h	PFAS	O15067	-0.00784681	0.980549	0.996288	FALSE
Kent_24h-Mock_24h	PFAS	O15067	-0.0314951	0.922053	0.991484	FALSE
Mock_10h-Mock_24h	PFAS	O15067	-0.383419	0.242199	0.45378	FALSE
VIC_24h-Mock_24h	PFAS	O15067	-0.140846	0.696072	0.983834	FALSE
IC19_10h-VIC_10h	PFAS	O15067	-0.264812	0.414804	0.682965	FALSE
Kent_10h-VIC_10h	PFAS	O15067	0.385842	0.239343	0.998832	FALSE
IC19_24h-VIC_24h	PFAS	O15067	0.132999	0.712167	0.972418	FALSE
Kent_24h-VIC_24h	PFAS	O15067	0.109351	0.76149	0.999858	FALSE
Kent_10h-IC19_10h	PRORP	O15091	0.0193879	0.928307	0.985089	FALSE
Kent_24h-IC19_24h	PRORP	O15091	-0.0895494	0.600899	0.999433	FALSE
IC19_10h-Mock_10h	PRORP	O15091	-0.24395	0.125358	0.892394	FALSE
Kent_10h-Mock_10h	PRORP	O15091	-0.224562	0.306621	0.759514	FALSE
VIC_10h-Mock_10h	PRORP	O15091	-0.154901	0.318177	0.611536	FALSE
IC19_24h-Mock_24h	PRORP	O15091	-0.0776647	0.678193	0.962638	FALSE
Kent_24h-Mock_24h	PRORP	O15091	-0.167214	0.334562	0.865257	FALSE
Mock_10h-Mock_24h	PRORP	O15091	-0.025675	0.88023	0.9284	FALSE
VIC_24h-Mock_24h	PRORP	O15091	-0.186846	0.419175	0.913486	FALSE
IC19_10h-VIC_10h	PRORP	O15091	-0.0890486	0.561309	0.785086	FALSE
Kent_10h-VIC_10h	PRORP	O15091	-0.0696607	0.746914	0.998832	FALSE
IC19_24h-VIC_24h	PRORP	O15091	0.109181	0.634221	0.961586	FALSE
Kent_24h-VIC_24h	PRORP	O15091	0.0196319	0.927407	0.999858	FALSE
Kent_10h-IC19_10h	LSM1	O15116	-0.00428941	0.977956	0.99772	FALSE
Kent_24h-IC19_24h	LSM1	O15116	0.133883	0.393096	0.999433	FALSE
IC19_10h-Mock_10h	LSM1	O15116	0.0449327	0.772485	0.989375	FALSE
Kent_10h-Mock_10h	LSM1	O15116	0.0406433	0.793647	0.955998	FALSE
VIC_10h-Mock_10h	LSM1	O15116	-0.0703023	0.65153	0.834924	FALSE
IC19_24h-Mock_24h	LSM1	O15116	-0.27142	0.0924995	0.674219	FALSE
Kent_24h-Mock_24h	LSM1	O15116	-0.137536	0.380569	0.891186	FALSE
Mock_10h-Mock_24h	LSM1	O15116	-0.0335768	0.828861	0.899764	FALSE
VIC_24h-Mock_24h	LSM1	O15116	-0.224357	0.205877	0.809456	FALSE
IC19_10h-VIC_10h	LSM1	O15116	0.115235	0.461173	0.718836	FALSE
Kent_10h-VIC_10h	LSM1	O15116	0.110946	0.47779	0.998832	FALSE
IC19_24h-VIC_24h	LSM1	O15116	-0.047063	0.786468	0.98268	FALSE
Kent_24h-VIC_24h	LSM1	O15116	0.0868203	0.618083	0.999858	FALSE
Kent_10h-IC19_10h	DEGS1	O15121	-0.0899048	0.673985	0.907985	FALSE
Kent_24h-IC19_24h	DEGS1	O15121	-0.571898	0.00978009	0.405017	FALSE
IC19_10h-Mock_10h	DEGS1	O15121	0.0618742	0.745787	0.989375	FALSE
Kent_10h-Mock_10h	DEGS1	O15121	-0.0280306	0.895289	0.976577	FALSE
VIC_10h-Mock_10h	DEGS1	O15121	0.0370776	0.890534	0.950713	FALSE
IC19_24h-Mock_24h	DEGS1	O15121	0.952711	0.00356522	0.160996	FALSE
Kent_24h-Mock_24h	DEGS1	O15121	0.380813	0.174378	0.77056	FALSE
Mock_10h-Mock_24h	DEGS1	O15121	0.4073	0.148473	0.349369	FALSE
VIC_24h-Mock_24h	DEGS1	O15121	0.228515	0.429926	0.916782	FALSE
IC19_10h-VIC_10h	DEGS1	O15121	0.0247966	0.926648	0.971631	FALSE
Kent_10h-VIC_10h	DEGS1	O15121	-0.0651082	0.819886	0.998832	FALSE
IC19_24h-VIC_24h	DEGS1	O15121	0.724196	0.00460396	0.446346	FALSE
Kent_24h-VIC_24h	DEGS1	O15121	0.152298	0.47916	0.999858	FALSE
Kent_10h-IC19_10h	SCAMP1	O15126	0.0517522	0.588439	0.877269	FALSE
Kent_24h-IC19_24h	SCAMP1	O15126	0.138406	0.157375	0.902699	FALSE
IC19_10h-Mock_10h	SCAMP1	O15126	-0.160618	0.103865	0.892394	FALSE
Kent_10h-Mock_10h	SCAMP1	O15126	-0.108866	0.261261	0.7429	FALSE
VIC_10h-Mock_10h	SCAMP1	O15126	-0.00626451	0.947574	0.975775	FALSE
IC19_24h-Mock_24h	SCAMP1	O15126	-0.0278645	0.770168	0.972713	FALSE
Kent_24h-Mock_24h	SCAMP1	O15126	0.110541	0.254238	0.831868	FALSE
Mock_10h-Mock_24h	SCAMP1	O15126	0.0443304	0.642659	0.781341	FALSE
VIC_24h-Mock_24h	SCAMP1	O15126	0.0719081	0.502195	0.944839	FALSE
IC19_10h-VIC_10h	SCAMP1	O15126	-0.154354	0.117105	0.436358	FALSE
Kent_10h-VIC_10h	SCAMP1	O15126	-0.102601	0.288807	0.998832	FALSE
IC19_24h-VIC_24h	SCAMP1	O15126	-0.0997726	0.354468	0.922812	FALSE
Kent_24h-VIC_24h	SCAMP1	O15126	0.0386329	0.717297	0.999858	FALSE
Kent_10h-IC19_10h	SCAMP2	O15127	0.376777	0.256062	0.704141	FALSE
Kent_24h-IC19_24h	SCAMP2	O15127	0.188154	0.564187	0.999433	FALSE
IC19_10h-Mock_10h	SCAMP2	O15127	0.401373	0.387794	0.963706	FALSE
Kent_10h-Mock_10h	SCAMP2	O15127	0.77815	0.10517	0.586326	FALSE
VIC_10h-Mock_10h	SCAMP2	O15127	1.12109	0.0333726	0.310214	FALSE
IC19_24h-Mock_24h	SCAMP2	O15127	-0.0575796	0.859212	0.983505	FALSE
Kent_24h-Mock_24h	SCAMP2	O15127	0.130575	0.688162	0.968486	FALSE
Mock_10h-Mock_24h	SCAMP2	O15127	-0.962258	0.0499079	0.20189	FALSE
VIC_24h-Mock_24h	SCAMP2	O15127	0.247616	0.591263	0.968705	FALSE
IC19_10h-VIC_10h	SCAMP2	O15127	-0.719716	0.0619085	0.382301	FALSE
Kent_10h-VIC_10h	SCAMP2	O15127	-0.342939	0.351642	0.998832	FALSE
IC19_24h-VIC_24h	SCAMP2	O15127	-0.305196	0.509124	0.951263	FALSE
Kent_24h-VIC_24h	SCAMP2	O15127	-0.117041	0.798875	0.999858	FALSE
Kent_10h-IC19_10h	ARPC1B	O15143	0.0503835	0.679953	0.909225	FALSE
Kent_24h-IC19_24h	ARPC1B	O15143	0.133448	0.281	0.982156	FALSE
IC19_10h-Mock_10h	ARPC1B	O15143	-0.0145183	0.905178	0.990266	FALSE
Kent_10h-Mock_10h	ARPC1B	O15143	0.0358652	0.768768	0.951584	FALSE
VIC_10h-Mock_10h	ARPC1B	O15143	0.213196	0.0923021	0.395728	FALSE
IC19_24h-Mock_24h	ARPC1B	O15143	0.0433787	0.722302	0.965925	FALSE
Kent_24h-Mock_24h	ARPC1B	O15143	0.176827	0.157835	0.752132	FALSE
Mock_10h-Mock_24h	ARPC1B	O15143	-0.126842	0.304783	0.507703	FALSE
VIC_24h-Mock_24h	ARPC1B	O15143	0.092724	0.498771	0.942931	FALSE
IC19_10h-VIC_10h	ARPC1B	O15143	-0.227714	0.0736248	0.387869	FALSE
Kent_10h-VIC_10h	ARPC1B	O15143	-0.17733	0.156716	0.998832	FALSE
IC19_24h-VIC_24h	ARPC1B	O15143	-0.0493453	0.717677	0.972418	FALSE
Kent_24h-VIC_24h	ARPC1B	O15143	0.0841029	0.539084	0.999858	FALSE
Kent_10h-IC19_10h	ARPC2	O15144	-0.0603892	0.531371	0.847396	FALSE
Kent_24h-IC19_24h	ARPC2	O15144	0.00191296	0.984098	0.999433	FALSE
IC19_10h-Mock_10h	ARPC2	O15144	0.00696784	0.942127	0.99441	FALSE
Kent_10h-Mock_10h	ARPC2	O15144	-0.0534213	0.579355	0.886652	FALSE
VIC_10h-Mock_10h	ARPC2	O15144	0.245592	0.0178563	0.262364	FALSE
IC19_24h-Mock_24h	ARPC2	O15144	-0.0280451	0.770377	0.972713	FALSE
Kent_24h-Mock_24h	ARPC2	O15144	-0.0261321	0.785611	0.97849	FALSE
Mock_10h-Mock_24h	ARPC2	O15144	-0.219439	0.0318413	0.159488	FALSE
VIC_24h-Mock_24h	ARPC2	O15144	-0.0348434	0.745738	0.991058	FALSE
IC19_10h-VIC_10h	ARPC2	O15144	-0.238624	0.0208741	0.334992	FALSE
Kent_10h-VIC_10h	ARPC2	O15144	-0.299013	0.00519272	0.580719	FALSE
IC19_24h-VIC_24h	ARPC2	O15144	0.00679825	0.949486	0.992565	FALSE
Kent_24h-VIC_24h	ARPC2	O15144	0.00871121	0.935301	0.999858	FALSE
Kent_10h-IC19_10h	ARPC3	O15145	0.0672896	0.640271	0.896244	FALSE
Kent_24h-IC19_24h	ARPC3	O15145	-0.0211999	0.882641	0.999433	FALSE
IC19_10h-Mock_10h	ARPC3	O15145	-0.0532813	0.711056	0.989375	FALSE
Kent_10h-Mock_10h	ARPC3	O15145	0.0140083	0.922281	0.981604	FALSE
VIC_10h-Mock_10h	ARPC3	O15145	0.109916	0.447452	0.707917	FALSE
IC19_24h-Mock_24h	ARPC3	O15145	0.0217731	0.879494	0.987045	FALSE
Kent_24h-Mock_24h	ARPC3	O15145	0.000573226	0.996814	0.999612	FALSE
Mock_10h-Mock_24h	ARPC3	O15145	-0.166635	0.254106	0.464472	FALSE
VIC_24h-Mock_24h	ARPC3	O15145	-0.043035	0.788815	0.993633	FALSE
IC19_10h-VIC_10h	ARPC3	O15145	-0.163197	0.263701	0.565619	FALSE
Kent_10h-VIC_10h	ARPC3	O15145	-0.0959076	0.506644	0.998832	FALSE
IC19_24h-VIC_24h	ARPC3	O15145	0.0648081	0.687041	0.965567	FALSE
Kent_24h-VIC_24h	ARPC3	O15145	0.0436083	0.786075	0.999858	FALSE
Kent_10h-IC19_10h	POLR1C	O15160	0.0194354	0.834667	0.956275	FALSE
Kent_24h-IC19_24h	POLR1C	O15160	-0.00589875	0.949463	0.999433	FALSE
IC19_10h-Mock_10h	POLR1C	O15160	0.167957	0.0831936	0.868495	FALSE
Kent_10h-Mock_10h	POLR1C	O15160	0.187392	0.0554705	0.533887	FALSE
VIC_10h-Mock_10h	POLR1C	O15160	0.241459	0.0165305	0.262364	FALSE
IC19_24h-Mock_24h	POLR1C	O15160	-0.243361	0.0158132	0.35447	FALSE
Kent_24h-Mock_24h	POLR1C	O15160	-0.249259	0.013771	0.349592	FALSE
Mock_10h-Mock_24h	POLR1C	O15160	-0.371174	0.00069733	0.0281407	FALSE
VIC_24h-Mock_24h	POLR1C	O15160	-0.242862	0.0288207	0.47934	FALSE
IC19_10h-VIC_10h	POLR1C	O15160	-0.073503	0.433443	0.698402	FALSE
Kent_10h-VIC_10h	POLR1C	O15160	-0.0540676	0.563015	0.998832	FALSE
IC19_24h-VIC_24h	POLR1C	O15160	-0.000498399	0.996178	0.998611	FALSE
Kent_24h-VIC_24h	POLR1C	O15160	-0.00639714	0.950977	0.999858	FALSE
Kent_10h-IC19_10h	PLSCR1	O15162	0.111714	0.521841	0.842334	FALSE
Kent_24h-IC19_24h	PLSCR1	O15162	-0.192848	0.273968	0.978072	FALSE
IC19_10h-Mock_10h	PLSCR1	O15162	-0.021139	0.90302	0.990266	FALSE
Kent_10h-Mock_10h	PLSCR1	O15162	0.0905754	0.602862	0.895507	FALSE
VIC_10h-Mock_10h	PLSCR1	O15162	0.234926	0.185944	0.496784	FALSE
IC19_24h-Mock_24h	PLSCR1	O15162	0.361534	0.0481626	0.54067	FALSE
Kent_24h-Mock_24h	PLSCR1	O15162	0.168686	0.336817	0.866563	FALSE
Mock_10h-Mock_24h	PLSCR1	O15162	-0.0495878	0.775206	0.868336	FALSE
[truncated: 50,310 more rows]

## Sheet: Phosphorylation
Label	Gene_Name	Protein_Uniprot	Phosphorylation_Site	log2FC	pvalue	adj.pvalue	diffexpressed
Kent_10h-VIC_10h	E2F8	A0AVK6	S102	-0.135811	0.547067	0.689817	FALSE
Kent_10h-IC19_10h	E2F8	A0AVK6	S102	-0.221859	0.33051	0.567269	FALSE
Kent_24h-VIC_24h	E2F8	A0AVK6	S102	-0.584684	0.0101298	0.067725	FALSE
Kent_24h-IC19_24h	E2F8	A0AVK6	S102	-0.470871	0.0504858	0.399949	FALSE
IC19_10h-VIC_10h	E2F8	A0AVK6	S102	0.0860484	0.668673	0.830672	FALSE
IC19_24h-VIC_24h	E2F8	A0AVK6	S102	-0.113814	0.61312	0.890605	FALSE
Kent_10h-Mock_10h	E2F8	A0AVK6	S102	-0.152717	0.499078	0.720827	FALSE
Kent_24h-Mock_24h	E2F8	A0AVK6	S102	-0.438826	0.042683	0.104005	FALSE
IC19_10h-Mock_10h	E2F8	A0AVK6	S102	0.0691421	0.730625	0.845435	FALSE
IC19_24h-Mock_24h	E2F8	A0AVK6	S102	0.0320452	0.886305	0.941146	FALSE
VIC_10h-Mock_10h	E2F8	A0AVK6	S102	-0.0169062	0.932772	0.961158	FALSE
VIC_24h-Mock_24h	E2F8	A0AVK6	S102	0.145859	0.470943	0.62771	FALSE
Mock_10h-Mock_24h	E2F8	A0AVK6	S102	-0.0465803	0.816364	0.871974	FALSE
IC19_10h-VIC_10h	E2F8	A0AVK6	S417	0.132369	0.589586	0.781965	FALSE
Kent_24h-Mock_24h	E2F8	A0AVK6	S417	-2.212	0.00175886	0.00778504	TRUE
IC19_24h-Mock_24h	E2F8	A0AVK6	S71	-0.792582	0.0131345	0.0513119	FALSE
Kent_10h-VIC_10h	ESYT2	A0FGR8	S688	0.226176	0.59626	0.730725	FALSE
Kent_10h-VIC_10h	ESYT2	A0FGR8	S693	0.226176	0.59626	0.730725	FALSE
Kent_10h-IC19_10h	ESYT2	A0FGR8	S688	0.0719273	0.849922	0.935398	FALSE
Kent_10h-IC19_10h	ESYT2	A0FGR8	S693	0.0719273	0.849922	0.935398	FALSE
Kent_24h-VIC_24h	ESYT2	A0FGR8	S688	-0.132987	0.72687	0.8533	FALSE
Kent_24h-VIC_24h	ESYT2	A0FGR8	S693	-0.132987	0.72687	0.8533	FALSE
Kent_24h-IC19_24h	ESYT2	A0FGR8	S688	-0.350931	0.414404	0.864826	FALSE
Kent_24h-IC19_24h	ESYT2	A0FGR8	S693	-0.350931	0.414404	0.864826	FALSE
IC19_10h-VIC_10h	ESYT2	A0FGR8	S688	0.154248	0.717126	0.860018	FALSE
IC19_10h-VIC_10h	ESYT2	A0FGR8	S693	0.154248	0.717126	0.860018	FALSE
IC19_24h-VIC_24h	ESYT2	A0FGR8	S688	0.217944	0.609568	0.888999	FALSE
IC19_24h-VIC_24h	ESYT2	A0FGR8	S693	0.217944	0.609568	0.888999	FALSE
Kent_10h-Mock_10h	ESYT2	A0FGR8	S688	0.219977	0.564922	0.769397	FALSE
Kent_10h-Mock_10h	ESYT2	A0FGR8	S693	0.219977	0.564922	0.769397	FALSE
Kent_24h-Mock_24h	ESYT2	A0FGR8	S688	-0.584838	0.139375	0.257638	FALSE
Kent_24h-Mock_24h	ESYT2	A0FGR8	S693	-0.584838	0.139375	0.257638	FALSE
IC19_10h-Mock_10h	ESYT2	A0FGR8	S688	0.148049	0.697538	0.823964	FALSE
IC19_10h-Mock_10h	ESYT2	A0FGR8	S693	0.148049	0.697538	0.823964	FALSE
IC19_24h-Mock_24h	ESYT2	A0FGR8	S688	-0.233907	0.583898	0.746591	FALSE
IC19_24h-Mock_24h	ESYT2	A0FGR8	S693	-0.233907	0.583898	0.746591	FALSE
VIC_10h-Mock_10h	ESYT2	A0FGR8	S688	-0.00619899	0.988355	0.993195	FALSE
VIC_10h-Mock_10h	ESYT2	A0FGR8	S693	-0.00619899	0.988355	0.993195	FALSE
VIC_24h-Mock_24h	ESYT2	A0FGR8	S688	-0.451851	0.245989	0.400472	FALSE
VIC_24h-Mock_24h	ESYT2	A0FGR8	S693	-0.451851	0.245989	0.400472	FALSE
Mock_10h-Mock_24h	ESYT2	A0FGR8	S688	0.131449	0.729891	0.8061	FALSE
Mock_10h-Mock_24h	ESYT2	A0FGR8	S693	0.131449	0.729891	0.8061	FALSE
Kent_10h-VIC_10h	ESYT2	A0FGR8	S691	0.0767635	0.386342	0.545527	FALSE
Kent_10h-IC19_10h	ESYT2	A0FGR8	S691	-0.423726	0.000183134	0.00514598	FALSE
Kent_24h-VIC_24h	ESYT2	A0FGR8	S691	-0.29508	0.00372251	0.0360932	FALSE
Kent_24h-IC19_24h	ESYT2	A0FGR8	S691	-0.146851	0.147638	0.617537	FALSE
IC19_10h-VIC_10h	ESYT2	A0FGR8	S691	0.50049	3.39057e-05	0.00510769	FALSE
IC19_24h-VIC_24h	ESYT2	A0FGR8	S691	-0.148228	0.144135	0.616415	FALSE
Kent_10h-Mock_10h	ESYT2	A0FGR8	S691	0.0223089	0.798923	0.909455	FALSE
Kent_24h-Mock_24h	ESYT2	A0FGR8	S691	0.209186	0.0280425	0.0744508	FALSE
IC19_10h-Mock_10h	ESYT2	A0FGR8	S691	0.446035	0.000110998	0.00158929	FALSE
IC19_24h-Mock_24h	ESYT2	A0FGR8	S691	0.356037	0.00213251	0.0124884	FALSE
VIC_10h-Mock_10h	ESYT2	A0FGR8	S691	-0.0544547	0.536294	0.661712	FALSE
VIC_24h-Mock_24h	ESYT2	A0FGR8	S691	0.504266	3.12914e-05	0.000414871	FALSE
Mock_10h-Mock_24h	ESYT2	A0FGR8	S691	0.497601	3.60593e-05	0.000440834	FALSE
Kent_10h-VIC_10h	ESYT2	A0FGR8	S691	0.94081	0.101225	0.207984	FALSE
Kent_10h-VIC_10h	ESYT2	A0FGR8	S693	0.94081	0.101225	0.207984	FALSE
Kent_10h-IC19_10h	ESYT2	A0FGR8	S691	0.549251	0.323117	0.560341	FALSE
Kent_10h-IC19_10h	ESYT2	A0FGR8	S693	0.549251	0.323117	0.560341	FALSE
Kent_24h-VIC_24h	ESYT2	A0FGR8	S691	-1.32217	0.0446641	0.166819	FALSE
Kent_24h-VIC_24h	ESYT2	A0FGR8	S693	-1.32217	0.0446641	0.166819	FALSE
Kent_24h-IC19_24h	ESYT2	A0FGR8	S691	-0.922008	0.182176	0.668877	FALSE
Kent_24h-IC19_24h	ESYT2	A0FGR8	S693	-0.922008	0.182176	0.668877	FALSE
IC19_10h-VIC_10h	ESYT2	A0FGR8	S691	0.39156	0.477342	0.700561	FALSE
IC19_10h-VIC_10h	ESYT2	A0FGR8	S693	0.39156	0.477342	0.700561	FALSE
IC19_24h-VIC_24h	ESYT2	A0FGR8	S691	-0.400167	0.515358	0.850802	FALSE
IC19_24h-VIC_24h	ESYT2	A0FGR8	S693	-0.400167	0.515358	0.850802	FALSE
Kent_10h-Mock_10h	ESYT2	A0FGR8	S691	1.33504	0.0259904	0.119521	FALSE
Kent_10h-Mock_10h	ESYT2	A0FGR8	S693	1.33504	0.0259904	0.119521	FALSE
Kent_24h-Mock_24h	ESYT2	A0FGR8	S691	-1.03528	0.106211	0.209778	FALSE
Kent_24h-Mock_24h	ESYT2	A0FGR8	S693	-1.03528	0.106211	0.209778	FALSE
IC19_10h-Mock_10h	ESYT2	A0FGR8	S691	0.785789	0.164944	0.327482	FALSE
IC19_10h-Mock_10h	ESYT2	A0FGR8	S693	0.785789	0.164944	0.327482	FALSE
IC19_24h-Mock_24h	ESYT2	A0FGR8	S691	-0.113275	0.852863	0.92211	FALSE
IC19_24h-Mock_24h	ESYT2	A0FGR8	S693	-0.113275	0.852863	0.92211	FALSE
VIC_10h-Mock_10h	ESYT2	A0FGR8	S691	0.394229	0.474401	0.607374	FALSE
VIC_10h-Mock_10h	ESYT2	A0FGR8	S693	0.394229	0.474401	0.607374	FALSE
VIC_24h-Mock_24h	ESYT2	A0FGR8	S691	0.286891	0.601066	0.735605	FALSE
VIC_24h-Mock_24h	ESYT2	A0FGR8	S693	0.286891	0.601066	0.735605	FALSE
Mock_10h-Mock_24h	ESYT2	A0FGR8	S691	-0.08091	0.882228	0.917744	FALSE
Mock_10h-Mock_24h	ESYT2	A0FGR8	S693	-0.08091	0.882228	0.917744	FALSE
Kent_10h-VIC_10h	ESYT2	A0FGR8	S693	0.0767632	0.386345	0.545527	FALSE
Kent_10h-IC19_10h	ESYT2	A0FGR8	S693	-0.423727	0.000183135	0.00514598	FALSE
Kent_24h-VIC_24h	ESYT2	A0FGR8	S693	-0.29508	0.00372253	0.0360932	FALSE
Kent_24h-IC19_24h	ESYT2	A0FGR8	S693	-0.146851	0.147638	0.617537	FALSE
IC19_10h-VIC_10h	ESYT2	A0FGR8	S693	0.50049	3.39062e-05	0.00510769	FALSE
IC19_24h-VIC_24h	ESYT2	A0FGR8	S693	-0.148229	0.144136	0.616415	FALSE
Kent_10h-Mock_10h	ESYT2	A0FGR8	S693	0.0223088	0.798924	0.909455	FALSE
Kent_24h-Mock_24h	ESYT2	A0FGR8	S693	0.209186	0.0280426	0.0744508	FALSE
IC19_10h-Mock_10h	ESYT2	A0FGR8	S693	0.446036	0.000110998	0.00158929	FALSE
IC19_24h-Mock_24h	ESYT2	A0FGR8	S693	0.356037	0.00213253	0.0124884	FALSE
VIC_10h-Mock_10h	ESYT2	A0FGR8	S693	-0.0544543	0.536297	0.661712	FALSE
VIC_24h-Mock_24h	ESYT2	A0FGR8	S693	0.504266	3.12917e-05	0.000414871	FALSE
Mock_10h-Mock_24h	ESYT2	A0FGR8	S693	0.4976	3.60601e-05	0.000440834	FALSE
Kent_10h-VIC_10h	ESYT2	A0FGR8	S693	1.42872	2.72199e-05	0.000598919	TRUE
Kent_10h-VIC_10h	ESYT2	A0FGR8	T705	1.42872	2.72199e-05	0.000598919	TRUE
Kent_10h-IC19_10h	ESYT2	A0FGR8	S693	0.815525	0.00404469	0.0350232	FALSE
Kent_10h-IC19_10h	ESYT2	A0FGR8	T705	0.815525	0.00404469	0.0350232	FALSE
Kent_24h-VIC_24h	ESYT2	A0FGR8	S693	-0.124493	0.612419	0.779092	FALSE
Kent_24h-VIC_24h	ESYT2	A0FGR8	T705	-0.124493	0.612419	0.779092	FALSE
Kent_24h-IC19_24h	ESYT2	A0FGR8	S693	-0.000524058	0.998471	0.999727	FALSE
Kent_24h-IC19_24h	ESYT2	A0FGR8	T705	-0.000524058	0.998471	0.999727	FALSE
IC19_10h-VIC_10h	ESYT2	A0FGR8	S693	0.613197	0.0222633	0.138142	FALSE
IC19_10h-VIC_10h	ESYT2	A0FGR8	T705	0.613197	0.0222633	0.138142	FALSE
IC19_24h-VIC_24h	ESYT2	A0FGR8	S693	-0.123969	0.651529	0.904031	FALSE
IC19_24h-VIC_24h	ESYT2	A0FGR8	T705	-0.123969	0.651529	0.904031	FALSE
Kent_10h-Mock_10h	ESYT2	A0FGR8	S693	0.177635	0.471744	0.699362	FALSE
Kent_10h-Mock_10h	ESYT2	A0FGR8	T705	0.177635	0.471744	0.699362	FALSE
Kent_24h-Mock_24h	ESYT2	A0FGR8	S693	0.6488	0.0165752	0.0486678	FALSE
Kent_24h-Mock_24h	ESYT2	A0FGR8	T705	0.6488	0.0165752	0.0486678	FALSE
IC19_10h-Mock_10h	ESYT2	A0FGR8	S693	-0.63789	0.0181498	0.0679727	FALSE
IC19_10h-Mock_10h	ESYT2	A0FGR8	T705	-0.63789	0.0181498	0.0679727	FALSE
IC19_24h-Mock_24h	ESYT2	A0FGR8	S693	0.649324	0.0290331	0.0935442	FALSE
IC19_24h-Mock_24h	ESYT2	A0FGR8	T705	0.649324	0.0290331	0.0935442	FALSE
VIC_10h-Mock_10h	ESYT2	A0FGR8	S693	-1.25109	0.000107823	0.00112132	TRUE
VIC_10h-Mock_10h	ESYT2	A0FGR8	T705	-1.25109	0.000107823	0.00112132	TRUE
VIC_24h-Mock_24h	ESYT2	A0FGR8	S693	0.773292	0.00579661	0.0247765	FALSE
VIC_24h-Mock_24h	ESYT2	A0FGR8	T705	0.773292	0.00579661	0.0247765	FALSE
Mock_10h-Mock_24h	ESYT2	A0FGR8	S693	0.500523	0.0550627	0.111204	FALSE
Mock_10h-Mock_24h	ESYT2	A0FGR8	T705	0.500523	0.0550627	0.111204	FALSE
Kent_10h-VIC_10h	ESYT2	A0FGR8	S704	1.6884	5.49481e-05	0.000927157	TRUE
Kent_10h-VIC_10h	ESYT2	A0FGR8	T705	1.6884	5.49481e-05	0.000927157	TRUE
Kent_10h-IC19_10h	ESYT2	A0FGR8	S704	0.65654	0.0473136	0.17004	FALSE
Kent_10h-IC19_10h	ESYT2	A0FGR8	T705	0.65654	0.0473136	0.17004	FALSE
Kent_24h-VIC_24h	ESYT2	A0FGR8	S704	-0.218841	0.482485	0.681934	FALSE
Kent_24h-VIC_24h	ESYT2	A0FGR8	T705	-0.218841	0.482485	0.681934	FALSE
Kent_24h-IC19_24h	ESYT2	A0FGR8	S704	0.194344	0.575765	0.934448	FALSE
Kent_24h-IC19_24h	ESYT2	A0FGR8	T705	0.194344	0.575765	0.934448	FALSE
IC19_10h-VIC_10h	ESYT2	A0FGR8	S704	1.03186	0.00399259	0.0598716	FALSE
IC19_10h-VIC_10h	ESYT2	A0FGR8	T705	1.03186	0.00399259	0.0598716	FALSE
IC19_24h-VIC_24h	ESYT2	A0FGR8	S704	-0.413185	0.242704	0.70663	FALSE
IC19_24h-VIC_24h	ESYT2	A0FGR8	T705	-0.413185	0.242704	0.70663	FALSE
Kent_10h-Mock_10h	ESYT2	A0FGR8	S704	0.455009	0.155038	0.368471	FALSE
Kent_10h-Mock_10h	ESYT2	A0FGR8	T705	0.455009	0.155038	0.368471	FALSE
Kent_24h-Mock_24h	ESYT2	A0FGR8	S704	0.45209	0.157528	0.281615	FALSE
Kent_24h-Mock_24h	ESYT2	A0FGR8	T705	0.45209	0.157528	0.281615	FALSE
IC19_10h-Mock_10h	ESYT2	A0FGR8	S704	-0.201531	0.517255	0.689276	FALSE
IC19_10h-Mock_10h	ESYT2	A0FGR8	T705	-0.201531	0.517255	0.689276	FALSE
IC19_24h-Mock_24h	ESYT2	A0FGR8	S704	0.257746	0.459809	0.646156	FALSE
IC19_24h-Mock_24h	ESYT2	A0FGR8	T705	0.257746	0.459809	0.646156	FALSE
VIC_10h-Mock_10h	ESYT2	A0FGR8	S704	-1.23339	0.00102844	0.00584938	TRUE
VIC_10h-Mock_10h	ESYT2	A0FGR8	T705	-1.23339	0.00102844	0.00584938	TRUE
VIC_24h-Mock_24h	ESYT2	A0FGR8	S704	0.67093	0.0432334	0.112724	FALSE
VIC_24h-Mock_24h	ESYT2	A0FGR8	T705	0.67093	0.0432334	0.112724	FALSE
Mock_10h-Mock_24h	ESYT2	A0FGR8	S704	0.247138	0.428765	0.549028	FALSE
Mock_10h-Mock_24h	ESYT2	A0FGR8	T705	0.247138	0.428765	0.549028	FALSE
Kent_10h-VIC_10h	ESYT2	A0FGR8	S736	-1.17092	0.000475995	0.00399269	TRUE
Kent_10h-IC19_10h	ESYT2	A0FGR8	S736	-0.831948	0.00653214	0.047399	FALSE
Kent_24h-VIC_24h	ESYT2	A0FGR8	S736	0.0169753	0.949513	0.976481	FALSE
Kent_24h-IC19_24h	ESYT2	A0FGR8	S736	-0.459452	0.139914	0.605372	FALSE
IC19_10h-VIC_10h	ESYT2	A0FGR8	S736	-0.33897	0.218046	0.457527	FALSE
IC19_24h-VIC_24h	ESYT2	A0FGR8	S736	0.476428	0.126866	0.59654	FALSE
Kent_10h-Mock_10h	ESYT2	A0FGR8	S736	-0.996315	0.00181988	0.0213549	FALSE
Kent_24h-Mock_24h	ESYT2	A0FGR8	S736	-0.702315	0.0176951	0.0513921	FALSE
IC19_10h-Mock_10h	ESYT2	A0FGR8	S736	-0.164367	0.542364	0.710336	FALSE
IC19_24h-Mock_24h	ESYT2	A0FGR8	S736	-0.242863	0.422897	0.615418	FALSE
VIC_10h-Mock_10h	ESYT2	A0FGR8	S736	0.174603	0.517853	0.646604	FALSE
VIC_24h-Mock_24h	ESYT2	A0FGR8	S736	-0.71929	0.0155524	0.0519812	FALSE
Mock_10h-Mock_24h	ESYT2	A0FGR8	S736	-0.992596	0.00187316	0.00778929	FALSE
Kent_10h-VIC_10h	ESYT2	A0FGR8	S736	0.11805	0.488691	0.640314	FALSE
Kent_10h-VIC_10h	ESYT2	A0FGR8	S739	0.11805	0.488691	0.640314	FALSE
Kent_10h-IC19_10h	ESYT2	A0FGR8	S736	0.0377442	0.823316	0.921221	FALSE
Kent_10h-IC19_10h	ESYT2	A0FGR8	S739	0.0377442	0.823316	0.921221	FALSE
Kent_24h-VIC_24h	ESYT2	A0FGR8	S736	0.060746	0.748154	0.865294	FALSE
Kent_24h-VIC_24h	ESYT2	A0FGR8	S739	0.060746	0.748154	0.865294	FALSE
Kent_24h-IC19_24h	ESYT2	A0FGR8	S736	-0.180205	0.390585	0.85117	FALSE
Kent_24h-IC19_24h	ESYT2	A0FGR8	S739	-0.180205	0.390585	0.85117	FALSE
IC19_10h-VIC_10h	ESYT2	A0FGR8	S736	0.0803056	0.635916	0.81042	FALSE
IC19_10h-VIC_10h	ESYT2	A0FGR8	S739	0.0803056	0.635916	0.81042	FALSE
IC19_24h-VIC_24h	ESYT2	A0FGR8	S736	0.240951	0.215873	0.685752	FALSE
IC19_24h-VIC_24h	ESYT2	A0FGR8	S739	0.240951	0.215873	0.685752	FALSE
Kent_10h-Mock_10h	ESYT2	A0FGR8	S736	0.304773	0.123816	0.321799	FALSE
Kent_10h-Mock_10h	ESYT2	A0FGR8	S739	0.304773	0.123816	0.321799	FALSE
Kent_24h-Mock_24h	ESYT2	A0FGR8	S736	-0.488928	0.0204049	0.0575383	FALSE
Kent_24h-Mock_24h	ESYT2	A0FGR8	S739	-0.488928	0.0204049	0.0575383	FALSE
IC19_10h-Mock_10h	ESYT2	A0FGR8	S736	0.267029	0.173037	0.338458	FALSE
IC19_10h-Mock_10h	ESYT2	A0FGR8	S739	0.267029	0.173037	0.338458	FALSE
IC19_24h-Mock_24h	ESYT2	A0FGR8	S736	-0.308723	0.119446	0.264382	FALSE
IC19_24h-Mock_24h	ESYT2	A0FGR8	S739	-0.308723	0.119446	0.264382	FALSE
VIC_10h-Mock_10h	ESYT2	A0FGR8	S736	0.186723	0.331785	0.469484	FALSE
VIC_10h-Mock_10h	ESYT2	A0FGR8	S739	0.186723	0.331785	0.469484	FALSE
VIC_24h-Mock_24h	ESYT2	A0FGR8	S736	-0.549674	0.00555167	0.0240034	FALSE
VIC_24h-Mock_24h	ESYT2	A0FGR8	S739	-0.549674	0.00555167	0.0240034	FALSE
Mock_10h-Mock_24h	ESYT2	A0FGR8	S736	-0.725792	0.00176298	0.00743794	FALSE
Mock_10h-Mock_24h	ESYT2	A0FGR8	S739	-0.725792	0.00176298	0.00743794	FALSE
Kent_10h-VIC_10h	ESYT2	A0FGR8	S736	-0.593369	0.0841141	0.18092	FALSE
Kent_10h-VIC_10h	ESYT2	A0FGR8	S761	-0.593369	0.0841141	0.18092	FALSE
Kent_10h-IC19_10h	ESYT2	A0FGR8	S736	-0.152474	0.632793	0.810686	FALSE
Kent_10h-IC19_10h	ESYT2	A0FGR8	S761	-0.152474	0.632793	0.810686	FALSE
Kent_24h-VIC_24h	ESYT2	A0FGR8	S736	-0.965877	0.0332201	0.139525	FALSE
Kent_24h-VIC_24h	ESYT2	A0FGR8	S761	-0.965877	0.0332201	0.139525	FALSE
Kent_24h-IC19_24h	ESYT2	A0FGR8	S736	-0.765124	0.0329398	0.328012	FALSE
Kent_24h-IC19_24h	ESYT2	A0FGR8	S761	-0.765124	0.0329398	0.328012	FALSE
IC19_10h-VIC_10h	ESYT2	A0FGR8	S736	-0.440896	0.1422	0.359935	FALSE
IC19_10h-VIC_10h	ESYT2	A0FGR8	S761	-0.440896	0.1422	0.359935	FALSE
IC19_24h-VIC_24h	ESYT2	A0FGR8	S736	-0.200753	0.639071	0.898606	FALSE
IC19_24h-VIC_24h	ESYT2	A0FGR8	S761	-0.200753	0.639071	0.898606	FALSE
Kent_10h-Mock_10h	ESYT2	A0FGR8	S736	0.391936	0.367327	0.610708	FALSE
Kent_10h-Mock_10h	ESYT2	A0FGR8	S761	0.391936	0.367327	0.610708	FALSE
Kent_24h-Mock_24h	ESYT2	A0FGR8	S736	-0.195116	0.496866	0.64391	FALSE
Kent_24h-Mock_24h	ESYT2	A0FGR8	S761	-0.195116	0.496866	0.64391	FALSE
IC19_10h-Mock_10h	ESYT2	A0FGR8	S736	0.54441	0.194381	0.364627	FALSE
IC19_10h-Mock_10h	ESYT2	A0FGR8	S761	0.54441	0.194381	0.364627	FALSE
IC19_24h-Mock_24h	ESYT2	A0FGR8	S736	0.570008	0.0952402	0.225248	FALSE
IC19_24h-Mock_24h	ESYT2	A0FGR8	S761	0.570008	0.0952402	0.225248	FALSE
VIC_10h-Mock_10h	ESYT2	A0FGR8	S736	0.985306	0.0305118	0.0769192	FALSE
VIC_10h-Mock_10h	ESYT2	A0FGR8	S761	0.985306	0.0305118	0.0769192	FALSE
VIC_24h-Mock_24h	ESYT2	A0FGR8	S736	0.77076	0.0772192	0.173414	FALSE
VIC_24h-Mock_24h	ESYT2	A0FGR8	S761	0.77076	0.0772192	0.173414	FALSE
Mock_10h-Mock_24h	ESYT2	A0FGR8	S736	-0.646729	0.12944	0.218111	FALSE
Mock_10h-Mock_24h	ESYT2	A0FGR8	S761	-0.646729	0.12944	0.218111	FALSE
Kent_10h-VIC_10h	ESYT2	A0FGR8	S737	0.189715	0.311978	0.469941	FALSE
Kent_10h-VIC_10h	ESYT2	A0FGR8	S739	0.189715	0.311978	0.469941	FALSE
Kent_10h-IC19_10h	ESYT2	A0FGR8	S737	0.17775	0.290541	0.526396	FALSE
Kent_10h-IC19_10h	ESYT2	A0FGR8	S739	0.17775	0.290541	0.526396	FALSE
Kent_24h-VIC_24h	ESYT2	A0FGR8	S737	-0.0135842	0.941	0.972248	FALSE
Kent_24h-VIC_24h	ESYT2	A0FGR8	S739	-0.0135842	0.941	0.972248	FALSE
Kent_24h-IC19_24h	ESYT2	A0FGR8	S737	-0.193434	0.345279	0.818324	FALSE
Kent_24h-IC19_24h	ESYT2	A0FGR8	S739	-0.193434	0.345279	0.818324	FALSE
IC19_10h-VIC_10h	ESYT2	A0FGR8	S737	0.0119645	0.948023	0.974862	FALSE
IC19_10h-VIC_10h	ESYT2	A0FGR8	S739	0.0119645	0.948023	0.974862	FALSE
IC19_24h-VIC_24h	ESYT2	A0FGR8	S737	0.179849	0.336759	0.767238	FALSE
IC19_24h-VIC_24h	ESYT2	A0FGR8	S739	0.179849	0.336759	0.767238	FALSE
Kent_10h-Mock_10h	ESYT2	A0FGR8	S737	0.436785	0.0317247	0.135741	FALSE
Kent_10h-Mock_10h	ESYT2	A0FGR8	S739	0.436785	0.0317247	0.135741	FALSE
Kent_24h-Mock_24h	ESYT2	A0FGR8	S737	-0.399282	0.0463152	0.110883	FALSE
Kent_24h-Mock_24h	ESYT2	A0FGR8	S739	-0.399282	0.0463152	0.110883	FALSE
IC19_10h-Mock_10h	ESYT2	A0FGR8	S737	0.259035	0.175114	0.341235	FALSE
IC19_10h-Mock_10h	ESYT2	A0FGR8	S739	0.259035	0.175114	0.341235	FALSE
IC19_24h-Mock_24h	ESYT2	A0FGR8	S737	-0.205848	0.274423	0.466771	FALSE
IC19_24h-Mock_24h	ESYT2	A0FGR8	S739	-0.205848	0.274423	0.466771	FALSE
VIC_10h-Mock_10h	ESYT2	A0FGR8	S737	0.24707	0.233422	0.36429	FALSE
VIC_10h-Mock_10h	ESYT2	A0FGR8	S739	0.24707	0.233422	0.36429	FALSE
VIC_24h-Mock_24h	ESYT2	A0FGR8	S737	-0.385698	0.0335683	0.0933729	FALSE
VIC_24h-Mock_24h	ESYT2	A0FGR8	S739	-0.385698	0.0335683	0.0933729	FALSE
Mock_10h-Mock_24h	ESYT2	A0FGR8	S737	-0.7434	0.00138054	0.00617967	FALSE
Mock_10h-Mock_24h	ESYT2	A0FGR8	S739	-0.7434	0.00138054	0.00617967	FALSE
Kent_10h-VIC_10h	ESYT2	A0FGR8	S738	-0.477446	0.018199	0.0576068	FALSE
Kent_10h-IC19_10h	ESYT2	A0FGR8	S738	-0.200024	0.284427	0.519583	FALSE
Kent_24h-VIC_24h	ESYT2	A0FGR8	S738	0.52487	0.0107087	0.0700158	FALSE
Kent_24h-IC19_24h	ESYT2	A0FGR8	S738	0.137481	0.505355	0.912063	FALSE
IC19_10h-VIC_10h	ESYT2	A0FGR8	S738	-0.277421	0.144468	0.363145	FALSE
IC19_24h-VIC_24h	ESYT2	A0FGR8	S738	0.38739	0.073675	0.528572	FALSE
Kent_10h-Mock_10h	ESYT2	A0FGR8	S738	-0.451812	0.0241445	0.113957	FALSE
Kent_24h-Mock_24h	ESYT2	A0FGR8	S738	-0.251307	0.183409	0.315827	FALSE
IC19_10h-Mock_10h	ESYT2	A0FGR8	S738	-0.251787	0.182621	0.350438	FALSE
IC19_24h-Mock_24h	ESYT2	A0FGR8	S738	-0.388787	0.0727465	0.185057	FALSE
VIC_10h-Mock_10h	ESYT2	A0FGR8	S738	0.0256339	0.888763	0.931131	FALSE
VIC_24h-Mock_24h	ESYT2	A0FGR8	S738	-0.776177	0.000622062	0.00445783	FALSE
Mock_10h-Mock_24h	ESYT2	A0FGR8	S738	-0.928239	0.00011821	0.00101528	FALSE
Kent_10h-VIC_10h	ESYT2	A0FGR8	S738	0.189715	0.28813	0.444275	FALSE
Kent_10h-VIC_10h	ESYT2	A0FGR8	S739	0.189715	0.28813	0.444275	FALSE
Kent_10h-IC19_10h	ESYT2	A0FGR8	S738	0.177751	0.266923	0.500015	FALSE
Kent_10h-IC19_10h	ESYT2	A0FGR8	S739	0.177751	0.266923	0.500015	FALSE
Kent_24h-VIC_24h	ESYT2	A0FGR8	S738	0.0998618	0.569343	0.748326	FALSE
Kent_24h-VIC_24h	ESYT2	A0FGR8	S739	0.0998618	0.569343	0.748326	FALSE
Kent_24h-IC19_24h	ESYT2	A0FGR8	S738	-0.193409	0.321345	0.800911	FALSE
Kent_24h-IC19_24h	ESYT2	A0FGR8	S739	-0.193409	0.321345	0.800911	FALSE
IC19_10h-VIC_10h	ESYT2	A0FGR8	S738	0.0119646	0.945271	0.973626	FALSE
IC19_10h-VIC_10h	ESYT2	A0FGR8	S739	0.0119646	0.945271	0.973626	FALSE
IC19_24h-VIC_24h	ESYT2	A0FGR8	S738	0.293271	0.111429	0.576191	FALSE
IC19_24h-VIC_24h	ESYT2	A0FGR8	S739	0.293271	0.111429	0.576191	FALSE
Kent_10h-Mock_10h	ESYT2	A0FGR8	S738	0.436785	0.0250471	0.116642	FALSE
Kent_10h-Mock_10h	ESYT2	A0FGR8	S739	0.436785	0.0250471	0.116642	FALSE
Kent_24h-Mock_24h	ESYT2	A0FGR8	S738	-0.402519	0.036166	0.0911604	FALSE
Kent_24h-Mock_24h	ESYT2	A0FGR8	S739	-0.402519	0.036166	0.0911604	FALSE
IC19_10h-Mock_10h	ESYT2	A0FGR8	S738	0.259035	0.155006	0.313904	FALSE
IC19_10h-Mock_10h	ESYT2	A0FGR8	S739	0.259035	0.155006	0.313904	FALSE
IC19_24h-Mock_24h	ESYT2	A0FGR8	S738	-0.20911	0.244033	0.431335	FALSE
IC19_24h-Mock_24h	ESYT2	A0FGR8	S739	-0.20911	0.244033	0.431335	FALSE
VIC_10h-Mock_10h	ESYT2	A0FGR8	S738	0.24707	0.211009	0.337779	FALSE
VIC_10h-Mock_10h	ESYT2	A0FGR8	S739	0.24707	0.211009	0.337779	FALSE
VIC_24h-Mock_24h	ESYT2	A0FGR8	S738	-0.502381	0.00645059	0.0268264	FALSE
VIC_24h-Mock_24h	ESYT2	A0FGR8	S739	-0.502381	0.00645059	0.0268264	FALSE
Mock_10h-Mock_24h	ESYT2	A0FGR8	S738	-0.746638	0.000905235	0.00445909	FALSE
Mock_10h-Mock_24h	ESYT2	A0FGR8	S739	-0.746638	0.000905235	0.00445909	FALSE
Kent_10h-VIC_10h	ESYT2	A0FGR8	S739	-0.437379	0.240858	0.390737	FALSE
Kent_10h-IC19_10h	ESYT2	A0FGR8	S739	-0.523077	0.164787	0.370931	FALSE
Kent_24h-VIC_24h	ESYT2	A0FGR8	S739	0.827762	0.0354492	0.144873	FALSE
Kent_24h-IC19_24h	ESYT2	A0FGR8	S739	0.345659	0.401609	0.857784	FALSE
IC19_10h-VIC_10h	ESYT2	A0FGR8	S739	0.0856979	0.81413	0.913676	FALSE
IC19_24h-VIC_24h	ESYT2	A0FGR8	S739	0.482103	0.247258	0.709357	FALSE
Kent_10h-Mock_10h	ESYT2	A0FGR8	S739	-0.59367	0.118163	0.314014	FALSE
Kent_24h-Mock_24h	ESYT2	A0FGR8	S739	-0.662791	0.0840255	0.175242	FALSE
IC19_10h-Mock_10h	ESYT2	A0FGR8	S739	-0.0705934	0.846393	0.917175	FALSE
IC19_24h-Mock_24h	ESYT2	A0FGR8	S739	-1.00845	0.0236301	0.0804786	FALSE
VIC_10h-Mock_10h	ESYT2	A0FGR8	S739	-0.156291	0.668778	0.770112	FALSE
VIC_24h-Mock_24h	ESYT2	A0FGR8	S739	-1.49055	0.000835022	0.00559531	TRUE
Mock_10h-Mock_24h	ESYT2	A0FGR8	S739	-1.29272	0.00257564	0.00995418	TRUE
Kent_10h-VIC_10h	ESYT2	A0FGR8	S743	-1.28177	0.000511633	0.00420304	TRUE
Kent_10h-IC19_10h	ESYT2	A0FGR8	S743	-0.3011	0.317155	0.554389	FALSE
Kent_24h-VIC_24h	ESYT2	A0FGR8	S743	0.688803	0.0317932	0.136175	FALSE
Kent_24h-IC19_24h	ESYT2	A0FGR8	S743	0.0275942	0.933524	0.992049	FALSE
IC19_10h-VIC_10h	ESYT2	A0FGR8	S743	-0.980669	0.00420632	0.061055	FALSE
IC19_24h-VIC_24h	ESYT2	A0FGR8	S743	0.661209	0.0601996	0.501945	FALSE
Kent_10h-Mock_10h	ESYT2	A0FGR8	S743	-0.180444	0.544471	0.754971	FALSE
Kent_24h-Mock_24h	ESYT2	A0FGR8	S743	0.681492	0.0333854	0.0855606	FALSE
IC19_10h-Mock_10h	ESYT2	A0FGR8	S743	0.120656	0.684258	0.814669	FALSE
IC19_24h-Mock_24h	ESYT2	A0FGR8	S743	0.653898	0.0627668	0.166673	FALSE
VIC_10h-Mock_10h	ESYT2	A0FGR8	S743	1.10132	0.0017976	0.00891489	TRUE
VIC_24h-Mock_24h	ESYT2	A0FGR8	S743	-0.00731037	0.980287	0.988367	FALSE
Mock_10h-Mock_24h	ESYT2	A0FGR8	S743	-1.15721	0.00121473	0.00560802	TRUE
Kent_10h-VIC_10h	ESYT2	A0FGR8	S748	-0.302224	0.380506	0.539822	FALSE
Kent_10h-VIC_10h	ESYT2	A0FGR8	S761	-0.302224	0.380506	0.539822	FALSE
Kent_10h-IC19_10h	ESYT2	A0FGR8	S748	-0.0891785	0.79276	0.905806	FALSE
Kent_10h-IC19_10h	ESYT2	A0FGR8	S761	-0.0891785	0.79276	0.905806	FALSE
Kent_24h-VIC_24h	ESYT2	A0FGR8	S748	-0.440264	0.163894	0.366019	FALSE
Kent_24h-VIC_24h	ESYT2	A0FGR8	S761	-0.440264	0.163894	0.366019	FALSE
Kent_24h-IC19_24h	ESYT2	A0FGR8	S748	-0.856719	0.0240586	0.283737	FALSE
Kent_24h-IC19_24h	ESYT2	A0FGR8	S761	-0.856719	0.0240586	0.283737	FALSE
IC19_10h-VIC_10h	ESYT2	A0FGR8	S748	-0.213046	0.486763	0.707739	FALSE
IC19_10h-VIC_10h	ESYT2	A0FGR8	S761	-0.213046	0.486763	0.707739	FALSE
IC19_24h-VIC_24h	ESYT2	A0FGR8	S748	0.416455	0.233517	0.701031	FALSE
IC19_24h-VIC_24h	ESYT2	A0FGR8	S761	0.416455	0.233517	0.701031	FALSE
Kent_24h-Mock_24h	ESYT2	A0FGR8	S748	-0.170951	0.575403	0.709856	FALSE
Kent_24h-Mock_24h	ESYT2	A0FGR8	S761	-0.170951	0.575403	0.709856	FALSE
IC19_24h-Mock_24h	ESYT2	A0FGR8	S748	0.685768	0.061131	0.163248	FALSE
IC19_24h-Mock_24h	ESYT2	A0FGR8	S761	0.685768	0.061131	0.163248	FALSE
VIC_24h-Mock_24h	ESYT2	A0FGR8	S748	0.269313	0.382223	0.544481	FALSE
VIC_24h-Mock_24h	ESYT2	A0FGR8	S761	0.269313	0.382223	0.544481	FALSE
Kent_10h-VIC_10h	ESYT2	A0FGR8	S748	-0.547303	0.205974	0.349117	FALSE
Kent_10h-VIC_10h	ESYT2	A0FGR8	T753	-0.547303	0.205974	0.349117	FALSE
Kent_10h-IC19_10h	ESYT2	A0FGR8	S748	-0.127712	0.759657	0.889227	FALSE
Kent_10h-IC19_10h	ESYT2	A0FGR8	T753	-0.127712	0.759657	0.889227	FALSE
Kent_24h-VIC_24h	ESYT2	A0FGR8	S748	-1.25075	0.00116689	0.0176835	TRUE
Kent_24h-VIC_24h	ESYT2	A0FGR8	T753	-1.25075	0.00116689	0.0176835	TRUE
Kent_24h-IC19_24h	ESYT2	A0FGR8	S748	-1.06032	0.00715547	0.154663	FALSE
Kent_24h-IC19_24h	ESYT2	A0FGR8	T753	-1.06032	0.00715547	0.154663	FALSE
IC19_10h-VIC_10h	ESYT2	A0FGR8	S748	-0.419591	0.172979	0.401398	FALSE
IC19_10h-VIC_10h	ESYT2	A0FGR8	T753	-0.419591	0.172979	0.401398	FALSE
IC19_24h-VIC_24h	ESYT2	A0FGR8	S748	-0.190431	0.566096	0.872874	FALSE
IC19_24h-VIC_24h	ESYT2	A0FGR8	T753	-0.190431	0.566096	0.872874	FALSE
Kent_24h-Mock_24h	ESYT2	A0FGR8	S748	-0.140229	0.635791	0.759441	FALSE
Kent_24h-Mock_24h	ESYT2	A0FGR8	T753	-0.140229	0.635791	0.759441	FALSE
IC19_24h-Mock_24h	ESYT2	A0FGR8	S748	0.920087	0.0155654	0.0583622	FALSE
IC19_24h-Mock_24h	ESYT2	A0FGR8	T753	0.920087	0.0155654	0.0583622	FALSE
VIC_24h-Mock_24h	ESYT2	A0FGR8	S748	1.11052	0.00266702	0.0136866	TRUE
VIC_24h-Mock_24h	ESYT2	A0FGR8	T753	1.11052	0.00266702	0.0136866	TRUE
Kent_10h-VIC_10h	ESYT2	A0FGR8	S755	-2.19355	0.000126239	0.00160307	TRUE
Kent_10h-IC19_10h	ESYT2	A0FGR8	S755	-0.881426	0.0244032	0.112584	FALSE
Kent_24h-VIC_24h	ESYT2	A0FGR8	S755	0.247181	0.396386	0.612948	FALSE
Kent_24h-IC19_24h	ESYT2	A0FGR8	S755	-0.0989479	0.729105	0.969262	FALSE
IC19_10h-VIC_10h	ESYT2	A0FGR8	S755	-1.31213	0.000393526	0.0193631	TRUE
IC19_24h-VIC_24h	ESYT2	A0FGR8	S755	0.346129	0.244985	0.707787	FALSE
Kent_10h-Mock_10h	ESYT2	A0FGR8	S755	-0.293783	0.47299	0.700713	FALSE
Kent_24h-Mock_24h	ESYT2	A0FGR8	S755	0.166396	0.563082	0.699578	FALSE
IC19_10h-Mock_10h	ESYT2	A0FGR8	S755	0.587643	0.10228	0.23571	FALSE
IC19_24h-Mock_24h	ESYT2	A0FGR8	S755	0.265344	0.364271	0.560637	FALSE
VIC_10h-Mock_10h	ESYT2	A0FGR8	S755	1.89977	0.00033659	0.00257449	TRUE
VIC_24h-Mock_24h	ESYT2	A0FGR8	S755	-0.0807848	0.777087	0.862194	FALSE
Mock_10h-Mock_24h	ESYT2	A0FGR8	S755	-1.18543	0.00797638	0.0240201	TRUE
Kent_10h-VIC_10h	ESYT2	A0FGR8	S755	-0.254977	0.476299	0.630092	FALSE
Kent_10h-VIC_10h	ESYT2	A0FGR8	S761	-0.254977	0.476299	0.630092	FALSE
Kent_10h-IC19_10h	ESYT2	A0FGR8	S755	0.0309328	0.930454	0.970808	FALSE
Kent_10h-IC19_10h	ESYT2	A0FGR8	S761	0.0309328	0.930454	0.970808	FALSE
Kent_24h-VIC_24h	ESYT2	A0FGR8	S755	-0.0259701	0.941587	0.972612	FALSE
Kent_24h-VIC_24h	ESYT2	A0FGR8	S761	-0.0259701	0.941587	0.972612	FALSE
Kent_24h-IC19_24h	ESYT2	A0FGR8	S755	-0.0191059	0.961541	0.995917	FALSE
Kent_24h-IC19_24h	ESYT2	A0FGR8	S761	-0.0191059	0.961541	0.995917	FALSE
IC19_10h-VIC_10h	ESYT2	A0FGR8	S755	-0.28591	0.425656	0.657184	FALSE
IC19_10h-VIC_10h	ESYT2	A0FGR8	S761	-0.28591	0.425656	0.657184	FALSE
IC19_24h-VIC_24h	ESYT2	A0FGR8	S755	-0.00686425	0.986178	0.997536	FALSE
IC19_24h-VIC_24h	ESYT2	A0FGR8	S761	-0.00686425	0.986178	0.997536	FALSE
Kent_10h-Mock_10h	ESYT2	A0FGR8	S755	1.31821	0.0188547	0.0977127	FALSE
Kent_10h-Mock_10h	ESYT2	A0FGR8	S761	1.31821	0.0188547	0.0977127	FALSE
Kent_24h-Mock_24h	ESYT2	A0FGR8	S755	0.171053	0.630892	0.755576	FALSE
Kent_24h-Mock_24h	ESYT2	A0FGR8	S761	0.171053	0.630892	0.755576	FALSE
IC19_10h-Mock_10h	ESYT2	A0FGR8	S755	1.28727	0.021252	0.0762768	FALSE
IC19_10h-Mock_10h	ESYT2	A0FGR8	S761	1.28727	0.021252	0.0762768	FALSE
IC19_24h-Mock_24h	ESYT2	A0FGR8	S755	0.190158	0.632813	0.781409	FALSE
IC19_24h-Mock_24h	ESYT2	A0FGR8	S761	0.190158	0.632813	0.781409	FALSE
VIC_10h-Mock_10h	ESYT2	A0FGR8	S755	1.57318	0.00696871	0.0248035	TRUE
VIC_10h-Mock_10h	ESYT2	A0FGR8	S761	1.57318	0.00696871	0.0248035	TRUE
VIC_24h-Mock_24h	ESYT2	A0FGR8	S755	0.197023	0.580539	0.71958	FALSE
VIC_24h-Mock_24h	ESYT2	A0FGR8	S761	0.197023	0.580539	0.71958	FALSE
Mock_10h-Mock_24h	ESYT2	A0FGR8	S755	-1.82239	0.00263557	0.0101435	TRUE
Mock_10h-Mock_24h	ESYT2	A0FGR8	S761	-1.82239	0.00263557	0.0101435	TRUE
Kent_10h-VIC_10h	ESYT2	A0FGR8	S758	-1.79081	1.07873e-05	0.000352411	TRUE
Kent_10h-IC19_10h	ESYT2	A0FGR8	S758	-0.860766	0.00530818	0.0416913	FALSE
Kent_24h-VIC_24h	ESYT2	A0FGR8	S758	0.207642	0.319531	0.540978	FALSE
Kent_24h-IC19_24h	ESYT2	A0FGR8	S758	0.306623	0.299705	0.782238	FALSE
IC19_10h-VIC_10h	ESYT2	A0FGR8	S758	-0.930044	0.00183902	0.0417567	FALSE
IC19_24h-VIC_24h	ESYT2	A0FGR8	S758	-0.0989804	0.731361	0.930484	FALSE
Kent_10h-Mock_10h	ESYT2	A0FGR8	S758	-0.144067	0.530313	0.744405	FALSE
IC19_10h-Mock_10h	ESYT2	A0FGR8	S758	0.716699	0.00896274	0.0404553	FALSE
VIC_10h-Mock_10h	ESYT2	A0FGR8	S758	1.64674	8.45129e-06	0.000178051	TRUE
Kent_10h-VIC_10h	ESYT2	A0FGR8	S758	-0.462607	0.117988	0.233523	FALSE
Kent_10h-VIC_10h	ESYT2	A0FGR8	S761	-0.462607	0.117988	0.233523	FALSE
Kent_10h-IC19_10h	ESYT2	A0FGR8	S758	-0.0936606	0.740067	0.877881	FALSE
Kent_10h-IC19_10h	ESYT2	A0FGR8	S761	-0.0936606	0.740067	0.877881	FALSE
Kent_24h-VIC_24h	ESYT2	A0FGR8	S758	-0.264963	0.355127	0.574059	FALSE
Kent_24h-VIC_24h	ESYT2	A0FGR8	S761	-0.264963	0.355127	0.574059	FALSE
Kent_24h-IC19_24h	ESYT2	A0FGR8	S758	-0.417305	0.199829	0.691058	FALSE
Kent_24h-IC19_24h	ESYT2	A0FGR8	S761	-0.417305	0.199829	0.691058	FALSE
IC19_10h-VIC_10h	ESYT2	A0FGR8	S758	-0.368946	0.204738	0.44128	FALSE
IC19_10h-VIC_10h	ESYT2	A0FGR8	S761	-0.368946	0.204738	0.44128	FALSE
IC19_24h-VIC_24h	ESYT2	A0FGR8	S758	0.152342	0.63017	0.895324	FALSE
IC19_24h-VIC_24h	ESYT2	A0FGR8	S761	0.152342	0.63017	0.895324	FALSE
Kent_10h-Mock_10h	ESYT2	A0FGR8	S758	1.3236	0.0048628	0.0402666	TRUE
Kent_10h-Mock_10h	ESYT2	A0FGR8	S761	1.3236	0.0048628	0.0402666	TRUE
Kent_24h-Mock_24h	ESYT2	A0FGR8	S758	0.0228693	0.935303	0.963654	FALSE
Kent_24h-Mock_24h	ESYT2	A0FGR8	S761	0.0228693	0.935303	0.963654	FALSE
IC19_10h-Mock_10h	ESYT2	A0FGR8	S758	1.41726	0.00307155	0.0183	TRUE
IC19_10h-Mock_10h	ESYT2	A0FGR8	S761	1.41726	0.00307155	0.0183	TRUE
IC19_24h-Mock_24h	ESYT2	A0FGR8	S758	0.440174	0.177795	0.346704	FALSE
IC19_24h-Mock_24h	ESYT2	A0FGR8	S761	0.440174	0.177795	0.346704	FALSE
VIC_10h-Mock_10h	ESYT2	A0FGR8	S758	1.78621	0.000524952	0.00356086	TRUE
VIC_10h-Mock_10h	ESYT2	A0FGR8	S761	1.78621	0.000524952	0.00356086	TRUE
VIC_24h-Mock_24h	ESYT2	A0FGR8	S758	0.287833	0.316576	0.477376	FALSE
VIC_24h-Mock_24h	ESYT2	A0FGR8	S761	0.287833	0.316576	0.477376	FALSE
Mock_10h-Mock_24h	ESYT2	A0FGR8	S758	-1.70592	0.000765134	0.00392064	TRUE
Mock_10h-Mock_24h	ESYT2	A0FGR8	S761	-1.70592	0.000765134	0.00392064	TRUE
Kent_10h-VIC_10h	ESYT2	A0FGR8	S761	-1.70795	0.00318154	0.015656	TRUE
Kent_10h-IC19_10h	ESYT2	A0FGR8	S761	-0.436437	0.30578	0.54283	FALSE
Kent_24h-VIC_24h	ESYT2	A0FGR8	S761	-0.245534	0.512608	0.705315	FALSE
Kent_24h-IC19_24h	ESYT2	A0FGR8	S761	-0.298103	0.477922	0.899349	FALSE
IC19_10h-VIC_10h	ESYT2	A0FGR8	S761	-1.27152	0.0104289	0.0930723	FALSE
IC19_24h-VIC_24h	ESYT2	A0FGR8	S761	0.0525688	0.899139	0.979775	FALSE
Kent_10h-Mock_10h	ESYT2	A0FGR8	S761	0.0622881	0.910863	0.963365	FALSE
Kent_24h-Mock_24h	ESYT2	A0FGR8	S761	-0.0550971	0.89432	0.939498	FALSE
IC19_10h-Mock_10h	ESYT2	A0FGR8	S761	0.498725	0.352519	0.542261	FALSE
IC19_24h-Mock_24h	ESYT2	A0FGR8	S761	0.243006	0.595308	0.755166	FALSE
VIC_10h-Mock_10h	ESYT2	A0FGR8	S761	1.77024	0.00852882	0.02887	TRUE
VIC_24h-Mock_24h	ESYT2	A0FGR8	S761	0.190437	0.647771	0.770821	FALSE
Mock_10h-Mock_24h	ESYT2	A0FGR8	S761	-1.12559	0.064757	0.126398	FALSE
Kent_10h-VIC_10h	ESYT2	A0FGR8	T701	0.151874	0.349119	0.508333	FALSE
Kent_10h-IC19_10h	ESYT2	A0FGR8	T701	-0.0104322	0.947945	0.978247	FALSE
Kent_24h-VIC_24h	ESYT2	A0FGR8	T701	-0.137067	0.39681	0.61323	FALSE
Kent_24h-IC19_24h	ESYT2	A0FGR8	T701	-0.098598	0.582937	0.936574	FALSE
IC19_10h-VIC_10h	ESYT2	A0FGR8	T701	0.162306	0.318022	0.56363	FALSE
IC19_24h-VIC_24h	ESYT2	A0FGR8	T701	-0.0384688	0.82963	0.962305	FALSE
Kent_10h-Mock_10h	ESYT2	A0FGR8	T701	0.0235557	0.882837	0.949968	FALSE
Kent_24h-Mock_24h	ESYT2	A0FGR8	T701	-0.482533	0.00776745	0.0262794	FALSE
IC19_10h-Mock_10h	ESYT2	A0FGR8	T701	0.0339879	0.831673	0.909515	FALSE
IC19_24h-Mock_24h	ESYT2	A0FGR8	T701	-0.383935	0.0451389	0.130331	FALSE
VIC_10h-Mock_10h	ESYT2	A0FGR8	T701	-0.128319	0.426938	0.565263	FALSE
VIC_24h-Mock_24h	ESYT2	A0FGR8	T701	-0.345466	0.0440224	0.1141	FALSE
Mock_10h-Mock_24h	ESYT2	A0FGR8	T701	-0.407037	0.0204902	0.0507838	FALSE
Kent_10h-VIC_10h	ESYT2	A0FGR8	T701	1.42068	1.06241e-05	0.000349616	TRUE
Kent_10h-VIC_10h	ESYT2	A0FGR8	T705	1.42068	1.06241e-05	0.000349616	TRUE
Kent_10h-IC19_10h	ESYT2	A0FGR8	T701	0.712828	0.00544091	0.0423078	FALSE
Kent_10h-IC19_10h	ESYT2	A0FGR8	T705	0.712828	0.00544091	0.0423078	FALSE
Kent_24h-VIC_24h	ESYT2	A0FGR8	T701	-0.195172	0.388337	0.605733	FALSE
Kent_24h-VIC_24h	ESYT2	A0FGR8	T705	-0.195172	0.388337	0.605733	FALSE
Kent_24h-IC19_24h	ESYT2	A0FGR8	T701	0.149551	0.55171	0.928107	FALSE
Kent_24h-IC19_24h	ESYT2	A0FGR8	T705	0.149551	0.55171	0.928107	FALSE
IC19_10h-VIC_10h	ESYT2	A0FGR8	T701	0.70785	0.00569948	0.0705458	FALSE
IC19_10h-VIC_10h	ESYT2	A0FGR8	T705	0.70785	0.00569948	0.0705458	FALSE
IC19_24h-VIC_24h	ESYT2	A0FGR8	T701	-0.344723	0.180824	0.651833	FALSE
IC19_24h-VIC_24h	ESYT2	A0FGR8	T705	-0.344723	0.180824	0.651833	FALSE
Kent_10h-Mock_10h	ESYT2	A0FGR8	T701	0.452289	0.0573147	0.198988	FALSE
Kent_10h-Mock_10h	ESYT2	A0FGR8	T705	0.452289	0.0573147	0.198988	FALSE
Kent_24h-Mock_24h	ESYT2	A0FGR8	T701	0.532393	0.0284867	0.0753905	FALSE
Kent_24h-Mock_24h	ESYT2	A0FGR8	T705	0.532393	0.0284867	0.0753905	FALSE
IC19_10h-Mock_10h	ESYT2	A0FGR8	T701	-0.260539	0.254078	0.437137	FALSE
IC19_10h-Mock_10h	ESYT2	A0FGR8	T705	-0.260539	0.254078	0.437137	FALSE
IC19_24h-Mock_24h	ESYT2	A0FGR8	T701	0.382842	0.139908	0.294822	FALSE
IC19_24h-Mock_24h	ESYT2	A0FGR8	T705	0.382842	0.139908	0.294822	FALSE
VIC_10h-Mock_10h	ESYT2	A0FGR8	T701	-0.968389	0.000508572	0.00347739	FALSE
VIC_10h-Mock_10h	ESYT2	A0FGR8	T705	-0.968389	0.000508572	0.00347739	FALSE
VIC_24h-Mock_24h	ESYT2	A0FGR8	T701	0.727565	0.00474192	0.0213185	FALSE
VIC_24h-Mock_24h	ESYT2	A0FGR8	T705	0.727565	0.00474192	0.0213185	FALSE
Mock_10h-Mock_24h	ESYT2	A0FGR8	T701	0.286076	0.212482	0.320939	FALSE
Mock_10h-Mock_24h	ESYT2	A0FGR8	T705	0.286076	0.212482	0.320939	FALSE
Kent_10h-VIC_10h	ESYT2	A0FGR8	T705	0.218993	0.646938	0.769577	FALSE
Kent_10h-IC19_10h	ESYT2	A0FGR8	T705	0.780359	0.157931	0.361177	FALSE
Kent_24h-VIC_24h	ESYT2	A0FGR8	T705	0.215915	0.651535	0.805312	FALSE
Kent_24h-IC19_24h	ESYT2	A0FGR8	T705	0.217126	0.684371	0.963147	FALSE
IC19_10h-VIC_10h	ESYT2	A0FGR8	T705	-0.561366	0.301343	0.547821	FALSE
IC19_24h-VIC_24h	ESYT2	A0FGR8	T705	-0.00121109	0.998185	0.99987	FALSE
Kent_10h-Mock_10h	ESYT2	A0FGR8	T705	0.550457	0.259	0.501176	FALSE
Kent_24h-Mock_24h	ESYT2	A0FGR8	T705	1.33778	0.0126157	0.0390494	TRUE
IC19_10h-Mock_10h	ESYT2	A0FGR8	T705	-0.229902	0.667001	0.801939	FALSE
IC19_24h-Mock_24h	ESYT2	A0FGR8	T705	1.12065	0.0502251	0.140911	FALSE
VIC_10h-Mock_10h	ESYT2	A0FGR8	T705	0.331464	0.490288	0.62182	FALSE
VIC_24h-Mock_24h	ESYT2	A0FGR8	T705	1.12186	0.0309972	0.0878075	FALSE
Mock_10h-Mock_24h	ESYT2	A0FGR8	T705	-0.477161	0.325091	0.446218	FALSE
Kent_10h-VIC_10h	ESYT2	A0FGR8	T753	-2.27729	2.72754e-05	0.000599325	TRUE
Kent_10h-IC19_10h	ESYT2	A0FGR8	T753	-1.03835	0.00787844	0.0534364	FALSE
Kent_24h-VIC_24h	ESYT2	A0FGR8	T753	0.298311	0.256727	0.476808	FALSE
Kent_24h-IC19_24h	ESYT2	A0FGR8	T753	0.0782889	0.758731	0.972581	FALSE
IC19_10h-VIC_10h	ESYT2	A0FGR8	T753	-1.23894	0.000232326	0.0149844	TRUE
IC19_24h-VIC_24h	ESYT2	A0FGR8	T753	0.220023	0.436846	0.819364	FALSE
Kent_10h-Mock_10h	ESYT2	A0FGR8	T753	-0.461572	0.195501	0.425188	FALSE
Kent_24h-Mock_24h	ESYT2	A0FGR8	T753	0.306508	0.244726	0.389922	FALSE
IC19_10h-Mock_10h	ESYT2	A0FGR8	T753	0.576775	0.0423568	0.125881	FALSE
IC19_24h-Mock_24h	ESYT2	A0FGR8	T753	0.22822	0.420499	0.613384	FALSE
VIC_10h-Mock_10h	ESYT2	A0FGR8	T753	1.81572	2.53652e-05	0.000391674	TRUE
VIC_24h-Mock_24h	ESYT2	A0FGR8	T753	0.00819701	0.976523	0.985949	FALSE
Mock_10h-Mock_24h	ESYT2	A0FGR8	T753	-1.00815	0.0040348	0.0141234	TRUE
Kent_10h-VIC_10h	ESYT2	A0FGR8	T753	-0.0711083	0.843719	0.908804	FALSE
Kent_10h-VIC_10h	ESYT2	A0FGR8	S755	-0.0711083	0.843719	0.908804	FALSE
Kent_10h-IC19_10h	ESYT2	A0FGR8	T753	0.13094	0.717093	0.862858	FALSE
Kent_10h-IC19_10h	ESYT2	A0FGR8	S755	0.13094	0.717093	0.862858	FALSE
Kent_24h-VIC_24h	ESYT2	A0FGR8	T753	0.0513512	0.886751	0.943737	FALSE
Kent_24h-VIC_24h	ESYT2	A0FGR8	S755	0.0513512	0.886751	0.943737	FALSE
Kent_24h-IC19_24h	ESYT2	A0FGR8	T753	0.0384136	0.924069	0.992049	FALSE
Kent_24h-IC19_24h	ESYT2	A0FGR8	S755	0.0384136	0.924069	0.992049	FALSE
IC19_10h-VIC_10h	ESYT2	A0FGR8	T753	-0.202048	0.577436	0.773006	FALSE
IC19_10h-VIC_10h	ESYT2	A0FGR8	S755	-0.202048	0.577436	0.773006	FALSE
IC19_24h-VIC_24h	ESYT2	A0FGR8	T753	0.0129376	0.974388	0.995999	FALSE
IC19_24h-VIC_24h	ESYT2	A0FGR8	S755	0.0129376	0.974388	0.995999	FALSE
Kent_10h-Mock_10h	ESYT2	A0FGR8	T753	1.60448	0.00684984	0.0501464	FALSE
Kent_10h-Mock_10h	ESYT2	A0FGR8	S755	1.60448	0.00684984	0.0501464	FALSE
Kent_24h-Mock_24h	ESYT2	A0FGR8	T753	0.211123	0.560681	0.697657	FALSE
Kent_24h-Mock_24h	ESYT2	A0FGR8	S755	0.211123	0.560681	0.697657	FALSE
IC19_10h-Mock_10h	ESYT2	A0FGR8	T753	1.47354	0.0113374	0.0482115	TRUE
IC19_10h-Mock_10h	ESYT2	A0FGR8	S755	1.47354	0.0113374	0.0482115	TRUE
IC19_24h-Mock_24h	ESYT2	A0FGR8	T753	0.172709	0.669348	0.806723	FALSE
IC19_24h-Mock_24h	ESYT2	A0FGR8	S755	0.172709	0.669348	0.806723	FALSE
VIC_10h-Mock_10h	ESYT2	A0FGR8	T753	1.67559	0.00521002	0.0199072	TRUE
VIC_10h-Mock_10h	ESYT2	A0FGR8	S755	1.67559	0.00521002	0.0199072	TRUE
VIC_24h-Mock_24h	ESYT2	A0FGR8	T753	0.159772	0.658799	0.779181	FALSE
VIC_24h-Mock_24h	ESYT2	A0FGR8	S755	0.159772	0.658799	0.779181	FALSE
Mock_10h-Mock_24h	ESYT2	A0FGR8	T753	-2.00952	0.00145927	0.00644879	TRUE
Mock_10h-Mock_24h	ESYT2	A0FGR8	S755	-2.00952	0.00145927	0.00644879	TRUE
Kent_10h-VIC_10h	MED19	A0JLT2	S196	0.218386	0.61934	0.748925	FALSE
Kent_10h-IC19_10h	MED19	A0JLT2	S196	0.176333	0.687784	0.845444	FALSE
Kent_24h-VIC_24h	MED19	A0JLT2	S196	0.0108459	0.9823	0.991704	FALSE
Kent_24h-IC19_24h	MED19	A0JLT2	S196	-0.659811	0.297357	0.780877	FALSE
IC19_10h-VIC_10h	MED19	A0JLT2	S196	0.0420531	0.923398	0.964164	FALSE
IC19_24h-VIC_24h	MED19	A0JLT2	S196	0.670656	0.317056	0.756696	FALSE
Kent_10h-Mock_10h	MED19	A0JLT2	S196	0.257844	0.600068	0.792857	FALSE
Kent_24h-Mock_24h	MED19	A0JLT2	S196	-0.380054	0.392279	0.546999	FALSE
IC19_10h-Mock_10h	MED19	A0JLT2	S196	0.0815109	0.867659	0.928791	FALSE
IC19_24h-Mock_24h	MED19	A0JLT2	S196	0.279757	0.652404	0.795163	FALSE
VIC_10h-Mock_10h	MED19	A0JLT2	S196	0.0394578	0.93568	0.962671	FALSE
VIC_24h-Mock_24h	MED19	A0JLT2	S196	-0.3909	0.430177	0.590027	FALSE
Mock_10h-Mock_24h	MED19	A0JLT2	S196	-0.255678	0.603098	0.704877	FALSE
Kent_10h-VIC_10h	MED19	A0JLT2	S226	-0.157639	0.122017	0.239198	FALSE
Kent_10h-IC19_10h	MED19	A0JLT2	S226	-0.171231	0.0952872	0.264401	FALSE
Kent_24h-VIC_24h	MED19	A0JLT2	S226	-0.0478277	0.626211	0.788617	FALSE
Kent_24h-IC19_24h	MED19	A0JLT2	S226	0.0583357	0.595452	0.940524	FALSE
IC19_10h-VIC_10h	MED19	A0JLT2	S226	0.0135919	0.889501	0.947848	FALSE
IC19_24h-VIC_24h	MED19	A0JLT2	S226	-0.106163	0.339176	0.769068	FALSE
Kent_10h-Mock_10h	MED19	A0JLT2	S226	-0.211529	0.0439565	0.166622	FALSE
Kent_24h-Mock_24h	MED19	A0JLT2	S226	-0.411182	0.000664301	0.00343883	FALSE
IC19_10h-Mock_10h	MED19	A0JLT2	S226	-0.0402977	0.681171	0.812442	FALSE
IC19_24h-Mock_24h	MED19	A0JLT2	S226	-0.469518	0.000553099	0.00432997	FALSE
VIC_10h-Mock_10h	MED19	A0JLT2	S226	-0.0538896	0.583552	0.70233	FALSE
VIC_24h-Mock_24h	MED19	A0JLT2	S226	-0.363355	0.00182414	0.010218	FALSE
Mock_10h-Mock_24h	MED19	A0JLT2	S226	-0.0807417	0.414383	0.535249	FALSE
Kent_10h-VIC_10h	UHRF1BP1L	A0JNW5	S1081	0.39779	0.484109	0.636256	FALSE
Kent_10h-IC19_10h	UHRF1BP1L	A0JNW5	S1081	-0.0449637	0.947679	0.978121	FALSE
Kent_24h-VIC_24h	UHRF1BP1L	A0JNW5	S1081	0.996914	0.0544124	0.187691	FALSE
Kent_24h-IC19_24h	UHRF1BP1L	A0JNW5	S1081	1.28085	0.0322261	0.324417	FALSE
IC19_10h-VIC_10h	UHRF1BP1L	A0JNW5	S1081	0.442753	0.523707	0.73475	FALSE
IC19_24h-VIC_24h	UHRF1BP1L	A0JNW5	S1081	-0.28394	0.581968	0.879413	FALSE
Kent_10h-Mock_10h	UHRF1BP1L	A0JNW5	S1081	0.522976	0.363031	0.606787	FALSE
Kent_24h-Mock_24h	UHRF1BP1L	A0JNW5	S1081	2.93563	0.00156394	0.00705837	TRUE
IC19_10h-Mock_10h	UHRF1BP1L	A0JNW5	S1081	0.567939	0.417295	0.60286	FALSE
IC19_24h-Mock_24h	UHRF1BP1L	A0JNW5	S1081	1.65477	0.0374135	0.113147	FALSE
VIC_10h-Mock_10h	UHRF1BP1L	A0JNW5	S1081	0.125186	0.823203	0.885977	FALSE
VIC_24h-Mock_24h	UHRF1BP1L	A0JNW5	S1081	1.93871	0.014743	0.0499275	TRUE
Mock_10h-Mock_24h	UHRF1BP1L	A0JNW5	S1081	1.28389	0.089256	0.162694	FALSE
Kent_10h-VIC_10h	UHRF1BP1L	A0JNW5	S1083	0.316943	0.506888	0.655607	FALSE
Kent_10h-IC19_10h	UHRF1BP1L	A0JNW5	S1083	0.331651	0.48784	0.706238	FALSE
Kent_24h-VIC_24h	UHRF1BP1L	A0JNW5	S1083	1.0373	0.0304516	0.132404	FALSE
Kent_24h-IC19_24h	UHRF1BP1L	A0JNW5	S1083	1.03443	0.0484584	0.393211	FALSE
IC19_10h-VIC_10h	UHRF1BP1L	A0JNW5	S1083	-0.0147083	0.97731	0.989333	FALSE
IC19_24h-VIC_24h	UHRF1BP1L	A0JNW5	S1083	0.00287901	0.995134	0.999425	FALSE
Kent_10h-Mock_10h	UHRF1BP1L	A0JNW5	S1083	0.623785	0.309324	0.555203	FALSE
Kent_24h-Mock_24h	UHRF1BP1L	A0JNW5	S1083	3.30452	3.00732e-05	0.000266371	TRUE
IC19_10h-Mock_10h	UHRF1BP1L	A0JNW5	S1083	0.292134	0.646434	0.788071	FALSE
IC19_24h-Mock_24h	UHRF1BP1L	A0JNW5	S1083	2.2701	0.00114185	0.00770342	TRUE
VIC_10h-Mock_10h	UHRF1BP1L	A0JNW5	S1083	0.306842	0.630128	0.739917	FALSE
VIC_24h-Mock_24h	UHRF1BP1L	A0JNW5	S1083	2.26722	0.000601251	0.00434657	TRUE
Mock_10h-Mock_24h	UHRF1BP1L	A0JNW5	S1083	1.45738	0.0400086	0.0864066	FALSE
Kent_10h-VIC_10h	UHRF1BP1L	A0JNW5	S414	-0.36235	0.503476	0.653146	FALSE
Kent_10h-IC19_10h	UHRF1BP1L	A0JNW5	S414	-0.479576	0.378598	0.613239	FALSE
Kent_24h-VIC_24h	UHRF1BP1L	A0JNW5	S414	0.248702	0.644759	0.800867	FALSE
Kent_24h-IC19_24h	UHRF1BP1L	A0JNW5	S414	-0.346715	0.566139	0.93226	FALSE
IC19_10h-VIC_10h	UHRF1BP1L	A0JNW5	S414	0.117226	0.82748	0.920055	FALSE
IC19_24h-VIC_24h	UHRF1BP1L	A0JNW5	S414	0.595418	0.329659	0.762829	FALSE
Kent_10h-Mock_10h	UHRF1BP1L	A0JNW5	S414	-0.103181	0.847852	0.934335	FALSE
Kent_24h-Mock_24h	UHRF1BP1L	A0JNW5	S414	-0.148309	0.782865	0.865219	FALSE
IC19_10h-Mock_10h	UHRF1BP1L	A0JNW5	S414	0.376395	0.487339	0.664192	FALSE
IC19_24h-Mock_24h	UHRF1BP1L	A0JNW5	S414	0.198406	0.741725	0.854942	FALSE
VIC_10h-Mock_10h	UHRF1BP1L	A0JNW5	S414	0.259169	0.631008	0.740443	FALSE
VIC_24h-Mock_24h	UHRF1BP1L	A0JNW5	S414	-0.397012	0.464219	0.621738	FALSE
Mock_10h-Mock_24h	UHRF1BP1L	A0JNW5	S414	-0.123074	0.819034	0.873633	FALSE
Kent_10h-VIC_10h	UHRF1BP1L	A0JNW5	S414	-0.227377	0.63822	0.763118	FALSE
Kent_10h-VIC_10h	UHRF1BP1L	A0JNW5	S418	-0.227377	0.63822	0.763118	FALSE
Kent_10h-IC19_10h	UHRF1BP1L	A0JNW5	S414	-0.399989	0.411811	0.642489	FALSE
Kent_10h-IC19_10h	UHRF1BP1L	A0JNW5	S418	-0.399989	0.411811	0.642489	FALSE
Kent_24h-VIC_24h	UHRF1BP1L	A0JNW5	S414	0.160063	0.740174	0.860678	FALSE
Kent_24h-VIC_24h	UHRF1BP1L	A0JNW5	S418	0.160063	0.740174	0.860678	FALSE
Kent_24h-IC19_24h	UHRF1BP1L	A0JNW5	S414	0.356846	0.510785	0.913423	FALSE
Kent_24h-IC19_24h	UHRF1BP1L	A0JNW5	S418	0.356846	0.510785	0.913423	FALSE
IC19_10h-VIC_10h	UHRF1BP1L	A0JNW5	S414	0.172612	0.720708	0.862218	FALSE
IC19_10h-VIC_10h	UHRF1BP1L	A0JNW5	S418	0.172612	0.720708	0.862218	FALSE
IC19_24h-VIC_24h	UHRF1BP1L	A0JNW5	S414	-0.196783	0.715473	0.925299	FALSE
IC19_24h-VIC_24h	UHRF1BP1L	A0JNW5	S418	-0.196783	0.715473	0.925299	FALSE
Kent_10h-Mock_10h	UHRF1BP1L	A0JNW5	S414	0.0263289	0.956418	0.983575	FALSE
Kent_10h-Mock_10h	UHRF1BP1L	A0JNW5	S418	0.0263289	0.956418	0.983575	FALSE
Kent_24h-Mock_24h	UHRF1BP1L	A0JNW5	S414	1.53215	0.00556565	0.0200095	TRUE
Kent_24h-Mock_24h	UHRF1BP1L	A0JNW5	S418	1.53215	0.00556565	0.0200095	TRUE
IC19_10h-Mock_10h	UHRF1BP1L	A0JNW5	S414	0.426318	0.382453	0.571367	FALSE
IC19_10h-Mock_10h	UHRF1BP1L	A0JNW5	S418	0.426318	0.382453	0.571367	FALSE
IC19_24h-Mock_24h	UHRF1BP1L	A0JNW5	S414	1.1753	0.0423546	0.124095	FALSE
IC19_24h-Mock_24h	UHRF1BP1L	A0JNW5	S418	1.1753	0.0423546	0.124095	FALSE
VIC_10h-Mock_10h	UHRF1BP1L	A0JNW5	S414	0.253706	0.600174	0.716355	FALSE
VIC_10h-Mock_10h	UHRF1BP1L	A0JNW5	S418	0.253706	0.600174	0.716355	FALSE
VIC_24h-Mock_24h	UHRF1BP1L	A0JNW5	S414	1.37208	0.0110862	0.040214	TRUE
VIC_24h-Mock_24h	UHRF1BP1L	A0JNW5	S418	1.37208	0.0110862	0.040214	TRUE
Mock_10h-Mock_24h	UHRF1BP1L	A0JNW5	S414	1.3521	0.0120748	0.0334135	TRUE
Mock_10h-Mock_24h	UHRF1BP1L	A0JNW5	S418	1.3521	0.0120748	0.0334135	TRUE
Kent_10h-VIC_10h	UHRF1BP1L	A0JNW5	S414	-0.0519339	0.86241	0.920742	FALSE
Kent_10h-VIC_10h	UHRF1BP1L	A0JNW5	S423	-0.0519339	0.86241	0.920742	FALSE
Kent_10h-IC19_10h	UHRF1BP1L	A0JNW5	S414	-0.850459	0.0112841	0.0675969	FALSE
Kent_10h-IC19_10h	UHRF1BP1L	A0JNW5	S423	-0.850459	0.0112841	0.0675969	FALSE
Kent_24h-VIC_24h	UHRF1BP1L	A0JNW5	S414	-0.106346	0.723111	0.851012	FALSE
Kent_24h-VIC_24h	UHRF1BP1L	A0JNW5	S423	-0.106346	0.723111	0.851012	FALSE
Kent_24h-IC19_24h	UHRF1BP1L	A0JNW5	S414	0.117077	0.727165	0.969262	FALSE
Kent_24h-IC19_24h	UHRF1BP1L	A0JNW5	S423	0.117077	0.727165	0.969262	FALSE
IC19_10h-VIC_10h	UHRF1BP1L	A0JNW5	S414	0.798526	0.0161036	0.117955	FALSE
IC19_10h-VIC_10h	UHRF1BP1L	A0JNW5	S423	0.798526	0.0161036	0.117955	FALSE
IC19_24h-VIC_24h	UHRF1BP1L	A0JNW5	S414	-0.223424	0.507841	0.84833	FALSE
IC19_24h-VIC_24h	UHRF1BP1L	A0JNW5	S423	-0.223424	0.507841	0.84833	FALSE
Kent_10h-Mock_10h	UHRF1BP1L	A0JNW5	S414	0.208357	0.4902	0.713754	FALSE
Kent_10h-Mock_10h	UHRF1BP1L	A0JNW5	S423	0.208357	0.4902	0.713754	FALSE
Kent_24h-Mock_24h	UHRF1BP1L	A0JNW5	S414	0.445171	0.151494	0.273858	FALSE
Kent_24h-Mock_24h	UHRF1BP1L	A0JNW5	S423	0.445171	0.151494	0.273858	FALSE
IC19_10h-Mock_10h	UHRF1BP1L	A0JNW5	S414	1.05882	0.00265532	0.0164434	TRUE
IC19_10h-Mock_10h	UHRF1BP1L	A0JNW5	S423	1.05882	0.00265532	0.0164434	TRUE
IC19_24h-Mock_24h	UHRF1BP1L	A0JNW5	S414	0.328093	0.334935	0.531066	FALSE
IC19_24h-Mock_24h	UHRF1BP1L	A0JNW5	S423	0.328093	0.334935	0.531066	FALSE
VIC_10h-Mock_10h	UHRF1BP1L	A0JNW5	S414	0.260291	0.390829	0.529442	FALSE
VIC_10h-Mock_10h	UHRF1BP1L	A0JNW5	S423	0.260291	0.390829	0.529442	FALSE
VIC_24h-Mock_24h	UHRF1BP1L	A0JNW5	S414	0.551517	0.0807892	0.178973	FALSE
VIC_24h-Mock_24h	UHRF1BP1L	A0JNW5	S423	0.551517	0.0807892	0.178973	FALSE
Mock_10h-Mock_24h	UHRF1BP1L	A0JNW5	S414	0.520334	0.0976563	0.174707	FALSE
Mock_10h-Mock_24h	UHRF1BP1L	A0JNW5	S423	0.520334	0.0976563	0.174707	FALSE
Kent_10h-VIC_10h	UHRF1BP1L	A0JNW5	S414	-0.585458	0.199315	0.341381	FALSE
Kent_10h-VIC_10h	UHRF1BP1L	A0JNW5	T420	-0.585458	0.199315	0.341381	FALSE
Kent_10h-IC19_10h	UHRF1BP1L	A0JNW5	S414	-0.883116	0.0609945	0.199551	FALSE
Kent_10h-IC19_10h	UHRF1BP1L	A0JNW5	T420	-0.883116	0.0609945	0.199551	FALSE
Kent_24h-VIC_24h	UHRF1BP1L	A0JNW5	S414	0.261694	0.55733	0.738966	FALSE
Kent_24h-VIC_24h	UHRF1BP1L	A0JNW5	T420	0.261694	0.55733	0.738966	FALSE
Kent_24h-IC19_24h	UHRF1BP1L	A0JNW5	S414	0.36651	0.463771	0.891567	FALSE
Kent_24h-IC19_24h	UHRF1BP1L	A0JNW5	T420	0.36651	0.463771	0.891567	FALSE
IC19_10h-VIC_10h	UHRF1BP1L	A0JNW5	S414	0.297658	0.505212	0.721723	FALSE
IC19_10h-VIC_10h	UHRF1BP1L	A0JNW5	T420	0.297658	0.505212	0.721723	FALSE
IC19_24h-VIC_24h	UHRF1BP1L	A0JNW5	S414	-0.104816	0.832648	0.962582	FALSE
IC19_24h-VIC_24h	UHRF1BP1L	A0JNW5	T420	-0.104816	0.832648	0.962582	FALSE
Kent_10h-Mock_10h	UHRF1BP1L	A0JNW5	S414	0.458815	0.309316	0.555203	FALSE
Kent_10h-Mock_10h	UHRF1BP1L	A0JNW5	T420	0.458815	0.309316	0.555203	FALSE
Kent_24h-Mock_24h	UHRF1BP1L	A0JNW5	S414	2.04236	0.00029372	0.00175744	TRUE
Kent_24h-Mock_24h	UHRF1BP1L	A0JNW5	T420	2.04236	0.00029372	0.00175744	TRUE
IC19_10h-Mock_10h	UHRF1BP1L	A0JNW5	S414	1.34193	0.00765717	0.0360465	TRUE
IC19_10h-Mock_10h	UHRF1BP1L	A0JNW5	T420	1.34193	0.00765717	0.0360465	TRUE
IC19_24h-Mock_24h	UHRF1BP1L	A0JNW5	S414	1.67585	0.00366207	0.0192139	TRUE
IC19_24h-Mock_24h	UHRF1BP1L	A0JNW5	T420	1.67585	0.00366207	0.0192139	TRUE
VIC_10h-Mock_10h	UHRF1BP1L	A0JNW5	S414	1.04427	0.0301133	0.0761582	FALSE
VIC_10h-Mock_10h	UHRF1BP1L	A0JNW5	T420	1.04427	0.0301133	0.0761582	FALSE
VIC_24h-Mock_24h	UHRF1BP1L	A0JNW5	S414	1.78067	0.000977415	0.00632045	TRUE
VIC_24h-Mock_24h	UHRF1BP1L	A0JNW5	T420	1.78067	0.000977415	0.00632045	TRUE
Mock_10h-Mock_24h	UHRF1BP1L	A0JNW5	S414	1.29837	0.00938653	0.0273773	TRUE
Mock_10h-Mock_24h	UHRF1BP1L	A0JNW5	T420	1.29837	0.00938653	0.0273773	TRUE
Kent_10h-VIC_10h	UHRF1BP1L	A0JNW5	S414	-1.59572	0.0879131	0.186894	FALSE
Kent_10h-VIC_10h	UHRF1BP1L	A0JNW5	T429	-1.59572	0.0879131	0.186894	FALSE
Kent_10h-IC19_10h	UHRF1BP1L	A0JNW5	S414	-2.11023	0.0505944	0.177022	FALSE
Kent_10h-IC19_10h	UHRF1BP1L	A0JNW5	T429	-2.11023	0.0505944	0.177022	FALSE
Kent_24h-VIC_24h	UHRF1BP1L	A0JNW5	S414	0.304119	0.800038	0.896289	FALSE
Kent_24h-VIC_24h	UHRF1BP1L	A0JNW5	T429	0.304119	0.800038	0.896289	FALSE
Kent_24h-IC19_24h	UHRF1BP1L	A0JNW5	S414	-0.570442	0.636479	0.950995	FALSE
Kent_24h-IC19_24h	UHRF1BP1L	A0JNW5	T429	-0.570442	0.636479	0.950995	FALSE
IC19_10h-VIC_10h	UHRF1BP1L	A0JNW5	S414	0.51451	0.590552	0.78242	FALSE
IC19_10h-VIC_10h	UHRF1BP1L	A0JNW5	T429	0.51451	0.590552	0.78242	FALSE
IC19_24h-VIC_24h	UHRF1BP1L	A0JNW5	S414	0.874561	0.555719	0.868533	FALSE
IC19_24h-VIC_24h	UHRF1BP1L	A0JNW5	T429	0.874561	0.555719	0.868533	FALSE
Kent_10h-Mock_10h	UHRF1BP1L	A0JNW5	S414	-1.26981	0.204018	0.435447	FALSE
Kent_10h-Mock_10h	UHRF1BP1L	A0JNW5	T429	-1.26981	0.204018	0.435447	FALSE
IC19_10h-Mock_10h	UHRF1BP1L	A0JNW5	S414	0.840417	0.427621	0.611987	FALSE
IC19_10h-Mock_10h	UHRF1BP1L	A0JNW5	T429	0.840417	0.427621	0.611987	FALSE
VIC_10h-Mock_10h	UHRF1BP1L	A0JNW5	S414	0.325907	0.731786	0.818293	FALSE
VIC_10h-Mock_10h	UHRF1BP1L	A0JNW5	T429	0.325907	0.731786	0.818293	FALSE
Kent_10h-VIC_10h	UHRF1BP1L	A0JNW5	S418	-1.04986	0.00819609	0.0317695	TRUE
Kent_10h-IC19_10h	UHRF1BP1L	A0JNW5	S418	-0.636446	0.0847819	0.246531	FALSE
Kent_24h-VIC_24h	UHRF1BP1L	A0JNW5	S418	-0.777077	0.0396281	0.155201	FALSE
Kent_24h-IC19_24h	UHRF1BP1L	A0JNW5	S418	-0.8837	0.0367847	0.34617	FALSE
IC19_10h-VIC_10h	UHRF1BP1L	A0JNW5	S418	-0.413412	0.249191	0.494526	FALSE
IC19_24h-VIC_24h	UHRF1BP1L	A0JNW5	S418	0.106623	0.785901	0.947485	FALSE
Kent_10h-Mock_10h	UHRF1BP1L	A0JNW5	S418	-0.460248	0.201898	0.433065	FALSE
Kent_24h-Mock_24h	UHRF1BP1L	A0JNW5	S418	-2.06057	2.54365e-05	0.000231609	TRUE
IC19_10h-Mock_10h	UHRF1BP1L	A0JNW5	S418	0.176198	0.616825	0.767647	FALSE
IC19_24h-Mock_24h	UHRF1BP1L	A0JNW5	S418	-1.17687	0.00806327	0.0353613	TRUE
VIC_10h-Mock_10h	UHRF1BP1L	A0JNW5	S418	0.58961	0.107906	0.203259	FALSE
VIC_24h-Mock_24h	UHRF1BP1L	A0JNW5	S418	-1.28349	0.00204519	0.0111824	TRUE
Mock_10h-Mock_24h	UHRF1BP1L	A0JNW5	S418	-0.782995	0.0383411	0.0835825	FALSE
Kent_10h-VIC_10h	UHRF1BP1L	A0JNW5	S423	-0.371867	0.482573	0.635028	FALSE
Kent_10h-IC19_10h	UHRF1BP1L	A0JNW5	S423	-0.592978	0.268882	0.502115	FALSE
Kent_24h-VIC_24h	UHRF1BP1L	A0JNW5	S423	0.0381435	0.942101	0.972911	FALSE
Kent_24h-IC19_24h	UHRF1BP1L	A0JNW5	S423	0.972094	0.112964	0.553646	FALSE
IC19_10h-VIC_10h	UHRF1BP1L	A0JNW5	S423	0.22111	0.674641	0.834447	FALSE
IC19_24h-VIC_24h	UHRF1BP1L	A0JNW5	S423	-0.93395	0.126609	0.596057	FALSE
Kent_10h-Mock_10h	UHRF1BP1L	A0JNW5	S423	-0.711861	0.188306	0.416626	FALSE
Kent_24h-Mock_24h	UHRF1BP1L	A0JNW5	S423	0.548456	0.305054	0.458314	FALSE
IC19_10h-Mock_10h	UHRF1BP1L	A0JNW5	S423	-0.118884	0.821053	0.901943	FALSE
IC19_24h-Mock_24h	UHRF1BP1L	A0JNW5	S423	-0.423638	0.474457	0.658469	FALSE
VIC_10h-Mock_10h	UHRF1BP1L	A0JNW5	S423	-0.339994	0.52031	0.648753	FALSE
VIC_24h-Mock_24h	UHRF1BP1L	A0JNW5	S423	0.510313	0.338774	0.500785	FALSE
Mock_10h-Mock_24h	UHRF1BP1L	A0JNW5	S423	1.0015	0.0715278	0.136413	FALSE
Kent_10h-VIC_10h	UHRF1BP1L	A0JNW5	S987	2.10366	0.0479939	0.119409	FALSE
Kent_10h-IC19_10h	UHRF1BP1L	A0JNW5	S987	1.14934	0.321271	0.558245	FALSE
Kent_24h-VIC_24h	UHRF1BP1L	A0JNW5	S987	0.345138	0.75795	0.871053	FALSE
Kent_24h-IC19_24h	UHRF1BP1L	A0JNW5	S987	-0.101252	0.927726	0.992049	FALSE
IC19_10h-VIC_10h	UHRF1BP1L	A0JNW5	S987	0.954327	0.404933	0.640723	FALSE
IC19_24h-VIC_24h	UHRF1BP1L	A0JNW5	S987	0.44639	0.730194	0.930123	FALSE
Kent_10h-Mock_10h	UHRF1BP1L	A0JNW5	S987	0.805587	0.34898	0.594051	FALSE
Kent_24h-Mock_24h	UHRF1BP1L	A0JNW5	S987	1.30253	0.148673	0.270203	FALSE
IC19_10h-Mock_10h	UHRF1BP1L	A0JNW5	S987	-0.343748	0.744866	0.85465	FALSE
IC19_24h-Mock_24h	UHRF1BP1L	A0JNW5	S987	1.40379	0.209281	0.387039	FALSE
VIC_10h-Mock_10h	UHRF1BP1L	A0JNW5	S987	-1.29808	0.14987	0.260973	FALSE
VIC_24h-Mock_24h	UHRF1BP1L	A0JNW5	S987	0.957397	0.377098	0.539235	FALSE
Mock_10h-Mock_24h	UHRF1BP1L	A0JNW5	S987	0.186757	0.802247	0.860985	FALSE
Kent_10h-VIC_10h	UHRF1BP1L	A0JNW5	S989	-0.30766	0.38303	0.542343	FALSE
Kent_10h-IC19_10h	UHRF1BP1L	A0JNW5	S989	-0.108438	0.755803	0.886598	FALSE
Kent_24h-VIC_24h	UHRF1BP1L	A0JNW5	S989	-0.150589	0.666306	0.81539	FALSE
Kent_24h-IC19_24h	UHRF1BP1L	A0JNW5	S989	0.138173	0.72314	0.969262	FALSE
IC19_10h-VIC_10h	UHRF1BP1L	A0JNW5	S989	-0.199222	0.569264	0.767119	FALSE
IC19_24h-VIC_24h	UHRF1BP1L	A0JNW5	S989	-0.288763	0.462278	0.829436	FALSE
Kent_10h-Mock_10h	UHRF1BP1L	A0JNW5	S989	-0.22427	0.522334	0.738739	FALSE
Kent_24h-Mock_24h	UHRF1BP1L	A0JNW5	S989	-1.16194	0.00400698	0.0153157	TRUE
IC19_10h-Mock_10h	UHRF1BP1L	A0JNW5	S989	-0.115831	0.739796	0.851485	FALSE
IC19_24h-Mock_24h	UHRF1BP1L	A0JNW5	S989	-1.30011	0.00398502	0.0205101	TRUE
VIC_10h-Mock_10h	UHRF1BP1L	A0JNW5	S989	0.0833906	0.810855	0.877482	FALSE
VIC_24h-Mock_24h	UHRF1BP1L	A0JNW5	S989	-1.01135	0.00985071	0.036821	TRUE
Mock_10h-Mock_24h	UHRF1BP1L	A0JNW5	S989	-0.862592	0.023575	0.0568531	FALSE
Kent_10h-VIC_10h	UHRF1BP1L	A0JNW5	T420	-0.315884	0.0843921	0.181327	FALSE
Kent_10h-IC19_10h	UHRF1BP1L	A0JNW5	T420	-0.443589	0.020287	0.100195	FALSE
Kent_24h-VIC_24h	UHRF1BP1L	A0JNW5	T420	-0.0623686	0.720278	0.849459	FALSE
Kent_24h-IC19_24h	UHRF1BP1L	A0JNW5	T420	-0.13547	0.489244	0.904625	FALSE
IC19_10h-VIC_10h	UHRF1BP1L	A0JNW5	T420	0.127705	0.466514	0.691914	FALSE
IC19_24h-VIC_24h	UHRF1BP1L	A0JNW5	T420	0.0731016	0.707423	0.92329	FALSE
Kent_10h-Mock_10h	UHRF1BP1L	A0JNW5	T420	-0.407672	0.0307005	0.133014	FALSE
Kent_24h-Mock_24h	UHRF1BP1L	A0JNW5	T420	-0.487495	0.0121122	0.0378006	FALSE
IC19_10h-Mock_10h	UHRF1BP1L	A0JNW5	T420	0.0359166	0.836387	0.912148	FALSE
IC19_24h-Mock_24h	UHRF1BP1L	A0JNW5	T420	-0.352025	0.0853064	0.207697	FALSE
VIC_10h-Mock_10h	UHRF1BP1L	A0JNW5	T420	-0.0917881	0.599124	0.715382	FALSE
VIC_24h-Mock_24h	UHRF1BP1L	A0JNW5	T420	-0.425127	0.0251271	0.0751167	FALSE
Mock_10h-Mock_24h	UHRF1BP1L	A0JNW5	T420	0.147885	0.400537	0.521635	FALSE
Kent_24h-VIC_24h	SHTN1	A0MZ66	S101	1.47045	0.00215288	0.0252413	TRUE
Kent_24h-IC19_24h	SHTN1	A0MZ66	S101	0.876553	0.027139	0.300134	FALSE
IC19_24h-VIC_24h	SHTN1	A0MZ66	S101	0.593901	0.0904333	0.550669	FALSE
Kent_24h-Mock_24h	SHTN1	A0MZ66	S101	2.7663	0.000585466	0.00310305	TRUE
IC19_24h-Mock_24h	SHTN1	A0MZ66	S101	1.88975	0.00422484	0.0214453	TRUE
VIC_24h-Mock_24h	SHTN1	A0MZ66	S101	1.29585	0.0153454	0.0514279	FALSE
Kent_10h-VIC_10h	SHTN1	A0MZ66	S249	-1.26044	1.21402e-06	0.00011386	TRUE
Kent_10h-IC19_10h	SHTN1	A0MZ66	S249	-1.05774	9.55655e-06	0.000939119	TRUE
Kent_24h-VIC_24h	SHTN1	A0MZ66	S249	0.944305	3.32698e-05	0.00186094	FALSE
Kent_24h-IC19_24h	SHTN1	A0MZ66	S249	0.351654	0.0712725	0.464806	FALSE
IC19_10h-VIC_10h	SHTN1	A0MZ66	S249	-0.202702	0.230102	0.47183	FALSE
IC19_24h-VIC_24h	SHTN1	A0MZ66	S249	0.592651	0.00515209	0.259749	FALSE
Kent_10h-Mock_10h	SHTN1	A0MZ66	S249	-0.508764	0.00674492	0.0497156	FALSE
Kent_24h-Mock_24h	SHTN1	A0MZ66	S249	1.53241	1.03584e-07	2.49828e-06	TRUE
IC19_10h-Mock_10h	SHTN1	A0MZ66	S249	0.548979	0.00405616	0.0225921	FALSE
IC19_24h-Mock_24h	SHTN1	A0MZ66	S249	1.18076	9.72585e-06	0.000169332	TRUE
VIC_10h-Mock_10h	SHTN1	A0MZ66	S249	0.751681	0.000321177	0.00249233	FALSE
VIC_24h-Mock_24h	SHTN1	A0MZ66	S249	0.588107	0.00247148	0.0128851	FALSE
Mock_10h-Mock_24h	SHTN1	A0MZ66	S249	-0.70547	0.000567045	0.00314336	FALSE
Kent_10h-VIC_10h	SHTN1	A0MZ66	S494	1.43865	0.000770816	0.0055926	TRUE
Kent_10h-IC19_10h	SHTN1	A0MZ66	S494	0.536066	0.087467	0.251334	FALSE
Kent_24h-VIC_24h	SHTN1	A0MZ66	S494	0.590654	0.0412502	0.159122	FALSE
Kent_24h-IC19_24h	SHTN1	A0MZ66	S494	0.357886	0.236446	0.729286	FALSE
IC19_10h-VIC_10h	SHTN1	A0MZ66	S494	0.902587	0.00910827	0.0877512	FALSE
IC19_24h-VIC_24h	SHTN1	A0MZ66	S494	0.232768	0.432657	0.816926	FALSE
Kent_10h-Mock_10h	SHTN1	A0MZ66	S494	0.0138483	0.965511	0.986559	FALSE
Kent_24h-Mock_24h	SHTN1	A0MZ66	S494	2.88101	6.82152e-07	1.15611e-05	TRUE
IC19_10h-Mock_10h	SHTN1	A0MZ66	S494	-0.522217	0.0948909	0.223573	FALSE
IC19_24h-Mock_24h	SHTN1	A0MZ66	S494	2.52313	6.08886e-06	0.000116193	TRUE
VIC_10h-Mock_10h	SHTN1	A0MZ66	S494	-1.4248	0.00082868	0.00498985	TRUE
VIC_24h-Mock_24h	SHTN1	A0MZ66	S494	2.29036	6.4241e-06	0.000115624	TRUE
Mock_10h-Mock_24h	SHTN1	A0MZ66	S494	1.42341	0.000834755	0.00420201	TRUE
Kent_10h-VIC_10h	SHTN1	A0MZ66	S506	-0.0346677	0.642111	0.766149	FALSE
Kent_10h-IC19_10h	SHTN1	A0MZ66	S506	0.264738	0.00250974	0.0263558	FALSE
Kent_24h-VIC_24h	SHTN1	A0MZ66	S506	0.251834	0.00360515	0.0355248	FALSE
Kent_24h-IC19_24h	SHTN1	A0MZ66	S506	0.282519	0.00351929	0.107115	FALSE
IC19_10h-VIC_10h	SHTN1	A0MZ66	S506	-0.299405	0.000953329	0.029875	FALSE
IC19_24h-VIC_24h	SHTN1	A0MZ66	S506	-0.0306848	0.712549	0.924168	FALSE
Kent_10h-Mock_10h	SHTN1	A0MZ66	S506	0.143818	0.0678811	0.221724	FALSE
Kent_24h-Mock_24h	SHTN1	A0MZ66	S506	0.32915	0.000420542	0.0023669	FALSE
IC19_10h-Mock_10h	SHTN1	A0MZ66	S506	-0.120919	0.118822	0.262161	FALSE
IC19_24h-Mock_24h	SHTN1	A0MZ66	S506	0.046631	0.5767	0.741466	FALSE
VIC_10h-Mock_10h	SHTN1	A0MZ66	S506	0.178486	0.0274715	0.0709692	FALSE
VIC_24h-Mock_24h	SHTN1	A0MZ66	S506	0.0773158	0.306885	0.467673	FALSE
Mock_10h-Mock_24h	SHTN1	A0MZ66	S506	-0.305358	0.000808421	0.0041007	FALSE
Kent_10h-VIC_10h	SHTN1	A0MZ66	T487	0.504428	0.0596237	0.140619	FALSE
Kent_10h-IC19_10h	SHTN1	A0MZ66	T487	1.09239	0.000632446	0.0110046	TRUE
Kent_24h-VIC_24h	SHTN1	A0MZ66	T487	0.558396	0.0398011	0.155643	FALSE
Kent_24h-IC19_24h	SHTN1	A0MZ66	T487	0.392014	0.175088	0.659524	FALSE
IC19_10h-VIC_10h	SHTN1	A0MZ66	T487	-0.587966	0.0317706	0.163683	FALSE
IC19_24h-VIC_24h	SHTN1	A0MZ66	T487	0.166383	0.553158	0.867688	FALSE
Kent_10h-Mock_10h	SHTN1	A0MZ66	T487	1.5373	8.27162e-05	0.00271875	TRUE
Kent_24h-Mock_24h	SHTN1	A0MZ66	T487	1.57535	6.55437e-05	0.000511315	TRUE
IC19_10h-Mock_10h	SHTN1	A0MZ66	T487	0.444902	0.127535	0.275163	FALSE
IC19_24h-Mock_24h	SHTN1	A0MZ66	T487	1.18333	0.00165375	0.0102283	TRUE
VIC_10h-Mock_10h	SHTN1	A0MZ66	T487	1.03287	0.00229635	0.0107324	TRUE
VIC_24h-Mock_24h	SHTN1	A0MZ66	T487	1.01695	0.00256552	0.0132843	TRUE
Mock_10h-Mock_24h	SHTN1	A0MZ66	T487	-1.34824	0.000593691	0.00324231	TRUE
Kent_10h-IC19_10h	SHTN1	A0MZ66	T496	1.58309	0.0766699	0.231391	FALSE
Kent_24h-VIC_24h	SHTN1	A0MZ66	T496	0.693006	0.247188	0.466754	FALSE
Kent_24h-IC19_24h	SHTN1	A0MZ66	T496	0.305151	0.637621	0.951058	FALSE
IC19_24h-VIC_24h	SHTN1	A0MZ66	T496	0.387855	0.55094	0.86685	FALSE
Kent_10h-Mock_10h	SHTN1	A0MZ66	T496	0.247442	0.761811	0.890478	FALSE
Kent_24h-Mock_24h	SHTN1	A0MZ66	T496	2.84716	0.000658837	0.00341961	TRUE
IC19_10h-Mock_10h	SHTN1	A0MZ66	T496	-1.33565	0.201763	0.373653	FALSE
IC19_24h-Mock_24h	SHTN1	A0MZ66	T496	2.54201	0.00284075	0.0156835	TRUE
VIC_24h-Mock_24h	SHTN1	A0MZ66	T496	2.15416	0.00392488	0.0185163	TRUE
Mock_10h-Mock_24h	SHTN1	A0MZ66	T496	0.436975	0.594525	0.698098	FALSE
Kent_10h-VIC_10h	SHTN1	A0MZ66	T537	0.666468	0.0953338	0.198728	FALSE
Kent_10h-IC19_10h	SHTN1	A0MZ66	T537	-0.264401	0.484293	0.703217	FALSE
Kent_24h-VIC_24h	SHTN1	A0MZ66	T537	0.43328	0.174231	0.380087	FALSE
Kent_24h-IC19_24h	SHTN1	A0MZ66	T537	-0.0185165	0.956714	0.995418	FALSE
IC19_10h-VIC_10h	SHTN1	A0MZ66	T537	0.930869	0.0270776	0.151826	FALSE
IC19_24h-VIC_24h	SHTN1	A0MZ66	T537	0.451797	0.202635	0.671117	FALSE
Kent_10h-Mock_10h	SHTN1	A0MZ66	T537	0.284649	0.452279	0.683891	FALSE
Kent_24h-Mock_24h	SHTN1	A0MZ66	T537	1.0672	0.00433318	0.0163388	TRUE
IC19_10h-Mock_10h	SHTN1	A0MZ66	T537	0.54905	0.160982	0.321889	FALSE
IC19_24h-Mock_24h	SHTN1	A0MZ66	T537	1.08572	0.00765503	0.0339618	TRUE
VIC_10h-Mock_10h	SHTN1	A0MZ66	T537	-0.381818	0.318337	0.455253	FALSE
VIC_24h-Mock_24h	SHTN1	A0MZ66	T537	0.633918	0.0570341	0.138614	FALSE
Mock_10h-Mock_24h	SHTN1	A0MZ66	T537	0.878636	0.0232046	0.0561764	FALSE
Kent_10h-VIC_10h	BICDL2	A1A5D9	S277	-1.06037	0.377663	0.536769	FALSE
Kent_10h-VIC_10h	BICDL2	A1A5D9	S36	-1.21909	0.0019225	0.0107941	TRUE
Kent_10h-IC19_10h	BICDL2	A1A5D9	S36	-1.16041	0.00276291	0.0278376	TRUE
Kent_24h-VIC_24h	BICDL2	A1A5D9	S36	0.214964	0.512912	0.70551	FALSE
Kent_24h-IC19_24h	BICDL2	A1A5D9	S36	-0.073203	0.840915	0.985857	FALSE
IC19_10h-VIC_10h	BICDL2	A1A5D9	S36	-0.058676	0.857226	0.933555	FALSE
IC19_24h-VIC_24h	BICDL2	A1A5D9	S36	0.288167	0.434291	0.817714	FALSE
Kent_10h-Mock_10h	BICDL2	A1A5D9	S36	1.17804	0.00535967	0.0429963	TRUE
Kent_24h-Mock_24h	BICDL2	A1A5D9	S36	0.719264	0.0413354	0.101437	FALSE
IC19_10h-Mock_10h	BICDL2	A1A5D9	S36	2.33845	1.32911e-05	0.000323236	TRUE
IC19_24h-Mock_24h	BICDL2	A1A5D9	S36	0.792466	0.0439553	0.127675	FALSE
VIC_10h-Mock_10h	BICDL2	A1A5D9	S36	2.39713	1.01673e-05	0.000205659	TRUE
VIC_24h-Mock_24h	BICDL2	A1A5D9	S36	0.504299	0.137576	0.263627	FALSE
Mock_10h-Mock_24h	BICDL2	A1A5D9	S36	-1.94878	8.65184e-05	0.000815821	TRUE
Kent_10h-VIC_10h	ODAM	A1E959	S245	0.520937	0.216186	0.36158	FALSE
Kent_10h-IC19_10h	ODAM	A1E959	S245	0.142571	0.62992	0.809032	FALSE
Kent_24h-VIC_24h	ODAM	A1E959	S245	-1.04176	0.0537583	0.186302	FALSE
IC19_10h-VIC_10h	ODAM	A1E959	S245	0.378366	0.327948	0.57276	FALSE
Kent_10h-Mock_10h	ODAM	A1E959	S245	0.106319	0.741527	0.877678	FALSE
Kent_24h-Mock_24h	ODAM	A1E959	S245	-0.055658	0.880677	0.929525	FALSE
IC19_10h-Mock_10h	ODAM	A1E959	S245	-0.036252	0.901542	0.947737	FALSE
VIC_10h-Mock_10h	ODAM	A1E959	S245	-0.414618	0.31348	0.450482	FALSE
VIC_24h-Mock_24h	ODAM	A1E959	S245	0.986104	0.0322098	0.0904269	FALSE
Mock_10h-Mock_24h	ODAM	A1E959	S245	0.197169	0.509077	0.623174	FALSE
Kent_10h-VIC_10h	FAM168B	A1KXE4	S10	0.125286	0.812905	0.889835	FALSE
Kent_10h-IC19_10h	FAM168B	A1KXE4	S10	-0.718188	0.144456	0.342479	FALSE
Kent_24h-VIC_24h	FAM168B	A1KXE4	S10	0.500781	0.299321	0.520606	FALSE
Kent_24h-IC19_24h	FAM168B	A1KXE4	S10	-0.138265	0.793984	0.978015	FALSE
IC19_10h-VIC_10h	FAM168B	A1KXE4	S10	0.843474	0.126715	0.338493	FALSE
IC19_24h-VIC_24h	FAM168B	A1KXE4	S10	0.639045	0.23888	0.703724	FALSE
Kent_10h-Mock_10h	FAM168B	A1KXE4	S10	0.123857	0.793676	0.906929	FALSE
Kent_24h-Mock_24h	FAM168B	A1KXE4	S10	0.682687	0.163841	0.290175	FALSE
IC19_10h-Mock_10h	FAM168B	A1KXE4	S10	0.842045	0.0914245	0.217953	FALSE
IC19_24h-Mock_24h	FAM168B	A1KXE4	S10	0.820952	0.136331	0.289647	FALSE
VIC_10h-Mock_10h	FAM168B	A1KXE4	S10	-0.00142825	0.997845	0.998769	FALSE
VIC_24h-Mock_24h	FAM168B	A1KXE4	S10	0.181907	0.701302	0.810134	FALSE
Mock_10h-Mock_24h	FAM168B	A1KXE4	S10	-0.473232	0.325692	0.446704	FALSE
Kent_10h-VIC_10h	FAM168B	A1KXE4	S6	-0.828831	0.000960572	0.00658189	FALSE
Kent_10h-IC19_10h	FAM168B	A1KXE4	S6	-0.272788	0.0699376	0.217515	FALSE
Kent_24h-VIC_24h	FAM168B	A1KXE4	S6	-0.262663	0.0796495	0.237574	FALSE
Kent_24h-IC19_24h	FAM168B	A1KXE4	S6	-0.273021	0.10056	0.526644	FALSE
IC19_10h-VIC_10h	FAM168B	A1KXE4	S6	-0.556043	0.0137578	0.108186	FALSE
IC19_24h-VIC_24h	FAM168B	A1KXE4	S6	0.0103575	0.947554	0.990714	FALSE
Kent_10h-Mock_10h	FAM168B	A1KXE4	S6	-0.0366682	0.794838	0.907863	FALSE
Kent_24h-Mock_24h	FAM168B	A1KXE4	S6	-0.560696	0.00135391	0.00625882	FALSE
IC19_10h-Mock_10h	FAM168B	A1KXE4	S6	0.23612	0.111157	0.250205	FALSE
IC19_24h-Mock_24h	FAM168B	A1KXE4	S6	-0.287675	0.0852713	0.20767	FALSE
VIC_10h-Mock_10h	FAM168B	A1KXE4	S6	0.792163	0.00136411	0.00723591	FALSE
VIC_24h-Mock_24h	FAM168B	A1KXE4	S6	-0.298033	0.0502722	0.126351	FALSE
Mock_10h-Mock_24h	FAM168B	A1KXE4	S6	-0.928483	1.42387e-05	0.000239239	FALSE
Kent_10h-VIC_10h	FAM168B	A1KXE4	S9	-1.9507	0.000742187	0.00543586	TRUE
Kent_10h-IC19_10h	FAM168B	A1KXE4	S9	-1.5694	0.0027934	0.0279391	TRUE
Kent_24h-VIC_24h	FAM168B	A1KXE4	S9	0.252822	0.385022	0.602552	FALSE
Kent_24h-IC19_24h	FAM168B	A1KXE4	S9	-0.0806074	0.822653	0.983107	FALSE
IC19_10h-VIC_10h	FAM168B	A1KXE4	S9	-0.381302	0.241439	0.485342	FALSE
IC19_24h-VIC_24h	FAM168B	A1KXE4	S9	0.333429	0.392771	0.799747	FALSE
Kent_10h-Mock_10h	FAM168B	A1KXE4	S9	0.0611976	0.872439	0.945536	FALSE
Kent_24h-Mock_24h	FAM168B	A1KXE4	S9	-0.307057	0.247412	0.393037	FALSE
IC19_10h-Mock_10h	FAM168B	A1KXE4	S9	1.63059	0.000638309	0.00570449	TRUE
IC19_24h-Mock_24h	FAM168B	A1KXE4	S9	-0.22645	0.533498	0.706882	FALSE
VIC_10h-Mock_10h	FAM168B	A1KXE4	S9	2.0119	0.000156672	0.00145871	TRUE
VIC_24h-Mock_24h	FAM168B	A1KXE4	S9	-0.559879	0.0762759	0.171852	FALSE
Mock_10h-Mock_24h	FAM168B	A1KXE4	S9	-2.08496	6.4374e-05	0.000662773	TRUE
Kent_24h-VIC_24h	C1orf226	A1L170	S198	1.71488	0.00257927	0.0283571	TRUE
Kent_24h-IC19_24h	C1orf226	A1L170	S198	0.274094	0.538457	0.922836	FALSE
IC19_10h-VIC_10h	C1orf226	A1L170	S198	-1.49946	0.00298097	0.0519963	FALSE
IC19_24h-VIC_24h	C1orf226	A1L170	S198	1.44079	0.0121167	0.342157	FALSE
Kent_24h-Mock_24h	C1orf226	A1L170	S198	-0.861535	0.0491357	0.116128	FALSE
IC19_24h-Mock_24h	C1orf226	A1L170	S198	-1.13563	0.0247736	0.0833064	FALSE
VIC_24h-Mock_24h	C1orf226	A1L170	S198	-2.57642	0.000134368	0.00132623	TRUE
Kent_10h-VIC_10h	C1orf226	A1L170	S222	0.441234	0.534112	0.679228	FALSE
Kent_10h-VIC_10h	C1orf226	A1L170	S223	0.441234	0.534112	0.679228	FALSE
Kent_10h-IC19_10h	C1orf226	A1L170	S222	-0.835	0.143123	0.340423	FALSE
Kent_10h-IC19_10h	C1orf226	A1L170	S223	-0.835	0.143123	0.340423	FALSE
IC19_10h-VIC_10h	C1orf226	A1L170	S222	1.27623	0.120807	0.330137	FALSE
IC19_10h-VIC_10h	C1orf226	A1L170	S223	1.27623	0.120807	0.330137	FALSE
Kent_10h-Mock_10h	C1orf226	A1L170	S222	3.00517	0.00982246	0.0640277	FALSE
Kent_10h-Mock_10h	C1orf226	A1L170	S223	3.00517	0.00982246	0.0640277	FALSE
IC19_10h-Mock_10h	C1orf226	A1L170	S222	3.84017	0.00409371	0.0227303	TRUE
IC19_10h-Mock_10h	C1orf226	A1L170	S223	3.84017	0.00409371	0.0227303	TRUE
VIC_10h-Mock_10h	C1orf226	A1L170	S222	2.56394	0.0321617	0.0801788	FALSE
VIC_10h-Mock_10h	C1orf226	A1L170	S223	2.56394	0.0321617	0.0801788	FALSE
Kent_10h-VIC_10h	C1orf226	A1L170	S223	-0.306348	0.172864	0.308173	FALSE
Kent_10h-IC19_10h	C1orf226	A1L170	S223	-0.0125522	0.95401	0.981174	FALSE
Kent_24h-VIC_24h	C1orf226	A1L170	S223	-0.271878	0.223361	0.439658	FALSE
Kent_24h-IC19_24h	C1orf226	A1L170	S223	0.0195582	0.935943	0.992049	FALSE
IC19_10h-VIC_10h	C1orf226	A1L170	S223	-0.293796	0.190051	0.422279	FALSE
IC19_24h-VIC_24h	C1orf226	A1L170	S223	-0.291437	0.242097	0.706083	FALSE
Kent_10h-Mock_10h	C1orf226	A1L170	S223	-0.241382	0.277152	0.521759	FALSE
Kent_24h-Mock_24h	C1orf226	A1L170	S223	0.0245922	0.910053	0.948446	FALSE
IC19_10h-Mock_10h	C1orf226	A1L170	S223	-0.228829	0.301935	0.491208	FALSE
IC19_24h-Mock_24h	C1orf226	A1L170	S223	0.00503399	0.983494	0.991084	FALSE
VIC_10h-Mock_10h	C1orf226	A1L170	S223	0.0649668	0.765661	0.844316	FALSE
VIC_24h-Mock_24h	C1orf226	A1L170	S223	0.296471	0.186277	0.330249	FALSE
Mock_10h-Mock_24h	C1orf226	A1L170	S223	0.184372	0.402588	0.523694	FALSE
Kent_10h-VIC_10h	C1orf226	A1L170	S249	-1.94844	0.00162234	0.00952568	TRUE
Kent_10h-IC19_10h	C1orf226	A1L170	S249	-0.868105	0.0751796	0.228417	FALSE
Kent_24h-VIC_24h	C1orf226	A1L170	S249	0.677026	0.115562	0.297155	FALSE
Kent_24h-IC19_24h	C1orf226	A1L170	S249	-0.500875	0.284675	0.771029	FALSE
IC19_10h-VIC_10h	C1orf226	A1L170	S249	-1.08034	0.0316764	0.163408	FALSE
IC19_24h-VIC_24h	C1orf226	A1L170	S249	1.1779	0.0210176	0.396168	FALSE
Kent_10h-Mock_10h	C1orf226	A1L170	S249	-0.545008	0.246266	0.486638	FALSE
Kent_24h-Mock_24h	C1orf226	A1L170	S249	-0.00180949	0.996472	0.998285	FALSE
IC19_10h-Mock_10h	C1orf226	A1L170	S249	0.323097	0.435419	0.618973	FALSE
IC19_24h-Mock_24h	C1orf226	A1L170	S249	0.499065	0.286342	0.479741	FALSE
VIC_10h-Mock_10h	C1orf226	A1L170	S249	1.40343	0.00802417	0.0275674	TRUE
VIC_24h-Mock_24h	C1orf226	A1L170	S249	-0.678836	0.114682	0.231844	FALSE
Mock_10h-Mock_24h	C1orf226	A1L170	S249	-1.39014	0.00420518	0.0145761	TRUE
Kent_10h-VIC_10h	C1orf226	A1L170	S258	-1.94257	0.000235421	0.00246135	TRUE
Kent_10h-IC19_10h	C1orf226	A1L170	S258	-1.6365	0.000381046	0.00807047	TRUE
Kent_24h-VIC_24h	C1orf226	A1L170	S258	0.120907	0.716974	0.847609	FALSE
Kent_24h-IC19_24h	C1orf226	A1L170	S258	0.48768	0.31146	0.793501	FALSE
IC19_10h-VIC_10h	C1orf226	A1L170	S258	-0.306062	0.417603	0.650586	FALSE
IC19_24h-VIC_24h	C1orf226	A1L170	S258	-0.366772	0.441812	0.821815	FALSE
Kent_10h-Mock_10h	C1orf226	A1L170	S258	-0.0653757	0.889475	0.95335	FALSE
Kent_24h-Mock_24h	C1orf226	A1L170	S258	0.390236	0.255125	0.402152	FALSE
IC19_10h-Mock_10h	C1orf226	A1L170	S258	1.57113	0.00574407	0.0292151	TRUE
IC19_24h-Mock_24h	C1orf226	A1L170	S258	-0.0974431	0.835996	0.911528	FALSE
VIC_10h-Mock_10h	C1orf226	A1L170	S258	1.87719	0.00269849	0.0120346	TRUE
VIC_24h-Mock_24h	C1orf226	A1L170	S258	0.269329	0.424938	0.585163	FALSE
Mock_10h-Mock_24h	C1orf226	A1L170	S258	-1.67495	0.0038623	0.0136426	TRUE
Mock_10h-Mock_24h	C1orf226	A1L170	S47	-0.913813	0.258935	0.374388	FALSE
Kent_24h-IC19_24h	C1orf226	A1L170	S48	0.28565	0.638734	0.951567	FALSE
Kent_24h-Mock_24h	C1orf226	A1L170	S48	0.386173	0.409704	0.564071	FALSE
IC19_24h-Mock_24h	C1orf226	A1L170	S48	0.100523	0.859078	0.925964	FALSE
VIC_10h-Mock_10h	C1orf226	A1L170	S48	0.703504	0.279766	0.414864	FALSE
Mock_10h-Mock_24h	C1orf226	A1L170	S48	-0.850995	0.112592	0.195663	FALSE
Kent_10h-VIC_10h	C1orf226	A1L170	T256	-1.83887	3.8846e-05	0.00074121	TRUE
Kent_10h-IC19_10h	C1orf226	A1L170	T256	-1.59412	0.000107309	0.00378088	TRUE
Kent_24h-VIC_24h	C1orf226	A1L170	T256	0.438295	0.186598	0.395219	FALSE
Kent_24h-IC19_24h	C1orf226	A1L170	T256	0.568161	0.0980292	0.522285	FALSE
IC19_10h-VIC_10h	C1orf226	A1L170	T256	-0.244751	0.260835	0.507135	FALSE
IC19_24h-VIC_24h	C1orf226	A1L170	T256	-0.129866	0.720512	0.926936	FALSE
Kent_10h-Mock_10h	C1orf226	A1L170	T256	-0.146944	0.641162	0.819378	FALSE
Kent_24h-Mock_24h	C1orf226	A1L170	T256	0.549086	0.0413388	0.101437	FALSE
IC19_10h-Mock_10h	C1orf226	A1L170	T256	1.44718	0.000978487	0.00781797	TRUE
IC19_24h-Mock_24h	C1orf226	A1L170	T256	-0.0190758	0.948471	0.972916	FALSE
VIC_10h-Mock_10h	C1orf226	A1L170	T256	1.69193	0.000355936	0.00268493	TRUE
VIC_24h-Mock_24h	C1orf226	A1L170	T256	0.11079	0.708646	0.814766	FALSE
Mock_10h-Mock_24h	C1orf226	A1L170	T256	-1.31868	0.0017335	0.00733994	TRUE
Kent_10h-VIC_10h	PLEKHG3	A1L390	S1079	0.282046	0.261344	0.414544	FALSE
Kent_10h-IC19_10h	PLEKHG3	A1L390	S1079	-0.250492	0.316331	0.553291	FALSE
Kent_24h-VIC_24h	PLEKHG3	A1L390	S1079	0.125485	0.611124	0.778121	FALSE
Kent_24h-IC19_24h	PLEKHG3	A1L390	S1079	0.135228	0.623956	0.94876	FALSE
IC19_10h-VIC_10h	PLEKHG3	A1L390	S1079	0.532538	0.0435743	0.192139	FALSE
IC19_24h-VIC_24h	PLEKHG3	A1L390	S1079	-0.00974234	0.971709	0.995897	FALSE
Kent_10h-Mock_10h	PLEKHG3	A1L390	S1079	2.1057	2.95809e-07	4.9736e-05	TRUE
Kent_24h-Mock_24h	PLEKHG3	A1L390	S1079	2.13154	2.53382e-07	5.25128e-06	TRUE
IC19_10h-Mock_10h	PLEKHG3	A1L390	S1079	2.35619	6.95726e-08	6.38306e-06	TRUE
IC19_24h-Mock_24h	PLEKHG3	A1L390	S1079	1.99631	2.25739e-06	5.29451e-05	TRUE
VIC_10h-Mock_10h	PLEKHG3	A1L390	S1079	1.82365	1.75211e-06	6.02377e-05	TRUE
VIC_24h-Mock_24h	PLEKHG3	A1L390	S1079	2.00605	5.44119e-07	1.57487e-05	TRUE
Mock_10h-Mock_24h	PLEKHG3	A1L390	S1079	-1.26572	0.000100201	0.000903562	TRUE
Kent_10h-VIC_10h	PLEKHG3	A1L390	S1081	0.208314	0.586777	0.722841	FALSE
Kent_10h-IC19_10h	PLEKHG3	A1L390	S1081	-0.42326	0.276802	0.51129	FALSE
Kent_24h-VIC_24h	PLEKHG3	A1L390	S1081	0.182544	0.633482	0.793598	FALSE
Kent_24h-IC19_24h	PLEKHG3	A1L390	S1081	-0.129314	0.762018	0.972581	FALSE
IC19_10h-VIC_10h	PLEKHG3	A1L390	S1081	0.631575	0.112864	0.318554	FALSE
IC19_24h-VIC_24h	PLEKHG3	A1L390	S1081	0.311858	0.468518	0.832362	FALSE
Kent_10h-Mock_10h	PLEKHG3	A1L390	S1081	2.21609	2.86898e-05	0.00130542	TRUE
Kent_24h-Mock_24h	PLEKHG3	A1L390	S1081	1.89075	0.000146152	0.000994114	TRUE
IC19_10h-Mock_10h	PLEKHG3	A1L390	S1081	2.63935	4.02034e-06	0.000130216	TRUE
IC19_24h-Mock_24h	PLEKHG3	A1L390	S1081	2.02006	0.000225936	0.00209685	TRUE
VIC_10h-Mock_10h	PLEKHG3	A1L390	S1081	2.00778	8.04511e-05	0.00091175	TRUE
VIC_24h-Mock_24h	PLEKHG3	A1L390	S1081	1.7082	0.000379594	0.00301645	TRUE
Mock_10h-Mock_24h	PLEKHG3	A1L390	S1081	-1.45437	0.00148668	0.00653874	TRUE
Kent_24h-IC19_24h	PLEKHG3	A1L390	S414	0.626901	0.346345	0.81886	FALSE
IC19_10h-VIC_10h	PLEKHG3	A1L390	S414	-1.08056	0.113252	0.319161	FALSE
Kent_24h-Mock_24h	PLEKHG3	A1L390	S414	-0.285822	0.577848	0.711906	FALSE
IC19_10h-Mock_10h	PLEKHG3	A1L390	S414	-0.576721	0.38071	0.569765	FALSE
IC19_24h-Mock_24h	PLEKHG3	A1L390	S414	-0.912722	0.141074	0.29658	FALSE
VIC_10h-Mock_10h	PLEKHG3	A1L390	S414	0.50384	0.377098	0.515784	FALSE
Mock_10h-Mock_24h	PLEKHG3	A1L390	S414	-1.00428	0.116638	0.201222	FALSE
Kent_10h-VIC_10h	PLEKHG3	A1L390	S423	-0.703879	0.121586	0.238678	FALSE
Kent_10h-IC19_10h	PLEKHG3	A1L390	S423	-0.301905	0.492299	0.709107	FALSE
Kent_24h-VIC_24h	PLEKHG3	A1L390	S423	-0.256573	0.558646	0.740006	FALSE
Kent_24h-IC19_24h	PLEKHG3	A1L390	S423	0.0575459	0.906076	0.990925	FALSE
IC19_10h-VIC_10h	PLEKHG3	A1L390	S423	-0.401974	0.363517	0.605328	FALSE
IC19_24h-VIC_24h	PLEKHG3	A1L390	S423	-0.314119	0.522371	0.85406	FALSE
Kent_10h-Mock_10h	PLEKHG3	A1L390	S423	-0.642518	0.154887	0.368251	FALSE
Kent_24h-Mock_24h	PLEKHG3	A1L390	S423	-0.739142	0.105389	0.208491	FALSE
IC19_10h-Mock_10h	PLEKHG3	A1L390	S423	-0.340613	0.439514	0.622342	FALSE
IC19_24h-Mock_24h	PLEKHG3	A1L390	S423	-0.796688	0.117402	0.26125	FALSE
VIC_10h-Mock_10h	PLEKHG3	A1L390	S423	0.0613612	0.888148	0.930898	FALSE
VIC_24h-Mock_24h	PLEKHG3	A1L390	S423	-0.482569	0.278241	0.436384	FALSE
Mock_10h-Mock_24h	PLEKHG3	A1L390	S423	-0.40934	0.355039	0.476685	FALSE
Kent_10h-VIC_10h	PLEKHG3	A1L390	S433	0.369354	0.350153	0.509454	FALSE
Kent_10h-IC19_10h	PLEKHG3	A1L390	S433	0.0746043	0.829917	0.924598	FALSE
Kent_24h-VIC_24h	PLEKHG3	A1L390	S433	0.611199	0.0972614	0.268039	FALSE
Kent_24h-IC19_24h	PLEKHG3	A1L390	S433	0.324695	0.409496	0.861528	FALSE
IC19_10h-VIC_10h	PLEKHG3	A1L390	S433	0.29475	0.45288	0.680704	FALSE
IC19_24h-VIC_24h	PLEKHG3	A1L390	S433	0.286504	0.465327	0.831482	FALSE
Kent_10h-Mock_10h	PLEKHG3	A1L390	S433	-0.000871105	0.998584	0.99968	FALSE
Kent_24h-Mock_24h	PLEKHG3	A1L390	S433	0.464098	0.197074	0.33237	FALSE
IC19_10h-Mock_10h	PLEKHG3	A1L390	S433	-0.0754754	0.877815	0.933677	FALSE
IC19_24h-Mock_24h	PLEKHG3	A1L390	S433	0.139404	0.720065	0.840479	FALSE
VIC_10h-Mock_10h	PLEKHG3	A1L390	S433	-0.370226	0.481567	0.613505	FALSE
VIC_24h-Mock_24h	PLEKHG3	A1L390	S433	-0.1471	0.672778	0.788786	FALSE
Mock_10h-Mock_24h	PLEKHG3	A1L390	S433	-0.318102	0.52053	0.633708	FALSE
Kent_10h-VIC_10h	PLEKHG3	A1L390	S485	-0.0876309	0.640736	0.764989	FALSE
Kent_10h-IC19_10h	PLEKHG3	A1L390	S485	-0.101561	0.589084	0.781163	FALSE
Kent_24h-VIC_24h	PLEKHG3	A1L390	S485	-0.267562	0.166487	0.369516	FALSE
Kent_24h-IC19_24h	PLEKHG3	A1L390	S485	0.081769	0.696595	0.964525	FALSE
IC19_10h-VIC_10h	PLEKHG3	A1L390	S485	0.0139298	0.94065	0.971949	FALSE
IC19_24h-VIC_24h	PLEKHG3	A1L390	S485	-0.349331	0.110111	0.575173	FALSE
Kent_10h-Mock_10h	PLEKHG3	A1L390	S485	-0.486188	0.0184666	0.0964967	FALSE
Kent_24h-Mock_24h	PLEKHG3	A1L390	S485	0.210133	0.27132	0.421831	FALSE
IC19_10h-Mock_10h	PLEKHG3	A1L390	S485	-0.384628	0.0540124	0.149613	FALSE
IC19_24h-Mock_24h	PLEKHG3	A1L390	S485	0.128364	0.541993	0.713903	FALSE
VIC_10h-Mock_10h	PLEKHG3	A1L390	S485	-0.398557	0.0468134	0.107489	FALSE
VIC_24h-Mock_24h	PLEKHG3	A1L390	S485	0.477695	0.0202467	0.0637662	FALSE
Mock_10h-Mock_24h	PLEKHG3	A1L390	S485	0.323294	0.0992801	0.176968	FALSE
Kent_10h-VIC_10h	PLEKHG3	A1L390	S488	-0.117823	0.580579	0.718526	FALSE
Kent_10h-IC19_10h	PLEKHG3	A1L390	S488	-0.157203	0.462797	0.686187	FALSE
Kent_24h-VIC_24h	PLEKHG3	A1L390	S488	-0.403415	0.0722461	0.224084	FALSE
Kent_24h-IC19_24h	PLEKHG3	A1L390	S488	-0.00492871	0.98342	0.998187	FALSE
IC19_10h-VIC_10h	PLEKHG3	A1L390	S488	0.0393792	0.852812	0.932228	FALSE
IC19_24h-VIC_24h	PLEKHG3	A1L390	S488	-0.398487	0.10816	0.572623	FALSE
Kent_10h-Mock_10h	PLEKHG3	A1L390	S488	-0.660215	0.00641133	0.0482576	FALSE
Kent_24h-Mock_24h	PLEKHG3	A1L390	S488	0.291419	0.182776	0.315015	FALSE
IC19_10h-Mock_10h	PLEKHG3	A1L390	S488	-0.503013	0.0291833	0.0958003	FALSE
IC19_24h-Mock_24h	PLEKHG3	A1L390	S488	0.296348	0.223247	0.405196	FALSE
VIC_10h-Mock_10h	PLEKHG3	A1L390	S488	-0.542392	0.0201038	0.0559124	FALSE
VIC_24h-Mock_24h	PLEKHG3	A1L390	S488	0.694834	0.00456345	0.0207238	FALSE
Mock_10h-Mock_24h	PLEKHG3	A1L390	S488	0.593644	0.0122765	0.0338272	FALSE
Kent_10h-VIC_10h	PLEKHG3	A1L390	S614	0.376964	0.320374	0.478424	FALSE
Kent_10h-VIC_10h	PLEKHG3	A1L390	S617	0.376964	0.320374	0.478424	FALSE
Kent_10h-IC19_10h	PLEKHG3	A1L390	S614	-0.129702	0.691233	0.847901	FALSE
Kent_10h-IC19_10h	PLEKHG3	A1L390	S617	-0.129702	0.691233	0.847901	FALSE
Kent_24h-VIC_24h	PLEKHG3	A1L390	S614	-2.3924	0.00704969	0.0537274	FALSE
Kent_24h-VIC_24h	PLEKHG3	A1L390	S617	-2.3924	0.00704969	0.0537274	FALSE
Kent_24h-IC19_24h	PLEKHG3	A1L390	S614	-2.95857	0.00326366	0.102481	FALSE
Kent_24h-IC19_24h	PLEKHG3	A1L390	S617	-2.95857	0.00326366	0.102481	FALSE
IC19_10h-VIC_10h	PLEKHG3	A1L390	S614	0.506667	0.170489	0.397824	FALSE
IC19_10h-VIC_10h	PLEKHG3	A1L390	S617	0.506667	0.170489	0.397824	FALSE
IC19_24h-VIC_24h	PLEKHG3	A1L390	S614	0.566165	0.295076	0.741354	FALSE
IC19_24h-VIC_24h	PLEKHG3	A1L390	S617	0.566165	0.295076	0.741354	FALSE
Kent_24h-Mock_24h	PLEKHG3	A1L390	S614	-2.27628	0.00840363	0.0280189	TRUE
Kent_24h-Mock_24h	PLEKHG3	A1L390	S617	-2.27628	0.00840363	0.0280189	TRUE
IC19_24h-Mock_24h	PLEKHG3	A1L390	S614	0.682285	0.22052	0.401438	FALSE
IC19_24h-Mock_24h	PLEKHG3	A1L390	S617	0.682285	0.22052	0.401438	FALSE
VIC_24h-Mock_24h	PLEKHG3	A1L390	S614	0.116119	0.81716	0.888062	FALSE
VIC_24h-Mock_24h	PLEKHG3	A1L390	S617	0.116119	0.81716	0.888062	FALSE
Kent_10h-VIC_10h	PLEKHG3	A1L390	S617	0.438096	0.142536	0.267709	FALSE
Kent_10h-VIC_10h	PLEKHG3	A1L390	S618	0.438096	0.142536	0.267709	FALSE
Kent_10h-IC19_10h	PLEKHG3	A1L390	S617	-0.291444	0.304585	0.541872	FALSE
Kent_10h-IC19_10h	PLEKHG3	A1L390	S618	-0.291444	0.304585	0.541872	FALSE
IC19_10h-VIC_10h	PLEKHG3	A1L390	S617	0.729539	0.0307721	0.16092	FALSE
IC19_10h-VIC_10h	PLEKHG3	A1L390	S618	0.729539	0.0307721	0.16092	FALSE
IC19_24h-VIC_24h	PLEKHG3	A1L390	S617	0.565365	0.25544	0.715833	FALSE
IC19_24h-VIC_24h	PLEKHG3	A1L390	S618	0.565365	0.25544	0.715833	FALSE
Kent_10h-Mock_10h	PLEKHG3	A1L390	S617	0.365161	0.358418	0.602971	FALSE
Kent_10h-Mock_10h	PLEKHG3	A1L390	S618	0.365161	0.358418	0.602971	FALSE
IC19_10h-Mock_10h	PLEKHG3	A1L390	S617	0.656605	0.123983	0.270033	FALSE
IC19_10h-Mock_10h	PLEKHG3	A1L390	S618	0.656605	0.123983	0.270033	FALSE
IC19_24h-Mock_24h	PLEKHG3	A1L390	S617	0.486368	0.32104	0.51679	FALSE
IC19_24h-Mock_24h	PLEKHG3	A1L390	S618	0.486368	0.32104	0.51679	FALSE
VIC_10h-Mock_10h	PLEKHG3	A1L390	S617	-0.0729345	0.849122	0.903844	FALSE
VIC_10h-Mock_10h	PLEKHG3	A1L390	S618	-0.0729345	0.849122	0.903844	FALSE
VIC_24h-Mock_24h	PLEKHG3	A1L390	S617	-0.0789969	0.866348	0.918603	FALSE
VIC_24h-Mock_24h	PLEKHG3	A1L390	S618	-0.0789969	0.866348	0.918603	FALSE
Mock_10h-Mock_24h	PLEKHG3	A1L390	S617	1.01336	0.0651546	0.12694	FALSE
Mock_10h-Mock_24h	PLEKHG3	A1L390	S618	1.01336	0.0651546	0.12694	FALSE
Kent_10h-VIC_10h	PLEKHG3	A1L390	S618	-0.415841	0.154028	0.283508	FALSE
Kent_10h-IC19_10h	PLEKHG3	A1L390	S618	-0.996475	0.00263864	0.0271794	FALSE
Kent_24h-VIC_24h	PLEKHG3	A1L390	S618	0.175964	0.534813	0.722652	FALSE
Kent_24h-IC19_24h	PLEKHG3	A1L390	S618	0.0579219	0.854136	0.987593	FALSE
IC19_10h-VIC_10h	PLEKHG3	A1L390	S618	0.580634	0.0534283	0.213593	FALSE
IC19_24h-VIC_24h	PLEKHG3	A1L390	S618	0.118042	0.708416	0.923569	FALSE
Kent_10h-Mock_10h	PLEKHG3	A1L390	S618	0.578904	0.0540592	0.19167	FALSE
Kent_24h-Mock_24h	PLEKHG3	A1L390	S618	1.26932	0.000359128	0.00207665	TRUE
IC19_10h-Mock_10h	PLEKHG3	A1L390	S618	1.57538	4.30555e-05	0.000778678	TRUE
IC19_24h-Mock_24h	PLEKHG3	A1L390	S618	1.2114	0.0013874	0.00896505	TRUE
VIC_10h-Mock_10h	PLEKHG3	A1L390	S618	0.994745	0.00267266	0.0119569	FALSE
VIC_24h-Mock_24h	PLEKHG3	A1L390	S618	1.09336	0.00129041	0.00786804	TRUE
Mock_10h-Mock_24h	PLEKHG3	A1L390	S618	0.216788	0.446001	0.565819	FALSE
Kent_10h-VIC_10h	PLEKHG3	A1L390	S631	0.160894	0.126449	0.245112	FALSE
Kent_10h-IC19_10h	PLEKHG3	A1L390	S631	-0.118493	0.251876	0.483335	FALSE
Kent_24h-VIC_24h	PLEKHG3	A1L390	S631	-0.526444	8.9945e-05	0.00347643	FALSE
Kent_24h-IC19_24h	PLEKHG3	A1L390	S631	-0.21534	0.0717935	0.465253	FALSE
IC19_10h-VIC_10h	PLEKHG3	A1L390	S631	0.279387	0.0131922	0.106394	FALSE
IC19_24h-VIC_24h	PLEKHG3	A1L390	S631	-0.311104	0.0134976	0.352078	FALSE
Kent_10h-Mock_10h	PLEKHG3	A1L390	S631	-0.247863	0.0248521	0.116072	FALSE
Kent_24h-Mock_24h	PLEKHG3	A1L390	S631	-1.03116	3.08814e-08	9.59167e-07	TRUE
IC19_10h-Mock_10h	PLEKHG3	A1L390	S631	-0.12937	0.212842	0.387901	FALSE
IC19_24h-Mock_24h	PLEKHG3	A1L390	S631	-0.815816	2.44972e-06	5.63751e-05	FALSE
VIC_10h-Mock_10h	PLEKHG3	A1L390	S631	-0.408757	0.000925226	0.00540053	FALSE
VIC_24h-Mock_24h	PLEKHG3	A1L390	S631	-0.504713	0.000136687	0.00134349	FALSE
Mock_10h-Mock_24h	PLEKHG3	A1L390	S631	0.140545	0.177913	0.279153	FALSE
Kent_10h-VIC_10h	PLEKHG3	A1L390	S638	1.64038	0.0707772	0.158971	FALSE
Kent_10h-IC19_10h	PLEKHG3	A1L390	S638	0.574234	0.498343	0.714265	FALSE
Kent_24h-VIC_24h	PLEKHG3	A1L390	S638	0.464037	0.53991	0.726943	FALSE
Kent_24h-IC19_24h	PLEKHG3	A1L390	S638	0.256271	0.760513	0.972581	FALSE
IC19_10h-VIC_10h	PLEKHG3	A1L390	S638	1.06614	0.260325	0.506389	FALSE
IC19_24h-VIC_24h	PLEKHG3	A1L390	S638	0.207766	0.804676	0.954537	FALSE
Kent_10h-Mock_10h	PLEKHG3	A1L390	S638	1.09771	0.207738	0.440517	FALSE
Kent_24h-Mock_24h	PLEKHG3	A1L390	S638	0.184792	0.825855	0.894037	FALSE
IC19_10h-Mock_10h	PLEKHG3	A1L390	S638	0.523475	0.571851	0.733101	FALSE
IC19_24h-Mock_24h	PLEKHG3	A1L390	S638	-0.0714797	0.938012	0.967611	FALSE
VIC_10h-Mock_10h	PLEKHG3	A1L390	S638	-0.542668	0.558058	0.680279	FALSE
VIC_24h-Mock_24h	PLEKHG3	A1L390	S638	-0.279245	0.739892	0.836421	FALSE
Mock_10h-Mock_24h	PLEKHG3	A1L390	S638	-0.971273	0.302765	0.422858	FALSE
Kent_10h-VIC_10h	PLEKHG3	A1L390	S640	1.15859	0.112451	0.225286	FALSE
Kent_10h-IC19_10h	PLEKHG3	A1L390	S640	0.257916	0.616587	0.799541	FALSE
Kent_24h-VIC_24h	PLEKHG3	A1L390	S640	0.058036	0.899206	0.950704	FALSE
Kent_24h-IC19_24h	PLEKHG3	A1L390	S640	0.530551	0.311923	0.794172	FALSE
IC19_10h-VIC_10h	PLEKHG3	A1L390	S640	0.900678	0.182631	0.413188	FALSE
IC19_24h-VIC_24h	PLEKHG3	A1L390	S640	-0.472515	0.365476	0.784629	FALSE
Kent_10h-Mock_10h	PLEKHG3	A1L390	S640	0.912231	0.124398	0.322929	FALSE
Kent_24h-Mock_24h	PLEKHG3	A1L390	S640	0.609822	0.200432	0.336265	FALSE
IC19_10h-Mock_10h	PLEKHG3	A1L390	S640	0.654315	0.21784	0.394139	FALSE
IC19_24h-Mock_24h	PLEKHG3	A1L390	S640	0.0792706	0.877045	0.936911	FALSE
VIC_10h-Mock_10h	PLEKHG3	A1L390	S640	-0.246363	0.720706	0.809368	FALSE
VIC_24h-Mock_24h	PLEKHG3	A1L390	S640	0.551786	0.243493	0.398023	FALSE
Mock_10h-Mock_24h	PLEKHG3	A1L390	S640	-0.875416	0.108138	0.189343	FALSE
Kent_10h-VIC_10h	PLEKHG3	A1L390	S640	0.615298	0.0952589	0.198627	FALSE
Kent_10h-VIC_10h	PLEKHG3	A1L390	S643	0.615298	0.0952589	0.198627	FALSE
Kent_10h-IC19_10h	PLEKHG3	A1L390	S640	0.00219207	0.99429	0.9981	FALSE
Kent_10h-IC19_10h	PLEKHG3	A1L390	S643	0.00219207	0.99429	0.9981	FALSE
Kent_24h-VIC_24h	PLEKHG3	A1L390	S640	0.353823	0.263654	0.483007	FALSE
Kent_24h-VIC_24h	PLEKHG3	A1L390	S643	0.353823	0.263654	0.483007	FALSE
Kent_24h-IC19_24h	PLEKHG3	A1L390	S640	0.369713	0.294251	0.779416	FALSE
Kent_24h-IC19_24h	PLEKHG3	A1L390	S643	0.369713	0.294251	0.779416	FALSE
IC19_10h-VIC_10h	PLEKHG3	A1L390	S640	0.613106	0.0962879	0.292306	FALSE
IC19_10h-VIC_10h	PLEKHG3	A1L390	S643	0.613106	0.0962879	0.292306	FALSE
IC19_24h-VIC_24h	PLEKHG3	A1L390	S640	-0.0158904	0.962992	0.994181	FALSE
IC19_24h-VIC_24h	PLEKHG3	A1L390	S643	-0.0158904	0.962992	0.994181	FALSE
Kent_10h-VIC_10h	PLEKHG3	A1L390	S643	-0.896063	0.0252365	0.0737724	FALSE
Kent_10h-IC19_10h	PLEKHG3	A1L390	S643	-0.778326	0.0647586	0.207103	FALSE
Kent_24h-VIC_24h	PLEKHG3	A1L390	S643	0.382305	0.242771	0.461531	FALSE
Kent_24h-IC19_24h	PLEKHG3	A1L390	S643	0.815711	0.0380983	0.352745	FALSE
IC19_10h-VIC_10h	PLEKHG3	A1L390	S643	-0.117737	0.740244	0.872936	FALSE
IC19_24h-VIC_24h	PLEKHG3	A1L390	S643	-0.433406	0.236654	0.702524	FALSE
Kent_24h-Mock_24h	PLEKHG3	A1L390	S643	0.570754	0.0924359	0.188614	FALSE
IC19_24h-Mock_24h	PLEKHG3	A1L390	S643	-0.244956	0.494016	0.674286	FALSE
VIC_24h-Mock_24h	PLEKHG3	A1L390	S643	0.18845	0.555227	0.698754	FALSE
Kent_10h-VIC_10h	PLEKHG3	A1L390	S741	-0.965175	0.000408299	0.00357882	FALSE
Kent_10h-IC19_10h	PLEKHG3	A1L390	S741	-0.847089	0.00124407	0.0167904	FALSE
Kent_24h-VIC_24h	PLEKHG3	A1L390	S741	0.275257	0.217089	0.432541	FALSE
Kent_24h-IC19_24h	PLEKHG3	A1L390	S741	-0.0109005	0.9642	0.996652	FALSE
IC19_10h-VIC_10h	PLEKHG3	A1L390	S741	-0.118087	0.588558	0.781296	FALSE
IC19_24h-VIC_24h	PLEKHG3	A1L390	S741	0.286157	0.24946	0.711376	FALSE
Kent_10h-Mock_10h	PLEKHG3	A1L390	S741	-0.320265	0.154572	0.367773	FALSE
Kent_24h-Mock_24h	PLEKHG3	A1L390	S741	0.331042	0.142064	0.261227	FALSE
IC19_10h-Mock_10h	PLEKHG3	A1L390	S741	0.526824	0.0261974	0.0886249	FALSE
IC19_24h-Mock_24h	PLEKHG3	A1L390	S741	0.341943	0.17274	0.340772	FALSE
VIC_10h-Mock_10h	PLEKHG3	A1L390	S741	0.644911	0.00863373	0.0291181	FALSE
VIC_24h-Mock_24h	PLEKHG3	A1L390	S741	0.0557856	0.797536	0.87536	FALSE
Mock_10h-Mock_24h	PLEKHG3	A1L390	S741	-0.632912	0.00967946	0.0280651	FALSE
Kent_24h-VIC_24h	PLEKHG3	A1L390	S759	1.26945	0.0386797	0.152725	FALSE
Kent_24h-IC19_24h	PLEKHG3	A1L390	S759	0.752399	0.199888	0.691058	FALSE
IC19_10h-VIC_10h	PLEKHG3	A1L390	S759	1.45901	0.123878	0.334301	FALSE
IC19_24h-VIC_24h	PLEKHG3	A1L390	S759	0.517047	0.356882	0.779886	FALSE
Kent_24h-Mock_24h	PLEKHG3	A1L390	S759	2.55589	0.0106921	0.0340957	TRUE
IC19_24h-Mock_24h	PLEKHG3	A1L390	S759	1.80349	0.0461087	0.132309	FALSE
VIC_24h-Mock_24h	PLEKHG3	A1L390	S759	1.28645	0.10252	0.213315	FALSE
Kent_10h-VIC_10h	PLEKHG3	A1L390	S76	-0.112052	0.079231	0.172912	FALSE
Kent_10h-IC19_10h	PLEKHG3	A1L390	S76	-0.0677958	0.272433	0.505905	FALSE
Kent_24h-VIC_24h	PLEKHG3	A1L390	S76	-0.584138	6.37076e-08	4.17302e-05	FALSE
Kent_24h-IC19_24h	PLEKHG3	A1L390	S76	-0.296021	0.000468138	0.0350167	FALSE
IC19_10h-VIC_10h	PLEKHG3	A1L390	S76	-0.0442558	0.468528	0.69365	FALSE
IC19_24h-VIC_24h	PLEKHG3	A1L390	S76	-0.288117	0.000593937	0.124343	FALSE
Kent_10h-Mock_10h	PLEKHG3	A1L390	S76	-0.0517099	0.398537	0.638641	FALSE
Kent_24h-Mock_24h	PLEKHG3	A1L390	S76	-0.54143	1.70512e-07	3.77074e-06	FALSE
IC19_10h-Mock_10h	PLEKHG3	A1L390	S76	0.0160859	0.790591	0.883177	FALSE
IC19_24h-Mock_24h	PLEKHG3	A1L390	S76	-0.245409	0.00218879	0.0127664	FALSE
VIC_10h-Mock_10h	PLEKHG3	A1L390	S76	0.0603416	0.326631	0.463892	FALSE
VIC_24h-Mock_24h	PLEKHG3	A1L390	S76	0.0427086	0.483951	0.639083	FALSE
Mock_10h-Mock_24h	PLEKHG3	A1L390	S76	-0.0758017	0.222093	0.332345	FALSE
Kent_10h-VIC_10h	PLEKHG3	A1L390	S962	-0.543008	0.0214156	0.0652202	FALSE
Kent_10h-IC19_10h	PLEKHG3	A1L390	S962	-0.435722	0.0571153	0.191485	FALSE
Kent_24h-VIC_24h	PLEKHG3	A1L390	S962	-0.0719089	0.738509	0.859585	FALSE
Kent_24h-IC19_24h	PLEKHG3	A1L390	S962	-0.340138	0.170744	0.653028	FALSE
IC19_10h-VIC_10h	PLEKHG3	A1L390	S962	-0.107286	0.619256	0.799729	FALSE
IC19_24h-VIC_24h	PLEKHG3	A1L390	S962	0.268229	0.274338	0.728247	FALSE
Kent_10h-Mock_10h	PLEKHG3	A1L390	S962	-0.388214	0.0862574	0.258415	FALSE
Kent_24h-Mock_24h	PLEKHG3	A1L390	S962	-0.0720236	0.738109	0.834134	FALSE
IC19_10h-Mock_10h	PLEKHG3	A1L390	S962	0.0475085	0.825256	0.904992	FALSE
IC19_24h-Mock_24h	PLEKHG3	A1L390	S962	0.268114	0.274535	0.466893	FALSE
VIC_10h-Mock_10h	PLEKHG3	A1L390	S962	0.154795	0.475403	0.608329	FALSE
VIC_24h-Mock_24h	PLEKHG3	A1L390	S962	-0.000114777	0.999574	0.999829	FALSE
Mock_10h-Mock_24h	PLEKHG3	A1L390	S962	-0.269094	0.222517	0.332698	FALSE
Kent_10h-VIC_10h	PLEKHG3	A1L390	T490	-0.804439	0.0736946	0.163912	FALSE
Kent_10h-IC19_10h	PLEKHG3	A1L390	T490	-0.798243	0.0757131	0.22946	FALSE
Kent_24h-VIC_24h	PLEKHG3	A1L390	T490	-0.294902	0.491668	0.68923	FALSE
Kent_24h-IC19_24h	PLEKHG3	A1L390	T490	0.0568726	0.904837	0.990436	FALSE
IC19_10h-VIC_10h	PLEKHG3	A1L390	T490	-0.00619556	0.988379	0.994595	FALSE
IC19_24h-VIC_24h	PLEKHG3	A1L390	T490	-0.351775	0.463641	0.830466	FALSE
Kent_10h-Mock_10h	PLEKHG3	A1L390	T490	-1.18314	0.0127183	0.0757892	FALSE
Kent_24h-Mock_24h	PLEKHG3	A1L390	T490	0.180141	0.672887	0.787592	FALSE
IC19_10h-Mock_10h	PLEKHG3	A1L390	T490	-0.384892	0.372126	0.561631	FALSE
IC19_24h-Mock_24h	PLEKHG3	A1L390	T490	0.123268	0.795718	0.888664	FALSE
VIC_10h-Mock_10h	PLEKHG3	A1L390	T490	-0.378696	0.379668	0.518435	FALSE
VIC_24h-Mock_24h	PLEKHG3	A1L390	T490	0.475043	0.273983	0.431658	FALSE
Mock_10h-Mock_24h	PLEKHG3	A1L390	T490	0.302042	0.481415	0.599062	FALSE
Kent_10h-VIC_10h	PLEKHG3	A1L390	T964	-0.849524	0.00320781	0.0157446	FALSE
Kent_10h-IC19_10h	PLEKHG3	A1L390	T964	-0.658438	0.0159842	0.0851339	FALSE
Kent_24h-VIC_24h	PLEKHG3	A1L390	T964	-0.053962	0.826947	0.910454	FALSE
Kent_24h-IC19_24h	PLEKHG3	A1L390	T964	-0.37141	0.190974	0.680262	FALSE
IC19_10h-VIC_10h	PLEKHG3	A1L390	T964	-0.191086	0.443085	0.671778	FALSE
IC19_24h-VIC_24h	PLEKHG3	A1L390	T964	0.317448	0.260024	0.718528	FALSE
Kent_10h-Mock_10h	PLEKHG3	A1L390	T964	-0.280699	0.265265	0.508699	FALSE
Kent_24h-Mock_24h	PLEKHG3	A1L390	T964	-0.125789	0.611607	0.739301	FALSE
IC19_10h-Mock_10h	PLEKHG3	A1L390	T964	0.377739	0.140237	0.293483	FALSE
IC19_24h-Mock_24h	PLEKHG3	A1L390	T964	0.245621	0.379397	0.574896	FALSE
VIC_10h-Mock_10h	PLEKHG3	A1L390	T964	0.568825	0.033191	0.0821879	FALSE
VIC_24h-Mock_24h	PLEKHG3	A1L390	T964	-0.071827	0.771195	0.857813	FALSE
Mock_10h-Mock_24h	PLEKHG3	A1L390	T964	-0.643886	0.0180254	0.0457935	FALSE
Kent_10h-VIC_10h	SH3PXD2B	A1X283	S291	-0.923418	0.094285	0.197145	FALSE
Kent_10h-IC19_10h	SH3PXD2B	A1X283	S291	-1.3045	0.0237714	0.110754	FALSE
Kent_24h-VIC_24h	SH3PXD2B	A1X283	S291	0.501131	0.294527	0.5158	FALSE
Kent_24h-IC19_24h	SH3PXD2B	A1X283	S291	0.356577	0.499588	0.908942	FALSE
IC19_10h-VIC_10h	SH3PXD2B	A1X283	S291	0.381081	0.421478	0.65389	FALSE
IC19_24h-VIC_24h	SH3PXD2B	A1X283	S291	0.144554	0.782839	0.947088	FALSE
Kent_10h-Mock_10h	SH3PXD2B	A1X283	S291	-0.157926	0.763387	0.891426	FALSE
Kent_24h-Mock_24h	SH3PXD2B	A1X283	S291	1.42936	0.00773585	0.026201	TRUE
IC19_10h-Mock_10h	SH3PXD2B	A1X283	S291	1.14657	0.0258783	0.0877679	FALSE
IC19_24h-Mock_24h	SH3PXD2B	A1X283	S291	1.07278	0.0558382	0.15267	FALSE
VIC_10h-Mock_10h	SH3PXD2B	A1X283	S291	0.765492	0.118418	0.217981	FALSE
VIC_24h-Mock_24h	SH3PXD2B	A1X283	S291	0.928231	0.0632698	0.149513	FALSE
Mock_10h-Mock_24h	SH3PXD2B	A1X283	S291	-0.714985	0.142546	0.235168	FALSE
Kent_10h-VIC_10h	SH3PXD2B	A1X283	S293	-0.729156	0.0310065	0.085972	FALSE
Kent_10h-IC19_10h	SH3PXD2B	A1X283	S293	-0.763669	0.0248585	0.113826	FALSE
Kent_24h-VIC_24h	SH3PXD2B	A1X283	S293	1.36078	0.000475401	0.00997741	TRUE
Kent_24h-IC19_24h	SH3PXD2B	A1X283	S293	0.80393	0.0330617	0.328013	FALSE
IC19_10h-VIC_10h	SH3PXD2B	A1X283	S293	0.0345132	0.911796	0.958551	FALSE
IC19_24h-VIC_24h	SH3PXD2B	A1X283	S293	0.55685	0.12482	0.593953	FALSE
Kent_10h-Mock_10h	SH3PXD2B	A1X283	S293	-0.202104	0.519446	0.736347	FALSE
Kent_24h-Mock_24h	SH3PXD2B	A1X283	S293	1.76296	3.80512e-05	0.000324279	TRUE
IC19_10h-Mock_10h	SH3PXD2B	A1X283	S293	0.561566	0.0867159	0.210386	FALSE
IC19_24h-Mock_24h	SH3PXD2B	A1X283	S293	0.959026	0.0134611	0.0522081	FALSE
VIC_10h-Mock_10h	SH3PXD2B	A1X283	S293	0.527053	0.105917	0.200496	FALSE
VIC_24h-Mock_24h	SH3PXD2B	A1X283	S293	0.402176	0.208989	0.357876	FALSE
Mock_10h-Mock_24h	SH3PXD2B	A1X283	S293	-0.401137	0.210106	0.318147	FALSE
Kent_10h-VIC_10h	SH3PXD2B	A1X283	S675	0.485776	0.244391	0.394841	FALSE
Kent_10h-IC19_10h	SH3PXD2B	A1X283	S675	0.330531	0.445925	0.672186	FALSE
Kent_24h-VIC_24h	SH3PXD2B	A1X283	S675	1.17473	0.00174365	0.0223028	TRUE
Kent_24h-IC19_24h	SH3PXD2B	A1X283	S675	0.770969	0.0323723	0.325091	FALSE
IC19_10h-VIC_10h	SH3PXD2B	A1X283	S675	0.155245	0.627894	0.805032	FALSE
IC19_24h-VIC_24h	SH3PXD2B	A1X283	S675	0.403763	0.222632	0.692652	FALSE
Kent_10h-Mock_10h	SH3PXD2B	A1X283	S675	2.42652	0.000503189	0.0092723	TRUE
Kent_24h-Mock_24h	SH3PXD2B	A1X283	S675	1.11812	0.00241426	0.010109	TRUE
IC19_10h-Mock_10h	SH3PXD2B	A1X283	S675	2.09599	0.000512931	0.00486608	TRUE
IC19_24h-Mock_24h	SH3PXD2B	A1X283	S675	0.347149	0.289678	0.48331	FALSE
VIC_10h-Mock_10h	SH3PXD2B	A1X283	S675	1.94074	0.000585854	0.00385749	TRUE
VIC_24h-Mock_24h	SH3PXD2B	A1X283	S675	-0.0566143	0.842552	0.903357	FALSE
Mock_10h-Mock_24h	SH3PXD2B	A1X283	S675	-2.52026	7.66331e-05	0.000751265	TRUE
Kent_10h-VIC_10h	SH3PXD2B	A1X283	S720	-0.235271	0.0955895	0.199109	FALSE
Kent_10h-IC19_10h	SH3PXD2B	A1X283	S720	0.111388	0.412995	0.643695	FALSE
Kent_24h-VIC_24h	SH3PXD2B	A1X283	S720	-0.0814097	0.547509	0.732687	FALSE
Kent_24h-IC19_24h	SH3PXD2B	A1X283	S720	-0.163099	0.287508	0.773688	FALSE
IC19_10h-VIC_10h	SH3PXD2B	A1X283	S720	-0.34666	0.019293	0.129097	FALSE
IC19_24h-VIC_24h	SH3PXD2B	A1X283	S720	0.081689	0.58886	0.882434	FALSE
Kent_10h-Mock_10h	SH3PXD2B	A1X283	S720	0.209698	0.133775	0.336725	FALSE
Kent_24h-Mock_24h	SH3PXD2B	A1X283	S720	-0.589389	0.000462664	0.00256331	FALSE
IC19_10h-Mock_10h	SH3PXD2B	A1X283	S720	0.0983095	0.468864	0.649191	FALSE
IC19_24h-Mock_24h	SH3PXD2B	A1X283	S720	-0.42629	0.0113965	0.0461375	FALSE
VIC_10h-Mock_10h	SH3PXD2B	A1X283	S720	0.444969	0.00426376	0.0169723	FALSE
VIC_24h-Mock_24h	SH3PXD2B	A1X283	S720	-0.507979	0.00160633	0.00926057	FALSE
Mock_10h-Mock_24h	SH3PXD2B	A1X283	S720	-0.744194	4.82937e-05	0.000541336	FALSE
Kent_10h-VIC_10h	BCLAF3	A2AJT9	S139	-0.124679	0.625171	0.753439	FALSE
Kent_10h-IC19_10h	BCLAF3	A2AJT9	S139	0.0186083	0.941605	0.97573	FALSE
Kent_24h-VIC_24h	BCLAF3	A2AJT9	S139	-0.536925	0.0315365	0.135467	FALSE
Kent_24h-IC19_24h	BCLAF3	A2AJT9	S139	-0.435993	0.18986	0.679202	FALSE
IC19_10h-VIC_10h	BCLAF3	A2AJT9	S139	-0.143288	0.531441	0.741126	FALSE
IC19_24h-VIC_24h	BCLAF3	A2AJT9	S139	-0.100932	0.753876	0.937328	FALSE
Kent_10h-Mock_10h	BCLAF3	A2AJT9	S139	0.117133	0.646076	0.8225	FALSE
Kent_24h-Mock_24h	BCLAF3	A2AJT9	S139	-0.265664	0.254549	0.401569	FALSE
IC19_10h-Mock_10h	BCLAF3	A2AJT9	S139	0.0985246	0.665693	0.800958	FALSE
IC19_24h-Mock_24h	BCLAF3	A2AJT9	S139	0.170329	0.598043	0.756232	FALSE
VIC_10h-Mock_10h	BCLAF3	A2AJT9	S139	0.241812	0.297623	0.43392	FALSE
VIC_24h-Mock_24h	BCLAF3	A2AJT9	S139	0.271261	0.245177	0.399693	FALSE
Mock_10h-Mock_24h	BCLAF3	A2AJT9	S139	0.201726	0.381854	0.503993	FALSE
Kent_10h-VIC_10h	BCLAF3	A2AJT9	S15	0.885318	0.000165742	0.00192367	FALSE
Kent_10h-VIC_10h	BCLAF3	A2AJT9	S17	0.885318	0.000165742	0.00192367	FALSE
Kent_10h-IC19_10h	BCLAF3	A2AJT9	S15	0.293819	0.119389	0.303674	FALSE
Kent_10h-IC19_10h	BCLAF3	A2AJT9	S17	0.293819	0.119389	0.303674	FALSE
Kent_24h-VIC_24h	BCLAF3	A2AJT9	S15	-0.318096	0.093978	0.263039	FALSE
Kent_24h-VIC_24h	BCLAF3	A2AJT9	S17	-0.318096	0.093978	0.263039	FALSE
Kent_24h-IC19_24h	BCLAF3	A2AJT9	S15	0.142796	0.483825	0.901815	FALSE
Kent_24h-IC19_24h	BCLAF3	A2AJT9	S17	0.142796	0.483825	0.901815	FALSE
IC19_10h-VIC_10h	BCLAF3	A2AJT9	S15	0.591499	0.00461679	0.0631078	FALSE
IC19_10h-VIC_10h	BCLAF3	A2AJT9	S17	0.591499	0.00461679	0.0631078	FALSE
IC19_24h-VIC_24h	BCLAF3	A2AJT9	S15	-0.460893	0.0350355	0.444777	FALSE
IC19_24h-VIC_24h	BCLAF3	A2AJT9	S17	-0.460893	0.0350355	0.444777	FALSE
Kent_10h-Mock_10h	BCLAF3	A2AJT9	S15	-0.000478348	0.99789	0.999642	FALSE
Kent_10h-Mock_10h	BCLAF3	A2AJT9	S17	-0.000478348	0.99789	0.999642	FALSE
Kent_24h-Mock_24h	BCLAF3	A2AJT9	S15	0.227538	0.220318	0.360788	FALSE
Kent_24h-Mock_24h	BCLAF3	A2AJT9	S17	0.227538	0.220318	0.360788	FALSE
IC19_10h-Mock_10h	BCLAF3	A2AJT9	S15	-0.294297	0.118835	0.262161	FALSE
IC19_10h-Mock_10h	BCLAF3	A2AJT9	S17	-0.294297	0.118835	0.262161	FALSE
IC19_24h-Mock_24h	BCLAF3	A2AJT9	S15	0.084742	0.676114	0.811364	FALSE
IC19_24h-Mock_24h	BCLAF3	A2AJT9	S17	0.084742	0.676114	0.811364	FALSE
VIC_10h-Mock_10h	BCLAF3	A2AJT9	S15	-0.885797	0.00016488	0.0015153	FALSE
VIC_10h-Mock_10h	BCLAF3	A2AJT9	S17	-0.885797	0.00016488	0.0015153	FALSE
VIC_24h-Mock_24h	BCLAF3	A2AJT9	S15	0.545634	0.00782546	0.0310645	FALSE
VIC_24h-Mock_24h	BCLAF3	A2AJT9	S17	0.545634	0.00782546	0.0310645	FALSE
Mock_10h-Mock_24h	BCLAF3	A2AJT9	S15	1.12834	1.32078e-05	0.000227999	TRUE
Mock_10h-Mock_24h	BCLAF3	A2AJT9	S17	1.12834	1.32078e-05	0.000227999	TRUE
Kent_10h-VIC_10h	BCLAF3	A2AJT9	S192	-0.426664	0.187975	0.327234	FALSE
Kent_10h-IC19_10h	BCLAF3	A2AJT9	S192	-0.317661	0.266716	0.499844	FALSE
Kent_24h-VIC_24h	BCLAF3	A2AJT9	S192	0.00717448	0.979328	0.990544	FALSE
Kent_24h-IC19_24h	BCLAF3	A2AJT9	S192	-0.167167	0.670897	0.960304	FALSE
IC19_10h-VIC_10h	BCLAF3	A2AJT9	S192	-0.109003	0.72559	0.864564	FALSE
IC19_24h-VIC_24h	BCLAF3	A2AJT9	S192	0.174341	0.657785	0.906287	FALSE
Kent_10h-Mock_10h	BCLAF3	A2AJT9	S192	0.240787	0.542518	0.753465	FALSE
Kent_24h-Mock_24h	BCLAF3	A2AJT9	S192	0.197632	0.527511	0.669995	FALSE
IC19_10h-Mock_10h	BCLAF3	A2AJT9	S192	0.558448	0.174375	0.340298	FALSE
IC19_24h-Mock_24h	BCLAF3	A2AJT9	S192	0.364799	0.388991	0.584101	FALSE
VIC_10h-Mock_10h	BCLAF3	A2AJT9	S192	0.667451	0.130429	0.234526	FALSE
VIC_24h-Mock_24h	BCLAF3	A2AJT9	S192	0.190457	0.542313	0.688744	FALSE
Mock_10h-Mock_24h	BCLAF3	A2AJT9	S192	-0.724703	0.103886	0.183614	FALSE
Kent_10h-VIC_10h	BCLAF3	A2AJT9	S73	0.0421377	0.953053	0.973709	FALSE
Kent_10h-VIC_10h	BCLAF3	A2AJT9	S80	0.0421377	0.953053	0.973709	FALSE
Kent_10h-IC19_10h	BCLAF3	A2AJT9	S73	0.168198	0.814565	0.916283	FALSE
Kent_10h-IC19_10h	BCLAF3	A2AJT9	S80	0.168198	0.814565	0.916283	FALSE
IC19_10h-VIC_10h	BCLAF3	A2AJT9	S73	-0.12606	0.844099	0.928481	FALSE
IC19_10h-VIC_10h	BCLAF3	A2AJT9	S80	-0.12606	0.844099	0.928481	FALSE
Kent_10h-Mock_10h	BCLAF3	A2AJT9	S73	-0.487186	0.615267	0.802416	FALSE
Kent_10h-Mock_10h	BCLAF3	A2AJT9	S80	-0.487186	0.615267	0.802416	FALSE
IC19_10h-Mock_10h	BCLAF3	A2AJT9	S73	-0.655384	0.477566	0.656565	FALSE
IC19_10h-Mock_10h	BCLAF3	A2AJT9	S80	-0.655384	0.477566	0.656565	FALSE
VIC_10h-Mock_10h	BCLAF3	A2AJT9	S73	-0.529324	0.563683	0.685023	FALSE
VIC_10h-Mock_10h	BCLAF3	A2AJT9	S80	-0.529324	0.563683	0.685023	FALSE
VIC_24h-Mock_24h	BCLAF3	A2AJT9	S73	0.643718	0.485153	0.64006	FALSE
VIC_24h-Mock_24h	BCLAF3	A2AJT9	S80	0.643718	0.485153	0.64006	FALSE
Mock_10h-Mock_24h	BCLAF3	A2AJT9	S73	1.15188	0.317346	0.438759	FALSE
Mock_10h-Mock_24h	BCLAF3	A2AJT9	S80	1.15188	0.317346	0.438759	FALSE
Kent_10h-VIC_10h	BCLAF3	A2AJT9	S78	-0.449717	0.609507	0.740908	FALSE
Kent_10h-VIC_10h	BCLAF3	A2AJT9	S80	-0.449717	0.609507	0.740908	FALSE
Kent_10h-IC19_10h	BCLAF3	A2AJT9	S78	0.255645	0.793965	0.906633	FALSE
Kent_10h-IC19_10h	BCLAF3	A2AJT9	S80	0.255645	0.793965	0.906633	FALSE
Kent_24h-VIC_24h	BCLAF3	A2AJT9	S78	-0.0560953	0.958199	0.980288	FALSE
Kent_24h-VIC_24h	BCLAF3	A2AJT9	S80	-0.0560953	0.958199	0.980288	FALSE
IC19_10h-VIC_10h	BCLAF3	A2AJT9	S78	-0.705362	0.47682	0.700149	FALSE
IC19_10h-VIC_10h	BCLAF3	A2AJT9	S80	-0.705362	0.47682	0.700149	FALSE
Kent_10h-Mock_10h	BCLAF3	A2AJT9	S78	0.529686	0.548596	0.75782	FALSE
Kent_10h-Mock_10h	BCLAF3	A2AJT9	S80	0.529686	0.548596	0.75782	FALSE
IC19_10h-Mock_10h	BCLAF3	A2AJT9	S78	0.274041	0.779573	0.876073	FALSE
IC19_10h-Mock_10h	BCLAF3	A2AJT9	S80	0.274041	0.779573	0.876073	FALSE
VIC_10h-Mock_10h	BCLAF3	A2AJT9	S78	0.979403	0.278855	0.413822	FALSE
VIC_10h-Mock_10h	BCLAF3	A2AJT9	S80	0.979403	0.278855	0.413822	FALSE
Kent_10h-VIC_10h	NBAS	A2RRP1	S473	0.402525	0.468772	0.623948	FALSE
Kent_10h-IC19_10h	NBAS	A2RRP1	S473	-0.380928	0.492197	0.709106	FALSE
Kent_24h-VIC_24h	NBAS	A2RRP1	S473	-0.538263	0.338938	0.558932	FALSE
Kent_24h-IC19_24h	NBAS	A2RRP1	S473	-0.59393	0.294354	0.779416	FALSE
IC19_10h-VIC_10h	NBAS	A2RRP1	S473	0.783453	0.177088	0.406544	FALSE
IC19_24h-VIC_24h	NBAS	A2RRP1	S473	0.0556664	0.918828	0.98418	FALSE
Kent_10h-Mock_10h	NBAS	A2RRP1	S473	-0.496735	0.465516	0.694104	FALSE
Kent_24h-Mock_24h	NBAS	A2RRP1	S473	0.338765	0.503102	0.649083	FALSE
IC19_10h-Mock_10h	NBAS	A2RRP1	S473	-0.115808	0.862655	0.926488	FALSE
IC19_24h-Mock_24h	NBAS	A2RRP1	S473	0.932695	0.0896702	0.215422	FALSE
VIC_10h-Mock_10h	NBAS	A2RRP1	S473	-0.89926	0.202793	0.3276	FALSE
VIC_24h-Mock_24h	NBAS	A2RRP1	S473	0.877028	0.107043	0.220391	FALSE
Mock_10h-Mock_24h	NBAS	A2RRP1	S473	0.80385	0.224864	0.335282	FALSE
Kent_10h-VIC_10h	NBAS	A2RRP1	S475	0.435543	0.419687	0.578161	FALSE
Kent_10h-IC19_10h	NBAS	A2RRP1	S475	-0.263147	0.581343	0.77581	FALSE
Kent_24h-VIC_24h	NBAS	A2RRP1	S475	-0.983441	0.190128	0.399841	FALSE
Kent_24h-IC19_24h	NBAS	A2RRP1	S475	-0.684761	0.256889	0.74706	FALSE
IC19_10h-VIC_10h	NBAS	A2RRP1	S475	0.69869	0.209518	0.446825	FALSE
IC19_24h-VIC_24h	NBAS	A2RRP1	S475	-0.29868	0.675193	0.912086	FALSE
Kent_10h-Mock_10h	NBAS	A2RRP1	S475	-0.532505	0.43477	0.670179	FALSE
Kent_24h-Mock_24h	NBAS	A2RRP1	S475	-0.272581	0.640003	0.762837	FALSE
IC19_10h-Mock_10h	NBAS	A2RRP1	S475	-0.269357	0.688411	0.817429	FALSE
IC19_24h-Mock_24h	NBAS	A2RRP1	S475	0.41218	0.483389	0.665937	FALSE
VIC_10h-Mock_10h	NBAS	A2RRP1	S475	-0.968047	0.196427	0.320446	FALSE
VIC_24h-Mock_24h	NBAS	A2RRP1	S475	0.71086	0.331008	0.492768	FALSE
Mock_10h-Mock_24h	NBAS	A2RRP1	S475	0.73593	0.31527	0.436717	FALSE
Kent_24h-VIC_24h	DENND3	A2RUS2	S472	0.760799	0.0874448	0.251716	FALSE
Kent_24h-IC19_24h	DENND3	A2RUS2	S472	0.11788	0.798252	0.979117	FALSE
IC19_10h-VIC_10h	DENND3	A2RUS2	S472	-1.71337	0.00339773	0.0550688	FALSE
IC19_24h-VIC_24h	DENND3	A2RUS2	S472	0.642919	0.182715	0.653721	FALSE
Kent_24h-Mock_24h	DENND3	A2RUS2	S472	0.405704	0.336246	0.491391	FALSE
IC19_24h-Mock_24h	DENND3	A2RUS2	S472	0.287824	0.535949	0.708956	FALSE
VIC_24h-Mock_24h	DENND3	A2RUS2	S472	-0.355095	0.397385	0.559249	FALSE
Kent_10h-VIC_10h	DENND3	A2RUS2	T509	-2.36412
Kent_24h-VIC_24h	DENND3	A2RUS2	T509	1.04902
Kent_24h-IC19_24h	DENND3	A2RUS2	T509	-0.342669			FALSE
IC19_24h-VIC_24h	DENND3	A2RUS2	T509	1.39169
Kent_10h-Mock_10h	DENND3	A2RUS2	T509	-3.46853
Kent_24h-Mock_24h	DENND3	A2RUS2	T509	-1.13916
IC19_24h-Mock_24h	DENND3	A2RUS2	T509	-0.796493			FALSE
VIC_10h-Mock_10h	DENND3	A2RUS2	T509	-1.1044
VIC_24h-Mock_24h	DENND3	A2RUS2	T509	-2.18818
Mock_10h-Mock_24h	DENND3	A2RUS2	T509	0.922441			FALSE
Kent_10h-VIC_10h	SBNO1	A3KN83	S214	-0.498647	0.00370313	0.017449	FALSE
Kent_10h-IC19_10h	SBNO1	A3KN83	S214	-0.156124	0.299506	0.537017	FALSE
Kent_24h-VIC_24h	SBNO1	A3KN83	S214	-0.416843	0.0117	0.0740458	FALSE
Kent_24h-IC19_24h	SBNO1	A3KN83	S214	-0.23959	0.160867	0.638093	FALSE
IC19_10h-VIC_10h	SBNO1	A3KN83	S214	-0.342523	0.0323871	0.165165	FALSE
IC19_24h-VIC_24h	SBNO1	A3KN83	S214	-0.177253	0.29236	0.740556	FALSE
Kent_10h-Mock_10h	SBNO1	A3KN83	S214	-0.0946228	0.524687	0.740523	FALSE
Kent_24h-Mock_24h	SBNO1	A3KN83	S214	-0.222717	0.14608	0.266737	FALSE
IC19_10h-Mock_10h	SBNO1	A3KN83	S214	0.0615014	0.678054	0.809845	FALSE
IC19_24h-Mock_24h	SBNO1	A3KN83	S214	0.0168734	0.918637	0.958794	FALSE
VIC_10h-Mock_10h	SBNO1	A3KN83	S214	0.404025	0.0139832	0.0421645	FALSE
VIC_24h-Mock_24h	SBNO1	A3KN83	S214	0.194127	0.201383	0.348815	FALSE
Mock_10h-Mock_24h	SBNO1	A3KN83	S214	-0.258403	0.0955574	0.1718	FALSE
Kent_10h-VIC_10h	MBLAC1	A4D2B0	S242	-1.22998	0.124164	0.242149	FALSE
Kent_10h-IC19_10h	MBLAC1	A4D2B0	S242	-0.327213	0.406628	0.638612	FALSE
Kent_24h-VIC_24h	MBLAC1	A4D2B0	S242	0.683265	0.248049	0.467742	FALSE
IC19_10h-VIC_10h	MBLAC1	A4D2B0	S242	-0.902765	0.191829	0.424264	FALSE
Kent_10h-Mock_10h	MBLAC1	A4D2B0	S242	-0.701281	0.212335	0.445756	FALSE
IC19_10h-Mock_10h	MBLAC1	A4D2B0	S242	-0.374068	0.409684	0.596756	FALSE
VIC_10h-Mock_10h	MBLAC1	A4D2B0	S242	0.528697	0.310599	0.447337	FALSE
Kent_10h-VIC_10h	MBLAC1	A4D2B0	S57	-1.73184	0.58843	0.72432	FALSE
Kent_24h-IC19_24h	MBLAC1	A4D2B0	S57	-1.51047	0.586006	0.937572	FALSE
Kent_24h-Mock_24h	MBLAC1	A4D2B0	S57	-1.1125	0.620447	0.74662	FALSE
IC19_24h-Mock_24h	MBLAC1	A4D2B0	S57	0.397973	0.881023	0.939141	FALSE
Kent_10h-VIC_10h	MBLAC1	A4D2B0	S61	0.523901	0.173945	0.309439	FALSE
Kent_10h-IC19_10h	MBLAC1	A4D2B0	S61	0.177423	0.600417	0.788839	FALSE
Kent_24h-VIC_24h	MBLAC1	A4D2B0	S61	0.64792	0.0499163	0.178721	FALSE
Kent_24h-IC19_24h	MBLAC1	A4D2B0	S61	0.936967	0.0158507	0.232615	FALSE
IC19_10h-VIC_10h	MBLAC1	A4D2B0	S61	0.346478	0.31484	0.560724	FALSE
IC19_24h-VIC_24h	MBLAC1	A4D2B0	S61	-0.289047	0.398397	0.80395	FALSE
Kent_10h-Mock_10h	MBLAC1	A4D2B0	S61	-0.0937329	0.799595	0.909893	FALSE
Kent_24h-Mock_24h	MBLAC1	A4D2B0	S61	1.92673	0.000109819	0.000783381	TRUE
IC19_10h-Mock_10h	MBLAC1	A4D2B0	S61	-0.271156	0.427319	0.611765	FALSE
IC19_24h-Mock_24h	MBLAC1	A4D2B0	S61	0.989762	0.0190113	0.0682018	FALSE
VIC_10h-Mock_10h	MBLAC1	A4D2B0	S61	-0.617634	0.11456	0.212436	FALSE
VIC_24h-Mock_24h	MBLAC1	A4D2B0	S61	1.27881	0.00253182	0.0131387	TRUE
Mock_10h-Mock_24h	MBLAC1	A4D2B0	S61	1.8129	0.000383645	0.00236762	TRUE
Kent_10h-VIC_10h	MBLAC1	A4D2B0	S65	0.443213	0.665884	0.78428	FALSE
Kent_10h-IC19_10h	MBLAC1	A4D2B0	S65	-0.490933	0.600947	0.789214	FALSE
Kent_24h-VIC_24h	MBLAC1	A4D2B0	S65	0.363584	0.664419	0.813961	FALSE
Kent_24h-IC19_24h	MBLAC1	A4D2B0	S65	1.09466	0.253298	0.744245	FALSE
IC19_10h-VIC_10h	MBLAC1	A4D2B0	S65	0.934146	0.326301	0.571512	FALSE
IC19_24h-VIC_24h	MBLAC1	A4D2B0	S65	-0.731078	0.439021	0.820763	FALSE
Kent_10h-Mock_10h	MBLAC1	A4D2B0	S65	-0.727298	0.441336	0.674549	FALSE
Kent_24h-Mock_24h	MBLAC1	A4D2B0	S65	0.11366	0.891762	0.937514	FALSE
IC19_10h-Mock_10h	MBLAC1	A4D2B0	S65	-0.236365	0.777458	0.875091	FALSE
IC19_24h-Mock_24h	MBLAC1	A4D2B0	S65	-0.981003	0.303545	0.498818	FALSE
VIC_10h-Mock_10h	MBLAC1	A4D2B0	S65	-1.17051	0.223535	0.352745	FALSE
VIC_24h-Mock_24h	MBLAC1	A4D2B0	S65	-0.249924	0.765099	0.854488	FALSE
Mock_10h-Mock_24h	MBLAC1	A4D2B0	S65	0.00711471	0.993201	0.995182	FALSE
Kent_10h-VIC_10h	MBLAC1	A4D2B0	T246	-1.36114	0.101114	0.207814	FALSE
Kent_10h-Mock_10h	MBLAC1	A4D2B0	T246	-0.723429	0.162533	0.37885	FALSE
VIC_10h-Mock_10h	MBLAC1	A4D2B0	T246	0.637711	0.183257	0.303556	FALSE
Kent_10h-VIC_10h	ARHGEF35	A5YM69	S184	0.131174	0.164272	0.29692	FALSE
Kent_10h-IC19_10h	ARHGEF35	A5YM69	S184	-0.0321664	0.724889	0.868021	FALSE
Kent_24h-VIC_24h	ARHGEF35	A5YM69	S184	-0.35763	0.00119038	0.0178708	FALSE
Kent_24h-IC19_24h	ARHGEF35	A5YM69	S184	-0.182257	0.0891906	0.503881	FALSE
IC19_10h-VIC_10h	ARHGEF35	A5YM69	S184	0.163341	0.0886141	0.279161	FALSE
IC19_24h-VIC_24h	ARHGEF35	A5YM69	S184	-0.175373	0.100768	0.565835	FALSE
Kent_10h-Mock_10h	ARHGEF35	A5YM69	S184	-0.0451302	0.622181	0.807639	FALSE
Kent_24h-Mock_24h	ARHGEF35	A5YM69	S184	-0.402548	0.000433754	0.00242958	FALSE
IC19_10h-Mock_10h	ARHGEF35	A5YM69	S184	-0.0129638	0.88701	0.938507	FALSE
IC19_24h-Mock_24h	ARHGEF35	A5YM69	S184	-0.220291	0.0441803	0.1282	FALSE
VIC_10h-Mock_10h	ARHGEF35	A5YM69	S184	-0.176304	0.0681497	0.1432	FALSE
VIC_24h-Mock_24h	ARHGEF35	A5YM69	S184	-0.0449177	0.623808	0.75285	FALSE
Mock_10h-Mock_24h	ARHGEF35	A5YM69	S184	0.14003	0.139344	0.231078	FALSE
Kent_10h-VIC_10h	NKX2-6	A6NCS4	S195	-1.01152	0.00155155	0.00921717	TRUE
Kent_10h-VIC_10h	NKX2-6	A6NCS4	T204	-1.01152	0.00155155	0.00921717	TRUE
Kent_10h-IC19_10h	NKX2-6	A6NCS4	S195	-0.707093	0.0160311	0.085267	FALSE
Kent_10h-IC19_10h	NKX2-6	A6NCS4	T204	-0.707093	0.0160311	0.085267	FALSE
Kent_24h-VIC_24h	NKX2-6	A6NCS4	S195	0.531592	0.0586977	0.196332	FALSE
Kent_24h-VIC_24h	NKX2-6	A6NCS4	T204	0.531592	0.0586977	0.196332	FALSE
Kent_24h-IC19_24h	NKX2-6	A6NCS4	S195	0.282544	0.452089	0.88433	FALSE
Kent_24h-IC19_24h	NKX2-6	A6NCS4	T204	0.282544	0.452089	0.88433	FALSE
IC19_10h-VIC_10h	NKX2-6	A6NCS4	S195	-0.304423	0.2582	0.504172	FALSE
IC19_10h-VIC_10h	NKX2-6	A6NCS4	T204	-0.304423	0.2582	0.504172	FALSE
IC19_24h-VIC_24h	NKX2-6	A6NCS4	S195	0.249048	0.506488	0.84832	FALSE
IC19_24h-VIC_24h	NKX2-6	A6NCS4	T204	0.249048	0.506488	0.84832	FALSE
Kent_10h-Mock_10h	NKX2-6	A6NCS4	S195	-0.464077	0.0939809	0.27315	FALSE
Kent_10h-Mock_10h	NKX2-6	A6NCS4	T204	-0.464077	0.0939809	0.27315	FALSE
Kent_24h-Mock_24h	NKX2-6	A6NCS4	S195	-0.15026	0.569986	0.705374	FALSE
Kent_24h-Mock_24h	NKX2-6	A6NCS4	T204	-0.15026	0.569986	0.705374	FALSE
IC19_10h-Mock_10h	NKX2-6	A6NCS4	S195	0.243015	0.362729	0.553091	FALSE
IC19_10h-Mock_10h	NKX2-6	A6NCS4	T204	0.243015	0.362729	0.553091	FALSE
IC19_24h-Mock_24h	NKX2-6	A6NCS4	S195	-0.432804	0.255797	0.445956	FALSE
IC19_24h-Mock_24h	NKX2-6	A6NCS4	T204	-0.432804	0.255797	0.445956	FALSE
VIC_10h-Mock_10h	NKX2-6	A6NCS4	S195	0.547438	0.0524091	0.117221	FALSE
VIC_10h-Mock_10h	NKX2-6	A6NCS4	T204	0.547438	0.0524091	0.117221	FALSE
VIC_24h-Mock_24h	NKX2-6	A6NCS4	S195	-0.681852	0.0194095	0.0616541	FALSE
VIC_24h-Mock_24h	NKX2-6	A6NCS4	T204	-0.681852	0.0194095	0.0616541	FALSE
Mock_10h-Mock_24h	NKX2-6	A6NCS4	S195	-1.46758	5.66377e-05	0.000606459	TRUE
Mock_10h-Mock_24h	NKX2-6	A6NCS4	T204	-1.46758	5.66377e-05	0.000606459	TRUE
Kent_10h-VIC_10h	FAM83G	A6ND36	S356	1.14067	1.79678e-06	0.000134405	TRUE
Kent_10h-IC19_10h	FAM83G	A6ND36	S356	0.368779	0.0278583	0.122789	FALSE
Kent_24h-VIC_24h	FAM83G	A6ND36	S356	0.411981	0.0158089	0.0885061	FALSE
Kent_24h-IC19_24h	FAM83G	A6ND36	S356	0.382588	0.0391787	0.354239	FALSE
IC19_10h-VIC_10h	FAM83G	A6ND36	S356	0.771892	0.000131467	0.0108183	FALSE
IC19_24h-VIC_24h	FAM83G	A6ND36	S356	0.0293929	0.864519	0.970555	FALSE
Kent_10h-Mock_10h	FAM83G	A6ND36	S356	-0.0306227	0.842489	0.931705	FALSE
Kent_24h-Mock_24h	FAM83G	A6ND36	S356	0.117619	0.449486	0.600349	FALSE
IC19_10h-Mock_10h	FAM83G	A6ND36	S356	-0.399401	0.018669	0.0694427	FALSE
IC19_24h-Mock_24h	FAM83G	A6ND36	S356	-0.264969	0.13849	0.292782	FALSE
VIC_10h-Mock_10h	FAM83G	A6ND36	S356	-1.17129	1.30386e-06	4.89866e-05	TRUE
VIC_24h-Mock_24h	FAM83G	A6ND36	S356	-0.294362	0.070961	0.162726	FALSE
Mock_10h-Mock_24h	FAM83G	A6ND36	S356	-0.029907	0.846119	0.892392	FALSE
Kent_24h-VIC_24h	FAM83G	A6ND36	S365	-0.0428987	0.892077	0.946733	FALSE
Kent_24h-IC19_24h	FAM83G	A6ND36	S365	0.505832	0.265138	0.754864	FALSE
IC19_24h-VIC_24h	FAM83G	A6ND36	S365	-0.548731	0.208519	0.678969	FALSE
Kent_24h-Mock_24h	FAM83G	A6ND36	S365	-0.386251	0.255062	0.402124	FALSE
IC19_24h-Mock_24h	FAM83G	A6ND36	S365	-0.892083	0.0658481	0.172782	FALSE
VIC_24h-Mock_24h	FAM83G	A6ND36	S365	-0.343352	0.257618	0.413283	FALSE
Kent_10h-VIC_10h	FAM83G	A6ND36	S4	-0.319519	0.0943115	0.197163	FALSE
Kent_10h-IC19_10h	FAM83G	A6ND36	S4	-0.428995	0.0299391	0.127682	FALSE
Kent_24h-VIC_24h	FAM83G	A6ND36	S4	0.0196769	0.913874	0.958626	FALSE
Kent_24h-IC19_24h	FAM83G	A6ND36	S4	-0.117646	0.565147	0.931894	FALSE
IC19_10h-VIC_10h	FAM83G	A6ND36	S4	0.109476	0.549729	0.753754	FALSE
IC19_24h-VIC_24h	FAM83G	A6ND36	S4	0.137323	0.502822	0.847377	FALSE
Kent_10h-Mock_10h	FAM83G	A6ND36	S4	0.0269864	0.882103	0.949671	FALSE
Kent_24h-Mock_24h	FAM83G	A6ND36	S4	-0.238375	0.202587	0.339127	FALSE
IC19_10h-Mock_10h	FAM83G	A6ND36	S4	0.455981	0.0222466	0.0787096	FALSE
IC19_24h-Mock_24h	FAM83G	A6ND36	S4	-0.120729	0.555117	0.724824	FALSE
VIC_10h-Mock_10h	FAM83G	A6ND36	S4	0.346506	0.0718211	0.149048	FALSE
VIC_24h-Mock_24h	FAM83G	A6ND36	S4	-0.258052	0.16972	0.308908	FALSE
Mock_10h-Mock_24h	FAM83G	A6ND36	S4	-0.762212	0.000683823	0.00360358	FALSE
Kent_10h-VIC_10h	FAM83G	A6ND36	S634	-0.0126074	0.989931	0.994955	FALSE
Kent_10h-IC19_10h	FAM83G	A6ND36	S634	0.105008	0.916316	0.965461	FALSE
Kent_24h-VIC_24h	FAM83G	A6ND36	S634	-0.353873	0.779995	0.88406	FALSE
Kent_24h-IC19_24h	FAM83G	A6ND36	S634	1.28623	0.220721	0.712116	FALSE
IC19_10h-VIC_10h	FAM83G	A6ND36	S634	-0.117615	0.914444	0.959474	FALSE
IC19_24h-VIC_24h	FAM83G	A6ND36	S634	-1.64011	0.242345	0.706251	FALSE
Kent_10h-Mock_10h	FAM83G	A6ND36	S634	0.210688	0.833204	0.927355	FALSE
IC19_10h-Mock_10h	FAM83G	A6ND36	S634	0.105681	0.923091	0.960058	FALSE
VIC_10h-Mock_10h	FAM83G	A6ND36	S634	0.223296	0.838535	0.896693	FALSE
Kent_10h-VIC_10h	FAM83G	A6ND36	S650	0.256245	0.628954	0.756297	FALSE
Kent_10h-IC19_10h	FAM83G	A6ND36	S650	-0.249026	0.638526	0.813871	FALSE
Kent_24h-VIC_24h	FAM83G	A6ND36	S650	0.987877	0.0233395	0.112363	FALSE
Kent_24h-IC19_24h	FAM83G	A6ND36	S650	0.395117	0.354777	0.826514	FALSE
IC19_10h-VIC_10h	FAM83G	A6ND36	S650	0.505271	0.196548	0.43084	FALSE
IC19_24h-VIC_24h	FAM83G	A6ND36	S650	0.59276	0.177351	0.649473	FALSE
Kent_10h-VIC_10h	FAM83G	A6ND36	S760	0.444576	8.05539e-05	0.00118742	FALSE
Kent_10h-IC19_10h	FAM83G	A6ND36	S760	0.359097	0.000539115	0.0100039	FALSE
Kent_24h-VIC_24h	FAM83G	A6ND36	S760	-0.0453394	0.646357	0.801863	FALSE
Kent_24h-IC19_24h	FAM83G	A6ND36	S760	0.045091	0.648149	0.954293	FALSE
IC19_10h-VIC_10h	FAM83G	A6ND36	S760	0.0854796	0.297831	0.54454	FALSE
IC19_24h-VIC_24h	FAM83G	A6ND36	S760	-0.0904303	0.365936	0.784921	FALSE
Kent_10h-Mock_10h	FAM83G	A6ND36	S760	-0.50973	2.10864e-05	0.00106294	FALSE
Kent_24h-Mock_24h	FAM83G	A6ND36	S760	-0.358118	0.00134069	0.00621119	FALSE
IC19_10h-Mock_10h	FAM83G	A6ND36	S760	-0.868827	5.74472e-08	5.63068e-06	FALSE
IC19_24h-Mock_24h	FAM83G	A6ND36	S760	-0.403209	0.000520205	0.0041323	FALSE
VIC_10h-Mock_10h	FAM83G	A6ND36	S760	-0.954306	1.87685e-08	2.47234e-06	FALSE
VIC_24h-Mock_24h	FAM83G	A6ND36	S760	-0.312779	0.00356002	0.0171697	FALSE
Mock_10h-Mock_24h	FAM83G	A6ND36	S760	-0.295638	0.0024231	0.00953939	FALSE
Kent_10h-VIC_10h	PALM3	A6NDB9	S124	-1.04617	0.00315052	0.0155504	TRUE
Kent_10h-IC19_10h	PALM3	A6NDB9	S124	-0.736917	0.0258328	0.116858	FALSE
Kent_24h-VIC_24h	PALM3	A6NDB9	S124	0.722488	0.0284107	0.126779	FALSE
Kent_24h-IC19_24h	PALM3	A6NDB9	S124	0.2356	0.490258	0.90493	FALSE
IC19_10h-VIC_10h	PALM3	A6NDB9	S124	-0.309252	0.315752	0.5614	FALSE
IC19_24h-VIC_24h	PALM3	A6NDB9	S124	0.486888	0.164488	0.638916	FALSE
Kent_10h-Mock_10h	PALM3	A6NDB9	S124	-0.410597	0.188399	0.416685	FALSE
Kent_24h-Mock_24h	PALM3	A6NDB9	S124	0.0741339	0.806883	0.881115	FALSE
IC19_10h-Mock_10h	PALM3	A6NDB9	S124	0.32632	0.290703	0.478102	FALSE
IC19_24h-Mock_24h	PALM3	A6NDB9	S124	-0.161466	0.634889	0.783058	FALSE
VIC_10h-Mock_10h	PALM3	A6NDB9	S124	0.635572	0.0498428	0.112674	FALSE
VIC_24h-Mock_24h	PALM3	A6NDB9	S124	-0.648354	0.0459483	0.118065	FALSE
Mock_10h-Mock_24h	PALM3	A6NDB9	S124	-1.22961	0.000896185	0.00443478	TRUE
Kent_10h-VIC_10h	PALM3	A6NDB9	S126	-1.30338	0.00529601	0.0227192	TRUE
Kent_10h-IC19_10h	PALM3	A6NDB9	S126	-0.791191	0.0666373	0.211013	FALSE
Kent_24h-VIC_24h	PALM3	A6NDB9	S126	0.520514	0.212858	0.427627	FALSE
Kent_24h-IC19_24h	PALM3	A6NDB9	S126	0.0951398	0.834418	0.985251	FALSE
IC19_10h-VIC_10h	PALM3	A6NDB9	S126	-0.512191	0.219888	0.459694	FALSE
IC19_24h-VIC_24h	PALM3	A6NDB9	S126	0.425374	0.356665	0.779812	FALSE
Kent_10h-Mock_10h	PALM3	A6NDB9	S126	-0.782679	0.0693002	0.224506	FALSE
Kent_24h-Mock_24h	PALM3	A6NDB9	S126	0.0108985	0.978626	0.988332	FALSE
IC19_10h-Mock_10h	PALM3	A6NDB9	S126	0.00851255	0.983304	0.991362	FALSE
IC19_24h-Mock_24h	PALM3	A6NDB9	S126	-0.0842413	0.853133	0.922216	FALSE
VIC_10h-Mock_10h	PALM3	A6NDB9	S126	0.520704	0.2127	0.339721	FALSE
VIC_24h-Mock_24h	PALM3	A6NDB9	S126	-0.509615	0.222101	0.373178	FALSE
Mock_10h-Mock_24h	PALM3	A6NDB9	S126	-0.952458	0.0309645	0.0707641	FALSE
Kent_10h-VIC_10h	PALM3	A6NDB9	S143	-0.261611	0.150567	0.278916	FALSE
Kent_10h-IC19_10h	PALM3	A6NDB9	S143	-0.155756	0.381327	0.615518	FALSE
Kent_24h-VIC_24h	PALM3	A6NDB9	S143	-0.0468297	0.789944	0.89035	FALSE
Kent_24h-IC19_24h	PALM3	A6NDB9	S143	-0.0419546	0.830898	0.984707	FALSE
IC19_10h-VIC_10h	PALM3	A6NDB9	S143	-0.105855	0.549061	0.753083	FALSE
IC19_24h-VIC_24h	PALM3	A6NDB9	S143	-0.00487507	0.980188	0.996852	FALSE
Kent_10h-Mock_10h	PALM3	A6NDB9	S143	-0.513736	0.00944106	0.062238	FALSE
Kent_24h-Mock_24h	PALM3	A6NDB9	S143	-0.915706	8.85802e-05	0.000658768	FALSE
IC19_10h-Mock_10h	PALM3	A6NDB9	S143	-0.35798	0.0558112	0.15347	FALSE
IC19_24h-Mock_24h	PALM3	A6NDB9	S143	-0.873752	0.00040222	0.00334364	FALSE
VIC_10h-Mock_10h	PALM3	A6NDB9	S143	-0.252125	0.164907	0.280162	FALSE
VIC_24h-Mock_24h	PALM3	A6NDB9	S143	-0.868877	0.000148975	0.00143964	FALSE
Mock_10h-Mock_24h	PALM3	A6NDB9	S143	-0.30578	0.0969166	0.173766	FALSE
Kent_10h-VIC_10h	PALM3	A6NDB9	S143	-0.0612288	0.805483	0.884946	FALSE
Kent_10h-VIC_10h	PALM3	A6NDB9	T151	-0.0612288	0.805483	0.884946	FALSE
Kent_10h-IC19_10h	PALM3	A6NDB9	S143	-0.191292	0.44576	0.672027	FALSE
Kent_10h-IC19_10h	PALM3	A6NDB9	T151	-0.191292	0.44576	0.672027	FALSE
Kent_24h-VIC_24h	PALM3	A6NDB9	S143	-0.339457	0.184921	0.392736	FALSE
Kent_24h-VIC_24h	PALM3	A6NDB9	T151	-0.339457	0.184921	0.392736	FALSE
Kent_24h-IC19_24h	PALM3	A6NDB9	S143	0.0566672	0.838419	0.985579	FALSE
Kent_24h-IC19_24h	PALM3	A6NDB9	T151	0.0566672	0.838419	0.985579	FALSE
IC19_10h-VIC_10h	PALM3	A6NDB9	S143	0.130063	0.602219	0.789635	FALSE
IC19_10h-VIC_10h	PALM3	A6NDB9	T151	0.130063	0.602219	0.789635	FALSE
IC19_24h-VIC_24h	PALM3	A6NDB9	S143	-0.396125	0.16753	0.641855	FALSE
IC19_24h-VIC_24h	PALM3	A6NDB9	T151	-0.396125	0.16753	0.641855	FALSE
Kent_10h-Mock_10h	PALM3	A6NDB9	S143	0.124389	0.618011	0.80483	FALSE
Kent_10h-Mock_10h	PALM3	A6NDB9	T151	0.124389	0.618011	0.80483	FALSE
Kent_24h-Mock_24h	PALM3	A6NDB9	S143	-0.411016	0.11315	0.220271	FALSE
Kent_24h-Mock_24h	PALM3	A6NDB9	T151	-0.411016	0.11315	0.220271	FALSE
IC19_10h-Mock_10h	PALM3	A6NDB9	S143	0.315682	0.215805	0.391485	FALSE
IC19_10h-Mock_10h	PALM3	A6NDB9	T151	0.315682	0.215805	0.391485	FALSE
IC19_24h-Mock_24h	PALM3	A6NDB9	S143	-0.467683	0.107406	0.24535	FALSE
IC19_24h-Mock_24h	PALM3	A6NDB9	T151	-0.467683	0.107406	0.24535	FALSE
VIC_10h-Mock_10h	PALM3	A6NDB9	S143	0.185618	0.459111	0.593856	FALSE
VIC_10h-Mock_10h	PALM3	A6NDB9	T151	0.185618	0.459111	0.593856	FALSE
VIC_24h-Mock_24h	PALM3	A6NDB9	S143	-0.0715581	0.773583	0.859685	FALSE
VIC_24h-Mock_24h	PALM3	A6NDB9	T151	-0.0715581	0.773583	0.859685	FALSE
Mock_10h-Mock_24h	PALM3	A6NDB9	S143	-0.0541412	0.827585	0.879476	FALSE
Mock_10h-Mock_24h	PALM3	A6NDB9	T151	-0.0541412	0.827585	0.879476	FALSE
Kent_10h-VIC_10h	PALM3	A6NDB9	S143	-1.07858	0.020789	0.0636133	FALSE
Kent_10h-VIC_10h	PALM3	A6NDB9	T151	-1.07858	0.020789	0.0636133	FALSE
Kent_10h-VIC_10h	PALM3	A6NDB9	S155	-1.07858	0.020789	0.0636133	FALSE
Kent_10h-IC19_10h	PALM3	A6NDB9	S143	-0.4799	0.244635	0.474805	FALSE
Kent_10h-IC19_10h	PALM3	A6NDB9	T151	-0.4799	0.244635	0.474805	FALSE
Kent_10h-IC19_10h	PALM3	A6NDB9	S155	-0.4799	0.244635	0.474805	FALSE
Kent_24h-VIC_24h	PALM3	A6NDB9	S143	-0.289237	0.432387	0.641889	FALSE
Kent_24h-VIC_24h	PALM3	A6NDB9	T151	-0.289237	0.432387	0.641889	FALSE
Kent_24h-VIC_24h	PALM3	A6NDB9	S155	-0.289237	0.432387	0.641889	FALSE
Kent_24h-IC19_24h	PALM3	A6NDB9	S143	-0.119302	0.742388	0.970605	FALSE
Kent_24h-IC19_24h	PALM3	A6NDB9	T151	-0.119302	0.742388	0.970605	FALSE
Kent_24h-IC19_24h	PALM3	A6NDB9	S155	-0.119302	0.742388	0.970605	FALSE
IC19_10h-VIC_10h	PALM3	A6NDB9	S143	-0.59868	0.154859	0.377405	FALSE
IC19_10h-VIC_10h	PALM3	A6NDB9	T151	-0.59868	0.154859	0.377405	FALSE
IC19_10h-VIC_10h	PALM3	A6NDB9	S155	-0.59868	0.154859	0.377405	FALSE
IC19_24h-VIC_24h	PALM3	A6NDB9	S143	-0.169935	0.669759	0.909812	FALSE
IC19_24h-VIC_24h	PALM3	A6NDB9	T151	-0.169935	0.669759	0.909812	FALSE
IC19_24h-VIC_24h	PALM3	A6NDB9	S155	-0.169935	0.669759	0.909812	FALSE
Kent_24h-Mock_24h	PALM3	A6NDB9	S143	0.571294	0.102927	0.205056	FALSE
Kent_24h-Mock_24h	PALM3	A6NDB9	T151	0.571294	0.102927	0.205056	FALSE
Kent_24h-Mock_24h	PALM3	A6NDB9	S155	0.571294	0.102927	0.205056	FALSE
IC19_24h-Mock_24h	PALM3	A6NDB9	S143	0.690596	0.0813401	0.200415	FALSE
IC19_24h-Mock_24h	PALM3	A6NDB9	T151	0.690596	0.0813401	0.200415	FALSE
IC19_24h-Mock_24h	PALM3	A6NDB9	S155	0.690596	0.0813401	0.200415	FALSE
VIC_24h-Mock_24h	PALM3	A6NDB9	S143	0.86053	0.0370478	0.100694	FALSE
VIC_24h-Mock_24h	PALM3	A6NDB9	T151	0.86053	0.0370478	0.100694	FALSE
VIC_24h-Mock_24h	PALM3	A6NDB9	S155	0.86053	0.0370478	0.100694	FALSE
Kent_10h-VIC_10h	PALM3	A6NDB9	S155	-1.11385	0.0266964	0.0769001	FALSE
Kent_10h-IC19_10h	PALM3	A6NDB9	S155	-0.275448	0.54415	0.74926	FALSE
Kent_24h-VIC_24h	PALM3	A6NDB9	S155	0.605324	0.0762328	0.231775	FALSE
Kent_24h-IC19_24h	PALM3	A6NDB9	S155	0.0668811	0.851163	0.987593	FALSE
IC19_10h-VIC_10h	PALM3	A6NDB9	S155	-0.838403	0.0197752	0.130542	FALSE
IC19_24h-VIC_24h	PALM3	A6NDB9	S155	0.538443	0.148651	0.62138	FALSE
Kent_10h-Mock_10h	PALM3	A6NDB9	S155	0.587401	0.233338	0.47104	FALSE
Kent_24h-Mock_24h	PALM3	A6NDB9	S155	-0.0767015	0.809968	0.883083	FALSE
IC19_10h-Mock_10h	PALM3	A6NDB9	S155	0.862849	0.029305	0.0961347	FALSE
IC19_24h-Mock_24h	PALM3	A6NDB9	S155	-0.143583	0.687886	0.819473	FALSE
VIC_10h-Mock_10h	PALM3	A6NDB9	S155	1.70125	0.000380494	0.0028174	TRUE
VIC_24h-Mock_24h	PALM3	A6NDB9	S155	-0.682026	0.0493679	0.124623	FALSE
Mock_10h-Mock_24h	PALM3	A6NDB9	S155	-1.88771	0.000157148	0.00124499	TRUE
Kent_10h-VIC_10h	PALM3	A6NDB9	S260	-0.591249	0.000854711	0.0060215	FALSE
Kent_10h-IC19_10h	PALM3	A6NDB9	S260	-0.325794	0.0207837	0.10154	FALSE
Kent_24h-VIC_24h	PALM3	A6NDB9	S260	-0.0395466	0.724357	0.851719	FALSE
Kent_24h-IC19_24h	PALM3	A6NDB9	S260	0.19753	0.132741	0.594306	FALSE
IC19_10h-VIC_10h	PALM3	A6NDB9	S260	-0.265455	0.0510209	0.208308	FALSE
IC19_24h-VIC_24h	PALM3	A6NDB9	S260	-0.237077	0.0768034	0.534303	FALSE
Kent_10h-Mock_10h	PALM3	A6NDB9	S260	-0.208412	0.146276	0.355759	FALSE
Kent_24h-Mock_24h	PALM3	A6NDB9	S260	0.297702	0.0186858	0.0536739	FALSE
IC19_10h-Mock_10h	PALM3	A6NDB9	S260	0.117382	0.356745	0.546754	FALSE
IC19_24h-Mock_24h	PALM3	A6NDB9	S260	0.100172	0.429339	0.620545	FALSE
VIC_10h-Mock_10h	PALM3	A6NDB9	S260	0.382837	0.014525	0.043461	FALSE
VIC_24h-Mock_24h	PALM3	A6NDB9	S260	0.337248	0.00955985	0.0360311	FALSE
Mock_10h-Mock_24h	PALM3	A6NDB9	S260	-0.297981	0.0315534	0.0718303	FALSE
Kent_10h-VIC_10h	PALM3	A6NDB9	S303	-0.213163	0.143584	0.269346	FALSE
Kent_10h-IC19_10h	PALM3	A6NDB9	S303	-0.266733	0.0822614	0.241845	FALSE
Kent_24h-VIC_24h	PALM3	A6NDB9	S303	0.0125777	0.905201	0.95405	FALSE
Kent_24h-IC19_24h	PALM3	A6NDB9	S303	-0.032859	0.770129	0.974268	FALSE
IC19_10h-VIC_10h	PALM3	A6NDB9	S303	0.0535696	0.6813	0.838706	FALSE
IC19_24h-VIC_24h	PALM3	A6NDB9	S303	0.0454368	0.591853	0.882599	FALSE
Kent_10h-Mock_10h	PALM3	A6NDB9	S303	-0.149981	0.195502	0.425188	FALSE
Kent_24h-Mock_24h	PALM3	A6NDB9	S303	0.604796	0.00440622	0.0165659	FALSE
IC19_10h-Mock_10h	PALM3	A6NDB9	S303	0.116752	0.297427	0.486167	FALSE
IC19_24h-Mock_24h	PALM3	A6NDB9	S303	0.637655	0.00186414	0.0111959	FALSE
VIC_10h-Mock_10h	PALM3	A6NDB9	S303	0.0631822	0.556837	0.679127	FALSE
VIC_24h-Mock_24h	PALM3	A6NDB9	S303	0.592218	0.00199357	0.0109637	FALSE
Mock_10h-Mock_24h	PALM3	A6NDB9	S303	0.549515	0.00277562	0.0105443	FALSE
Kent_10h-VIC_10h	PALM3	A6NDB9	S375	0.174827	0.226234	0.372822	FALSE
Kent_10h-IC19_10h	PALM3	A6NDB9	S375	-0.30105	0.0462052	0.167736	FALSE
Kent_24h-VIC_24h	PALM3	A6NDB9	S375	-0.0900319	0.525597	0.715582	FALSE
Kent_24h-IC19_24h	PALM3	A6NDB9	S375	0.0128812	0.93482	0.992049	FALSE
IC19_10h-VIC_10h	PALM3	A6NDB9	S375	0.475877	0.00368319	0.0573731	FALSE
IC19_24h-VIC_24h	PALM3	A6NDB9	S375	-0.102913	0.516496	0.85105	FALSE
Kent_10h-Mock_10h	PALM3	A6NDB9	S375	-0.118836	0.404503	0.644121	FALSE
Kent_24h-Mock_24h	PALM3	A6NDB9	S375	0.425003	0.00781416	0.0264181	FALSE
IC19_10h-Mock_10h	PALM3	A6NDB9	S375	0.182214	0.208166	0.382201	FALSE
IC19_24h-Mock_24h	PALM3	A6NDB9	S375	0.412122	0.0178037	0.0649151	FALSE
VIC_10h-Mock_10h	PALM3	A6NDB9	S375	-0.293663	0.0511166	0.114921	FALSE
VIC_24h-Mock_24h	PALM3	A6NDB9	S375	0.515035	0.00206294	0.0112533	FALSE
Mock_10h-Mock_24h	PALM3	A6NDB9	S375	0.378342	0.0154659	0.0406799	FALSE
Kent_10h-VIC_10h	PALM3	A6NDB9	S420	-1.39317	0.00466259	0.020724	TRUE
Kent_10h-IC19_10h	PALM3	A6NDB9	S420	-1.17675	0.0133418	0.07577	FALSE
Kent_24h-VIC_24h	PALM3	A6NDB9	S420	0.558041	0.203424	0.41647	FALSE
Kent_24h-IC19_24h	PALM3	A6NDB9	S420	0.0371401	0.937947	0.992049	FALSE
IC19_10h-VIC_10h	PALM3	A6NDB9	S420	-0.216417	0.613546	0.796391	FALSE
IC19_24h-VIC_24h	PALM3	A6NDB9	S420	0.520901	0.284343	0.736448	FALSE
Kent_10h-Mock_10h	PALM3	A6NDB9	S420	-0.862313	0.0577254	0.199996	FALSE
Kent_24h-Mock_24h	PALM3	A6NDB9	S420	0.0220202	0.958841	0.978308	FALSE
IC19_10h-Mock_10h	PALM3	A6NDB9	S420	0.31444	0.465235	0.64622	FALSE
IC19_24h-Mock_24h	PALM3	A6NDB9	S420	-0.0151199	0.974715	0.987196	FALSE
VIC_10h-Mock_10h	PALM3	A6NDB9	S420	0.530857	0.225135	0.354566	FALSE
VIC_24h-Mock_24h	PALM3	A6NDB9	S420	-0.536021	0.220875	0.371542	FALSE
Mock_10h-Mock_24h	PALM3	A6NDB9	S420	-1.10769	0.0185667	0.0469262	TRUE
Kent_10h-VIC_10h	PALM3	A6NDB9	S436	-1.12583	0.00489622	0.0215099	TRUE
Kent_10h-IC19_10h	PALM3	A6NDB9	S436	-0.408408	0.250353	0.481874	FALSE
Kent_24h-VIC_24h	PALM3	A6NDB9	S436	0.395656	0.264804	0.484151	FALSE
Kent_24h-IC19_24h	PALM3	A6NDB9	S436	0.364395	0.355079	0.826662	FALSE
IC19_10h-VIC_10h	PALM3	A6NDB9	S436	-0.717425	0.0530042	0.212694	FALSE
IC19_24h-VIC_24h	PALM3	A6NDB9	S436	0.0312608	0.935837	0.987773	FALSE
Kent_10h-Mock_10h	PALM3	A6NDB9	S436	-0.425845	0.231585	0.468985	FALSE
Kent_24h-Mock_24h	PALM3	A6NDB9	S436	-0.854999	0.0243462	0.0663985	FALSE
IC19_10h-Mock_10h	PALM3	A6NDB9	S436	-0.0174375	0.959956	0.979381	FALSE
IC19_24h-Mock_24h	PALM3	A6NDB9	S436	-1.21939	0.00604638	0.0283339	TRUE
VIC_10h-Mock_10h	PALM3	A6NDB9	S436	0.699987	0.0583268	0.127152	FALSE
VIC_24h-Mock_24h	PALM3	A6NDB9	S436	-1.25066	0.00231355	0.0122734	TRUE
Mock_10h-Mock_24h	PALM3	A6NDB9	S436	-1.24981	0.00232538	0.00924769	TRUE
Kent_10h-VIC_10h	PALM3	A6NDB9	S439	-0.291704	0.200554	0.342847	FALSE
Kent_10h-IC19_10h	PALM3	A6NDB9	S439	0.171144	0.444384	0.670757	FALSE
Kent_24h-VIC_24h	PALM3	A6NDB9	S439	0.130112	0.559289	0.740406	FALSE
Kent_24h-IC19_24h	PALM3	A6NDB9	S439	0.275452	0.275898	0.762573	FALSE
IC19_10h-VIC_10h	PALM3	A6NDB9	S439	-0.462848	0.0506726	0.207775	FALSE
IC19_24h-VIC_24h	PALM3	A6NDB9	S439	-0.14534	0.559637	0.869705	FALSE
Kent_10h-Mock_10h	PALM3	A6NDB9	S439	-0.13265	0.551744	0.759721	FALSE
Kent_24h-Mock_24h	PALM3	A6NDB9	S439	-0.686291	0.00660729	0.0230674	FALSE
IC19_10h-Mock_10h	PALM3	A6NDB9	S439	-0.303793	0.183523	0.351412	FALSE
IC19_24h-Mock_24h	PALM3	A6NDB9	S439	-0.961743	0.00128829	0.00845544	FALSE
VIC_10h-Mock_10h	PALM3	A6NDB9	S439	0.159055	0.47662	0.609337	FALSE
VIC_24h-Mock_24h	PALM3	A6NDB9	S439	-0.816403	0.00194237	0.0107272	FALSE
Mock_10h-Mock_24h	PALM3	A6NDB9	S439	-0.557754	0.0217632	0.0533159	FALSE
Kent_10h-VIC_10h	PALM3	A6NDB9	S544	-0.0387441	0.90637	0.94609	FALSE
Kent_10h-IC19_10h	PALM3	A6NDB9	S544	-0.0295643	0.941507	0.97573	FALSE
IC19_10h-VIC_10h	PALM3	A6NDB9	S544	-0.00917978	0.977723	0.989535	FALSE
IC19_24h-Mock_24h	PALM3	A6NDB9	S544	-0.867053	0.135697	0.288617	FALSE
Kent_10h-VIC_10h	PALM3	A6NDB9	S548	-0.0642475	0.581446	0.718752	FALSE
Kent_10h-IC19_10h	PALM3	A6NDB9	S548	-0.129702	0.274305	0.508044	FALSE
Kent_24h-VIC_24h	PALM3	A6NDB9	S548	-0.229723	0.0937673	0.262893	FALSE
Kent_24h-IC19_24h	PALM3	A6NDB9	S548	-0.0941632	0.567956	0.932571	FALSE
IC19_10h-VIC_10h	PALM3	A6NDB9	S548	0.0654544	0.574455	0.771197	FALSE
IC19_24h-VIC_24h	PALM3	A6NDB9	S548	-0.13556	0.440731	0.821333	FALSE
Kent_10h-Mock_10h	PALM3	A6NDB9	S548	0.0793988	0.497046	0.719215	FALSE
Kent_24h-Mock_24h	PALM3	A6NDB9	S548	-0.404428	0.00349599	0.0136682	FALSE
IC19_10h-Mock_10h	PALM3	A6NDB9	S548	0.209101	0.0886945	0.213708	FALSE
IC19_24h-Mock_24h	PALM3	A6NDB9	S548	-0.310265	0.0756336	0.190275	FALSE
VIC_10h-Mock_10h	PALM3	A6NDB9	S548	0.143646	0.228397	0.358276	FALSE
VIC_24h-Mock_24h	PALM3	A6NDB9	S548	-0.174705	0.192339	0.338021	FALSE
Mock_10h-Mock_24h	PALM3	A6NDB9	S548	-0.393138	0.00422953	0.0146317	FALSE
Kent_10h-VIC_10h	PALM3	A6NDB9	S550	-0.214243	0.0130269	0.0449059	FALSE
Kent_10h-IC19_10h	PALM3	A6NDB9	S550	-0.446192	1.95509e-05	0.0013442	FALSE
Kent_24h-VIC_24h	PALM3	A6NDB9	S550	-0.184778	0.040719	0.158003	FALSE
Kent_24h-IC19_24h	PALM3	A6NDB9	S550	-0.192067	0.0345531	0.334999	FALSE
IC19_10h-VIC_10h	PALM3	A6NDB9	S550	0.231949	0.00832957	0.0845414	FALSE
IC19_24h-VIC_24h	PALM3	A6NDB9	S550	0.00728873	0.929426	0.986219	FALSE
Kent_10h-Mock_10h	PALM3	A6NDB9	S550	0.00589639	0.930075	0.971443	FALSE
Kent_24h-Mock_24h	PALM3	A6NDB9	S550	-0.184509	0.0275059	0.0733168	FALSE
IC19_10h-Mock_10h	PALM3	A6NDB9	S550	0.452088	1.72103e-05	0.000394747	FALSE
IC19_24h-Mock_24h	PALM3	A6NDB9	S550	0.00755868	0.919861	0.959205	FALSE
VIC_10h-Mock_10h	PALM3	A6NDB9	S550	0.220139	0.0112245	0.0356709	FALSE
VIC_24h-Mock_24h	PALM3	A6NDB9	S550	0.000269949	0.997133	0.998404	FALSE
Mock_10h-Mock_24h	PALM3	A6NDB9	S550	-0.304601	0.000580896	0.00319407	FALSE
Kent_10h-VIC_10h	PALM3	A6NDB9	S72	-0.0702112	0.673151	0.789987	FALSE
Kent_10h-IC19_10h	PALM3	A6NDB9	S72	-0.3968	0.0298331	0.12747	FALSE
Kent_24h-VIC_24h	PALM3	A6NDB9	S72	0.709214	0.000774054	0.0137071	FALSE
Kent_24h-IC19_24h	PALM3	A6NDB9	S72	0.493284	0.0177909	0.245215	FALSE
IC19_10h-VIC_10h	PALM3	A6NDB9	S72	0.326589	0.0659737	0.237752	FALSE
IC19_24h-VIC_24h	PALM3	A6NDB9	S72	0.21593	0.25645	0.716262	FALSE
Kent_10h-Mock_10h	PALM3	A6NDB9	S72	0.993482	3.74302e-05	0.00156844	FALSE
Kent_24h-Mock_24h	PALM3	A6NDB9	S72	3.26279	2.75612e-09	1.39407e-07	TRUE
IC19_10h-Mock_10h	PALM3	A6NDB9	S72	1.39028	1.07901e-06	4.97113e-05	TRUE
IC19_24h-Mock_24h	PALM3	A6NDB9	S72	2.7695	4.07221e-08	2.14141e-06	TRUE
VIC_10h-Mock_10h	PALM3	A6NDB9	S72	1.06369	1.88938e-05	0.000316479	TRUE
VIC_24h-Mock_24h	PALM3	A6NDB9	S72	2.55357	5.30445e-08	2.46982e-06	TRUE
Mock_10h-Mock_24h	PALM3	A6NDB9	S72	0.259224	0.28028	0.398486	FALSE
Kent_10h-VIC_10h	PALM3	A6NDB9	T151	-0.731446	0.00060739	0.00474219	FALSE
Kent_10h-IC19_10h	PALM3	A6NDB9	T151	-0.417286	0.0262913	0.118032	FALSE
Kent_24h-VIC_24h	PALM3	A6NDB9	T151	-0.142686	0.412664	0.625937	FALSE
Kent_24h-IC19_24h	PALM3	A6NDB9	T151	-0.116303	0.548207	0.927093	FALSE
IC19_10h-VIC_10h	PALM3	A6NDB9	T151	-0.31416	0.0833137	0.270282	FALSE
IC19_24h-VIC_24h	PALM3	A6NDB9	T151	-0.0263828	0.891022	0.977808	FALSE
Kent_10h-Mock_10h	PALM3	A6NDB9	T151	-0.779343	0.000345293	0.00736601	FALSE
Kent_24h-Mock_24h	PALM3	A6NDB9	T151	-1.37767	6.99343e-07	1.17911e-05	TRUE
IC19_10h-Mock_10h	PALM3	A6NDB9	T151	-0.362057	0.0493702	0.140232	FALSE
IC19_24h-Mock_24h	PALM3	A6NDB9	T151	-1.26136	7.57499e-06	0.000137551	TRUE
VIC_10h-Mock_10h	PALM3	A6NDB9	T151	-0.0478976	0.781148	0.855734	FALSE
VIC_24h-Mock_24h	PALM3	A6NDB9	T151	-1.23498	2.63847e-06	5.64598e-05	TRUE
Mock_10h-Mock_24h	PALM3	A6NDB9	T151	-0.688043	0.00101943	0.00488277	FALSE
Kent_10h-VIC_10h	PALM3	A6NDB9	T151	1.86193	0.00443379	0.0199481	TRUE
Kent_10h-VIC_10h	PALM3	A6NDB9	S155	1.86193	0.00443379	0.0199481	TRUE
Kent_10h-IC19_10h	PALM3	A6NDB9	T151	0.547423	0.341031	0.577533	FALSE
Kent_10h-IC19_10h	PALM3	A6NDB9	S155	0.547423	0.341031	0.577533	FALSE
Kent_24h-VIC_24h	PALM3	A6NDB9	T151	-0.424997	0.457045	0.661566	FALSE
Kent_24h-VIC_24h	PALM3	A6NDB9	S155	-0.424997	0.457045	0.661566	FALSE
Kent_24h-IC19_24h	PALM3	A6NDB9	T151	0.388406	0.541972	0.923762	FALSE
Kent_24h-IC19_24h	PALM3	A6NDB9	S155	0.388406	0.541972	0.923762	FALSE
IC19_10h-VIC_10h	PALM3	A6NDB9	T151	1.31451	0.0321639	0.164642	FALSE
IC19_10h-VIC_10h	PALM3	A6NDB9	S155	1.31451	0.0321639	0.164642	FALSE
IC19_24h-VIC_24h	PALM3	A6NDB9	T151	-0.813403	0.210934	0.680369	FALSE
IC19_24h-VIC_24h	PALM3	A6NDB9	S155	-0.813403	0.210934	0.680369	FALSE
Kent_10h-Mock_10h	PALM3	A6NDB9	T151	2.21558	0.00120767	0.0163175	TRUE
Kent_10h-Mock_10h	PALM3	A6NDB9	S155	2.21558	0.00120767	0.0163175	TRUE
Kent_24h-Mock_24h	PALM3	A6NDB9	T151	0.460438	0.421145	0.574253	FALSE
Kent_24h-Mock_24h	PALM3	A6NDB9	S155	0.460438	0.421145	0.574253	FALSE
IC19_10h-Mock_10h	PALM3	A6NDB9	T151	1.66816	0.00903571	0.040716	TRUE
IC19_10h-Mock_10h	PALM3	A6NDB9	S155	1.66816	0.00903571	0.040716	TRUE
IC19_24h-Mock_24h	PALM3	A6NDB9	T151	0.0720319	0.9094	0.954254	FALSE
IC19_24h-Mock_24h	PALM3	A6NDB9	S155	0.0720319	0.9094	0.954254	FALSE
VIC_10h-Mock_10h	PALM3	A6NDB9	T151	0.353651	0.534822	0.66071	FALSE
VIC_10h-Mock_10h	PALM3	A6NDB9	S155	0.353651	0.534822	0.66071	FALSE
VIC_24h-Mock_24h	PALM3	A6NDB9	T151	0.885435	0.132566	0.256924	FALSE
VIC_24h-Mock_24h	PALM3	A6NDB9	S155	0.885435	0.132566	0.256924	FALSE
Mock_10h-Mock_24h	PALM3	A6NDB9	T151	-0.282818	0.618819	0.717694	FALSE
Mock_10h-Mock_24h	PALM3	A6NDB9	S155	-0.282818	0.618819	0.717694	FALSE
Kent_10h-VIC_10h	PALM3	A6NDB9	T412	-0.851109	0.00111897	0.00736495	FALSE
Kent_10h-IC19_10h	PALM3	A6NDB9	T412	-0.460483	0.0461612	0.167603	FALSE
Kent_24h-VIC_24h	PALM3	A6NDB9	T412	0.169786	0.435397	0.644436	FALSE
Kent_24h-IC19_24h	PALM3	A6NDB9	T412	-0.0784428	0.745092	0.970689	FALSE
IC19_10h-VIC_10h	PALM3	A6NDB9	T412	-0.390625	0.0850508	0.273243	FALSE
IC19_24h-VIC_24h	PALM3	A6NDB9	T412	0.248229	0.311235	0.752029	FALSE
Kent_10h-Mock_10h	PALM3	A6NDB9	T412	-0.653861	0.00752382	0.0531406	FALSE
Kent_24h-Mock_24h	PALM3	A6NDB9	T412	-0.157139	0.469705	0.619545	FALSE
IC19_10h-Mock_10h	PALM3	A6NDB9	T412	-0.193378	0.375794	0.564933	FALSE
IC19_24h-Mock_24h	PALM3	A6NDB9	T412	-0.0786963	0.7443	0.856469	FALSE
VIC_10h-Mock_10h	PALM3	A6NDB9	T412	0.197248	0.36657	0.505401	FALSE
VIC_24h-Mock_24h	PALM3	A6NDB9	T412	-0.326925	0.143624	0.272249	FALSE
Mock_10h-Mock_24h	PALM3	A6NDB9	T412	-0.445453	0.0527925	0.107492	FALSE
Kent_10h-VIC_10h	SOWAHB	A6NEL2	S540	-0.0365829	0.974857	0.987003	FALSE
Kent_10h-IC19_10h	SOWAHB	A6NEL2	S540	0.0254872	0.982481	0.99386	FALSE
Kent_24h-VIC_24h	SOWAHB	A6NEL2	S540	0.337564	0.685531	0.827846	FALSE
IC19_10h-VIC_10h	SOWAHB	A6NEL2	S540	-0.0620702	0.957361	0.979699	FALSE
Kent_10h-Mock_10h	SOWAHB	A6NEL2	S540	-0.62018	0.602612	0.794819	FALSE
Kent_24h-Mock_24h	SOWAHB	A6NEL2	S540	-0.347009	0.677486	0.790653	FALSE
IC19_10h-Mock_10h	SOWAHB	A6NEL2	S540	-0.645667	0.588564	0.746369	FALSE
VIC_10h-Mock_10h	SOWAHB	A6NEL2	S540	-0.583597	0.623186	0.734309	FALSE
VIC_24h-Mock_24h	SOWAHB	A6NEL2	S540	-0.684574	0.432	0.591656	FALSE
Mock_10h-Mock_24h	SOWAHB	A6NEL2	S540	-0.289849	0.77478	0.840597	FALSE
Kent_10h-VIC_10h	SOWAHB	A6NEL2	S740	-1.9613	0.0165053	0.0535709	FALSE
Kent_10h-IC19_10h	SOWAHB	A6NEL2	S740	-0.78805	0.248443	0.479545	FALSE
Kent_24h-VIC_24h	SOWAHB	A6NEL2	S740	0.558081	0.298004	0.519296	FALSE
Kent_24h-IC19_24h	SOWAHB	A6NEL2	S740	0.146846	0.77858	0.975285	FALSE
IC19_10h-VIC_10h	SOWAHB	A6NEL2	S740	-1.17325	0.0436563	0.192323	FALSE
IC19_24h-VIC_24h	SOWAHB	A6NEL2	S740	0.411235	0.477194	0.835527	FALSE
Kent_10h-Mock_10h	SOWAHB	A6NEL2	S740	0.0548292	0.937511	0.974309	FALSE
Kent_24h-Mock_24h	SOWAHB	A6NEL2	S740	0.395332	0.404972	0.559431	FALSE
IC19_10h-Mock_10h	SOWAHB	A6NEL2	S740	0.842879	0.128292	0.276072	FALSE
IC19_24h-Mock_24h	SOWAHB	A6NEL2	S740	0.248486	0.635515	0.783456	FALSE
VIC_10h-Mock_10h	SOWAHB	A6NEL2	S740	2.01613	0.00468562	0.0183067	TRUE
VIC_24h-Mock_24h	SOWAHB	A6NEL2	S740	-0.162749	0.75544	0.847878	FALSE
Mock_10h-Mock_24h	SOWAHB	A6NEL2	S740	-2.36147	0.000914416	0.00448973	TRUE
Kent_10h-VIC_10h	SOWAHB	A6NEL2	S742	-1.67748	0.00490565	0.021533	TRUE
Kent_10h-IC19_10h	SOWAHB	A6NEL2	S742	-0.0362714	0.932763	0.97222	FALSE
Kent_24h-VIC_24h	SOWAHB	A6NEL2	S742	0.568625	0.189239	0.398642	FALSE
Kent_24h-IC19_24h	SOWAHB	A6NEL2	S742	0.102805	0.749219	0.971132	FALSE
IC19_10h-VIC_10h	SOWAHB	A6NEL2	S742	-1.64121	0.0018644	0.0419736	TRUE
IC19_24h-VIC_24h	SOWAHB	A6NEL2	S742	0.46582	0.298441	0.742964	FALSE
Kent_10h-Mock_10h	SOWAHB	A6NEL2	S742	-0.248724	0.619545	0.805946	FALSE
Kent_24h-Mock_24h	SOWAHB	A6NEL2	S742	0.608342	0.0637269	0.141609	FALSE
IC19_10h-Mock_10h	SOWAHB	A6NEL2	S742	-0.212452	0.62426	0.77285	FALSE
IC19_24h-Mock_24h	SOWAHB	A6NEL2	S742	0.505536	0.146014	0.303484	FALSE
VIC_10h-Mock_10h	SOWAHB	A6NEL2	S742	1.42876	0.0107683	0.0344936	TRUE
VIC_24h-Mock_24h	SOWAHB	A6NEL2	S742	0.0397166	0.921951	0.954273	FALSE
Mock_10h-Mock_24h	SOWAHB	A6NEL2	S742	-1.67032	0.00369435	0.013166	TRUE
Kent_10h-VIC_10h	ZNF316	A6NFI3	S10	-0.315557	5.63403e-05	0.000940077	FALSE
Kent_10h-IC19_10h	ZNF316	A6NFI3	S10	-0.399785	4.12284e-06	0.000518103	FALSE
Kent_24h-VIC_24h	ZNF316	A6NFI3	S10	-0.0796006	0.182377	0.390196	FALSE
Kent_24h-IC19_24h	ZNF316	A6NFI3	S10	-0.0154974	0.810931	0.981067	FALSE
IC19_10h-VIC_10h	ZNF316	A6NFI3	S10	0.0842278	0.159698	0.383945	FALSE
IC19_24h-VIC_24h	ZNF316	A6NFI3	S10	-0.0641032	0.329842	0.762829	FALSE
Kent_10h-Mock_10h	ZNF316	A6NFI3	S10	-0.221989	0.00142308	0.0180861	FALSE
Kent_24h-Mock_24h	ZNF316	A6NFI3	S10	-0.121229	0.050189	0.118104	FALSE
IC19_10h-Mock_10h	ZNF316	A6NFI3	S10	0.177796	0.00698006	0.03356	FALSE
IC19_24h-Mock_24h	ZNF316	A6NFI3	S10	-0.105731	0.117434	0.261273	FALSE
VIC_10h-Mock_10h	ZNF316	A6NFI3	S10	0.0935681	0.121054	0.221628	FALSE
VIC_24h-Mock_24h	ZNF316	A6NFI3	S10	-0.0416282	0.475911	0.631973	FALSE
Mock_10h-Mock_24h	ZNF316	A6NFI3	S10	-0.166635	0.0104075	0.0296753	FALSE
Kent_10h-VIC_10h	ZNF316	A6NFI3	S112	-0.0966431	0.497365	0.647608	FALSE
Kent_10h-IC19_10h	ZNF316	A6NFI3	S112	-0.104049	0.465549	0.688263	FALSE
Kent_24h-VIC_24h	ZNF316	A6NFI3	S112	0.15608	0.278978	0.49932	FALSE
Kent_24h-IC19_24h	ZNF316	A6NFI3	S112	0.120646	0.44947	0.882994	FALSE
IC19_10h-VIC_10h	ZNF316	A6NFI3	S112	0.00740577	0.958198	0.980214	FALSE
IC19_24h-VIC_24h	ZNF316	A6NFI3	S112	0.0354344	0.822656	0.959759	FALSE
Kent_10h-Mock_10h	ZNF316	A6NFI3	S112	-0.298874	0.04819	0.17719	FALSE
Kent_24h-Mock_24h	ZNF316	A6NFI3	S112	0.252262	0.0894939	0.184059	FALSE
IC19_10h-Mock_10h	ZNF316	A6NFI3	S112	-0.194825	0.181236	0.349161	FALSE
IC19_24h-Mock_24h	ZNF316	A6NFI3	S112	0.131616	0.410194	0.604268	FALSE
VIC_10h-Mock_10h	ZNF316	A6NFI3	S112	-0.202231	0.166165	0.281939	FALSE
VIC_24h-Mock_24h	ZNF316	A6NFI3	S112	0.0961811	0.499392	0.651477	FALSE
Mock_10h-Mock_24h	ZNF316	A6NFI3	S112	0.118732	0.406277	0.527389	FALSE
IC19_10h-VIC_10h	ZNF316	A6NFI3	T100	0.811051			FALSE
VIC_24h-Mock_24h	ZNF316	A6NFI3	T100	-0.233932			FALSE
Kent_10h-VIC_10h	C5orf60	A6NFR6	S159	-0.688711	0.000146406	0.00175851	FALSE
Kent_10h-VIC_10h	C5orf60	A6NFR6	S163	-0.688711	0.000146406	0.00175851	FALSE
Kent_10h-IC19_10h	C5orf60	A6NFR6	S159	-0.412912	0.00798839	0.0540202	FALSE
Kent_10h-IC19_10h	C5orf60	A6NFR6	S163	-0.412912	0.00798839	0.0540202	FALSE
Kent_24h-VIC_24h	C5orf60	A6NFR6	S159	-0.596615	0.000197486	0.00563717	FALSE
Kent_24h-VIC_24h	C5orf60	A6NFR6	S163	-0.596615	0.000197486	0.00563717	FALSE
Kent_24h-IC19_24h	C5orf60	A6NFR6	S159	-0.728359	8.54473e-05	0.0147495	FALSE
Kent_24h-IC19_24h	C5orf60	A6NFR6	S163	-0.728359	8.54473e-05	0.0147495	FALSE
IC19_10h-VIC_10h	C5orf60	A6NFR6	S159	-0.275799	0.0368166	0.176362	FALSE
IC19_10h-VIC_10h	C5orf60	A6NFR6	S163	-0.275799	0.0368166	0.176362	FALSE
IC19_24h-VIC_24h	C5orf60	A6NFR6	S159	0.131744	0.340908	0.770732	FALSE
IC19_24h-VIC_24h	C5orf60	A6NFR6	S163	0.131744	0.340908	0.770732	FALSE
Kent_10h-Mock_10h	C5orf60	A6NFR6	S159	-0.261438	0.070657	0.227008	FALSE
Kent_10h-Mock_10h	C5orf60	A6NFR6	S163	-0.261438	0.070657	0.227008	FALSE
Kent_24h-Mock_24h	C5orf60	A6NFR6	S159	-0.699293	4.21213e-05	0.000352438	FALSE
Kent_24h-Mock_24h	C5orf60	A6NFR6	S163	-0.699293	4.21213e-05	0.000352438	FALSE
IC19_10h-Mock_10h	C5orf60	A6NFR6	S159	0.151474	0.225698	0.403845	FALSE
IC19_10h-Mock_10h	C5orf60	A6NFR6	S163	0.151474	0.225698	0.403845	FALSE
IC19_24h-Mock_24h	C5orf60	A6NFR6	S159	0.0290657	0.830945	0.908364	FALSE
IC19_24h-Mock_24h	C5orf60	A6NFR6	S163	0.0290657	0.830945	0.908364	FALSE
VIC_10h-Mock_10h	C5orf60	A6NFR6	S159	0.427273	0.00304616	0.0131696	FALSE
VIC_10h-Mock_10h	C5orf60	A6NFR6	S163	0.427273	0.00304616	0.0131696	FALSE
VIC_24h-Mock_24h	C5orf60	A6NFR6	S159	-0.102678	0.404757	0.566599	FALSE
VIC_24h-Mock_24h	C5orf60	A6NFR6	S163	-0.102678	0.404757	0.566599	FALSE
Mock_10h-Mock_24h	C5orf60	A6NFR6	S159	-0.421878	0.00333185	0.0121444	FALSE
Mock_10h-Mock_24h	C5orf60	A6NFR6	S163	-0.421878	0.00333185	0.0121444	FALSE
Kent_10h-VIC_10h	C5orf60	A6NFR6	T158	-0.254194	0.286643	0.442618	FALSE
Kent_10h-VIC_10h	C5orf60	A6NFR6	S159	-0.254194	0.286643	0.442618	FALSE
Kent_10h-IC19_10h	C5orf60	A6NFR6	T158	-0.457802	0.0434099	0.160762	FALSE
Kent_10h-IC19_10h	C5orf60	A6NFR6	S159	-0.457802	0.0434099	0.160762	FALSE
Kent_24h-VIC_24h	C5orf60	A6NFR6	T158	-0.743744	0.00631562	0.0501122	FALSE
Kent_24h-VIC_24h	C5orf60	A6NFR6	S159	-0.743744	0.00631562	0.0501122	FALSE
Kent_24h-IC19_24h	C5orf60	A6NFR6	T158	-0.357079	0.142563	0.610161	FALSE
Kent_24h-IC19_24h	C5orf60	A6NFR6	S159	-0.357079	0.142563	0.610161	FALSE
IC19_10h-VIC_10h	C5orf60	A6NFR6	T158	0.203609	0.389634	0.628046	FALSE
IC19_10h-VIC_10h	C5orf60	A6NFR6	S159	0.203609	0.389634	0.628046	FALSE
IC19_24h-VIC_24h	C5orf60	A6NFR6	T158	-0.386664	0.146837	0.618831	FALSE
IC19_24h-VIC_24h	C5orf60	A6NFR6	S159	-0.386664	0.146837	0.618831	FALSE
Kent_10h-Mock_10h	C5orf60	A6NFR6	T158	-0.238961	0.263848	0.506802	FALSE
Kent_10h-Mock_10h	C5orf60	A6NFR6	S159	-0.238961	0.263848	0.506802	FALSE
Kent_24h-Mock_24h	C5orf60	A6NFR6	T158	-0.935478	0.000523907	0.00283711	FALSE
Kent_24h-Mock_24h	C5orf60	A6NFR6	S159	-0.935478	0.000523907	0.00283711	FALSE
IC19_10h-Mock_10h	C5orf60	A6NFR6	T158	0.218842	0.304298	0.493737	FALSE
IC19_10h-Mock_10h	C5orf60	A6NFR6	S159	0.218842	0.304298	0.493737	FALSE
IC19_24h-Mock_24h	C5orf60	A6NFR6	T158	-0.578398	0.0252066	0.0841819	FALSE
IC19_24h-Mock_24h	C5orf60	A6NFR6	S159	-0.578398	0.0252066	0.0841819	FALSE
VIC_10h-Mock_10h	C5orf60	A6NFR6	T158	0.0152328	0.947925	0.969817	FALSE
VIC_10h-Mock_10h	C5orf60	A6NFR6	S159	0.0152328	0.947925	0.969817	FALSE
VIC_24h-Mock_24h	C5orf60	A6NFR6	T158	-0.191734	0.417116	0.578516	FALSE
VIC_24h-Mock_24h	C5orf60	A6NFR6	S159	-0.191734	0.417116	0.578516	FALSE
Mock_10h-Mock_24h	C5orf60	A6NFR6	T158	-0.302449	0.163195	0.261402	FALSE
Mock_10h-Mock_24h	C5orf60	A6NFR6	S159	-0.302449	0.163195	0.261402	FALSE
Kent_10h-VIC_10h	WIPF3	A6NGB9	S128	0.158729	0.464491	0.620341	FALSE
Kent_10h-IC19_10h	WIPF3	A6NGB9	S128	-0.186878	0.390778	0.624119	FALSE
Kent_24h-VIC_24h	WIPF3	A6NGB9	S128	-0.414287	0.0689506	0.217299	FALSE
Kent_24h-IC19_24h	WIPF3	A6NGB9	S128	-0.334831	0.177133	0.662479	FALSE
IC19_10h-VIC_10h	WIPF3	A6NGB9	S128	0.345607	0.122988	0.333013	FALSE
IC19_24h-VIC_24h	WIPF3	A6NGB9	S128	-0.0794558	0.741468	0.933989	FALSE
Kent_10h-Mock_10h	WIPF3	A6NGB9	S128	-0.393873	0.0822182	0.250598	FALSE
Kent_24h-Mock_24h	WIPF3	A6NGB9	S128	-0.570602	0.0165126	0.0485082	FALSE
IC19_10h-Mock_10h	WIPF3	A6NGB9	S128	-0.206995	0.343166	0.533363	FALSE
IC19_24h-Mock_24h	WIPF3	A6NGB9	S128	-0.235771	0.33446	0.53071	FALSE
VIC_10h-Mock_10h	WIPF3	A6NGB9	S128	-0.552602	0.0195756	0.054743	FALSE
VIC_24h-Mock_24h	WIPF3	A6NGB9	S128	-0.156315	0.471188	0.627854	FALSE
Mock_10h-Mock_24h	WIPF3	A6NGB9	S128	0.259094	0.239371	0.352462	FALSE
Kent_10h-VIC_10h	WIPF3	A6NGB9	S132	0.101681	0.661201	0.780618	FALSE
Kent_10h-IC19_10h	WIPF3	A6NGB9	S132	-0.251357	0.286484	0.521718	FALSE
Kent_24h-VIC_24h	WIPF3	A6NGB9	S132	-0.36638	0.128028	0.314833	FALSE
Kent_24h-IC19_24h	WIPF3	A6NGB9	S132	-0.259777	0.323149	0.802125	FALSE
IC19_10h-VIC_10h	WIPF3	A6NGB9	S132	0.353038	0.141433	0.359099	FALSE
IC19_24h-VIC_24h	WIPF3	A6NGB9	S132	-0.106603	0.68098	0.914344	FALSE
Kent_10h-Mock_10h	WIPF3	A6NGB9	S132	-0.432095	0.076845	0.240153	FALSE
Kent_24h-Mock_24h	WIPF3	A6NGB9	S132	-0.533524	0.0331428	0.0850692	FALSE
IC19_10h-Mock_10h	WIPF3	A6NGB9	S132	-0.180738	0.439184	0.622195	FALSE
IC19_24h-Mock_24h	WIPF3	A6NGB9	S132	-0.273747	0.298679	0.493318	FALSE
VIC_10h-Mock_10h	WIPF3	A6NGB9	S132	-0.533776	0.0330714	0.0819584	FALSE
VIC_24h-Mock_24h	WIPF3	A6NGB9	S132	-0.167144	0.473721	0.630055	FALSE
Mock_10h-Mock_24h	WIPF3	A6NGB9	S132	0.298415	0.209207	0.317103	FALSE
Kent_10h-VIC_10h	WIPF3	A6NGB9	S149	-0.760154	0.0777169	0.170533	FALSE
Kent_10h-IC19_10h	WIPF3	A6NGB9	S149	-0.0391518	0.916406	0.965461	FALSE
IC19_10h-VIC_10h	WIPF3	A6NGB9	S149	-0.721002	0.131465	0.345097	FALSE
IC19_24h-VIC_24h	WIPF3	A6NGB9	S149	-0.158454	0.65503	0.905229	FALSE
Kent_10h-Mock_10h	WIPF3	A6NGB9	S149	-0.374958	0.246519	0.486796	FALSE
IC19_10h-Mock_10h	WIPF3	A6NGB9	S149	-0.335806	0.384045	0.572665	FALSE
IC19_24h-Mock_24h	WIPF3	A6NGB9	S149	-0.818577	0.0513421	0.143053	FALSE
VIC_10h-Mock_10h	WIPF3	A6NGB9	S149	0.385196	0.32289	0.46044	FALSE
VIC_24h-Mock_24h	WIPF3	A6NGB9	S149	-0.660122	0.0324921	0.0910025	FALSE
Mock_10h-Mock_24h	WIPF3	A6NGB9	S149	-0.51963	0.0991791	0.176832	FALSE
Kent_10h-IC19_10h	WIPF3	A6NGB9	S202	-0.424639	0.434126	0.662274	FALSE
Kent_24h-VIC_24h	WIPF3	A6NGB9	S202	0.965391	0.0484697	0.175357	FALSE
Kent_24h-IC19_24h	WIPF3	A6NGB9	S202	1.15783	0.0242908	0.285372	FALSE
IC19_24h-VIC_24h	WIPF3	A6NGB9	S202	-0.192443	0.67725	0.913022	FALSE
Kent_24h-Mock_24h	WIPF3	A6NGB9	S202	0.967132	0.0481642	0.11424	FALSE
IC19_24h-Mock_24h	WIPF3	A6NGB9	S202	-0.190702	0.679971	0.813755	FALSE
VIC_24h-Mock_24h	WIPF3	A6NGB9	S202	0.00174048	0.996977	0.998297	FALSE
Kent_24h-VIC_24h	WIPF3	A6NGB9	S383	-0.489895	0.40186	0.617984	FALSE
Kent_24h-IC19_24h	WIPF3	A6NGB9	S383	-0.591415	0.366941	0.836033	FALSE
[truncated: 358,912+ more rows]
