# Supplementary material for: Evolution of enhanced innate immune evasion by the SARS-CoV-2 B.1.1.7 UK variant
Source: bioRxiv. 2021 Jun 7:2021.06.06.446826. Preprint. [Version 1] doi: 10.1101/2021.06.06.446826 (PMC8202424; doi:10.1101/2021.06.06.446826)
Supplement: Supplement 2 — Table S2. Full pathway enrichment results of RNAseq, abundance proteomics, and phosphoproteomics datasets (i.e. Figures 2b and S1g–i). [file media-2.xlsx]

## Sheet: RNA
Label	Source	Z	N	meanLog2FC	sites	pValue	sigScore	fdr.BH	bgMean	bgSD	ID	p.adjust	group	geneID
Kent_10h-IC19_10h	REACTOME_INTERFERON_ALPHA_BETA_SIGNALING	-7.01883	57	-0.603652	ABCE1/ADAR/BST2/EGR1/GBP2/HLA-A/HLA-B/HLA-C/HLA-E/HLA-F/IFI27/IFI35/IFI6/IFIT1/IFIT2/IFIT3/IFIT5/IFITM1/IFITM2/IFITM3/IFNAR1/IFNAR2/IFNB1/IP6K2/IRF1/IRF2/IRF3/IRF5/IRF6/IRF7/IRF8/IRF9/ISG15/ISG20/JAK1/KPNA1/KPNB1/MX1/MX2/OAS1/OAS2/OAS3/OASL/PSMB8/PTPN1/PTPN11/PTPN6/RNASEL/RSAD2/SAMHD1/SOCS1/SOCS3/STAT1/STAT2/TYK2/USP18/XAF1	2.23732e-12	-11.6503	5.15031e-09	0.0149049	0.665353	REACTOME_INTERFERON_ALPHA_BETA_SIGNALING	5.15031e-09	Kent_10h-IC19_10h	ABCE1/ADAR/BST2/EGR1/GBP2/HLA-A/HLA-B/HLA-C/HLA-E/HLA-F/IFI27/IFI35/IFI6/IFIT1/IFIT2/IFIT3/IFIT5/IFITM1/IFITM2/IFITM3/IFNAR1/IFNAR2/IFNB1/IP6K2/IRF1/IRF2/IRF3/IRF5/IRF6/IRF7/IRF8/IRF9/ISG15/ISG20/JAK1/KPNA1/KPNB1/MX1/MX2/OAS1/OAS2/OAS3/OASL/PSMB8/PTPN1/PTPN11/PTPN6/RNASEL/RSAD2/SAMHD1/SOCS1/SOCS3/STAT1/STAT2/TYK2/USP18/XAF1
Kent_10h-IC19_10h	REACTOME_CYTOKINE_SIGNALING_IN_IMMUNE_SYSTEM	-6.91242	560	-0.179447	AAAS/ABCE1/ABL2/ADAM17/ADAR/AGER/AIP/AKT1/AKT2/AKT3/ALOX5/ANXA1/ANXA2/APP/ARF1/ARIH1/ATF1/ATF2/B2M/BATF/BCL2/BCL2L1/BCL2L11/BCL6/BIRC2/BIRC3/BIRC5/BLNK/BRWD1/BST2/BTRC/CAMK2D/CAMK2G/CANX/CAPZA1/CASP1/CASP3/CBL/CCL2/CCL20/CCL22/CCL5/CCND1/CCR1/CD27/CD40/CD44/CDC42/CDKN1A/CDKN1B/CEBPD/CFL1/CHUK/CIITA/CISH/CLCF1/CNN2/CNTF/CREB1/CRK/CRKL/CRLF1/CRLF2/CSF1/CSF1R/CSF2/CSF2RA/CSF3/CSK/CTF1/CUL1/CUL5/CXCL…	4.76455e-12	-11.322	5.48399e-09	0.0149049	0.665353	REACTOME_CYTOKINE_SIGNALING_IN_IMMUNE_SYSTEM	5.48399e-09	Kent_10h-IC19_10h	AAAS/ABCE1/ABL2/ADAM17/ADAR/AGER/AIP/AKT1/AKT2/AKT3/ALOX5/ANXA1/ANXA2/APP/ARF1/ARIH1/ATF1/ATF2/B2M/BATF/BCL2/BCL2L1/BCL2L11/BCL6/BIRC2/BIRC3/BIRC5/BLNK/BRWD1/BST2/BTRC/CAMK2D/CAMK2G/CANX/CAPZA1/CASP1/CASP3/CBL/CCL2/CCL20/CCL22/CCL5/CCND1/CCR1/CD27/CD40/CD44/CDC42/CDKN1A/CDKN1B/CEBPD/CFL1/CHUK/CIITA/CISH/CLCF1/CNN2/CNTF/CREB1/CRK/CRKL/CRLF1/CRLF2/CSF1/CSF1R/CSF2/CSF2RA/CSF3/CSK/CTF1/CUL1/CUL5/CXCL…
Kent_10h-IC19_10h	KEGG_CYTOKINE_CYTOKINE_RECEPTOR_INTERACTION	-6.31888	135	-0.346942	ACVR1/ACVR1B/ACVR2A/ACVR2B/BMP2/BMPR1A/BMPR1B/BMPR2/CCL17/CCL2/CCL20/CCL22/CCL28/CCL5/CCR1/CD27/CD40/CLCF1/CNTF/CRLF2/CSF1/CSF1R/CSF2/CSF2RA/CSF3/CTF1/CX3CL1/CXCL1/CXCL10/CXCL11/CXCL13/CXCL16/CXCL2/CXCL3/CXCL5/CXCL6/CXCL8/CXCL9/CXCR4/CXCR5/EDA/EDAR/EGF/EGFR/EPOR/FAS/FLT3LG/GHR/IFNAR1/IFNAR2/IFNB1/IFNE/IFNGR1/IFNGR2/IFNL1/IFNL2/IFNLR1/IL10RA/IL10RB/IL11/IL11RA/IL12A/IL12RB2/IL13RA1/IL15/IL15RA/IL1…	2.63473e-10	-9.57926	2.02171e-07	0.0149049	0.665353	KEGG_CYTOKINE_CYTOKINE_RECEPTOR_INTERACTION	2.02171e-07	Kent_10h-IC19_10h	ACVR1/ACVR1B/ACVR2A/ACVR2B/BMP2/BMPR1A/BMPR1B/BMPR2/CCL17/CCL2/CCL20/CCL22/CCL28/CCL5/CCR1/CD27/CD40/CLCF1/CNTF/CRLF2/CSF1/CSF1R/CSF2/CSF2RA/CSF3/CTF1/CX3CL1/CXCL1/CXCL10/CXCL11/CXCL13/CXCL16/CXCL2/CXCL3/CXCL5/CXCL6/CXCL8/CXCL9/CXCR4/CXCR5/EDA/EDAR/EGF/EGFR/EPOR/FAS/FLT3LG/GHR/IFNAR1/IFNAR2/IFNB1/IFNE/IFNGR1/IFNGR2/IFNL1/IFNL2/IFNLR1/IL10RA/IL10RB/IL11/IL11RA/IL12A/IL12RB2/IL13RA1/IL15/IL15RA/IL1…
Kent_10h-IC19_10h	REACTOME_INTERFERON_SIGNALING	-6.10884	176	-0.291471	AAAS/ABCE1/ADAR/ARIH1/B2M/BST2/CAMK2D/CAMK2G/CD44/CIITA/DDX58/EGR1/EIF2AK2/EIF4A1/EIF4A2/EIF4A3/EIF4E/EIF4E2/EIF4E3/EIF4G1/EIF4G2/EIF4G3/FLNA/FLNB/GBP1/GBP2/GBP3/GBP4/GBP5/GBP6/HERC5/HLA-A/HLA-B/HLA-C/HLA-DPA1/HLA-DPB1/HLA-DQA1/HLA-DQA2/HLA-DQB1/HLA-DRA/HLA-DRB1/HLA-DRB5/HLA-E/HLA-F/ICAM1/IFI27/IFI35/IFI6/IFIT1/IFIT2/IFIT3/IFIT5/IFITM1/IFITM2/IFITM3/IFNAR1/IFNAR2/IFNB1/IFNGR1/IFNGR2/IP6K2/IRF1/IR…	1.00357e-09	-8.99845	5.77556e-07	0.0149049	0.665353	REACTOME_INTERFERON_SIGNALING	5.77556e-07	Kent_10h-IC19_10h	AAAS/ABCE1/ADAR/ARIH1/B2M/BST2/CAMK2D/CAMK2G/CD44/CIITA/DDX58/EGR1/EIF2AK2/EIF4A1/EIF4A2/EIF4A3/EIF4E/EIF4E2/EIF4E3/EIF4G1/EIF4G2/EIF4G3/FLNA/FLNB/GBP1/GBP2/GBP3/GBP4/GBP5/GBP6/HERC5/HLA-A/HLA-B/HLA-C/HLA-DPA1/HLA-DPB1/HLA-DQA1/HLA-DQA2/HLA-DQB1/HLA-DRA/HLA-DRB1/HLA-DRB5/HLA-E/HLA-F/ICAM1/IFI27/IFI35/IFI6/IFIT1/IFIT2/IFIT3/IFIT5/IFITM1/IFITM2/IFITM3/IFNAR1/IFNAR2/IFNB1/IFNGR1/IFNGR2/IP6K2/IRF1/IR…
Kent_10h-IC19_10h	REACTOME_INTERLEUKIN_10_SIGNALING	-5.99157	33	-0.679057	CCL2/CCL20/CCL22/CCL5/CCR1/CSF1/CSF2/CSF3/CXCL1/CXCL10/CXCL2/CXCL8/ICAM1/IL10RA/IL10RB/IL12A/IL18/IL1A/IL1B/IL1R1/IL1R2/IL1RN/IL6/JAK1/LIF/PTAFR/PTGS2/STAT3/TIMP1/TNF/TNFRSF1A/TNFRSF1B/TYK2	2.07829e-09	-8.68229	9.56845e-07	0.0149049	0.665353	REACTOME_INTERLEUKIN_10_SIGNALING	9.56845e-07	Kent_10h-IC19_10h	CCL2/CCL20/CCL22/CCL5/CCR1/CSF1/CSF2/CSF3/CXCL1/CXCL10/CXCL2/CXCL8/ICAM1/IL10RA/IL10RB/IL12A/IL18/IL1A/IL1B/IL1R1/IL1R2/IL1RN/IL6/JAK1/LIF/PTAFR/PTGS2/STAT3/TIMP1/TNF/TNFRSF1A/TNFRSF1B/TYK2
Kent_10h-IC19_10h	BIOCARTA_DC_PATHWAY	-5.3762	7	-1.3371	ANPEP/CD40/CD5/CD7/CSF2/IFNB1/ITGAX	7.60738e-08	-7.11877	2.9187e-05	0.0149049	0.665353	BIOCARTA_DC_PATHWAY	2.9187e-05	Kent_10h-IC19_10h	ANPEP/CD40/CD5/CD7/CSF2/IFNB1/ITGAX
Kent_10h-IC19_10h	REACTOME_CHEMOKINE_RECEPTORS_BIND_CHEMOKINES	-4.69177	24	-0.622307	ACKR2/ACKR3/ACKR4/CCL17/CCL2/CCL20/CCL22/CCL28/CCL5/CCR1/CX3CL1/CXCL1/CXCL10/CXCL11/CXCL13/CXCL16/CXCL2/CXCL3/CXCL5/CXCL6/CXCL8/CXCL9/CXCR4/CXCR5	2.70848e-06	-5.56727	0.000779366	0.0149049	0.665353	REACTOME_CHEMOKINE_RECEPTORS_BIND_CHEMOKINES	0.000779366	Kent_10h-IC19_10h	ACKR2/ACKR3/ACKR4/CCL17/CCL2/CCL20/CCL22/CCL28/CCL5/CCR1/CX3CL1/CXCL1/CXCL10/CXCL11/CXCL13/CXCL16/CXCL2/CXCL3/CXCL5/CXCL6/CXCL8/CXCL9/CXCR4/CXCR5
Kent_10h-IC19_10h	REACTOME_INTERLEUKIN_4_AND_INTERLEUKIN_13_SIGNALING	-4.54411	77	-0.329648	AKT1/ALOX5/ANXA1/BATF/BCL2/BCL2L1/BCL6/BIRC5/CCL2/CCL22/CCND1/CDKN1A/CEBPD/CXCL8/FGF2/FN1/FOS/FOXO1/FOXO3/FSCN1/GATA3/HIF1A/HMOX1/HSP90AA1/HSP90B1/HSPA8/ICAM1/IL12A/IL13RA1/IL18/IL1A/IL1B/IL23A/IL4R/IL6/IL6R/ITGAM/ITGAX/ITGB1/ITGB2/JAK1/JAK2/JUNB/LAMA5/LCN2/LIF/MAOA/MCL1/MMP1/MUC1/MYC/PIK3R1/PIM1/POU2F1/PTGS2/RHOU/RORA/RORC/SAA1/SOCS1/SOCS3/SOCS5/SOX2/STAT1/STAT3/STAT6/TGFB1/TIMP1/TNF/TNFRSF1B/TP…	5.51672e-06	-5.25832	0.00141105	0.0149049	0.665353	REACTOME_INTERLEUKIN_4_AND_INTERLEUKIN_13_SIGNALING	0.00141105	Kent_10h-IC19_10h	AKT1/ALOX5/ANXA1/BATF/BCL2/BCL2L1/BCL6/BIRC5/CCL2/CCL22/CCND1/CDKN1A/CEBPD/CXCL8/FGF2/FN1/FOS/FOXO1/FOXO3/FSCN1/GATA3/HIF1A/HMOX1/HSP90AA1/HSP90B1/HSPA8/ICAM1/IL12A/IL13RA1/IL18/IL1A/IL1B/IL23A/IL4R/IL6/IL6R/ITGAM/ITGAX/ITGB1/ITGB2/JAK1/JAK2/JUNB/LAMA5/LCN2/LIF/MAOA/MCL1/MMP1/MUC1/MYC/PIK3R1/PIM1/POU2F1/PTGS2/RHOU/RORA/RORC/SAA1/SOCS1/SOCS3/SOCS5/SOX2/STAT1/STAT3/STAT6/TGFB1/TIMP1/TNF/TNFRSF1B/TP…
Kent_10h-IC19_10h	REACTOME_DEFECTIVE_F9_ACTIVATION	-4.24323	3	-1.6151	F11/GP1BA/GP5	2.20321e-05	-4.65694	0.0050718	0.0149049	0.665353	REACTOME_DEFECTIVE_F9_ACTIVATION	0.0050718	Kent_10h-IC19_10h	F11/GP1BA/GP5
Kent_10h-IC19_10h	REACTOME_TNFR2_NON_CANONICAL_NF_KB_PATHWAY	-4.19756	84	-0.289821	BIRC2/BIRC3/BTRC/CD27/CD40/CHUK/CUL1/EDA/EDAR/EDARADD/FBXW11/LTB/LTBR/MAP3K14/NFKB2/PSMA1/PSMA2/PSMA3/PSMA4/PSMA5/PSMA6/PSMA7/PSMB1/PSMB10/PSMB2/PSMB3/PSMB4/PSMB5/PSMB6/PSMB7/PSMB8/PSMB9/PSMC1/PSMC2/PSMC3/PSMC4/PSMC5/PSMC6/PSMD1/PSMD10/PSMD11/PSMD12/PSMD13/PSMD14/PSMD2/PSMD3/PSMD4/PSMD5/PSMD6/PSMD7/PSMD8/PSMD9/PSME1/PSME2/PSME3/PSME4/PSMF1/RELB/RPS27A/SEM1/SKP1/TNF/TNFRSF11A/TNFRSF11B/TNFRSF12A/T…	2.69805e-05	-4.56895	0.00564629	0.0149049	0.665353	REACTOME_TNFR2_NON_CANONICAL_NF_KB_PATHWAY	0.00564629	Kent_10h-IC19_10h	BIRC2/BIRC3/BTRC/CD27/CD40/CHUK/CUL1/EDA/EDAR/EDARADD/FBXW11/LTB/LTBR/MAP3K14/NFKB2/PSMA1/PSMA2/PSMA3/PSMA4/PSMA5/PSMA6/PSMA7/PSMB1/PSMB10/PSMB2/PSMB3/PSMB4/PSMB5/PSMB6/PSMB7/PSMB8/PSMB9/PSMC1/PSMC2/PSMC3/PSMC4/PSMC5/PSMC6/PSMD1/PSMD10/PSMD11/PSMD12/PSMD13/PSMD14/PSMD2/PSMD3/PSMD4/PSMD5/PSMD6/PSMD7/PSMD8/PSMD9/PSME1/PSME2/PSME3/PSME4/PSMF1/RELB/RPS27A/SEM1/SKP1/TNF/TNFRSF11A/TNFRSF11B/TNFRSF12A/T…
Kent_10h-IC19_10h	REACTOME_SODIUM_COUPLED_SULPHATE_DI_AND_TRI_CARBOXYLATE_TRANSPORTERS	-4.06689	2	-1.89847	SLC13A3/SLC13A4	4.7644e-05	-4.32199	0.00913971	0.0149049	0.665353	REACTOME_SODIUM_COUPLED_SULPHATE_DI_AND_TRI_CARBOXYLATE_TRANSPORTERS	0.00913971	Kent_10h-IC19_10h	SLC13A3/SLC13A4
Kent_10h-IC19_10h	KEGG_CYTOSOLIC_DNA_SENSING_PATHWAY	-3.65811	38	-0.379932	ADAR/CASP1/CCL5/CHUK/CXCL10/DDX58/IFNB1/IKBKB/IKBKE/IKBKG/IL18/IL1B/IL33/IL6/IRF3/IRF7/MAVS/NFKB1/NFKBIA/NFKBIB/POLR1C/POLR1D/POLR3A/POLR3B/POLR3C/POLR3D/POLR3F/POLR3G/POLR3GL/POLR3H/POLR3K/PYCARD/RELA/RIPK1/RIPK3/STING1/TBK1/ZBP1	0.00025408	-3.59503	0.0417781	0.0149049	0.665353	KEGG_CYTOSOLIC_DNA_SENSING_PATHWAY	0.0417781	Kent_10h-IC19_10h	ADAR/CASP1/CCL5/CHUK/CXCL10/DDX58/IFNB1/IKBKB/IKBKE/IKBKG/IL18/IL1B/IL33/IL6/IRF3/IRF7/MAVS/NFKB1/NFKBIA/NFKBIB/POLR1C/POLR1D/POLR3A/POLR3B/POLR3C/POLR3D/POLR3F/POLR3G/POLR3GL/POLR3H/POLR3K/PYCARD/RELA/RIPK1/RIPK3/STING1/TBK1/ZBP1
Kent_10h-IC19_10h	REACTOME_GLI_PROTEINS_BIND_PROMOTERS_OF_HH_RESPONSIVE_GENES_TO_PROMOTE_TRANSCRIPTION	3.32736	5	1.00498	BOC/GLI1/GLI2/PTCH1/PTCH2	0.000876742	3.05713	0.0958266	0.0149049	0.665353	REACTOME_GLI_PROTEINS_BIND_PROMOTERS_OF_HH_RESPONSIVE_GENES_TO_PROMOTE_TRANSCRIPTION	0.0958266	Kent_10h-IC19_10h	BOC/GLI1/GLI2/PTCH1/PTCH2
Kent_10h-IC19_10h	REACTOME_PEPTIDE_LIGAND_BINDING_RECEPTORS	-3.11853	74	-0.2263	ACKR2/ACKR3/ACKR4/AGT/ANXA1/APLN/APP/AVPR1A/AVPR1B/BDKRB2/C3/C5/C5AR1/C5AR2/CCL17/CCL2/CCL20/CCL22/CCL28/CCL5/CCR1/CX3CL1/CXCL1/CXCL10/CXCL11/CXCL13/CXCL16/CXCL2/CXCL3/CXCL5/CXCL6/CXCL8/CXCL9/CXCR4/CXCR5/ECE1/EDN1/EDNRA/F2R/F2RL1/GHRL/GPER1/GPR37/GPR37L1/GRPR/HCRTR1/HEBP1/INSL3/KISS1R/MC1R/MLNR/NLN/NMB/NMU/NMUR2/NPB/NPBWR1/NPFFR1/NPW/NPY1R/NPY5R/OPRK1/OXTR/PMCH/PSAP/QRFPR/RLN2/SAA1/SSTR1/SSTR2/TA…	0.00181757	-2.74051	0.130751	0.0149049	0.665353	REACTOME_PEPTIDE_LIGAND_BINDING_RECEPTORS	0.130751	Kent_10h-IC19_10h	ACKR2/ACKR3/ACKR4/AGT/ANXA1/APLN/APP/AVPR1A/AVPR1B/BDKRB2/C3/C5/C5AR1/C5AR2/CCL17/CCL2/CCL20/CCL22/CCL28/CCL5/CCR1/CX3CL1/CXCL1/CXCL10/CXCL11/CXCL13/CXCL16/CXCL2/CXCL3/CXCL5/CXCL6/CXCL8/CXCL9/CXCR4/CXCR5/ECE1/EDN1/EDNRA/F2R/F2RL1/GHRL/GPER1/GPR37/GPR37L1/GRPR/HCRTR1/HEBP1/INSL3/KISS1R/MC1R/MLNR/NLN/NMB/NMU/NMUR2/NPB/NPBWR1/NPFFR1/NPW/NPY1R/NPY5R/OPRK1/OXTR/PMCH/PSAP/QRFPR/RLN2/SAA1/SSTR1/SSTR2/TA…
Kent_10h-IC19_10h	NABA_SECRETED_FACTORS	-2.93427	145	-0.147227	ANGPT2/ANGPTL4/ANGPTL6/AREG/BDNF/BMP2/BMP3/BMP4/BMP6/BMP8A/BMP8B/BTC/C1QTNF9B/CBLN3/CCBE1/CCL17/CCL2/CCL20/CCL22/CCL28/CCL5/CHRDL1/CLCF1/CNTF/CRLF1/CRLF3/CSF1/CSF2/CSF3/CTF1/CX3CL1/CXCL1/CXCL10/CXCL11/CXCL13/CXCL2/CXCL3/CXCL5/CXCL6/CXCL8/CXCL9/EDA/EGF/EPGN/EREG/FGF11/FGF12/FGF18/FGF19/FGF2/FGF22/FGF5/FGFBP1/FGFBP3/FLT3LG/FST/FSTL1/FSTL3/GDF11/GDF15/GDF9/HBEGF/HCFC1/HCFC2/IFNB1/IFNE/IGF2/IHH/IL11/…	0.00334328	-2.47583	0.197105	0.0149049	0.665353	NABA_SECRETED_FACTORS	0.197105	Kent_10h-IC19_10h	ANGPT2/ANGPTL4/ANGPTL6/AREG/BDNF/BMP2/BMP3/BMP4/BMP6/BMP8A/BMP8B/BTC/C1QTNF9B/CBLN3/CCBE1/CCL17/CCL2/CCL20/CCL22/CCL28/CCL5/CHRDL1/CLCF1/CNTF/CRLF1/CRLF3/CSF1/CSF2/CSF3/CTF1/CX3CL1/CXCL1/CXCL10/CXCL11/CXCL13/CXCL2/CXCL3/CXCL5/CXCL6/CXCL8/CXCL9/EDA/EGF/EPGN/EREG/FGF11/FGF12/FGF18/FGF19/FGF2/FGF22/FGF5/FGFBP1/FGFBP3/FLT3LG/FST/FSTL1/FSTL3/GDF11/GDF15/GDF9/HBEGF/HCFC1/HCFC2/IFNB1/IFNE/IGF2/IHH/IL11/…
Kent_10h-IC19_10h	BIOCARTA_GRANULOCYTES_PATHWAY	-2.92831	11	-0.572548	C5/CSF3/CXCL8/ICAM1/ICAM2/IL1A/ITGAM/ITGB2/SELL/SELP/TNF	0.00340808	-2.46749	0.197105	0.0149049	0.665353	BIOCARTA_GRANULOCYTES_PATHWAY	0.197105	Kent_10h-IC19_10h	C5/CSF3/CXCL8/ICAM1/ICAM2/IL1A/ITGAM/ITGB2/SELL/SELP/TNF
Kent_10h-IC19_10h	REACTOME_PD_1_SIGNALING	-2.6168	13	-0.467989	CD247/CD274/CSK/HLA-DPA1/HLA-DPB1/HLA-DQA1/HLA-DQA2/HLA-DQB1/HLA-DRA/HLA-DRB1/HLA-DRB5/PTPN11/PTPN6	0.0088758	-2.05179	0.33798	0.0149049	0.665353	REACTOME_PD_1_SIGNALING	0.33798	Kent_10h-IC19_10h	CD247/CD274/CSK/HLA-DPA1/HLA-DPB1/HLA-DQA1/HLA-DQA2/HLA-DQB1/HLA-DRA/HLA-DRB1/HLA-DRB5/PTPN11/PTPN6
Kent_10h-IC19_10h	REACTOME_PLASMA_LIPOPROTEIN_REMODELING	2.51563	14	0.462242	ANGPTL4/ANGPTL8/APOE/CIDEC/FURIN/LCAT/LIPG/LMF1/LMF2/MBTPS1/MBTPS2/PCSK5/PCSK6/PLTP	0.011882	1.92511	0.370408	0.0149049	0.665353	REACTOME_PLASMA_LIPOPROTEIN_REMODELING	0.370408	Kent_10h-IC19_10h	ANGPTL4/ANGPTL8/APOE/CIDEC/FURIN/LCAT/LIPG/LMF1/LMF2/MBTPS1/MBTPS2/PCSK5/PCSK6/PLTP
Kent_10h-IC19_10h	REACTOME_NEGATIVE_REGULATION_OF_NMDA_RECEPTOR_MEDIATED_NEURONAL_TRANSMISSION	2.51015	17	0.419972	CALM1/CAMK1/CAMK2D/CAMK2G/CAMK4/DLG1/DLG2/DLG3/DLG4/GRIN2A/GRIN2C/GRIN2D/LRRC7/NEFL/PPM1E/PPM1F	0.012068	1.91836	0.370408	0.0149049	0.665353	REACTOME_NEGATIVE_REGULATION_OF_NMDA_RECEPTOR_MEDIATED_NEURONAL_TRANSMISSION	0.370408	Kent_10h-IC19_10h	CALM1/CAMK1/CAMK2D/CAMK2G/CAMK4/DLG1/DLG2/DLG3/DLG4/GRIN2A/GRIN2C/GRIN2D/LRRC7/NEFL/PPM1E/PPM1F
Kent_10h-IC19_10h	REACTOME_INTERLEUKIN_1_FAMILY_SIGNALING	-2.49998	123	-0.135076	AGER/ALOX5/APP/BTRC/CASP1/CHUK/CUL1/FBXW11/GSDMD/HMGB1/IKBKB/IKBKG/IL18/IL18BP/IL18R1/IL1A/IL1B/IL1R1/IL1R2/IL1RAP/IL1RL2/IL1RN/IL33/IL36G/IRAK1/IRAK2/IRAK3/IRAK4/MAP2K1/MAP2K4/MAP2K6/MAP3K3/MAP3K7/MAP3K8/MAPK8/MYD88/NFKB1/NFKB2/NFKBIA/NFKBIB/NKIRAS1/NKIRAS2/NOD1/NOD2/PELI1/PELI2/PELI3/PSMA1/PSMA2/PSMA3/PSMA4/PSMA5/PSMA6/PSMA7/PSMB1/PSMB10/PSMB2/PSMB3/PSMB4/PSMB5/PSMB6/PSMB7/PSMB8/PSMB9/PSMC1/PSM…	0.0124202	-1.90587	0.376201	0.0149049	0.665353	REACTOME_INTERLEUKIN_1_FAMILY_SIGNALING	0.376201	Kent_10h-IC19_10h	AGER/ALOX5/APP/BTRC/CASP1/CHUK/CUL1/FBXW11/GSDMD/HMGB1/IKBKB/IKBKG/IL18/IL18BP/IL18R1/IL1A/IL1B/IL1R1/IL1R2/IL1RAP/IL1RL2/IL1RN/IL33/IL36G/IRAK1/IRAK2/IRAK3/IRAK4/MAP2K1/MAP2K4/MAP2K6/MAP3K3/MAP3K7/MAP3K8/MAPK8/MYD88/NFKB1/NFKB2/NFKBIA/NFKBIB/NKIRAS1/NKIRAS2/NOD1/NOD2/PELI1/PELI2/PELI3/PSMA1/PSMA2/PSMA3/PSMA4/PSMA5/PSMA6/PSMA7/PSMB1/PSMB10/PSMB2/PSMB3/PSMB4/PSMB5/PSMB6/PSMB7/PSMB8/PSMB9/PSMC1/PSM…
Kent_10h-IC19_10h	REACTOME_CLASS_A_1_RHODOPSIN_LIKE_RECEPTORS	-2.40878	123	-0.129605	ACKR2/ACKR3/ACKR4/ADORA1/ADORA2B/ADRA1B/ADRA2A/ADRA2C/ADRB1/ADRB2/AGT/ANXA1/APLN/APP/AVPR1A/AVPR1B/BDKRB2/C3/C5/C5AR1/C5AR2/CCL17/CCL2/CCL20/CCL22/CCL28/CCL5/CCR1/CHRM1/CHRM3/CX3CL1/CXCL1/CXCL10/CXCL11/CXCL13/CXCL16/CXCL2/CXCL3/CXCL5/CXCL6/CXCL8/CXCL9/CXCR4/CXCR5/DRD4/ECE1/EDN1/EDNRA/F2R/F2RL1/FFAR4/GHRL/GPBAR1/GPER1/GPR132/GPR143/GPR35/GPR37/GPR37L1/GPR39/GRPR/HCAR1/HCAR2/HCRTR1/HEBP1/HRH1/HTR1D…	0.016006	-1.79572	0.446535	0.0149049	0.665353	REACTOME_CLASS_A_1_RHODOPSIN_LIKE_RECEPTORS	0.446535	Kent_10h-IC19_10h	ACKR2/ACKR3/ACKR4/ADORA1/ADORA2B/ADRA1B/ADRA2A/ADRA2C/ADRB1/ADRB2/AGT/ANXA1/APLN/APP/AVPR1A/AVPR1B/BDKRB2/C3/C5/C5AR1/C5AR2/CCL17/CCL2/CCL20/CCL22/CCL28/CCL5/CCR1/CHRM1/CHRM3/CX3CL1/CXCL1/CXCL10/CXCL11/CXCL13/CXCL16/CXCL2/CXCL3/CXCL5/CXCL6/CXCL8/CXCL9/CXCR4/CXCR5/DRD4/ECE1/EDN1/EDNRA/F2R/F2RL1/FFAR4/GHRL/GPBAR1/GPER1/GPR132/GPR143/GPR35/GPR37/GPR37L1/GPR39/GRPR/HCAR1/HCAR2/HCRTR1/HEBP1/HRH1/HTR1D…
Kent_10h-IC19_10h	REACTOME_ION_CHANNEL_TRANSPORT	2.29344	128	0.149781	ANO1/ANO10/ANO4/ANO5/ANO6/ANO7/ANO8/ANO9/ASIC1/ASIC3/ASPH/ATP10A/ATP10B/ATP10D/ATP11A/ATP11B/ATP11C/ATP12A/ATP13A1/ATP13A2/ATP13A4/ATP1A1/ATP1A3/ATP1B1/ATP1B3/ATP2A1/ATP2A2/ATP2A3/ATP2B1/ATP2B4/ATP2C1/ATP2C2/ATP6AP1/ATP6V0A1/ATP6V0A2/ATP6V0A4/ATP6V0B/ATP6V0D1/ATP6V0E1/ATP6V0E2/ATP6V1A/ATP6V1B2/ATP6V1C1/ATP6V1C2/ATP6V1D/ATP6V1E1/ATP6V1E2/ATP6V1F/ATP6V1G1/ATP6V1G2/ATP6V1H/ATP7A/ATP7B/ATP8A1/ATP8B1/…	0.0218226	1.66109	0.482051	0.0149049	0.665353	REACTOME_ION_CHANNEL_TRANSPORT	0.482051	Kent_10h-IC19_10h	ANO1/ANO10/ANO4/ANO5/ANO6/ANO7/ANO8/ANO9/ASIC1/ASIC3/ASPH/ATP10A/ATP10B/ATP10D/ATP11A/ATP11B/ATP11C/ATP12A/ATP13A1/ATP13A2/ATP13A4/ATP1A1/ATP1A3/ATP1B1/ATP1B3/ATP2A1/ATP2A2/ATP2A3/ATP2B1/ATP2B4/ATP2C1/ATP2C2/ATP6AP1/ATP6V0A1/ATP6V0A2/ATP6V0A4/ATP6V0B/ATP6V0D1/ATP6V0E1/ATP6V0E2/ATP6V1A/ATP6V1B2/ATP6V1C1/ATP6V1C2/ATP6V1D/ATP6V1E1/ATP6V1E2/ATP6V1F/ATP6V1G1/ATP6V1G2/ATP6V1H/ATP7A/ATP7B/ATP8A1/ATP8B1/…
Kent_10h-IC19_10h	KEGG_ALLOGRAFT_REJECTION	-2.22885	22	-0.301265	CD28/CD40/FAS/HLA-A/HLA-B/HLA-C/HLA-DMA/HLA-DMB/HLA-DOA/HLA-DOB/HLA-DPA1/HLA-DPB1/HLA-DQA1/HLA-DQA2/HLA-DQB1/HLA-DRA/HLA-DRB1/HLA-DRB5/HLA-E/HLA-F/IL12A/TNF	0.0258241	-1.58797	0.516932	0.0149049	0.665353	KEGG_ALLOGRAFT_REJECTION	0.516932	Kent_10h-IC19_10h	CD28/CD40/FAS/HLA-A/HLA-B/HLA-C/HLA-DMA/HLA-DMB/HLA-DOA/HLA-DOB/HLA-DPA1/HLA-DPB1/HLA-DQA1/HLA-DQA2/HLA-DQB1/HLA-DRA/HLA-DRB1/HLA-DRB5/HLA-E/HLA-F/IL12A/TNF
Kent_10h-IC19_10h	REACTOME_TACHYKININ_RECEPTORS_BIND_TACHYKININS	2.18285	2	1.04188	TAC1/TACR2	0.0290466	1.5369	0.53458	0.0149049	0.665353	REACTOME_TACHYKININ_RECEPTORS_BIND_TACHYKININS	0.53458	Kent_10h-IC19_10h	TAC1/TACR2
Kent_10h-IC19_10h	REACTOME_INTERLEUKIN_35_SIGNALLING	-2.17996	10	-0.443766	CANX/IL12A/IL12RB2/IL27RA/IL6ST/JAK1/JAK2/STAT1/STAT3/TYK2	0.0292602	-1.53372	0.53458	0.0149049	0.665353	REACTOME_INTERLEUKIN_35_SIGNALLING	0.53458	Kent_10h-IC19_10h	CANX/IL12A/IL12RB2/IL27RA/IL6ST/JAK1/JAK2/STAT1/STAT3/TYK2
Kent_10h-IC19_10h	BIOCARTA_INFLAM_PATHWAY	-2.08913	18	-0.312723	CSF1/CSF2/CSF3/CXCL8/HLA-DRA/HLA-DRB1/HLA-DRB5/IFNB1/IL11/IL15/IL1A/IL6/IL7/PDGFA/TGFB1/TGFB2/TGFB3/TNF	0.0366961	-1.43538	0.558356	0.0149049	0.665353	BIOCARTA_INFLAM_PATHWAY	0.558356	Kent_10h-IC19_10h	CSF1/CSF2/CSF3/CXCL8/HLA-DRA/HLA-DRB1/HLA-DRB5/IFNB1/IL11/IL15/IL1A/IL6/IL7/PDGFA/TGFB1/TGFB2/TGFB3/TNF
Kent_10h-IC19_10h	REACTOME_TRANSLATION	-2.08722	288	-0.0669274	AARS1/AARS2/AIMP1/AIMP2/APEH/AURKAIP1/CARS1/CARS2/CHCHD1/DAP3/DARS1/DARS2/DDOST/EARS2/EEF1A1/EEF1A2/EEF1B2/EEF1D/EEF1E1/EEF2/EIF1AX/EIF2B1/EIF2B2/EIF2B3/EIF2B4/EIF2B5/EIF2S1/EIF2S2/EIF2S3/EIF3A/EIF3B/EIF3C/EIF3D/EIF3E/EIF3F/EIF3G/EIF3H/EIF3I/EIF3J/EIF3K/EIF3L/EIF3M/EIF4A1/EIF4A2/EIF4B/EIF4E/EIF4EBP1/EIF4G1/EIF4H/EIF5/EIF5B/EPRS1/ERAL1/ETF1/FARS2/FARSA/FARSB/FAU/GADD45GIP1/GARS1/GFM1/GFM2/GSPT1/GS…	0.036868	-1.43335	0.558356	0.0149049	0.665353	REACTOME_TRANSLATION	0.558356	Kent_10h-IC19_10h	AARS1/AARS2/AIMP1/AIMP2/APEH/AURKAIP1/CARS1/CARS2/CHCHD1/DAP3/DARS1/DARS2/DDOST/EARS2/EEF1A1/EEF1A2/EEF1B2/EEF1D/EEF1E1/EEF2/EIF1AX/EIF2B1/EIF2B2/EIF2B3/EIF2B4/EIF2B5/EIF2S1/EIF2S2/EIF2S3/EIF3A/EIF3B/EIF3C/EIF3D/EIF3E/EIF3F/EIF3G/EIF3H/EIF3I/EIF3J/EIF3K/EIF3L/EIF3M/EIF4A1/EIF4A2/EIF4B/EIF4E/EIF4EBP1/EIF4G1/EIF4H/EIF5/EIF5B/EPRS1/ERAL1/ETF1/FARS2/FARSA/FARSB/FAU/GADD45GIP1/GARS1/GFM1/GFM2/GSPT1/GS…
Kent_10h-IC19_10h	BIOCARTA_NO2IL12_PATHWAY	-2.05661	4	-0.66928	CD247/IL12RB2/JAK2/TYK2	0.0397242	-1.40094	0.583425	0.0149049	0.665353	BIOCARTA_NO2IL12_PATHWAY	0.583425	Kent_10h-IC19_10h	CD247/IL12RB2/JAK2/TYK2
Kent_10h-IC19_10h	REACTOME_RELAXIN_RECEPTORS	1.9802	2	0.946541	INSL3/RLN2	0.047681	1.32165	0.628522	0.0149049	0.665353	REACTOME_RELAXIN_RECEPTORS	0.628522	Kent_10h-IC19_10h	INSL3/RLN2
Kent_10h-IC19_10h	REACTOME_THYROXINE_BIOSYNTHESIS	-1.94788	4	-0.633108	DIO3/DUOX1/IYD/SLC5A5	0.0514299	-1.28878	0.639723	0.0149049	0.665353	REACTOME_THYROXINE_BIOSYNTHESIS	0.639723	Kent_10h-IC19_10h	DIO3/DUOX1/IYD/SLC5A5
Kent_10h-IC19_10h	REACTOME_BIOSYNTHESIS_OF_MARESINS	-1.76637	3	-0.663632	ALOX5/CYP2C9/CYP2D6	0.0773335	-1.11163	0.777388	0.0149049	0.665353	REACTOME_BIOSYNTHESIS_OF_MARESINS	0.777388	Kent_10h-IC19_10h	ALOX5/CYP2C9/CYP2D6
Kent_10h-IC19_10h	REACTOME_REGULATED_NECROSIS	-1.72684	51	-0.145982	BAK1/BAX/BIRC2/BIRC3/CASP1/CASP3/CASP4/CASP8/CDC37/CFLAR/CHMP2A/CHMP2B/CHMP3/CHMP4A/CHMP4B/CHMP4C/CHMP6/CHMP7/CYCS/FADD/FAS/FLOT1/FLOT2/GSDMD/GSDME/HMGB1/HSP90AA1/IL18/IL1A/IL1B/IRF1/IRF2/MLKL/OGT/PDCD6IP/PELI1/RIPK1/RIPK3/RPS27A/SDCBP/STUB1/TNFRSF10A/TNFRSF10B/TNFSF10/TP53/TRADD/TRAF2/UBA52/UBB/UBC/XIAP	0.0841959	-1.07471	0.817801	0.0149049	0.665353	REACTOME_REGULATED_NECROSIS	0.817801	Kent_10h-IC19_10h	BAK1/BAX/BIRC2/BIRC3/CASP1/CASP3/CASP4/CASP8/CDC37/CFLAR/CHMP2A/CHMP2B/CHMP3/CHMP4A/CHMP4B/CHMP4C/CHMP6/CHMP7/CYCS/FADD/FAS/FLOT1/FLOT2/GSDMD/GSDME/HMGB1/HSP90AA1/IL18/IL1A/IL1B/IRF1/IRF2/MLKL/OGT/PDCD6IP/PELI1/RIPK1/RIPK3/RPS27A/SDCBP/STUB1/TNFRSF10A/TNFRSF10B/TNFSF10/TP53/TRADD/TRAF2/UBA52/UBB/UBC/XIAP
Kent_10h-IC19_10h	PID_INTEGRIN2_PATHWAY	-1.72115	17	-0.262841	C3/CCN1/F11R/GP1BA/ICAM1/ICAM2/ICAM3/ITGAM/ITGAX/ITGB2/JAM3/PLAT/PLAU/PLAUR/SPON2/TGFBI/VCAM1	0.0852232	-1.06944	0.820194	0.0149049	0.665353	PID_INTEGRIN2_PATHWAY	0.820194	Kent_10h-IC19_10h	C3/CCN1/F11R/GP1BA/ICAM1/ICAM2/ICAM3/ITGAM/ITGAX/ITGB2/JAM3/PLAT/PLAU/PLAUR/SPON2/TGFBI/VCAM1
Kent_10h-IC19_10h	KEGG_LINOLEIC_ACID_METABOLISM	-1.70064	10	-0.342914	AKR1B10/CYP2C18/CYP2C19/CYP2C9/CYP2J2/CYP3A5/JMJD7-PLA2G4B/PLA2G12A/PLA2G4A/PLA2G6	0.0890114	-1.05055	0.820194	0.0149049	0.665353	KEGG_LINOLEIC_ACID_METABOLISM	0.820194	Kent_10h-IC19_10h	AKR1B10/CYP2C18/CYP2C19/CYP2C9/CYP2J2/CYP3A5/JMJD7-PLA2G4B/PLA2G12A/PLA2G4A/PLA2G6
Kent_10h-IC19_10h	KEGG_TYPE_I_DIABETES_MELLITUS	-1.56842	28	-0.182308	CD28/CPE/FAS/GAD1/HLA-A/HLA-B/HLA-C/HLA-DMA/HLA-DMB/HLA-DOA/HLA-DOB/HLA-DPA1/HLA-DPB1/HLA-DQA1/HLA-DQA2/HLA-DQB1/HLA-DRA/HLA-DRB1/HLA-DRB5/HLA-E/HLA-F/HSPD1/ICA1/IL12A/IL1A/IL1B/PTPRN2/TNF	0.116783	-0.932619	0.917225	0.0149049	0.665353	KEGG_TYPE_I_DIABETES_MELLITUS	0.917225	Kent_10h-IC19_10h	CD28/CPE/FAS/GAD1/HLA-A/HLA-B/HLA-C/HLA-DMA/HLA-DMB/HLA-DOA/HLA-DOB/HLA-DPA1/HLA-DPB1/HLA-DQA1/HLA-DQA2/HLA-DQB1/HLA-DRA/HLA-DRB1/HLA-DRB5/HLA-E/HLA-F/HSPD1/ICA1/IL12A/IL1A/IL1B/PTPRN2/TNF
Kent_10h-IC19_10h	KEGG_CELL_ADHESION_MOLECULES_CAMS	-1.47889	90	-0.0888164	ALCAM/CD22/CD274/CD276/CD28/CD34/CD40/CD58/CD8A/CD99/CDH1/CDH2/CDH3/CDH4/CLDN1/CLDN10/CLDN11/CLDN15/CLDN16/CLDN18/CLDN2/CLDN22/CLDN23/CLDN3/CLDN4/CLDN5/CLDN6/CLDN7/CLDN8/CLDN9/CNTNAP1/CNTNAP2/ESAM/F11R/GLG1/HLA-A/HLA-B/HLA-C/HLA-DMA/HLA-DMB/HLA-DOA/HLA-DOB/HLA-DPA1/HLA-DPB1/HLA-DQA1/HLA-DQA2/HLA-DQB1/HLA-DRA/HLA-DRB1/HLA-DRB5/HLA-E/HLA-F/ICAM1/ICAM2/ICAM3/ICOSLG/ITGA6/ITGAM/ITGAV/ITGB1/ITGB2/ITGB…	0.139169	-0.856458	0.989364	0.0149049	0.665353	KEGG_CELL_ADHESION_MOLECULES_CAMS	0.989364	Kent_10h-IC19_10h	ALCAM/CD22/CD274/CD276/CD28/CD34/CD40/CD58/CD8A/CD99/CDH1/CDH2/CDH3/CDH4/CLDN1/CLDN10/CLDN11/CLDN15/CLDN16/CLDN18/CLDN2/CLDN22/CLDN23/CLDN3/CLDN4/CLDN5/CLDN6/CLDN7/CLDN8/CLDN9/CNTNAP1/CNTNAP2/ESAM/F11R/GLG1/HLA-A/HLA-B/HLA-C/HLA-DMA/HLA-DMB/HLA-DOA/HLA-DOB/HLA-DPA1/HLA-DPB1/HLA-DQA1/HLA-DQA2/HLA-DQB1/HLA-DRA/HLA-DRB1/HLA-DRB5/HLA-E/HLA-F/ICAM1/ICAM2/ICAM3/ICOSLG/ITGA6/ITGAM/ITGAV/ITGB1/ITGB2/ITGB…
Kent_10h-IC19_10h	KEGG_INTESTINAL_IMMUNE_NETWORK_FOR_IGA_PRODUCTION	-1.45733	29	-0.165152	CCL28/CD28/CD40/CXCR4/HLA-DMA/HLA-DMB/HLA-DOA/HLA-DOB/HLA-DPA1/HLA-DPB1/HLA-DQA1/HLA-DQA2/HLA-DQB1/HLA-DRA/HLA-DRB1/HLA-DRB5/ICOSLG/IL15/IL15RA/IL6/ITGB7/LTBR/MADCAM1/MAP3K14/PIGR/TGFB1/TNFRSF13C/TNFSF13/TNFSF13B	0.145025	-0.838556	0.99002	0.0149049	0.665353	KEGG_INTESTINAL_IMMUNE_NETWORK_FOR_IGA_PRODUCTION	0.99002	Kent_10h-IC19_10h	CCL28/CD28/CD40/CXCR4/HLA-DMA/HLA-DMB/HLA-DOA/HLA-DOB/HLA-DPA1/HLA-DPB1/HLA-DQA1/HLA-DQA2/HLA-DQB1/HLA-DRA/HLA-DRB1/HLA-DRB5/ICOSLG/IL15/IL15RA/IL6/ITGB7/LTBR/MADCAM1/MAP3K14/PIGR/TGFB1/TNFRSF13C/TNFSF13/TNFSF13B
Kent_10h-IC19_10h	REACTOME_GPCR_LIGAND_BINDING	-1.38785	182	-0.053543	ACKR2/ACKR3/ACKR4/ADGRE5/ADM/ADM2/ADORA1/ADORA2B/ADRA1B/ADRA2A/ADRA2C/ADRB1/ADRB2/AGT/ANXA1/APLN/APP/AVPR1A/AVPR1B/BDKRB2/C3/C5/C5AR1/C5AR2/CALCA/CALCB/CALCRL/CASR/CCL17/CCL2/CCL20/CCL22/CCL28/CCL5/CCR1/CD55/CHRM1/CHRM3/CRHR1/CX3CL1/CXCL1/CXCL10/CXCL11/CXCL13/CXCL16/CXCL2/CXCL3/CXCL5/CXCL6/CXCL8/CXCL9/CXCR4/CXCR5/DRD4/ECE1/EDN1/EDNRA/F2R/F2RL1/FFAR4/FZD1/FZD2/FZD3/FZD4/FZD5/FZD6/FZD7/FZD8/FZD9/GA…	0.165181	-0.782039	0.998917	0.0149049	0.665353	REACTOME_GPCR_LIGAND_BINDING	0.998917	Kent_10h-IC19_10h	ACKR2/ACKR3/ACKR4/ADGRE5/ADM/ADM2/ADORA1/ADORA2B/ADRA1B/ADRA2A/ADRA2C/ADRB1/ADRB2/AGT/ANXA1/APLN/APP/AVPR1A/AVPR1B/BDKRB2/C3/C5/C5AR1/C5AR2/CALCA/CALCB/CALCRL/CASR/CCL17/CCL2/CCL20/CCL22/CCL28/CCL5/CCR1/CD55/CHRM1/CHRM3/CRHR1/CX3CL1/CXCL1/CXCL10/CXCL11/CXCL13/CXCL16/CXCL2/CXCL3/CXCL5/CXCL6/CXCL8/CXCL9/CXCR4/CXCR5/DRD4/ECE1/EDN1/EDNRA/F2R/F2RL1/FFAR4/FZD1/FZD2/FZD3/FZD4/FZD5/FZD6/FZD7/FZD8/FZD9/GA…
Kent_10h-IC19_10h	REACTOME_FERTILIZATION	1.3089	10	0.290301	ADAM21/B4GALT1/CATSPER1/CATSPER2/CATSPERB/CATSPERG/CD9/HVCN1/OVGP1/ZP3	0.190569	0.719949	0.998917	0.0149049	0.665353	REACTOME_FERTILIZATION	0.998917	Kent_10h-IC19_10h	ADAM21/B4GALT1/CATSPER1/CATSPER2/CATSPERB/CATSPERG/CD9/HVCN1/OVGP1/ZP3
Kent_10h-IC19_10h	BIOCARTA_THELPER_PATHWAY	-1.27696	4	-0.409911	CD247/CD28/ICAM1/ITGB2	0.201615	-0.695477	0.998917	0.0149049	0.665353	BIOCARTA_THELPER_PATHWAY	0.998917	Kent_10h-IC19_10h	CD247/CD28/ICAM1/ITGB2
Kent_10h-IC19_10h	REACTOME_INNATE_IMMUNE_SYSTEM	-1.13614	762	-0.0124796	AAMP/ABCA13/ABI1/ABI2/ABL1/ACAA1/ACLY/ACTB/ACTG1/ACTR10/ACTR1B/ACTR2/ACTR3/ADAM10/ADAM8/ADGRE5/AGA/AGER/AGL/AGPAT2/AHCYL1/ALAD/ALDH3B1/ALDOA/ALDOC/ALOX5/ALPK1/AMPD3/ANO6/ANPEP/ANXA2/AOC1/AP1M1/AP2A2/APAF1/APEH/APP/APRT/ARHGAP45/ARL8A/ARMC8/ARPC1A/ARPC1B/ARPC2/ARPC3/ARPC4/ARPC5/ARSA/ARSB/ASAH1/ATAD3B/ATF1/ATF2/ATG12/ATG5/ATG7/ATOX1/ATP11A/ATP11B/ATP6AP2/ATP6V0A1/ATP6V0A2/ATP6V0A4/ATP6V0B/ATP6V0D1/…	0.2559	-0.59193	0.998917	0.0149049	0.665353	REACTOME_INNATE_IMMUNE_SYSTEM	0.998917	Kent_10h-IC19_10h	AAMP/ABCA13/ABI1/ABI2/ABL1/ACAA1/ACLY/ACTB/ACTG1/ACTR10/ACTR1B/ACTR2/ACTR3/ADAM10/ADAM8/ADGRE5/AGA/AGER/AGL/AGPAT2/AHCYL1/ALAD/ALDH3B1/ALDOA/ALDOC/ALOX5/ALPK1/AMPD3/ANO6/ANPEP/ANXA2/AOC1/AP1M1/AP2A2/APAF1/APEH/APP/APRT/ARHGAP45/ARL8A/ARMC8/ARPC1A/ARPC1B/ARPC2/ARPC3/ARPC4/ARPC5/ARSA/ARSB/ASAH1/ATAD3B/ATF1/ATF2/ATG12/ATG5/ATG7/ATOX1/ATP11A/ATP11B/ATP6AP2/ATP6V0A1/ATP6V0A2/ATP6V0A4/ATP6V0B/ATP6V0D1/…
Kent_10h-IC19_10h	REACTOME_REGULATION_OF_INNATE_IMMUNE_RESPONSES_TO_CYTOSOLIC_DNA	-1.12923	13	-0.193478	DDX41/DTX4/IRF3/RPS27A/STING1/TBK1/TRIM21/TRIM32/TRIM56/UBA52/UBB/UBC/ZBP1	0.258801	-0.587034	0.998917	0.0149049	0.665353	REACTOME_REGULATION_OF_INNATE_IMMUNE_RESPONSES_TO_CYTOSOLIC_DNA	0.998917	Kent_10h-IC19_10h	DDX41/DTX4/IRF3/RPS27A/STING1/TBK1/TRIM21/TRIM32/TRIM56/UBA52/UBB/UBC/ZBP1
Kent_10h-IC19_10h	KEGG_DRUG_METABOLISM_CYTOCHROME_P450	-0.985224	37	-0.0928622	ADH5/ALDH1A3/ALDH3A1/ALDH3B1/ALDH3B2/AOX1/CYP2B6/CYP2C18/CYP2C19/CYP2C9/CYP2D6/CYP3A5/FMO4/FMO5/GSTA1/GSTK1/GSTM1/GSTM3/GSTM4/GSTO1/GSTO2/GSTP1/GSTZ1/MAOA/MAOB/MGST1/MGST2/MGST3/UGT1A1/UGT1A10/UGT1A4/UGT1A5/UGT1A6/UGT1A7/UGT2A3/UGT2B15/UGT2B7	0.324514	-0.488766	0.998917	0.0149049	0.665353	KEGG_DRUG_METABOLISM_CYTOCHROME_P450	0.998917	Kent_10h-IC19_10h	ADH5/ALDH1A3/ALDH3A1/ALDH3B1/ALDH3B2/AOX1/CYP2B6/CYP2C18/CYP2C19/CYP2C9/CYP2D6/CYP3A5/FMO4/FMO5/GSTA1/GSTK1/GSTM1/GSTM3/GSTM4/GSTO1/GSTO2/GSTP1/GSTZ1/MAOA/MAOB/MGST1/MGST2/MGST3/UGT1A1/UGT1A10/UGT1A4/UGT1A5/UGT1A6/UGT1A7/UGT2A3/UGT2B15/UGT2B7
Kent_10h-IC19_10h	KEGG_GRAFT_VERSUS_HOST_DISEASE	-0.795976	24	-0.0932002	CD28/FAS/HLA-A/HLA-B/HLA-C/HLA-DMA/HLA-DMB/HLA-DOA/HLA-DOB/HLA-DPA1/HLA-DPB1/HLA-DQA1/HLA-DQA2/HLA-DQB1/HLA-DRA/HLA-DRB1/HLA-DRB5/HLA-E/HLA-F/IL1A/IL1B/IL6/KLRD1/TNF	0.426046	-0.370543	0.998917	0.0149049	0.665353	KEGG_GRAFT_VERSUS_HOST_DISEASE	0.998917	Kent_10h-IC19_10h	CD28/FAS/HLA-A/HLA-B/HLA-C/HLA-DMA/HLA-DMB/HLA-DOA/HLA-DOB/HLA-DPA1/HLA-DPB1/HLA-DQA1/HLA-DQA2/HLA-DQB1/HLA-DRA/HLA-DRB1/HLA-DRB5/HLA-E/HLA-F/IL1A/IL1B/IL6/KLRD1/TNF
Kent_10h-IC19_10h	BIOCARTA_ASBCELL_PATHWAY	0.74604	6	0.217551	CD28/CD40/FAS/HLA-DRA/HLA-DRB1/HLA-DRB5	0.455644	0.341375	0.998917	0.0149049	0.665353	BIOCARTA_ASBCELL_PATHWAY	0.998917	Kent_10h-IC19_10h	CD28/CD40/FAS/HLA-DRA/HLA-DRB1/HLA-DRB5
Kent_10h-IC19_10h	BIOCARTA_RECK_PATHWAY	0.595631	5	0.192138	HRAS/MMP14/TIMP1/TIMP2/TIMP3	0.551422	0.258516	0.998917	0.0149049	0.665353	BIOCARTA_RECK_PATHWAY	0.998917	Kent_10h-IC19_10h	HRAS/MMP14/TIMP1/TIMP2/TIMP3
Kent_10h-IC19_10h	REACTOME_RESPIRATORY_ELECTRON_TRANSPORT_ATP_SYNTHESIS_BY_CHEMIOSMOTIC_COUPLING_AND_HEAT_PRODUCTION_BY_UNCOUPLING_PROTEINS	-0.481823	111	-0.0155234	ACAD9/ATP5F1A/ATP5F1B/ATP5F1C/ATP5F1D/ATP5F1E/ATP5MC1/ATP5MC2/ATP5MC3/ATP5ME/ATP5MF/ATP5MG/ATP5PB/ATP5PD/ATP5PF/ATP5PO/COA1/COQ10A/COQ10B/COX11/COX14/COX16/COX18/COX19/COX20/COX4I1/COX5A/COX5B/COX6A1/COX6B1/COX6C/COX7A2L/COX7B/COX7C/COX8A/CYC1/CYCS/DMAC2L/ECSIT/ETFA/ETFB/ETFDH/LRPPRC/NDUFA1/NDUFA10/NDUFA11/NDUFA12/NDUFA13/NDUFA2/NDUFA3/NDUFA4/NDUFA5/NDUFA6/NDUFA7/NDUFA8/NDUFA9/NDUFAB1/NDUFAF1/NDU…	0.629932	-0.200706	0.998917	0.0149049	0.665353	REACTOME_RESPIRATORY_ELECTRON_TRANSPORT_ATP_SYNTHESIS_BY_CHEMIOSMOTIC_COUPLING_AND_HEAT_PRODUCTION_BY_UNCOUPLING_PROTEINS	0.998917	Kent_10h-IC19_10h	ACAD9/ATP5F1A/ATP5F1B/ATP5F1C/ATP5F1D/ATP5F1E/ATP5MC1/ATP5MC2/ATP5MC3/ATP5ME/ATP5MF/ATP5MG/ATP5PB/ATP5PD/ATP5PF/ATP5PO/COA1/COQ10A/COQ10B/COX11/COX14/COX16/COX18/COX19/COX20/COX4I1/COX5A/COX5B/COX6A1/COX6B1/COX6C/COX7A2L/COX7B/COX7C/COX8A/CYC1/CYCS/DMAC2L/ECSIT/ETFA/ETFB/ETFDH/LRPPRC/NDUFA1/NDUFA10/NDUFA11/NDUFA12/NDUFA13/NDUFA2/NDUFA3/NDUFA4/NDUFA5/NDUFA6/NDUFA7/NDUFA8/NDUFA9/NDUFAB1/NDUFAF1/NDU…
Kent_10h-IC19_10h	REACTOME_NEUTROPHIL_DEGRANULATION	-0.421633	369	0.000300869	ABCA13/ACAA1/ACLY/ACTR10/ACTR1B/ACTR2/ADAM10/ADAM8/ADGRE5/AGA/AGL/AGPAT2/ALAD/ALDH3B1/ALDOA/ALDOC/ALOX5/AMPD3/ANO6/ANPEP/ANXA2/AOC1/AP1M1/AP2A2/APAF1/APEH/APRT/ARHGAP45/ARL8A/ARMC8/ARPC5/ARSA/ARSB/ASAH1/ATAD3B/ATG7/ATP11A/ATP11B/ATP6AP2/ATP6V0A1/ATP6V1D/ATP8A1/ATP8B4/B2M/B4GALT1/BRI3/BST1/BST2/C1orf35/C3/C5AR1/C6orf120/CAB39/CAND1/CANT1/CAP1/CAPN1/CAT/CCT2/CCT8/CD14/CD44/CD47/CD55/CD58/CD59/CD63/…	0.673293	-0.171796	0.998917	0.0149049	0.665353	REACTOME_NEUTROPHIL_DEGRANULATION	0.998917	Kent_10h-IC19_10h	ABCA13/ACAA1/ACLY/ACTR10/ACTR1B/ACTR2/ADAM10/ADAM8/ADGRE5/AGA/AGL/AGPAT2/ALAD/ALDH3B1/ALDOA/ALDOC/ALOX5/AMPD3/ANO6/ANPEP/ANXA2/AOC1/AP1M1/AP2A2/APAF1/APEH/APRT/ARHGAP45/ARL8A/ARMC8/ARPC5/ARSA/ARSB/ASAH1/ATAD3B/ATG7/ATP11A/ATP11B/ATP6AP2/ATP6V0A1/ATP6V1D/ATP8A1/ATP8B4/B2M/B4GALT1/BRI3/BST1/BST2/C1orf35/C3/C5AR1/C6orf120/CAB39/CAND1/CANT1/CAP1/CAPN1/CAT/CCT2/CCT8/CD14/CD44/CD47/CD55/CD58/CD59/CD63/…
Kent_10h-IC19_10h	REACTOME_MRNA_DECAY_BY_3_TO_5_EXORIBONUCLEASE	-0.407451	16	-0.0528697	DCPS/DIS3/EXOSC1/EXOSC2/EXOSC3/EXOSC4/EXOSC5/EXOSC6/EXOSC7/EXOSC8/EXOSC9/HBS1L/NT5C3B/SKIV2L/TTC37/WDR61	0.683677	-0.165149	0.998917	0.0149049	0.665353	REACTOME_MRNA_DECAY_BY_3_TO_5_EXORIBONUCLEASE	0.998917	Kent_10h-IC19_10h	DCPS/DIS3/EXOSC1/EXOSC2/EXOSC3/EXOSC4/EXOSC5/EXOSC6/EXOSC7/EXOSC8/EXOSC9/HBS1L/NT5C3B/SKIV2L/TTC37/WDR61
Kent_10h-IC19_10h	KEGG_ANTIGEN_PROCESSING_AND_PRESENTATION	-0.404636	50	-0.0231694	B2M/CALR/CANX/CD74/CD8A/CIITA/CREB1/CTSB/CTSL/CTSS/HLA-A/HLA-B/HLA-C/HLA-DMA/HLA-DMB/HLA-DOA/HLA-DOB/HLA-DPA1/HLA-DPB1/HLA-DQA1/HLA-DQA2/HLA-DQB1/HLA-DRA/HLA-DRB1/HLA-DRB5/HLA-E/HLA-F/HSP90AA1/HSP90AB1/HSPA1A/HSPA1L/HSPA2/HSPA4/HSPA5/HSPA8/KLRD1/LGMN/NFYA/NFYB/NFYC/PDIA3/PSME1/PSME2/PSME3/RFX5/RFXANK/RFXAP/TAP1/TAP2/TAPBP	0.685745	-0.163837	0.998917	0.0149049	0.665353	KEGG_ANTIGEN_PROCESSING_AND_PRESENTATION	0.998917	Kent_10h-IC19_10h	B2M/CALR/CANX/CD74/CD8A/CIITA/CREB1/CTSB/CTSL/CTSS/HLA-A/HLA-B/HLA-C/HLA-DMA/HLA-DMB/HLA-DOA/HLA-DOB/HLA-DPA1/HLA-DPB1/HLA-DQA1/HLA-DQA2/HLA-DQB1/HLA-DRA/HLA-DRB1/HLA-DRB5/HLA-E/HLA-F/HSP90AA1/HSP90AB1/HSPA1A/HSPA1L/HSPA2/HSPA4/HSPA5/HSPA8/KLRD1/LGMN/NFYA/NFYB/NFYC/PDIA3/PSME1/PSME2/PSME3/RFX5/RFXANK/RFXAP/TAP1/TAP2/TAPBP
Kent_10h-IC19_10h	KEGG_NATURAL_KILLER_CELL_MEDIATED_CYTOTOXICITY	-0.39249	81	-0.0141111	ARAF/BID/BRAF/CASP3/CD244/CD247/CHP1/CSF2/FAS/FYN/GRB2/HLA-A/HLA-B/HLA-C/HLA-E/HRAS/ICAM1/ICAM2/IFNAR1/IFNAR2/IFNB1/IFNGR1/IFNGR2/ITGB2/KLRD1/KRAS/LAT/MAP2K1/MAP2K2/MAPK1/MAPK3/MICA/MICB/NFAT5/NFATC1/NFATC2/NFATC3/NFATC4/NRAS/PAK1/PIK3CA/PIK3CB/PIK3CD/PIK3R1/PIK3R3/PLCG1/PLCG2/PPP3CA/PPP3CB/PPP3CC/PPP3R1/PRKCA/PRKCG/PTK2B/PTPN11/PTPN6/RAC1/RAC2/RAC3/RAET1G/RAET1L/RAF1/SH3BP2/SHC1/SHC2/SHC3/SHC4/S…	0.694696	-0.158205	0.998917	0.0149049	0.665353	KEGG_NATURAL_KILLER_CELL_MEDIATED_CYTOTOXICITY	0.998917	Kent_10h-IC19_10h	ARAF/BID/BRAF/CASP3/CD244/CD247/CHP1/CSF2/FAS/FYN/GRB2/HLA-A/HLA-B/HLA-C/HLA-E/HRAS/ICAM1/ICAM2/IFNAR1/IFNAR2/IFNB1/IFNGR1/IFNGR2/ITGB2/KLRD1/KRAS/LAT/MAP2K1/MAP2K2/MAPK1/MAPK3/MICA/MICB/NFAT5/NFATC1/NFATC2/NFATC3/NFATC4/NRAS/PAK1/PIK3CA/PIK3CB/PIK3CD/PIK3R1/PIK3R3/PLCG1/PLCG2/PPP3CA/PPP3CB/PPP3CC/PPP3R1/PRKCA/PRKCG/PTK2B/PTPN11/PTPN6/RAC1/RAC2/RAC3/RAET1G/RAET1L/RAF1/SH3BP2/SHC1/SHC2/SHC3/SHC4/S…
Kent_10h-IC19_10h	REACTOME_DIGESTION_OF_DIETARY_LIPID	0.372843	1	0.262977	CEL	0.709265	0.149191	0.998917	0.0149049	0.665353	REACTOME_DIGESTION_OF_DIETARY_LIPID	0.998917	Kent_10h-IC19_10h	CEL
Kent_10h-IC19_10h	REACTOME_IMMUNOREGULATORY_INTERACTIONS_BETWEEN_A_LYMPHOID_AND_A_NON_LYMPHOID_CELL	-0.335644	49	-0.0169982	B2M/C3/CD1D/CD22/CD247/CD34/CD40/CD81/CD8A/CD96/CD99/CDH1/CLEC2D/COL17A1/COL1A1/CXADR/HLA-A/HLA-B/HLA-C/HLA-E/HLA-F/ICAM1/ICAM2/ICAM3/ICAM5/IFITM1/ITGB1/ITGB2/ITGB7/KLRD1/KLRG1/MADCAM1/MICA/MICB/NCR3LG1/NECTIN2/NPDC1/OSCAR/PIANP/PILRA/PILRB/PVR/SELL/SIGLEC10/SLAMF7/TREM1/ULBP1/ULBP3/VCAM1	0.737139	-0.13245	0.998917	0.0149049	0.665353	REACTOME_IMMUNOREGULATORY_INTERACTIONS_BETWEEN_A_LYMPHOID_AND_A_NON_LYMPHOID_CELL	0.998917	Kent_10h-IC19_10h	B2M/C3/CD1D/CD22/CD247/CD34/CD40/CD81/CD8A/CD96/CD99/CDH1/CLEC2D/COL17A1/COL1A1/CXADR/HLA-A/HLA-B/HLA-C/HLA-E/HLA-F/ICAM1/ICAM2/ICAM3/ICAM5/IFITM1/ITGB1/ITGB2/ITGB7/KLRD1/KLRG1/MADCAM1/MICA/MICB/NCR3LG1/NECTIN2/NPDC1/OSCAR/PIANP/PILRA/PILRB/PVR/SELL/SIGLEC10/SLAMF7/TREM1/ULBP1/ULBP3/VCAM1
Kent_10h-IC19_10h	BIOCARTA_TH1TH2_PATHWAY	-0.308711	13	-0.0420633	CD28/CD40/HLA-DRA/HLA-DRB1/HLA-DRB5/IFNGR1/IFNGR2/IL12A/IL12RB2/IL18/IL18R1/IL4R/NR1I2	0.757541	-0.120594	0.998917	0.0149049	0.665353	BIOCARTA_TH1TH2_PATHWAY	0.998917	Kent_10h-IC19_10h	CD28/CD40/HLA-DRA/HLA-DRB1/HLA-DRB5/IFNGR1/IFNGR2/IL12A/IL12RB2/IL18/IL18R1/IL4R/NR1I2
Kent_10h-IC19_10h	BIOCARTA_IL17_PATHWAY	-0.25498	8	-0.0450759	CD247/CD34/CD58/CD8A/CSF3/CXCL8/IL6/KITLG	0.798739	-0.0975952	0.998917	0.0149049	0.665353	BIOCARTA_IL17_PATHWAY	0.998917	Kent_10h-IC19_10h	CD247/CD34/CD58/CD8A/CSF3/CXCL8/IL6/KITLG
Kent_10h-IC19_10h	REACTOME_CREATINE_METABOLISM	0.247423	6	0.0821122	CKB/CKMT1B/CKMT2/GAMT/GATM/SLC6A8	0.804581	0.0944301	0.998917	0.0149049	0.665353	REACTOME_CREATINE_METABOLISM	0.998917	Kent_10h-IC19_10h	CKB/CKMT1B/CKMT2/GAMT/GATM/SLC6A8
Kent_10h-IC19_10h	REACTOME_INTERLEUKIN_1_PROCESSING	-0.161559	8	-0.0230998	CASP1/GSDMD/IL18/IL1A/IL1B/NFKB1/NFKB2/RELA	0.871653	-0.0596563	0.998917	0.0149049	0.665353	REACTOME_INTERLEUKIN_1_PROCESSING	0.998917	Kent_10h-IC19_10h	CASP1/GSDMD/IL18/IL1A/IL1B/NFKB1/NFKB2/RELA
Kent_10h-IC19_10h	BIOCARTA_TCAPOPTOSIS_PATHWAY	0.0802019	3	0.0457139	CD247/CD28/FAS	0.936077	0.0286886	0.998917	0.0149049	0.665353	BIOCARTA_TCAPOPTOSIS_PATHWAY	0.998917	Kent_10h-IC19_10h	CD247/CD28/FAS
Kent_10h-IC19_10h	REACTOME_SEROTONIN_AND_MELATONIN_BIOSYNTHESIS	0.0630424	2	0.0445648	DDC/TPH1	0.949733	0.0223986	0.998917	0.0149049	0.665353	REACTOME_SEROTONIN_AND_MELATONIN_BIOSYNTHESIS	0.998917	Kent_10h-IC19_10h	DDC/TPH1
Kent_10h-IC19_10h	BIOCARTA_CLASSIC_PATHWAY	0.0400979	6	0.0257967	C1R/C1S/C2/C3/C4A/C5	0.968015	0.0141179	0.998917	0.0149049	0.665353	BIOCARTA_CLASSIC_PATHWAY	0.998917	Kent_10h-IC19_10h	C1R/C1S/C2/C3/C4A/C5
Kent_10h-VIC_10h	REACTOME_INTERFERON_ALPHA_BETA_SIGNALING	-4.79133	57	-0.416285	ABCE1/ADAR/BST2/EGR1/GBP2/HLA-A/HLA-B/HLA-C/HLA-E/HLA-F/IFI27/IFI35/IFI6/IFIT1/IFIT2/IFIT3/IFIT5/IFITM1/IFITM2/IFITM3/IFNAR1/IFNAR2/IFNB1/IP6K2/IRF1/IRF2/IRF3/IRF5/IRF6/IRF7/IRF8/IRF9/ISG15/ISG20/JAK1/KPNA1/KPNB1/MX1/MX2/OAS1/OAS2/OAS3/OASL/PSMB8/PTPN1/PTPN11/PTPN6/RNASEL/RSAD2/SAMHD1/SOCS1/SOCS3/STAT1/STAT2/TYK2/USP18/XAF1	1.65676e-06	-5.78074	0.00381385	-0.00896888	0.641819	REACTOME_INTERFERON_ALPHA_BETA_SIGNALING	0.00381385	Kent_10h-VIC_10h	ABCE1/ADAR/BST2/EGR1/GBP2/HLA-A/HLA-B/HLA-C/HLA-E/HLA-F/IFI27/IFI35/IFI6/IFIT1/IFIT2/IFIT3/IFIT5/IFITM1/IFITM2/IFITM3/IFNAR1/IFNAR2/IFNB1/IP6K2/IRF1/IRF2/IRF3/IRF5/IRF6/IRF7/IRF8/IRF9/ISG15/ISG20/JAK1/KPNA1/KPNB1/MX1/MX2/OAS1/OAS2/OAS3/OASL/PSMB8/PTPN1/PTPN11/PTPN6/RNASEL/RSAD2/SAMHD1/SOCS1/SOCS3/STAT1/STAT2/TYK2/USP18/XAF1
Kent_10h-VIC_10h	KEGG_DRUG_METABOLISM_CYTOCHROME_P450	-4.38673	41	-0.448674	ADH5/ADH6/ALDH1A3/ALDH3A1/ALDH3B1/ALDH3B2/CYP1A2/CYP2A6/CYP2B6/CYP2C18/CYP2C19/CYP2C9/CYP2D6/CYP2E1/CYP3A5/FMO4/FMO5/GSTA4/GSTK1/GSTM1/GSTM2/GSTM3/GSTM4/GSTO1/GSTO2/GSTP1/GSTZ1/MAOA/MAOB/MGST1/MGST2/MGST3/UGT1A1/UGT1A10/UGT1A3/UGT1A5/UGT1A6/UGT1A7/UGT2A3/UGT2B15/UGT2B7	1.15068e-05	-4.93905	0.0132443	-0.00896888	0.641819	KEGG_DRUG_METABOLISM_CYTOCHROME_P450	0.0132443	Kent_10h-VIC_10h	ADH5/ADH6/ALDH1A3/ALDH3A1/ALDH3B1/ALDH3B2/CYP1A2/CYP2A6/CYP2B6/CYP2C18/CYP2C19/CYP2C9/CYP2D6/CYP2E1/CYP3A5/FMO4/FMO5/GSTA4/GSTK1/GSTM1/GSTM2/GSTM3/GSTM4/GSTO1/GSTO2/GSTP1/GSTZ1/MAOA/MAOB/MGST1/MGST2/MGST3/UGT1A1/UGT1A10/UGT1A3/UGT1A5/UGT1A6/UGT1A7/UGT2A3/UGT2B15/UGT2B7
Kent_10h-VIC_10h	REACTOME_BIOSYNTHESIS_OF_MARESINS	-4.20889	6	-1.11179	ALOX5/CYP1A2/CYP2C9/CYP2D6/CYP2E1/EPHX2	2.56632e-05	-4.59069	0.0147692	-0.00896888	0.641819	REACTOME_BIOSYNTHESIS_OF_MARESINS	0.0147692	Kent_10h-VIC_10h	ALOX5/CYP1A2/CYP2C9/CYP2D6/CYP2E1/EPHX2
Kent_10h-VIC_10h	KEGG_LINOLEIC_ACID_METABOLISM	-4.09796	13	-0.738442	AKR1B10/CYP1A2/CYP2C18/CYP2C19/CYP2C9/CYP2E1/CYP2J2/CYP3A5/JMJD7-PLA2G4B/PLA2G10/PLA2G12A/PLA2G4A/PLA2G6	4.16804e-05	-4.38007	0.0159914	-0.00896888	0.641819	KEGG_LINOLEIC_ACID_METABOLISM	0.0159914	Kent_10h-VIC_10h	AKR1B10/CYP1A2/CYP2C18/CYP2C19/CYP2C9/CYP2E1/CYP2J2/CYP3A5/JMJD7-PLA2G4B/PLA2G10/PLA2G12A/PLA2G4A/PLA2G6
Kent_10h-VIC_10h	REACTOME_RELAXIN_RECEPTORS	3.98365	2	1.79895	INSL3/RLN2	6.78658e-05	4.16835	0.0223182	-0.00896888	0.641819	REACTOME_RELAXIN_RECEPTORS	0.0223182	Kent_10h-VIC_10h	INSL3/RLN2
Kent_10h-VIC_10h	BIOCARTA_RECK_PATHWAY	-3.31625	7	-0.813442	HRAS/MMP14/RECK/TIMP1/TIMP2/TIMP3/TIMP4	0.000912335	-3.03985	0.175016	-0.00896888	0.641819	BIOCARTA_RECK_PATHWAY	0.175016	Kent_10h-VIC_10h	HRAS/MMP14/RECK/TIMP1/TIMP2/TIMP3/TIMP4
Kent_10h-VIC_10h	BIOCARTA_DC_PATHWAY	-2.94433	5	-0.85408	ANPEP/CD40/CD7/IFNB1/ITGAX	0.00323659	-2.48991	0.354792	-0.00896888	0.641819	BIOCARTA_DC_PATHWAY	0.354792	Kent_10h-VIC_10h	ANPEP/CD40/CD7/IFNB1/ITGAX
Kent_10h-VIC_10h	REACTOME_TACHYKININ_RECEPTORS_BIND_TACHYKININS	2.87908	2	1.29766	TAC1/TACR2	0.00398838	2.3992	0.373615	-0.00896888	0.641819	REACTOME_TACHYKININ_RECEPTORS_BIND_TACHYKININS	0.373615	Kent_10h-VIC_10h	TAC1/TACR2
Kent_10h-VIC_10h	REACTOME_INTERFERON_SIGNALING	-2.64563	174	-0.137695	AAAS/ABCE1/ADAR/ARIH1/B2M/BST2/CAMK2D/CAMK2G/CD44/CIITA/DDX58/EGR1/EIF2AK2/EIF4A1/EIF4A2/EIF4A3/EIF4E/EIF4E2/EIF4E3/EIF4G1/EIF4G2/EIF4G3/FLNA/FLNB/GBP1/GBP2/GBP3/GBP4/GBP6/HERC5/HLA-A/HLA-B/HLA-C/HLA-DPA1/HLA-DPB1/HLA-DQA1/HLA-DQA2/HLA-DQB1/HLA-DRA/HLA-DRB1/HLA-DRB5/HLA-E/HLA-F/ICAM1/IFI27/IFI30/IFI35/IFI6/IFIT1/IFIT2/IFIT3/IFIT5/IFITM1/IFITM2/IFITM3/IFNAR1/IFNAR2/IFNB1/IFNGR1/IFNGR2/IP6K2/IRF1/I…	0.00815382	-2.08864	0.586565	-0.00896888	0.641819	REACTOME_INTERFERON_SIGNALING	0.586565	Kent_10h-VIC_10h	AAAS/ABCE1/ADAR/ARIH1/B2M/BST2/CAMK2D/CAMK2G/CD44/CIITA/DDX58/EGR1/EIF2AK2/EIF4A1/EIF4A2/EIF4A3/EIF4E/EIF4E2/EIF4E3/EIF4G1/EIF4G2/EIF4G3/FLNA/FLNB/GBP1/GBP2/GBP3/GBP4/GBP6/HERC5/HLA-A/HLA-B/HLA-C/HLA-DPA1/HLA-DPB1/HLA-DQA1/HLA-DQA2/HLA-DQB1/HLA-DRA/HLA-DRB1/HLA-DRB5/HLA-E/HLA-F/ICAM1/IFI27/IFI30/IFI35/IFI6/IFIT1/IFIT2/IFIT3/IFIT5/IFITM1/IFITM2/IFITM3/IFNAR1/IFNAR2/IFNB1/IFNGR1/IFNGR2/IP6K2/IRF1/I…
Kent_10h-VIC_10h	REACTOME_CHEMOKINE_RECEPTORS_BIND_CHEMOKINES	2.30298	24	0.292746	ACKR2/ACKR3/ACKR4/CCL2/CCL20/CCL22/CCL28/CCL5/CCR1/CCRL2/CX3CL1/CXCL1/CXCL10/CXCL11/CXCL13/CXCL16/CXCL2/CXCL3/CXCL5/CXCL6/CXCL8/CXCR4/CXCR5/CXCR6	0.0212801	1.67203	0.999956	-0.00896888	0.641819	REACTOME_CHEMOKINE_RECEPTORS_BIND_CHEMOKINES	0.999956	Kent_10h-VIC_10h	ACKR2/ACKR3/ACKR4/CCL2/CCL20/CCL22/CCL28/CCL5/CCR1/CCRL2/CX3CL1/CXCL1/CXCL10/CXCL11/CXCL13/CXCL16/CXCL2/CXCL3/CXCL5/CXCL6/CXCL8/CXCR4/CXCR5/CXCR6
Kent_10h-VIC_10h	REACTOME_RESPIRATORY_ELECTRON_TRANSPORT_ATP_SYNTHESIS_BY_CHEMIOSMOTIC_COUPLING_AND_HEAT_PRODUCTION_BY_UNCOUPLING_PROTEINS	-2.28315	111	-0.148056	ACAD9/ATP5F1A/ATP5F1B/ATP5F1C/ATP5F1D/ATP5F1E/ATP5MC1/ATP5MC2/ATP5MC3/ATP5ME/ATP5MF/ATP5MG/ATP5PB/ATP5PD/ATP5PF/ATP5PO/COA1/COQ10A/COQ10B/COX11/COX14/COX16/COX18/COX19/COX20/COX4I1/COX5A/COX5B/COX6A1/COX6B1/COX6C/COX7A2L/COX7B/COX7C/COX8A/CYC1/CYCS/DMAC2L/ECSIT/ETFA/ETFB/ETFDH/LRPPRC/NDUFA1/NDUFA10/NDUFA11/NDUFA12/NDUFA13/NDUFA2/NDUFA3/NDUFA4/NDUFA5/NDUFA6/NDUFA8/NDUFA9/NDUFAB1/NDUFAF1/NDUFAF2/ND…	0.0224216	-1.64933	0.999956	-0.00896888	0.641819	REACTOME_RESPIRATORY_ELECTRON_TRANSPORT_ATP_SYNTHESIS_BY_CHEMIOSMOTIC_COUPLING_AND_HEAT_PRODUCTION_BY_UNCOUPLING_PROTEINS	0.999956	Kent_10h-VIC_10h	ACAD9/ATP5F1A/ATP5F1B/ATP5F1C/ATP5F1D/ATP5F1E/ATP5MC1/ATP5MC2/ATP5MC3/ATP5ME/ATP5MF/ATP5MG/ATP5PB/ATP5PD/ATP5PF/ATP5PO/COA1/COQ10A/COQ10B/COX11/COX14/COX16/COX18/COX19/COX20/COX4I1/COX5A/COX5B/COX6A1/COX6B1/COX6C/COX7A2L/COX7B/COX7C/COX8A/CYC1/CYCS/DMAC2L/ECSIT/ETFA/ETFB/ETFDH/LRPPRC/NDUFA1/NDUFA10/NDUFA11/NDUFA12/NDUFA13/NDUFA2/NDUFA3/NDUFA4/NDUFA5/NDUFA6/NDUFA8/NDUFA9/NDUFAB1/NDUFAF1/NDUFAF2/ND…
Kent_10h-VIC_10h	BIOCARTA_THELPER_PATHWAY	2.16485	3	0.793227	CD247/CD28/ICAM1	0.0303989	1.51714	0.999956	-0.00896888	0.641819	BIOCARTA_THELPER_PATHWAY	0.999956	Kent_10h-VIC_10h	CD247/CD28/ICAM1
Kent_10h-VIC_10h	REACTOME_FERTILIZATION	2.16185	9	0.453538	ADAM21/B4GALT1/CATSPER1/CATSPERB/CATSPERG/CD9/HVCN1/OVGP1/ZP3	0.0306294	1.51386	0.999956	-0.00896888	0.641819	REACTOME_FERTILIZATION	0.999956	Kent_10h-VIC_10h	ADAM21/B4GALT1/CATSPER1/CATSPERB/CATSPERG/CD9/HVCN1/OVGP1/ZP3
Kent_10h-VIC_10h	BIOCARTA_INFLAM_PATHWAY	1.88692	17	0.284757	CSF1/CSF3/CXCL8/HLA-DRA/HLA-DRB1/HLA-DRB5/IFNB1/IL11/IL15/IL1A/IL6/IL7/PDGFA/TGFB1/TGFB2/TGFB3/TNF	0.0591706	1.22789	0.999956	-0.00896888	0.641819	BIOCARTA_INFLAM_PATHWAY	0.999956	Kent_10h-VIC_10h	CSF1/CSF3/CXCL8/HLA-DRA/HLA-DRB1/HLA-DRB5/IFNB1/IL11/IL15/IL1A/IL6/IL7/PDGFA/TGFB1/TGFB2/TGFB3/TNF
Kent_10h-VIC_10h	BIOCARTA_TCAPOPTOSIS_PATHWAY	1.85309	3	0.677703	CD247/CD28/FAS	0.0638692	1.19471	0.999956	-0.00896888	0.641819	BIOCARTA_TCAPOPTOSIS_PATHWAY	0.999956	Kent_10h-VIC_10h	CD247/CD28/FAS
Kent_10h-VIC_10h	BIOCARTA_NO2IL12_PATHWAY	1.77972	4	0.56216	CD247/IL12RB2/JAK2/TYK2	0.0751223	1.12423	0.999956	-0.00896888	0.641819	BIOCARTA_NO2IL12_PATHWAY	0.999956	Kent_10h-VIC_10h	CD247/IL12RB2/JAK2/TYK2
Kent_10h-VIC_10h	REACTOME_GLI_PROTEINS_BIND_PROMOTERS_OF_HH_RESPONSIVE_GENES_TO_PROMOTE_TRANSCRIPTION	1.75622	4	0.55462	BOC/GLI2/PTCH1/PTCH2	0.0790503	1.1021	0.999956	-0.00896888	0.641819	REACTOME_GLI_PROTEINS_BIND_PROMOTERS_OF_HH_RESPONSIVE_GENES_TO_PROMOTE_TRANSCRIPTION	0.999956	Kent_10h-VIC_10h	BOC/GLI2/PTCH1/PTCH2
Kent_10h-VIC_10h	NABA_SECRETED_FACTORS	1.67882	143	0.0811364	AMH/ANGPT2/ANGPT4/ANGPTL4/ANGPTL6/AREG/BDNF/BMP2/BMP3/BMP4/BMP6/BMP8A/BMP8B/BTC/CBLN3/CCBE1/CCL2/CCL20/CCL22/CCL28/CCL5/CLCF1/CNTF/CRLF1/CRLF3/CSF1/CSF3/CTF1/CX3CL1/CXCL1/CXCL10/CXCL11/CXCL13/CXCL2/CXCL3/CXCL5/CXCL6/CXCL8/EDA/EGF/EGFL7/EREG/FGF1/FGF11/FGF12/FGF18/FGF19/FGF2/FGF22/FGF9/FGFBP1/FGFBP3/FLT3LG/FST/FSTL1/FSTL3/GDF11/GDF15/GDF9/HBEGF/HCFC1/HCFC2/IFNB1/IFNE/IGF2/IHH/IL11/IL15/IL17D/IL18/…	0.0931863	1.03065	0.999956	-0.00896888	0.641819	NABA_SECRETED_FACTORS	0.999956	Kent_10h-VIC_10h	AMH/ANGPT2/ANGPT4/ANGPTL4/ANGPTL6/AREG/BDNF/BMP2/BMP3/BMP4/BMP6/BMP8A/BMP8B/BTC/CBLN3/CCBE1/CCL2/CCL20/CCL22/CCL28/CCL5/CLCF1/CNTF/CRLF1/CRLF3/CSF1/CSF3/CTF1/CX3CL1/CXCL1/CXCL10/CXCL11/CXCL13/CXCL2/CXCL3/CXCL5/CXCL6/CXCL8/EDA/EGF/EGFL7/EREG/FGF1/FGF11/FGF12/FGF18/FGF19/FGF2/FGF22/FGF9/FGFBP1/FGFBP3/FLT3LG/FST/FSTL1/FSTL3/GDF11/GDF15/GDF9/HBEGF/HCFC1/HCFC2/IFNB1/IFNE/IGF2/IHH/IL11/IL15/IL17D/IL18/…
Kent_10h-VIC_10h	REACTOME_TNFR2_NON_CANONICAL_NF_KB_PATHWAY	-1.67471	82	-0.127667	BIRC2/BIRC3/BTRC/CD40/CHUK/CUL1/EDA/EDAR/EDARADD/FBXW11/LTB/LTBR/MAP3K14/NFKB2/PSMA1/PSMA2/PSMA3/PSMA4/PSMA5/PSMA6/PSMA7/PSMB1/PSMB10/PSMB2/PSMB3/PSMB4/PSMB5/PSMB6/PSMB7/PSMB8/PSMB9/PSMC1/PSMC2/PSMC3/PSMC4/PSMC5/PSMC6/PSMD1/PSMD10/PSMD11/PSMD12/PSMD13/PSMD14/PSMD2/PSMD3/PSMD4/PSMD5/PSMD6/PSMD7/PSMD8/PSMD9/PSME1/PSME2/PSME3/PSME4/PSMF1/RELB/RPS27A/SEM1/SKP1/TNF/TNFRSF11A/TNFRSF11B/TNFRSF12A/TNFRSF…	0.0939912	-1.02691	0.999956	-0.00896888	0.641819	REACTOME_TNFR2_NON_CANONICAL_NF_KB_PATHWAY	0.999956	Kent_10h-VIC_10h	BIRC2/BIRC3/BTRC/CD40/CHUK/CUL1/EDA/EDAR/EDARADD/FBXW11/LTB/LTBR/MAP3K14/NFKB2/PSMA1/PSMA2/PSMA3/PSMA4/PSMA5/PSMA6/PSMA7/PSMB1/PSMB10/PSMB2/PSMB3/PSMB4/PSMB5/PSMB6/PSMB7/PSMB8/PSMB9/PSMC1/PSMC2/PSMC3/PSMC4/PSMC5/PSMC6/PSMD1/PSMD10/PSMD11/PSMD12/PSMD13/PSMD14/PSMD2/PSMD3/PSMD4/PSMD5/PSMD6/PSMD7/PSMD8/PSMD9/PSME1/PSME2/PSME3/PSME4/PSMF1/RELB/RPS27A/SEM1/SKP1/TNF/TNFRSF11A/TNFRSF11B/TNFRSF12A/TNFRSF…
Kent_10h-VIC_10h	REACTOME_DEFECTIVE_F9_ACTIVATION	1.66995	1	1.06284	GP1BA	0.0949295	1.0226	0.999956	-0.00896888	0.641819	REACTOME_DEFECTIVE_F9_ACTIVATION	0.999956	Kent_10h-VIC_10h	GP1BA
Kent_10h-VIC_10h	REACTOME_INTERLEUKIN_4_AND_INTERLEUKIN_13_SIGNALING	-1.64285	75	-0.130722	AKT1/ALOX5/ANXA1/BATF/BCL2/BCL2L1/BCL6/BIRC5/CCL2/CCL22/CCND1/CDKN1A/CEBPD/CXCL8/FGF2/FN1/FOS/FOXO1/FOXO3/FSCN1/GATA3/HIF1A/HMOX1/HSP90AA1/HSP90B1/HSPA8/ICAM1/IL13RA1/IL18/IL1A/IL1B/IL23A/IL4R/IL6/IL6R/ITGAM/ITGAX/ITGB1/JAK1/JAK2/JAK3/JUNB/LAMA5/LCN2/LIF/MAOA/MCL1/MMP1/MUC1/MYC/PIK3R1/PIM1/POU2F1/PTGS2/RHOU/RORA/SAA1/SOCS1/SOCS3/SOCS5/SOX2/STAT1/STAT3/STAT6/TGFB1/TIMP1/TNF/TNFRSF1B/TP53/TWIST1/TY…	0.100414	-0.998204	0.999956	-0.00896888	0.641819	REACTOME_INTERLEUKIN_4_AND_INTERLEUKIN_13_SIGNALING	0.999956	Kent_10h-VIC_10h	AKT1/ALOX5/ANXA1/BATF/BCL2/BCL2L1/BCL6/BIRC5/CCL2/CCL22/CCND1/CDKN1A/CEBPD/CXCL8/FGF2/FN1/FOS/FOXO1/FOXO3/FSCN1/GATA3/HIF1A/HMOX1/HSP90AA1/HSP90B1/HSPA8/ICAM1/IL13RA1/IL18/IL1A/IL1B/IL23A/IL4R/IL6/IL6R/ITGAM/ITGAX/ITGB1/JAK1/JAK2/JAK3/JUNB/LAMA5/LCN2/LIF/MAOA/MCL1/MMP1/MUC1/MYC/PIK3R1/PIM1/POU2F1/PTGS2/RHOU/RORA/SAA1/SOCS1/SOCS3/SOCS5/SOX2/STAT1/STAT3/STAT6/TGFB1/TIMP1/TNF/TNFRSF1B/TP53/TWIST1/TY…
Kent_10h-VIC_10h	REACTOME_CYTOKINE_SIGNALING_IN_IMMUNE_SYSTEM	-1.51482	555	-0.0502383	AAAS/ABCE1/ABL2/ADAM17/ADAR/AGER/AIP/AKT1/AKT2/AKT3/ALOX5/ANXA1/ANXA2/APP/ARF1/ARIH1/ATF1/ATF2/B2M/BATF/BCL2/BCL2L1/BCL2L11/BCL6/BIRC2/BIRC3/BIRC5/BLNK/BOLA2/BRWD1/BST2/BTRC/CAMK2D/CAMK2G/CANX/CAPZA1/CASP1/CASP3/CBL/CCL2/CCL20/CCL22/CCL5/CCND1/CCR1/CD40/CD44/CDC42/CDKN1A/CDKN1B/CEBPD/CFL1/CHUK/CIITA/CISH/CLCF1/CNN2/CNTF/CREB1/CRK/CRKL/CRLF1/CRLF2/CSF1/CSF1R/CSF2RA/CSF3/CSK/CTF1/CUL1/CUL5/CXCL1/CX…	0.129817	-0.886669	0.999956	-0.00896888	0.641819	REACTOME_CYTOKINE_SIGNALING_IN_IMMUNE_SYSTEM	0.999956	Kent_10h-VIC_10h	AAAS/ABCE1/ABL2/ADAM17/ADAR/AGER/AIP/AKT1/AKT2/AKT3/ALOX5/ANXA1/ANXA2/APP/ARF1/ARIH1/ATF1/ATF2/B2M/BATF/BCL2/BCL2L1/BCL2L11/BCL6/BIRC2/BIRC3/BIRC5/BLNK/BOLA2/BRWD1/BST2/BTRC/CAMK2D/CAMK2G/CANX/CAPZA1/CASP1/CASP3/CBL/CCL2/CCL20/CCL22/CCL5/CCND1/CCR1/CD40/CD44/CDC42/CDKN1A/CDKN1B/CEBPD/CFL1/CHUK/CIITA/CISH/CLCF1/CNN2/CNTF/CREB1/CRK/CRKL/CRLF1/CRLF2/CSF1/CSF1R/CSF2RA/CSF3/CSK/CTF1/CUL1/CUL5/CXCL1/CX…
Kent_10h-VIC_10h	REACTOME_DIGESTION_OF_DIETARY_LIPID	-1.50047	1	-0.972002	CEL	0.133492	-0.874545	0.999956	-0.00896888	0.641819	REACTOME_DIGESTION_OF_DIETARY_LIPID	0.999956	Kent_10h-VIC_10h	CEL
Kent_10h-VIC_10h	BIOCARTA_IL17_PATHWAY	1.48084	7	0.35026	CD247/CD58/CD8A/CSF3/CXCL8/IL6/KITLG	0.13865	0.858081	0.999956	-0.00896888	0.641819	BIOCARTA_IL17_PATHWAY	0.999956	Kent_10h-VIC_10h	CD247/CD58/CD8A/CSF3/CXCL8/IL6/KITLG
Kent_10h-VIC_10h	BIOCARTA_TH1TH2_PATHWAY	1.42996	12	0.255971	CD28/CD40/HLA-DRA/HLA-DRB1/HLA-DRB5/IFNGR1/IFNGR2/IL12RB2/IL18/IL18R1/IL4R/NR1I2	0.152728	0.816082	0.999956	-0.00896888	0.641819	BIOCARTA_TH1TH2_PATHWAY	0.999956	Kent_10h-VIC_10h	CD28/CD40/HLA-DRA/HLA-DRB1/HLA-DRB5/IFNGR1/IFNGR2/IL12RB2/IL18/IL18R1/IL4R/NR1I2
Kent_10h-VIC_10h	KEGG_CELL_ADHESION_MOLECULES_CAMS	-1.38761	92	-0.10182	ALCAM/CADM1/CD22/CD274/CD276/CD28/CD40/CD58/CD6/CD8A/CD99/CDH1/CDH2/CDH3/CDH4/CLDN1/CLDN10/CLDN11/CLDN14/CLDN15/CLDN16/CLDN18/CLDN19/CLDN2/CLDN22/CLDN23/CLDN3/CLDN4/CLDN5/CLDN6/CLDN7/CLDN8/CLDN9/CNTN2/CNTNAP1/CNTNAP2/ESAM/F11R/GLG1/HLA-A/HLA-B/HLA-C/HLA-DMA/HLA-DMB/HLA-DOA/HLA-DOB/HLA-DPA1/HLA-DPB1/HLA-DQA1/HLA-DQA2/HLA-DQB1/HLA-DRA/HLA-DRB1/HLA-DRB5/HLA-E/HLA-F/ICAM1/ICAM2/ICAM3/ICOSLG/ITGA4/ITG…	0.165255	-0.781845	0.999956	-0.00896888	0.641819	KEGG_CELL_ADHESION_MOLECULES_CAMS	0.999956	Kent_10h-VIC_10h	ALCAM/CADM1/CD22/CD274/CD276/CD28/CD40/CD58/CD6/CD8A/CD99/CDH1/CDH2/CDH3/CDH4/CLDN1/CLDN10/CLDN11/CLDN14/CLDN15/CLDN16/CLDN18/CLDN19/CLDN2/CLDN22/CLDN23/CLDN3/CLDN4/CLDN5/CLDN6/CLDN7/CLDN8/CLDN9/CNTN2/CNTNAP1/CNTNAP2/ESAM/F11R/GLG1/HLA-A/HLA-B/HLA-C/HLA-DMA/HLA-DMB/HLA-DOA/HLA-DOB/HLA-DPA1/HLA-DPB1/HLA-DQA1/HLA-DQA2/HLA-DQB1/HLA-DRA/HLA-DRB1/HLA-DRB5/HLA-E/HLA-F/ICAM1/ICAM2/ICAM3/ICOSLG/ITGA4/ITG…
Kent_10h-VIC_10h	REACTOME_CLASS_A_1_RHODOPSIN_LIKE_RECEPTORS	1.33896	123	0.0685181	ACKR2/ACKR3/ACKR4/ADORA1/ADORA2B/ADRA1B/ADRA2A/ADRA2C/ADRB1/ADRB2/AGT/ANXA1/APP/AVPR1A/BDKRB2/C3/C5/C5AR1/C5AR2/CCL2/CCL20/CCL22/CCL28/CCL5/CCR1/CCRL2/CHRM1/CHRM3/CX3CL1/CXCL1/CXCL10/CXCL11/CXCL13/CXCL16/CXCL2/CXCL3/CXCL5/CXCL6/CXCL8/CXCR4/CXCR5/CXCR6/DRD4/ECE1/EDN1/EDN2/EDNRA/F2R/F2RL1/FFAR4/GAL/GALR2/GPBAR1/GPER1/GPR132/GPR143/GPR35/GPR37/GPR37L1/GPR39/GRPR/HCAR1/HCRTR1/HEBP1/HRH1/HTR1D/HTR1F/H…	0.180583	0.743323	0.999956	-0.00896888	0.641819	REACTOME_CLASS_A_1_RHODOPSIN_LIKE_RECEPTORS	0.999956	Kent_10h-VIC_10h	ACKR2/ACKR3/ACKR4/ADORA1/ADORA2B/ADRA1B/ADRA2A/ADRA2C/ADRB1/ADRB2/AGT/ANXA1/APP/AVPR1A/BDKRB2/C3/C5/C5AR1/C5AR2/CCL2/CCL20/CCL22/CCL28/CCL5/CCR1/CCRL2/CHRM1/CHRM3/CX3CL1/CXCL1/CXCL10/CXCL11/CXCL13/CXCL16/CXCL2/CXCL3/CXCL5/CXCL6/CXCL8/CXCR4/CXCR5/CXCR6/DRD4/ECE1/EDN1/EDN2/EDNRA/F2R/F2RL1/FFAR4/GAL/GALR2/GPBAR1/GPER1/GPR132/GPR143/GPR35/GPR37/GPR37L1/GPR39/GRPR/HCAR1/HCRTR1/HEBP1/HRH1/HTR1D/HTR1F/H…
Kent_10h-VIC_10h	REACTOME_SEROTONIN_AND_MELATONIN_BIOSYNTHESIS	1.25454	2	0.560384	DDC/TPH1	0.209647	0.678512	0.999956	-0.00896888	0.641819	REACTOME_SEROTONIN_AND_MELATONIN_BIOSYNTHESIS	0.999956	Kent_10h-VIC_10h	DDC/TPH1
Kent_10h-VIC_10h	REACTOME_PLASMA_LIPOPROTEIN_REMODELING	-1.25254	15	-0.216535	ANGPTL4/ANGPTL8/APOE/APOF/CIDEC/FURIN/LCAT/LIPG/LMF1/LMF2/MBTPS1/MBTPS2/PCSK5/PCSK6/PLTP	0.210375	-0.677006	0.999956	-0.00896888	0.641819	REACTOME_PLASMA_LIPOPROTEIN_REMODELING	0.999956	Kent_10h-VIC_10h	ANGPTL4/ANGPTL8/APOE/APOF/CIDEC/FURIN/LCAT/LIPG/LMF1/LMF2/MBTPS1/MBTPS2/PCSK5/PCSK6/PLTP
Kent_10h-VIC_10h	REACTOME_TRANSLATION	-1.15965	287	-0.0529026	AARS1/AARS2/AIMP1/AIMP2/APEH/AURKAIP1/CARS1/CARS2/CHCHD1/DAP3/DARS1/DARS2/DDOST/EARS2/EEF1A1/EEF1A2/EEF1B2/EEF1D/EEF1E1/EEF2/EIF1AX/EIF2B1/EIF2B2/EIF2B3/EIF2B4/EIF2B5/EIF2S1/EIF2S2/EIF2S3/EIF3A/EIF3B/EIF3C/EIF3D/EIF3E/EIF3F/EIF3G/EIF3H/EIF3I/EIF3J/EIF3K/EIF3L/EIF3M/EIF4A1/EIF4A2/EIF4B/EIF4E/EIF4EBP1/EIF4G1/EIF4H/EIF5/EIF5B/EPRS1/ERAL1/ETF1/FARS2/FARSA/FARSB/FAU/GADD45GIP1/GARS1/GFM1/GFM2/GSPT1/GS…	0.246192	-0.608726	0.999956	-0.00896888	0.641819	REACTOME_TRANSLATION	0.999956	Kent_10h-VIC_10h	AARS1/AARS2/AIMP1/AIMP2/APEH/AURKAIP1/CARS1/CARS2/CHCHD1/DAP3/DARS1/DARS2/DDOST/EARS2/EEF1A1/EEF1A2/EEF1B2/EEF1D/EEF1E1/EEF2/EIF1AX/EIF2B1/EIF2B2/EIF2B3/EIF2B4/EIF2B5/EIF2S1/EIF2S2/EIF2S3/EIF3A/EIF3B/EIF3C/EIF3D/EIF3E/EIF3F/EIF3G/EIF3H/EIF3I/EIF3J/EIF3K/EIF3L/EIF3M/EIF4A1/EIF4A2/EIF4B/EIF4E/EIF4EBP1/EIF4G1/EIF4H/EIF5/EIF5B/EPRS1/ERAL1/ETF1/FARS2/FARSA/FARSB/FAU/GADD45GIP1/GARS1/GFM1/GFM2/GSPT1/GS…
Kent_10h-VIC_10h	REACTOME_NEUTROPHIL_DEGRANULATION	-1.11945	370	-0.0463212	ABCA13/ACAA1/ACLY/ACTR10/ACTR1B/ACTR2/ADAM10/ADAM8/ADGRE5/AGA/AGL/AGPAT2/ALAD/ALDH3B1/ALDOA/ALDOC/ALOX5/AMPD3/ANO6/ANPEP/ANXA2/AOC1/AP1M1/AP2A2/APAF1/APEH/APRT/ARHGAP45/ARL8A/ARMC8/ARPC5/ARSA/ARSB/ASAH1/ATAD3B/ATG7/ATP11A/ATP11B/ATP6AP2/ATP6V0A1/ATP6V1D/ATP8A1/ATP8B4/B2M/B4GALT1/BRI3/BST1/BST2/C1orf35/C3/C5AR1/C6orf120/CAB39/CAND1/CANT1/CAP1/CAPN1/CAT/CCT2/CCT8/CD14/CD44/CD47/CD55/CD58/CD59/CD63/…	0.262948	-0.580131	0.999956	-0.00896888	0.641819	REACTOME_NEUTROPHIL_DEGRANULATION	0.999956	Kent_10h-VIC_10h	ABCA13/ACAA1/ACLY/ACTR10/ACTR1B/ACTR2/ADAM10/ADAM8/ADGRE5/AGA/AGL/AGPAT2/ALAD/ALDH3B1/ALDOA/ALDOC/ALOX5/AMPD3/ANO6/ANPEP/ANXA2/AOC1/AP1M1/AP2A2/APAF1/APEH/APRT/ARHGAP45/ARL8A/ARMC8/ARPC5/ARSA/ARSB/ASAH1/ATAD3B/ATG7/ATP11A/ATP11B/ATP6AP2/ATP6V0A1/ATP6V1D/ATP8A1/ATP8B4/B2M/B4GALT1/BRI3/BST1/BST2/C1orf35/C3/C5AR1/C6orf120/CAB39/CAND1/CANT1/CAP1/CAPN1/CAT/CCT2/CCT8/CD14/CD44/CD47/CD55/CD58/CD59/CD63/…
Kent_10h-VIC_10h	REACTOME_NEGATIVE_REGULATION_OF_NMDA_RECEPTOR_MEDIATED_NEURONAL_TRANSMISSION	1.06449	16	0.161833	CALM1/CAMK1/CAMK2D/CAMK2G/CAMK4/DLG1/DLG3/DLG4/GRIN2A/GRIN2C/GRIN2D/LRRC7/NEFL/PPM1E/PPM1F	0.287108	0.541954	0.999956	-0.00896888	0.641819	REACTOME_NEGATIVE_REGULATION_OF_NMDA_RECEPTOR_MEDIATED_NEURONAL_TRANSMISSION	0.999956	Kent_10h-VIC_10h	CALM1/CAMK1/CAMK2D/CAMK2G/CAMK4/DLG1/DLG3/DLG4/GRIN2A/GRIN2C/GRIN2D/LRRC7/NEFL/PPM1E/PPM1F
Kent_10h-VIC_10h	REACTOME_REGULATED_NECROSIS	-1.05784	51	-0.10404	BAK1/BAX/BIRC2/BIRC3/CASP1/CASP3/CASP4/CASP8/CDC37/CFLAR/CHMP2A/CHMP2B/CHMP3/CHMP4A/CHMP4B/CHMP4C/CHMP6/CHMP7/CYCS/FADD/FAS/FLOT1/FLOT2/GSDMD/GSDME/HMGB1/HSP90AA1/IL18/IL1A/IL1B/IRF1/IRF2/MLKL/OGT/PDCD6IP/PELI1/RIPK1/RIPK3/RPS27A/SDCBP/STUB1/TNFRSF10A/TNFRSF10B/TNFSF10/TP53/TRADD/TRAF2/UBA52/UBB/UBC/XIAP	0.290127	-0.537412	0.999956	-0.00896888	0.641819	REACTOME_REGULATED_NECROSIS	0.999956	Kent_10h-VIC_10h	BAK1/BAX/BIRC2/BIRC3/CASP1/CASP3/CASP4/CASP8/CDC37/CFLAR/CHMP2A/CHMP2B/CHMP3/CHMP4A/CHMP4B/CHMP4C/CHMP6/CHMP7/CYCS/FADD/FAS/FLOT1/FLOT2/GSDMD/GSDME/HMGB1/HSP90AA1/IL18/IL1A/IL1B/IRF1/IRF2/MLKL/OGT/PDCD6IP/PELI1/RIPK1/RIPK3/RPS27A/SDCBP/STUB1/TNFRSF10A/TNFRSF10B/TNFSF10/TP53/TRADD/TRAF2/UBA52/UBB/UBC/XIAP
Kent_10h-VIC_10h	BIOCARTA_ASBCELL_PATHWAY	1.0548	6	0.267411	CD28/CD40/FAS/HLA-DRA/HLA-DRB1/HLA-DRB5	0.291518	0.535334	0.999956	-0.00896888	0.641819	BIOCARTA_ASBCELL_PATHWAY	0.999956	Kent_10h-VIC_10h	CD28/CD40/FAS/HLA-DRA/HLA-DRB1/HLA-DRB5
Kent_10h-VIC_10h	REACTOME_INTERLEUKIN_35_SIGNALLING	0.934249	9	0.190904	CANX/IL12RB2/IL27RA/IL6ST/JAK1/JAK2/STAT1/STAT3/TYK2	0.350176	0.455714	0.999956	-0.00896888	0.641819	REACTOME_INTERLEUKIN_35_SIGNALLING	0.999956	Kent_10h-VIC_10h	CANX/IL12RB2/IL27RA/IL6ST/JAK1/JAK2/STAT1/STAT3/TYK2
Kent_10h-VIC_10h	REACTOME_ION_CHANNEL_TRANSPORT	-0.927715	131	-0.0609915	ANO1/ANO10/ANO4/ANO5/ANO6/ANO7/ANO8/ANO9/ASIC1/ASIC3/ASPH/ATP10A/ATP10B/ATP10D/ATP11A/ATP11B/ATP11C/ATP12A/ATP13A1/ATP13A2/ATP13A4/ATP1A1/ATP1B1/ATP1B3/ATP2A1/ATP2A2/ATP2A3/ATP2B1/ATP2B4/ATP2C1/ATP2C2/ATP6AP1/ATP6V0A1/ATP6V0A2/ATP6V0A4/ATP6V0B/ATP6V0D1/ATP6V0E1/ATP6V0E2/ATP6V1A/ATP6V1B2/ATP6V1C1/ATP6V1C2/ATP6V1D/ATP6V1E1/ATP6V1E2/ATP6V1F/ATP6V1G1/ATP6V1G2/ATP6V1H/ATP7A/ATP7B/ATP8A1/ATP8B1/ATP8B2/…	0.353555	-0.451543	0.999956	-0.00896888	0.641819	REACTOME_ION_CHANNEL_TRANSPORT	0.999956	Kent_10h-VIC_10h	ANO1/ANO10/ANO4/ANO5/ANO6/ANO7/ANO8/ANO9/ASIC1/ASIC3/ASPH/ATP10A/ATP10B/ATP10D/ATP11A/ATP11B/ATP11C/ATP12A/ATP13A1/ATP13A2/ATP13A4/ATP1A1/ATP1B1/ATP1B3/ATP2A1/ATP2A2/ATP2A3/ATP2B1/ATP2B4/ATP2C1/ATP2C2/ATP6AP1/ATP6V0A1/ATP6V0A2/ATP6V0A4/ATP6V0B/ATP6V0D1/ATP6V0E1/ATP6V0E2/ATP6V1A/ATP6V1B2/ATP6V1C1/ATP6V1C2/ATP6V1D/ATP6V1E1/ATP6V1E2/ATP6V1F/ATP6V1G1/ATP6V1G2/ATP6V1H/ATP7A/ATP7B/ATP8A1/ATP8B1/ATP8B2/…
Kent_10h-VIC_10h	REACTOME_IMMUNOREGULATORY_INTERACTIONS_BETWEEN_A_LYMPHOID_AND_A_NON_LYMPHOID_CELL	0.767813	49	0.0614308	B2M/C3/CD1D/CD22/CD247/CD40/CD81/CD8A/CD96/CD99/CDH1/CLEC2D/COL17A1/COL1A1/CXADR/HLA-A/HLA-B/HLA-C/HLA-E/HLA-F/ICAM1/ICAM2/ICAM3/ICAM4/ICAM5/IFITM1/ITGA4/ITGB1/ITGB7/KLRD1/KLRG1/MADCAM1/MICA/MICB/NCR3LG1/NECTIN2/NPDC1/OSCAR/PIANP/PILRA/PILRB/PVR/SELL/SIGLEC10/SLAMF7/TREM1/ULBP1/ULBP3/VCAM1	0.442598	0.35399	0.999956	-0.00896888	0.641819	REACTOME_IMMUNOREGULATORY_INTERACTIONS_BETWEEN_A_LYMPHOID_AND_A_NON_LYMPHOID_CELL	0.999956	Kent_10h-VIC_10h	B2M/C3/CD1D/CD22/CD247/CD40/CD81/CD8A/CD96/CD99/CDH1/CLEC2D/COL17A1/COL1A1/CXADR/HLA-A/HLA-B/HLA-C/HLA-E/HLA-F/ICAM1/ICAM2/ICAM3/ICAM4/ICAM5/IFITM1/ITGA4/ITGB1/ITGB7/KLRD1/KLRG1/MADCAM1/MICA/MICB/NCR3LG1/NECTIN2/NPDC1/OSCAR/PIANP/PILRA/PILRB/PVR/SELL/SIGLEC10/SLAMF7/TREM1/ULBP1/ULBP3/VCAM1
Kent_10h-VIC_10h	BIOCARTA_GRANULOCYTES_PATHWAY	0.718626	9	0.144774	C5/CSF3/CXCL8/ICAM1/ICAM2/IL1A/ITGAM/SELL/TNF	0.472371	0.325717	0.999956	-0.00896888	0.641819	BIOCARTA_GRANULOCYTES_PATHWAY	0.999956	Kent_10h-VIC_10h	C5/CSF3/CXCL8/ICAM1/ICAM2/IL1A/ITGAM/SELL/TNF
Kent_10h-VIC_10h	REACTOME_SODIUM_COUPLED_SULPHATE_DI_AND_TRI_CARBOXYLATE_TRANSPORTERS	-0.608698	1	-0.399643	SLC13A5	0.542725	-0.26542	0.999956	-0.00896888	0.641819	REACTOME_SODIUM_COUPLED_SULPHATE_DI_AND_TRI_CARBOXYLATE_TRANSPORTERS	0.999956	Kent_10h-VIC_10h	SLC13A5
Kent_10h-VIC_10h	REACTOME_PEPTIDE_LIGAND_BINDING_RECEPTORS	0.593648	74	0.0353232	ACKR2/ACKR3/ACKR4/AGT/ANXA1/APP/AVPR1A/BDKRB2/C3/C5/C5AR1/C5AR2/CCL2/CCL20/CCL22/CCL28/CCL5/CCR1/CCRL2/CX3CL1/CXCL1/CXCL10/CXCL11/CXCL13/CXCL16/CXCL2/CXCL3/CXCL5/CXCL6/CXCL8/CXCR4/CXCR5/CXCR6/ECE1/EDN1/EDN2/EDNRA/F2R/F2RL1/GAL/GALR2/GPER1/GPR37/GPR37L1/GRPR/HCRTR1/HEBP1/INSL3/MC1R/MLNR/NLN/NMB/NMU/NMUR2/NPB/NPBWR1/NPFFR1/NPW/NPY1R/OPRK1/OPRL1/OXTR/PMCH/PSAP/QRFPR/RLN2/SAA1/SSTR1/SSTR2/TAC1/TACR2/…	0.552748	0.257473	0.999956	-0.00896888	0.641819	REACTOME_PEPTIDE_LIGAND_BINDING_RECEPTORS	0.999956	Kent_10h-VIC_10h	ACKR2/ACKR3/ACKR4/AGT/ANXA1/APP/AVPR1A/BDKRB2/C3/C5/C5AR1/C5AR2/CCL2/CCL20/CCL22/CCL28/CCL5/CCR1/CCRL2/CX3CL1/CXCL1/CXCL10/CXCL11/CXCL13/CXCL16/CXCL2/CXCL3/CXCL5/CXCL6/CXCL8/CXCR4/CXCR5/CXCR6/ECE1/EDN1/EDN2/EDNRA/F2R/F2RL1/GAL/GALR2/GPER1/GPR37/GPR37L1/GRPR/HCRTR1/HEBP1/INSL3/MC1R/MLNR/NLN/NMB/NMU/NMUR2/NPB/NPBWR1/NPFFR1/NPW/NPY1R/OPRK1/OPRL1/OXTR/PMCH/PSAP/QRFPR/RLN2/SAA1/SSTR1/SSTR2/TAC1/TACR2/…
Kent_10h-VIC_10h	KEGG_INTESTINAL_IMMUNE_NETWORK_FOR_IGA_PRODUCTION	0.589314	30	0.0600867	CCL28/CD28/CD40/CXCR4/HLA-DMA/HLA-DMB/HLA-DOA/HLA-DOB/HLA-DPA1/HLA-DPB1/HLA-DQA1/HLA-DQA2/HLA-DQB1/HLA-DRA/HLA-DRB1/HLA-DRB5/ICOSLG/IL15/IL15RA/IL6/ITGA4/ITGB7/LTBR/MADCAM1/MAP3K14/PIGR/TGFB1/TNFRSF13C/TNFSF13/TNFSF13B	0.555651	0.255198	0.999956	-0.00896888	0.641819	KEGG_INTESTINAL_IMMUNE_NETWORK_FOR_IGA_PRODUCTION	0.999956	Kent_10h-VIC_10h	CCL28/CD28/CD40/CXCR4/HLA-DMA/HLA-DMB/HLA-DOA/HLA-DOB/HLA-DPA1/HLA-DPB1/HLA-DQA1/HLA-DQA2/HLA-DQB1/HLA-DRA/HLA-DRB1/HLA-DRB5/ICOSLG/IL15/IL15RA/IL6/ITGA4/ITGB7/LTBR/MADCAM1/MAP3K14/PIGR/TGFB1/TNFRSF13C/TNFSF13/TNFSF13B
Kent_10h-VIC_10h	REACTOME_INNATE_IMMUNE_SYSTEM	-0.588536	765	-0.0226259	AAMP/ABCA13/ABI1/ABI2/ABL1/ACAA1/ACLY/ACTB/ACTG1/ACTR10/ACTR1B/ACTR2/ACTR3/ADAM10/ADAM8/ADGRE5/AGA/AGER/AGL/AGPAT2/AHCYL1/ALAD/ALDH3B1/ALDOA/ALDOC/ALOX5/ALPK1/AMPD3/ANO6/ANPEP/ANXA2/AOC1/AP1M1/AP2A2/APAF1/APEH/APP/APRT/ARHGAP45/ARL8A/ARMC8/ARPC1A/ARPC1B/ARPC2/ARPC3/ARPC4/ARPC5/ARSA/ARSB/ASAH1/ATAD3B/ATF1/ATF2/ATG12/ATG5/ATG7/ATOX1/ATP11A/ATP11B/ATP6AP2/ATP6V0A1/ATP6V0A2/ATP6V0A4/ATP6V0B/ATP6V0D1/…	0.556172	-0.254791	0.999956	-0.00896888	0.641819	REACTOME_INNATE_IMMUNE_SYSTEM	0.999956	Kent_10h-VIC_10h	AAMP/ABCA13/ABI1/ABI2/ABL1/ACAA1/ACLY/ACTB/ACTG1/ACTR10/ACTR1B/ACTR2/ACTR3/ADAM10/ADAM8/ADGRE5/AGA/AGER/AGL/AGPAT2/AHCYL1/ALAD/ALDH3B1/ALDOA/ALDOC/ALOX5/ALPK1/AMPD3/ANO6/ANPEP/ANXA2/AOC1/AP1M1/AP2A2/APAF1/APEH/APP/APRT/ARHGAP45/ARL8A/ARMC8/ARPC1A/ARPC1B/ARPC2/ARPC3/ARPC4/ARPC5/ARSA/ARSB/ASAH1/ATAD3B/ATF1/ATF2/ATG12/ATG5/ATG7/ATOX1/ATP11A/ATP11B/ATP6AP2/ATP6V0A1/ATP6V0A2/ATP6V0A4/ATP6V0B/ATP6V0D1/…
Kent_10h-VIC_10h	REACTOME_PD_1_SIGNALING	-0.541726	14	-0.101893	CD247/CD274/CSK/HLA-DPA1/HLA-DPB1/HLA-DQA1/HLA-DQA2/HLA-DQB1/HLA-DRA/HLA-DRB1/HLA-DRB5/LCK/PTPN11/PTPN6	0.588007	-0.230617	0.999956	-0.00896888	0.641819	REACTOME_PD_1_SIGNALING	0.999956	Kent_10h-VIC_10h	CD247/CD274/CSK/HLA-DPA1/HLA-DPB1/HLA-DQA1/HLA-DQA2/HLA-DQB1/HLA-DRA/HLA-DRB1/HLA-DRB5/LCK/PTPN11/PTPN6
Kent_10h-VIC_10h	KEGG_GRAFT_VERSUS_HOST_DISEASE	0.509248	24	0.0577482	CD28/FAS/HLA-A/HLA-B/HLA-C/HLA-DMA/HLA-DMB/HLA-DOA/HLA-DOB/HLA-DPA1/HLA-DPB1/HLA-DQA1/HLA-DQA2/HLA-DQB1/HLA-DRA/HLA-DRB1/HLA-DRB5/HLA-E/HLA-F/IL1A/IL1B/IL6/KLRD1/TNF	0.610578	0.214259	0.999956	-0.00896888	0.641819	KEGG_GRAFT_VERSUS_HOST_DISEASE	0.999956	Kent_10h-VIC_10h	CD28/FAS/HLA-A/HLA-B/HLA-C/HLA-DMA/HLA-DMB/HLA-DOA/HLA-DOB/HLA-DPA1/HLA-DPB1/HLA-DQA1/HLA-DQA2/HLA-DQB1/HLA-DRA/HLA-DRB1/HLA-DRB5/HLA-E/HLA-F/IL1A/IL1B/IL6/KLRD1/TNF
Kent_10h-VIC_10h	KEGG_CYTOSOLIC_DNA_SENSING_PATHWAY	-0.507454	37	-0.0625126	ADAR/CASP1/CCL5/CHUK/CXCL10/DDX58/IFNB1/IKBKB/IKBKE/IKBKG/IL18/IL1B/IL33/IL6/IRF3/IRF7/MAVS/NFKB1/NFKBIA/NFKBIB/POLR1C/POLR1D/POLR3A/POLR3B/POLR3C/POLR3D/POLR3F/POLR3G/POLR3H/POLR3K/PYCARD/RELA/RIPK1/RIPK3/STING1/TBK1/ZBP1	0.611837	-0.213365	0.999956	-0.00896888	0.641819	KEGG_CYTOSOLIC_DNA_SENSING_PATHWAY	0.999956	Kent_10h-VIC_10h	ADAR/CASP1/CCL5/CHUK/CXCL10/DDX58/IFNB1/IKBKB/IKBKE/IKBKG/IL18/IL1B/IL33/IL6/IRF3/IRF7/MAVS/NFKB1/NFKBIA/NFKBIB/POLR1C/POLR1D/POLR3A/POLR3B/POLR3C/POLR3D/POLR3F/POLR3G/POLR3H/POLR3K/PYCARD/RELA/RIPK1/RIPK3/STING1/TBK1/ZBP1
Kent_10h-VIC_10h	REACTOME_GPCR_LIGAND_BINDING	0.479167	183	0.013765	ACKR2/ACKR3/ACKR4/ADGRE2/ADGRE5/ADM/ADM2/ADORA1/ADORA2B/ADRA1B/ADRA2A/ADRA2C/ADRB1/ADRB2/AGT/ANXA1/APP/AVPR1A/BDKRB2/C3/C5/C5AR1/C5AR2/CALCB/CALCRL/CASR/CCL2/CCL20/CCL22/CCL28/CCL5/CCR1/CCRL2/CD55/CHRM1/CHRM3/CRHR1/CX3CL1/CXCL1/CXCL10/CXCL11/CXCL13/CXCL16/CXCL2/CXCL3/CXCL5/CXCL6/CXCL8/CXCR4/CXCR5/CXCR6/DRD4/ECE1/EDN1/EDN2/EDNRA/F2R/F2RL1/FFAR4/FZD1/FZD2/FZD3/FZD4/FZD5/FZD6/FZD7/FZD8/FZD9/GABBR1/G…	0.63182	0.199407	0.999956	-0.00896888	0.641819	REACTOME_GPCR_LIGAND_BINDING	0.999956	Kent_10h-VIC_10h	ACKR2/ACKR3/ACKR4/ADGRE2/ADGRE5/ADM/ADM2/ADORA1/ADORA2B/ADRA1B/ADRA2A/ADRA2C/ADRB1/ADRB2/AGT/ANXA1/APP/AVPR1A/BDKRB2/C3/C5/C5AR1/C5AR2/CALCB/CALCRL/CASR/CCL2/CCL20/CCL22/CCL28/CCL5/CCR1/CCRL2/CD55/CHRM1/CHRM3/CRHR1/CX3CL1/CXCL1/CXCL10/CXCL11/CXCL13/CXCL16/CXCL2/CXCL3/CXCL5/CXCL6/CXCL8/CXCR4/CXCR5/CXCR6/DRD4/ECE1/EDN1/EDN2/EDNRA/F2R/F2RL1/FFAR4/FZD1/FZD2/FZD3/FZD4/FZD5/FZD6/FZD7/FZD8/FZD9/GABBR1/G…
Kent_10h-VIC_10h	KEGG_NATURAL_KILLER_CELL_MEDIATED_CYTOTOXICITY	0.425336	79	0.0217448	ARAF/BID/BRAF/CASP3/CD247/CHP1/FAS/FYN/GRB2/HLA-A/HLA-B/HLA-C/HLA-E/HRAS/ICAM1/ICAM2/IFNAR1/IFNAR2/IFNB1/IFNGR1/IFNGR2/KLRD1/KRAS/LAT/LCK/MAP2K1/MAP2K2/MAPK1/MAPK3/MICA/MICB/NFAT5/NFATC1/NFATC2/NFATC3/NFATC4/NRAS/PAK1/PIK3CA/PIK3CB/PIK3CD/PIK3R1/PIK3R3/PLCG1/PLCG2/PPP3CA/PPP3CB/PPP3CC/PPP3R1/PRKCA/PRKCG/PTK2B/PTPN11/PTPN6/RAC1/RAC2/RAC3/RAET1G/RAET1L/RAF1/SH3BP2/SHC1/SHC2/SHC3/SHC4/SOS1/SOS2/SYK/…	0.670591	0.173542	0.999956	-0.00896888	0.641819	KEGG_NATURAL_KILLER_CELL_MEDIATED_CYTOTOXICITY	0.999956	Kent_10h-VIC_10h	ARAF/BID/BRAF/CASP3/CD247/CHP1/FAS/FYN/GRB2/HLA-A/HLA-B/HLA-C/HLA-E/HRAS/ICAM1/ICAM2/IFNAR1/IFNAR2/IFNB1/IFNGR1/IFNGR2/KLRD1/KRAS/LAT/LCK/MAP2K1/MAP2K2/MAPK1/MAPK3/MICA/MICB/NFAT5/NFATC1/NFATC2/NFATC3/NFATC4/NRAS/PAK1/PIK3CA/PIK3CB/PIK3CD/PIK3R1/PIK3R3/PLCG1/PLCG2/PPP3CA/PPP3CB/PPP3CC/PPP3R1/PRKCA/PRKCG/PTK2B/PTPN11/PTPN6/RAC1/RAC2/RAC3/RAET1G/RAET1L/RAF1/SH3BP2/SHC1/SHC2/SHC3/SHC4/SOS1/SOS2/SYK/…
Kent_10h-VIC_10h	KEGG_ALLOGRAFT_REJECTION	-0.419847	21	-0.0677711	CD28/CD40/FAS/HLA-A/HLA-B/HLA-C/HLA-DMA/HLA-DMB/HLA-DOA/HLA-DOB/HLA-DPA1/HLA-DPB1/HLA-DQA1/HLA-DQA2/HLA-DQB1/HLA-DRA/HLA-DRB1/HLA-DRB5/HLA-E/HLA-F/TNF	0.674598	-0.170955	0.999956	-0.00896888	0.641819	KEGG_ALLOGRAFT_REJECTION	0.999956	Kent_10h-VIC_10h	CD28/CD40/FAS/HLA-A/HLA-B/HLA-C/HLA-DMA/HLA-DMB/HLA-DOA/HLA-DOB/HLA-DPA1/HLA-DPB1/HLA-DQA1/HLA-DQA2/HLA-DQB1/HLA-DRA/HLA-DRB1/HLA-DRB5/HLA-E/HLA-F/TNF
Kent_10h-VIC_10h	PID_INTEGRIN2_PATHWAY	0.344723	17	0.0446922	C3/CCN1/F11R/GP1BA/ICAM1/ICAM2/ICAM3/ICAM4/ITGAM/ITGAX/JAM3/PLAT/PLAU/PLAUR/SPON2/TGFBI/VCAM1	0.730302	0.136497	0.999956	-0.00896888	0.641819	PID_INTEGRIN2_PATHWAY	0.999956	Kent_10h-VIC_10h	C3/CCN1/F11R/GP1BA/ICAM1/ICAM2/ICAM3/ICAM4/ITGAM/ITGAX/JAM3/PLAT/PLAU/PLAUR/SPON2/TGFBI/VCAM1
Kent_10h-VIC_10h	REACTOME_REGULATION_OF_INNATE_IMMUNE_RESPONSES_TO_CYTOSOLIC_DNA	0.296386	13	0.0437904	DDX41/DTX4/IRF3/RPS27A/STING1/TBK1/TRIM21/TRIM32/TRIM56/UBA52/UBB/UBC/ZBP1	0.766936	0.115241	0.999956	-0.00896888	0.641819	REACTOME_REGULATION_OF_INNATE_IMMUNE_RESPONSES_TO_CYTOSOLIC_DNA	0.999956	Kent_10h-VIC_10h	DDX41/DTX4/IRF3/RPS27A/STING1/TBK1/TRIM21/TRIM32/TRIM56/UBA52/UBB/UBC/ZBP1
Kent_10h-VIC_10h	REACTOME_INTERLEUKIN_10_SIGNALING	0.287178	31	0.0241353	CCL2/CCL20/CCL22/CCL5/CCR1/CSF1/CSF3/CXCL1/CXCL10/CXCL2/CXCL8/ICAM1/IL10RA/IL10RB/IL18/IL1A/IL1B/IL1R1/IL1R2/IL1RN/IL6/JAK1/LIF/PTAFR/PTGS2/STAT3/TIMP1/TNF/TNFRSF1A/TNFRSF1B/TYK2	0.773976	0.111272	0.999956	-0.00896888	0.641819	REACTOME_INTERLEUKIN_10_SIGNALING	0.999956	Kent_10h-VIC_10h	CCL2/CCL20/CCL22/CCL5/CCR1/CSF1/CSF3/CXCL1/CXCL10/CXCL2/CXCL8/ICAM1/IL10RA/IL10RB/IL18/IL1A/IL1B/IL1R1/IL1R2/IL1RN/IL6/JAK1/LIF/PTAFR/PTGS2/STAT3/TIMP1/TNF/TNFRSF1A/TNFRSF1B/TYK2
Kent_10h-VIC_10h	REACTOME_INTERLEUKIN_1_FAMILY_SIGNALING	-0.269518	123	-0.0245661	AGER/ALOX5/APP/BTRC/CASP1/CHUK/CUL1/FBXW11/GSDMD/HMGB1/IKBKB/IKBKG/IL18/IL18BP/IL18R1/IL1A/IL1B/IL1R1/IL1R2/IL1RAP/IL1RL2/IL1RN/IL33/IL36RN/IRAK1/IRAK2/IRAK3/IRAK4/MAP2K1/MAP2K4/MAP2K6/MAP3K3/MAP3K7/MAP3K8/MAPK8/MYD88/NFKB1/NFKB2/NFKBIA/NFKBIB/NKIRAS1/NKIRAS2/NOD1/NOD2/PELI1/PELI2/PELI3/PSMA1/PSMA2/PSMA3/PSMA4/PSMA5/PSMA6/PSMA7/PSMB1/PSMB10/PSMB2/PSMB3/PSMB4/PSMB5/PSMB6/PSMB7/PSMB8/PSMB9/PSMC1/PS…	0.787531	-0.103732	0.999956	-0.00896888	0.641819	REACTOME_INTERLEUKIN_1_FAMILY_SIGNALING	0.999956	Kent_10h-VIC_10h	AGER/ALOX5/APP/BTRC/CASP1/CHUK/CUL1/FBXW11/GSDMD/HMGB1/IKBKB/IKBKG/IL18/IL18BP/IL18R1/IL1A/IL1B/IL1R1/IL1R2/IL1RAP/IL1RL2/IL1RN/IL33/IL36RN/IRAK1/IRAK2/IRAK3/IRAK4/MAP2K1/MAP2K4/MAP2K6/MAP3K3/MAP3K7/MAP3K8/MAPK8/MYD88/NFKB1/NFKB2/NFKBIA/NFKBIB/NKIRAS1/NKIRAS2/NOD1/NOD2/PELI1/PELI2/PELI3/PSMA1/PSMA2/PSMA3/PSMA4/PSMA5/PSMA6/PSMA7/PSMB1/PSMB10/PSMB2/PSMB3/PSMB4/PSMB5/PSMB6/PSMB7/PSMB8/PSMB9/PSMC1/PS…
Kent_10h-VIC_10h	REACTOME_MRNA_DECAY_BY_3_TO_5_EXORIBONUCLEASE	-0.264293	16	-0.0513759	DCPS/DIS3/EXOSC1/EXOSC2/EXOSC3/EXOSC4/EXOSC5/EXOSC6/EXOSC7/EXOSC8/EXOSC9/HBS1L/NT5C3B/SKIV2L/TTC37/WDR61	0.791554	-0.101519	0.999956	-0.00896888	0.641819	REACTOME_MRNA_DECAY_BY_3_TO_5_EXORIBONUCLEASE	0.999956	Kent_10h-VIC_10h	DCPS/DIS3/EXOSC1/EXOSC2/EXOSC3/EXOSC4/EXOSC5/EXOSC6/EXOSC7/EXOSC8/EXOSC9/HBS1L/NT5C3B/SKIV2L/TTC37/WDR61
Kent_10h-VIC_10h	KEGG_CYTOKINE_CYTOKINE_RECEPTOR_INTERACTION	-0.248023	132	-0.0228242	ACVR1/ACVR1B/ACVR2A/ACVR2B/AMH/BMP2/BMPR1A/BMPR1B/BMPR2/CCL2/CCL20/CCL22/CCL28/CCL5/CCR1/CD40/CLCF1/CNTF/CRLF2/CSF1/CSF1R/CSF2RA/CSF3/CTF1/CX3CL1/CXCL1/CXCL10/CXCL11/CXCL13/CXCL16/CXCL2/CXCL3/CXCL5/CXCL6/CXCL8/CXCR4/CXCR5/CXCR6/EDA/EDAR/EGF/EGFR/EPOR/FAS/FLT3LG/GHR/IFNAR1/IFNAR2/IFNB1/IFNE/IFNGR1/IFNGR2/IFNL1/IFNL2/IFNL3/IFNLR1/IL10RA/IL10RB/IL11/IL11RA/IL12RB2/IL13RA1/IL15/IL15RA/IL17RA/IL17RB/I…	0.804117	-0.0946808	0.999956	-0.00896888	0.641819	KEGG_CYTOKINE_CYTOKINE_RECEPTOR_INTERACTION	0.999956	Kent_10h-VIC_10h	ACVR1/ACVR1B/ACVR2A/ACVR2B/AMH/BMP2/BMPR1A/BMPR1B/BMPR2/CCL2/CCL20/CCL22/CCL28/CCL5/CCR1/CD40/CLCF1/CNTF/CRLF2/CSF1/CSF1R/CSF2RA/CSF3/CTF1/CX3CL1/CXCL1/CXCL10/CXCL11/CXCL13/CXCL16/CXCL2/CXCL3/CXCL5/CXCL6/CXCL8/CXCR4/CXCR5/CXCR6/EDA/EDAR/EGF/EGFR/EPOR/FAS/FLT3LG/GHR/IFNAR1/IFNAR2/IFNB1/IFNE/IFNGR1/IFNGR2/IFNL1/IFNL2/IFNL3/IFNLR1/IL10RA/IL10RB/IL11/IL11RA/IL12RB2/IL13RA1/IL15/IL15RA/IL17RA/IL17RB/I…
Kent_10h-VIC_10h	REACTOME_CREATINE_METABOLISM	-0.14494	6	-0.0469462	CKB/CKMT1B/CKMT2/GAMT/GATM/SLC6A8	0.884759	-0.0531752	0.999956	-0.00896888	0.641819	REACTOME_CREATINE_METABOLISM	0.999956	Kent_10h-VIC_10h	CKB/CKMT1B/CKMT2/GAMT/GATM/SLC6A8
Kent_10h-VIC_10h	REACTOME_THYROXINE_BIOSYNTHESIS	0.138986	4	0.0356331	DIO2/DIO3/DUOX1/IYD	0.889461	0.050873	0.999956	-0.00896888	0.641819	REACTOME_THYROXINE_BIOSYNTHESIS	0.999956	Kent_10h-VIC_10h	DIO2/DIO3/DUOX1/IYD
Kent_10h-VIC_10h	BIOCARTA_CLASSIC_PATHWAY	-0.11785	6	-0.0398481	C1R/C1S/C2/C3/C4A/C5	0.906187	-0.0427824	0.999956	-0.00896888	0.641819	BIOCARTA_CLASSIC_PATHWAY	0.999956	Kent_10h-VIC_10h	C1R/C1S/C2/C3/C4A/C5
Kent_10h-VIC_10h	REACTOME_INTERLEUKIN_1_PROCESSING	0.0774984	8	0.00861687	CASP1/GSDMD/IL18/IL1A/IL1B/NFKB1/NFKB2/RELA	0.938227	0.0276921	0.999956	-0.00896888	0.641819	REACTOME_INTERLEUKIN_1_PROCESSING	0.999956	Kent_10h-VIC_10h	CASP1/GSDMD/IL18/IL1A/IL1B/NFKB1/NFKB2/RELA
Kent_10h-VIC_10h	KEGG_TYPE_I_DIABETES_MELLITUS	0.0619968	27	-0.00131115	CD28/CPE/FAS/GAD1/HLA-A/HLA-B/HLA-C/HLA-DMA/HLA-DMB/HLA-DOA/HLA-DOB/HLA-DPA1/HLA-DPB1/HLA-DQA1/HLA-DQA2/HLA-DQB1/HLA-DRA/HLA-DRB1/HLA-DRB5/HLA-E/HLA-F/HSPD1/ICA1/IL1A/IL1B/PTPRN2/TNF	0.950565	0.022018	0.999956	-0.00896888	0.641819	KEGG_TYPE_I_DIABETES_MELLITUS	0.999956	Kent_10h-VIC_10h	CD28/CPE/FAS/GAD1/HLA-A/HLA-B/HLA-C/HLA-DMA/HLA-DMB/HLA-DOA/HLA-DOB/HLA-DPA1/HLA-DPB1/HLA-DQA1/HLA-DQA2/HLA-DQB1/HLA-DRA/HLA-DRB1/HLA-DRB5/HLA-E/HLA-F/HSPD1/ICA1/IL1A/IL1B/PTPRN2/TNF
Kent_10h-VIC_10h	KEGG_ANTIGEN_PROCESSING_AND_PRESENTATION	-0.0352953	51	-0.012141	B2M/CALR/CANX/CD74/CD8A/CIITA/CREB1/CTSB/CTSL/CTSS/HLA-A/HLA-B/HLA-C/HLA-DMA/HLA-DMB/HLA-DOA/HLA-DOB/HLA-DPA1/HLA-DPB1/HLA-DQA1/HLA-DQA2/HLA-DQB1/HLA-DRA/HLA-DRB1/HLA-DRB5/HLA-E/HLA-F/HSP90AA1/HSP90AB1/HSPA1A/HSPA1L/HSPA2/HSPA4/HSPA5/HSPA8/IFI30/KLRD1/LGMN/NFYA/NFYB/NFYC/PDIA3/PSME1/PSME2/PSME3/RFX5/RFXANK/RFXAP/TAP1/TAP2/TAPBP	0.971844	-0.0124033	0.999956	-0.00896888	0.641819	KEGG_ANTIGEN_PROCESSING_AND_PRESENTATION	0.999956	Kent_10h-VIC_10h	B2M/CALR/CANX/CD74/CD8A/CIITA/CREB1/CTSB/CTSL/CTSS/HLA-A/HLA-B/HLA-C/HLA-DMA/HLA-DMB/HLA-DOA/HLA-DOB/HLA-DPA1/HLA-DPB1/HLA-DQA1/HLA-DQA2/HLA-DQB1/HLA-DRA/HLA-DRB1/HLA-DRB5/HLA-E/HLA-F/HSP90AA1/HSP90AB1/HSPA1A/HSPA1L/HSPA2/HSPA4/HSPA5/HSPA8/IFI30/KLRD1/LGMN/NFYA/NFYB/NFYC/PDIA3/PSME1/PSME2/PSME3/RFX5/RFXANK/RFXAP/TAP1/TAP2/TAPBP
Kent_24h-IC19_24h	KEGG_GRAFT_VERSUS_HOST_DISEASE	-7.25603	21	-1.54277	FAS/HLA-A/HLA-B/HLA-C/HLA-DMA/HLA-DMB/HLA-DOA/HLA-DOB/HLA-DPA1/HLA-DPB1/HLA-DQA1/HLA-DQB1/HLA-DRA/HLA-DRB1/HLA-DRB5/HLA-E/HLA-F/IL1A/IL1B/IL6/TNF	3.98609e-13	-12.3995	9.16403e-10	-0.0485591	0.943676	KEGG_GRAFT_VERSUS_HOST_DISEASE	9.16403e-10	Kent_24h-IC19_24h	FAS/HLA-A/HLA-B/HLA-C/HLA-DMA/HLA-DMB/HLA-DOA/HLA-DOB/HLA-DPA1/HLA-DPB1/HLA-DQA1/HLA-DQB1/HLA-DRA/HLA-DRB1/HLA-DRB5/HLA-E/HLA-F/IL1A/IL1B/IL6/TNF
Kent_24h-IC19_24h	KEGG_TYPE_I_DIABETES_MELLITUS	-7.07582	26	-1.35808	FAS/GAD1/HLA-A/HLA-B/HLA-C/HLA-DMA/HLA-DMB/HLA-DOA/HLA-DOB/HLA-DPA1/HLA-DPB1/HLA-DQA1/HLA-DQB1/HLA-DRA/HLA-DRB1/HLA-DRB5/HLA-E/HLA-F/HSPD1/ICA1/IL12A/IL1A/IL1B/PTPRN/PTPRN2/TNF	1.48568e-12	-11.8281	1.70779e-09	-0.0485591	0.943676	KEGG_TYPE_I_DIABETES_MELLITUS	1.70779e-09	Kent_24h-IC19_24h	FAS/GAD1/HLA-A/HLA-B/HLA-C/HLA-DMA/HLA-DMB/HLA-DOA/HLA-DOB/HLA-DPA1/HLA-DPB1/HLA-DQA1/HLA-DQB1/HLA-DRA/HLA-DRB1/HLA-DRB5/HLA-E/HLA-F/HSPD1/ICA1/IL12A/IL1A/IL1B/PTPRN/PTPRN2/TNF
Kent_24h-IC19_24h	REACTOME_CYTOKINE_SIGNALING_IN_IMMUNE_SYSTEM	-6.87577	544	-0.326751	AAAS/ABCE1/ABL2/ADAM17/ADAR/AGER/AIP/AKT1/AKT2/AKT3/ALOX5/ANXA1/ANXA2/APP/ARF1/ARIH1/ATF1/ATF2/B2M/BCL2/BCL2L1/BCL2L11/BCL6/BIRC2/BIRC3/BIRC5/BLNK/BRWD1/BST2/BTRC/CAMK2B/CAMK2D/CAMK2G/CANX/CAPZA1/CASP1/CASP3/CBL/CCL2/CCL20/CCL22/CCL5/CCND1/CCR1/CD27/CD40/CD44/CDC42/CDKN1A/CDKN1B/CEBPD/CFL1/CHUK/CIITA/CISH/CLCF1/CNN2/CREB1/CRK/CRKL/CRLF1/CRLF2/CSF1/CSF1R/CSF2/CSF2RA/CSF3/CSK/CTF1/CUL1/CUL5/CXCL1/C…	6.16547e-12	-11.21	4.72481e-09	-0.0485591	0.943676	REACTOME_CYTOKINE_SIGNALING_IN_IMMUNE_SYSTEM	4.72481e-09	Kent_24h-IC19_24h	AAAS/ABCE1/ABL2/ADAM17/ADAR/AGER/AIP/AKT1/AKT2/AKT3/ALOX5/ANXA1/ANXA2/APP/ARF1/ARIH1/ATF1/ATF2/B2M/BCL2/BCL2L1/BCL2L11/BCL6/BIRC2/BIRC3/BIRC5/BLNK/BRWD1/BST2/BTRC/CAMK2B/CAMK2D/CAMK2G/CANX/CAPZA1/CASP1/CASP3/CBL/CCL2/CCL20/CCL22/CCL5/CCND1/CCR1/CD27/CD40/CD44/CDC42/CDKN1A/CDKN1B/CEBPD/CFL1/CHUK/CIITA/CISH/CLCF1/CNN2/CREB1/CRK/CRKL/CRLF1/CRLF2/CSF1/CSF1R/CSF2/CSF2RA/CSF3/CSK/CTF1/CUL1/CUL5/CXCL1/C…
Kent_24h-IC19_24h	KEGG_INTESTINAL_IMMUNE_NETWORK_FOR_IGA_PRODUCTION	-6.66666	25	-1.30679	CCL28/CD40/CXCR4/HLA-DMA/HLA-DMB/HLA-DOA/HLA-DOB/HLA-DPA1/HLA-DPB1/HLA-DQA1/HLA-DQB1/HLA-DRA/HLA-DRB1/HLA-DRB5/ICOSLG/IL15/IL15RA/IL6/LTBR/MAP3K14/PIGR/TGFB1/TNFRSF13C/TNFSF13/TNFSF13B	2.61682e-11	-10.5822	1.50402e-08	-0.0485591	0.943676	KEGG_INTESTINAL_IMMUNE_NETWORK_FOR_IGA_PRODUCTION	1.50402e-08	Kent_24h-IC19_24h	CCL28/CD40/CXCR4/HLA-DMA/HLA-DMB/HLA-DOA/HLA-DOB/HLA-DPA1/HLA-DPB1/HLA-DQA1/HLA-DQB1/HLA-DRA/HLA-DRB1/HLA-DRB5/ICOSLG/IL15/IL15RA/IL6/LTBR/MAP3K14/PIGR/TGFB1/TNFRSF13C/TNFSF13/TNFSF13B
Kent_24h-IC19_24h	KEGG_ALLOGRAFT_REJECTION	-6.6031	20	-1.4419	CD40/FAS/HLA-A/HLA-B/HLA-C/HLA-DMA/HLA-DMB/HLA-DOA/HLA-DOB/HLA-DPA1/HLA-DPB1/HLA-DQA1/HLA-DQB1/HLA-DRA/HLA-DRB1/HLA-DRB5/HLA-E/HLA-F/IL12A/TNF	4.02634e-11	-10.3951	1.85131e-08	-0.0485591	0.943676	KEGG_ALLOGRAFT_REJECTION	1.85131e-08	Kent_24h-IC19_24h	CD40/FAS/HLA-A/HLA-B/HLA-C/HLA-DMA/HLA-DMB/HLA-DOA/HLA-DOB/HLA-DPA1/HLA-DPB1/HLA-DQA1/HLA-DQB1/HLA-DRA/HLA-DRB1/HLA-DRB5/HLA-E/HLA-F/IL12A/TNF
Kent_24h-IC19_24h	REACTOME_CHEMOKINE_RECEPTORS_BIND_CHEMOKINES	-6.53059	23	-1.33358	ACKR2/ACKR3/ACKR4/CCL2/CCL20/CCL22/CCL28/CCL5/CCR1/CCR4/CX3CL1/CXCL1/CXCL10/CXCL11/CXCL16/CXCL2/CXCL3/CXCL5/CXCL6/CXCL8/CXCL9/CXCR4/CXCR5	6.55112e-11	-10.1837	2.51017e-08	-0.0485591	0.943676	REACTOME_CHEMOKINE_RECEPTORS_BIND_CHEMOKINES	2.51017e-08	Kent_24h-IC19_24h	ACKR2/ACKR3/ACKR4/CCL2/CCL20/CCL22/CCL28/CCL5/CCR1/CCR4/CX3CL1/CXCL1/CXCL10/CXCL11/CXCL16/CXCL2/CXCL3/CXCL5/CXCL6/CXCL8/CXCL9/CXCR4/CXCR5
Kent_24h-IC19_24h	REACTOME_INTERLEUKIN_10_SIGNALING	-6.38961	32	-1.11447	CCL2/CCL20/CCL22/CCL5/CCR1/CSF1/CSF2/CSF3/CXCL1/CXCL10/CXCL2/CXCL8/ICAM1/IL10RA/IL12A/IL18/IL1A/IL1B/IL1R1/IL1R2/IL1RN/IL6/JAK1/LIF/PTAFR/PTGS2/STAT3/TIMP1/TNF/TNFRSF1A/TNFRSF1B/TYK2	1.66306e-10	-9.77909	5.46196e-08	-0.0485591	0.943676	REACTOME_INTERLEUKIN_10_SIGNALING	5.46196e-08	Kent_24h-IC19_24h	CCL2/CCL20/CCL22/CCL5/CCR1/CSF1/CSF2/CSF3/CXCL1/CXCL10/CXCL2/CXCL8/ICAM1/IL10RA/IL12A/IL18/IL1A/IL1B/IL1R1/IL1R2/IL1RN/IL6/JAK1/LIF/PTAFR/PTGS2/STAT3/TIMP1/TNF/TNFRSF1A/TNFRSF1B/TYK2
Kent_24h-IC19_24h	REACTOME_INTERFERON_ALPHA_BETA_SIGNALING	-6.07633	57	-0.808057	ABCE1/ADAR/BST2/EGR1/GBP2/HLA-A/HLA-B/HLA-C/HLA-E/HLA-F/IFI27/IFI35/IFI6/IFIT1/IFIT2/IFIT3/IFIT5/IFITM1/IFITM2/IFITM3/IFNAR1/IFNAR2/IFNB1/IP6K2/IRF1/IRF2/IRF3/IRF5/IRF6/IRF7/IRF8/IRF9/ISG15/ISG20/JAK1/KPNA1/KPNB1/MX1/MX2/OAS1/OAS2/OAS3/OASL/PSMB8/PTPN1/PTPN11/PTPN6/RNASEL/RSAD2/SAMHD1/SOCS1/SOCS3/STAT1/STAT2/TYK2/USP18/XAF1	1.22966e-09	-8.91022	3.14109e-07	-0.0485591	0.943676	REACTOME_INTERFERON_ALPHA_BETA_SIGNALING	3.14109e-07	Kent_24h-IC19_24h	ABCE1/ADAR/BST2/EGR1/GBP2/HLA-A/HLA-B/HLA-C/HLA-E/HLA-F/IFI27/IFI35/IFI6/IFIT1/IFIT2/IFIT3/IFIT5/IFITM1/IFITM2/IFITM3/IFNAR1/IFNAR2/IFNB1/IP6K2/IRF1/IRF2/IRF3/IRF5/IRF6/IRF7/IRF8/IRF9/ISG15/ISG20/JAK1/KPNA1/KPNB1/MX1/MX2/OAS1/OAS2/OAS3/OASL/PSMB8/PTPN1/PTPN11/PTPN6/RNASEL/RSAD2/SAMHD1/SOCS1/SOCS3/STAT1/STAT2/TYK2/USP18/XAF1
Kent_24h-IC19_24h	NABA_SECRETED_FACTORS	-5.95656	127	-0.547348	ANGPT2/ANGPTL4/ANGPTL6/AREG/BDNF/BMP2/BMP4/BMP6/BMP8B/BTC/CBLN3/CCBE1/CCL2/CCL20/CCL22/CCL28/CCL5/CLCF1/CRLF1/CRLF3/CSF1/CSF2/CSF3/CTF1/CX3CL1/CXCL1/CXCL10/CXCL11/CXCL2/CXCL3/CXCL5/CXCL6/CXCL8/CXCL9/EDA/EREG/FGF11/FGF12/FGF14/FGF19/FGF2/FGFBP1/FLG/FLT3LG/FST/FSTL1/FSTL3/GDF11/GDF15/GDF9/HBEGF/HCFC1/HCFC2/IFNB1/IFNE/IGF2/IHH/IL11/IL12A/IL15/IL17D/IL18/IL1A/IL1B/IL1RN/IL23A/IL6/IL7/INHBA/INHBE/KITL…	2.57601e-09	-8.58905	5.92224e-07	-0.0485591	0.943676	NABA_SECRETED_FACTORS	5.92224e-07	Kent_24h-IC19_24h	ANGPT2/ANGPTL4/ANGPTL6/AREG/BDNF/BMP2/BMP4/BMP6/BMP8B/BTC/CBLN3/CCBE1/CCL2/CCL20/CCL22/CCL28/CCL5/CLCF1/CRLF1/CRLF3/CSF1/CSF2/CSF3/CTF1/CX3CL1/CXCL1/CXCL10/CXCL11/CXCL2/CXCL3/CXCL5/CXCL6/CXCL8/CXCL9/EDA/EREG/FGF11/FGF12/FGF14/FGF19/FGF2/FGFBP1/FLG/FLT3LG/FST/FSTL1/FSTL3/GDF11/GDF15/GDF9/HBEGF/HCFC1/HCFC2/IFNB1/IFNE/IGF2/IHH/IL11/IL12A/IL15/IL17D/IL18/IL1A/IL1B/IL1RN/IL23A/IL6/IL7/INHBA/INHBE/KITL…
Kent_24h-IC19_24h	BIOCARTA_ASBCELL_PATHWAY	-5.80877	5	-2.5	CD40/FAS/HLA-DRA/HLA-DRB1/HLA-DRB5	6.29325e-09	-8.20112	1.20568e-06	-0.0485591	0.943676	BIOCARTA_ASBCELL_PATHWAY	1.20568e-06	Kent_24h-IC19_24h	CD40/FAS/HLA-DRA/HLA-DRB1/HLA-DRB5
Kent_24h-IC19_24h	REACTOME_INTERFERON_SIGNALING	-5.24119	173	-0.424595	AAAS/ABCE1/ADAR/ARIH1/B2M/BST2/CAMK2B/CAMK2D/CAMK2G/CD44/CIITA/DDX58/EGR1/EIF2AK2/EIF4A1/EIF4A2/EIF4A3/EIF4E/EIF4E2/EIF4E3/EIF4G1/EIF4G2/EIF4G3/FLNA/FLNB/GBP1/GBP2/GBP3/GBP4/GBP5/GBP6/HERC5/HLA-A/HLA-B/HLA-C/HLA-DPA1/HLA-DPB1/HLA-DQA1/HLA-DQB1/HLA-DRA/HLA-DRB1/HLA-DRB5/HLA-E/HLA-F/ICAM1/IFI27/IFI35/IFI6/IFIT1/IFIT2/IFIT3/IFIT5/IFITM1/IFITM2/IFITM3/IFNAR1/IFNAR2/IFNB1/IFNGR1/IFNGR2/IP6K2/IRF1/IRF2…	1.59548e-07	-6.79711	2.62001e-05	-0.0485591	0.943676	REACTOME_INTERFERON_SIGNALING	2.62001e-05	Kent_24h-IC19_24h	AAAS/ABCE1/ADAR/ARIH1/B2M/BST2/CAMK2B/CAMK2D/CAMK2G/CD44/CIITA/DDX58/EGR1/EIF2AK2/EIF4A1/EIF4A2/EIF4A3/EIF4E/EIF4E2/EIF4E3/EIF4G1/EIF4G2/EIF4G3/FLNA/FLNB/GBP1/GBP2/GBP3/GBP4/GBP5/GBP6/HERC5/HLA-A/HLA-B/HLA-C/HLA-DPA1/HLA-DPB1/HLA-DQA1/HLA-DQB1/HLA-DRA/HLA-DRB1/HLA-DRB5/HLA-E/HLA-F/ICAM1/IFI27/IFI35/IFI6/IFIT1/IFIT2/IFIT3/IFIT5/IFITM1/IFITM2/IFITM3/IFNAR1/IFNAR2/IFNB1/IFNGR1/IFNGR2/IP6K2/IRF1/IRF2…
Kent_24h-IC19_24h	REACTOME_PEPTIDE_LIGAND_BINDING_RECEPTORS	-5.22496	61	-0.679866	ACKR2/ACKR3/ACKR4/AGT/ANXA1/APP/AVPR1A/BDKRB2/C3/C5/C5AR1/CCL2/CCL20/CCL22/CCL28/CCL5/CCR1/CCR4/CX3CL1/CXCL1/CXCL10/CXCL11/CXCL16/CXCL2/CXCL3/CXCL5/CXCL6/CXCL8/CXCL9/CXCR4/CXCR5/ECE1/EDN1/EDNRA/F2R/F2RL1/GHRL/GPER1/GPR37/GPR37L1/HCRTR1/HEBP1/MC1R/NLN/NMB/NMU/NMUR2/NPBWR1/NPFFR2/NPY1R/OPRK1/OXTR/PMCH/PSAP/RLN2/SSTR1/SSTR2/TACR2/UTS2/UTS2B/XK	1.74192e-07	-6.75897	2.66979e-05	-0.0485591	0.943676	REACTOME_PEPTIDE_LIGAND_BINDING_RECEPTORS	2.66979e-05	Kent_24h-IC19_24h	ACKR2/ACKR3/ACKR4/AGT/ANXA1/APP/AVPR1A/BDKRB2/C3/C5/C5AR1/CCL2/CCL20/CCL22/CCL28/CCL5/CCR1/CCR4/CX3CL1/CXCL1/CXCL10/CXCL11/CXCL16/CXCL2/CXCL3/CXCL5/CXCL6/CXCL8/CXCL9/CXCR4/CXCR5/ECE1/EDN1/EDNRA/F2R/F2RL1/GHRL/GPER1/GPR37/GPR37L1/HCRTR1/HEBP1/MC1R/NLN/NMB/NMU/NMUR2/NPBWR1/NPFFR2/NPY1R/OPRK1/OXTR/PMCH/PSAP/RLN2/SSTR1/SSTR2/TACR2/UTS2/UTS2B/XK
Kent_24h-IC19_24h	KEGG_CYTOKINE_CYTOKINE_RECEPTOR_INTERACTION	-5.09386	129	-0.471787	ACVR1/ACVR1B/ACVR2A/ACVR2B/BMP2/BMPR1A/BMPR1B/BMPR2/CCL2/CCL20/CCL22/CCL28/CCL5/CCR1/CCR4/CD27/CD40/CLCF1/CRLF2/CSF1/CSF1R/CSF2/CSF2RA/CSF3/CTF1/CX3CL1/CXCL1/CXCL10/CXCL11/CXCL16/CXCL2/CXCL3/CXCL5/CXCL6/CXCL8/CXCL9/CXCR4/CXCR5/EDA/EGFR/EPOR/FAS/FLT3LG/GHR/IFNAR1/IFNAR2/IFNB1/IFNE/IFNGR1/IFNGR2/IFNL1/IFNL2/IFNL3/IFNLR1/IL10RA/IL11/IL12A/IL12RB2/IL13RA1/IL15/IL15RA/IL17RA/IL17RB/IL18/IL18R1/IL1A/IL…	3.5085e-07	-6.45488	4.74473e-05	-0.0485591	0.943676	KEGG_CYTOKINE_CYTOKINE_RECEPTOR_INTERACTION	4.74473e-05	Kent_24h-IC19_24h	ACVR1/ACVR1B/ACVR2A/ACVR2B/BMP2/BMPR1A/BMPR1B/BMPR2/CCL2/CCL20/CCL22/CCL28/CCL5/CCR1/CCR4/CD27/CD40/CLCF1/CRLF2/CSF1/CSF1R/CSF2/CSF2RA/CSF3/CTF1/CX3CL1/CXCL1/CXCL10/CXCL11/CXCL16/CXCL2/CXCL3/CXCL5/CXCL6/CXCL8/CXCL9/CXCR4/CXCR5/EDA/EGFR/EPOR/FAS/FLT3LG/GHR/IFNAR1/IFNAR2/IFNB1/IFNE/IFNGR1/IFNGR2/IFNL1/IFNL2/IFNL3/IFNLR1/IL10RA/IL11/IL12A/IL12RB2/IL13RA1/IL15/IL15RA/IL17RA/IL17RB/IL18/IL18R1/IL1A/IL…
Kent_24h-IC19_24h	REACTOME_CLASS_A_1_RHODOPSIN_LIKE_RECEPTORS	-5.01874	102	-0.517499	ACKR2/ACKR3/ACKR4/ADORA1/ADORA2B/ADRA1B/ADRA2A/ADRB1/ADRB2/AGT/ANXA1/APP/AVPR1A/BDKRB2/C3/C5/C5AR1/CCL2/CCL20/CCL22/CCL28/CCL5/CCR1/CCR4/CHRM3/CNR1/CX3CL1/CXCL1/CXCL10/CXCL11/CXCL16/CXCL2/CXCL3/CXCL5/CXCL6/CXCL8/CXCL9/CXCR4/CXCR5/DRD4/ECE1/EDN1/EDNRA/F2R/F2RL1/FFAR2/FFAR4/GHRL/GPER1/GPR132/GPR143/GPR18/GPR35/GPR37/GPR37L1/GPR39/GPR68/HCAR1/HCRTR1/HEBP1/HRH1/HTR1F/LPAR1/LPAR2/LPAR3/LPAR5/LPAR6/LTB…	5.20119e-07	-6.2839	6.64307e-05	-0.0485591	0.943676	REACTOME_CLASS_A_1_RHODOPSIN_LIKE_RECEPTORS	6.64307e-05	Kent_24h-IC19_24h	ACKR2/ACKR3/ACKR4/ADORA1/ADORA2B/ADRA1B/ADRA2A/ADRB1/ADRB2/AGT/ANXA1/APP/AVPR1A/BDKRB2/C3/C5/C5AR1/CCL2/CCL20/CCL22/CCL28/CCL5/CCR1/CCR4/CHRM3/CNR1/CX3CL1/CXCL1/CXCL10/CXCL11/CXCL16/CXCL2/CXCL3/CXCL5/CXCL6/CXCL8/CXCL9/CXCR4/CXCR5/DRD4/ECE1/EDN1/EDNRA/F2R/F2RL1/FFAR2/FFAR4/GHRL/GPER1/GPR132/GPR143/GPR18/GPR35/GPR37/GPR37L1/GPR39/GPR68/HCAR1/HCRTR1/HEBP1/HRH1/HTR1F/LPAR1/LPAR2/LPAR3/LPAR5/LPAR6/LTB…
Kent_24h-IC19_24h	BIOCARTA_INFLAM_PATHWAY	-4.65818	18	-1.08466	CSF1/CSF2/CSF3/CXCL8/HLA-DRA/HLA-DRB1/HLA-DRB5/IFNB1/IL11/IL15/IL1A/IL6/IL7/PDGFA/TGFB1/TGFB2/TGFB3/TNF	3.19011e-06	-5.49619	0.000333367	-0.0485591	0.943676	BIOCARTA_INFLAM_PATHWAY	0.000333367	Kent_24h-IC19_24h	CSF1/CSF2/CSF3/CXCL8/HLA-DRA/HLA-DRB1/HLA-DRB5/IFNB1/IL11/IL15/IL1A/IL6/IL7/PDGFA/TGFB1/TGFB2/TGFB3/TNF
Kent_24h-IC19_24h	KEGG_ANTIGEN_PROCESSING_AND_PRESENTATION	-4.54234	48	-0.667262	B2M/CALR/CANX/CD74/CD8A/CIITA/CREB1/CTSB/CTSL/CTSS/HLA-A/HLA-B/HLA-C/HLA-DMA/HLA-DMB/HLA-DOA/HLA-DOB/HLA-DPA1/HLA-DPB1/HLA-DQA1/HLA-DQB1/HLA-DRA/HLA-DRB1/HLA-DRB5/HLA-E/HLA-F/HSP90AA1/HSP90AB1/HSPA1A/HSPA1L/HSPA2/HSPA4/HSPA5/HSPA6/HSPA8/LGMN/NFYA/NFYB/NFYC/PDIA3/PSME1/PSME2/PSME3/RFX5/RFXANK/TAP1/TAP2/TAPBP	5.5632e-06	-5.25468	0.000556078	-0.0485591	0.943676	KEGG_ANTIGEN_PROCESSING_AND_PRESENTATION	0.000556078	Kent_24h-IC19_24h	B2M/CALR/CANX/CD74/CD8A/CIITA/CREB1/CTSB/CTSL/CTSS/HLA-A/HLA-B/HLA-C/HLA-DMA/HLA-DMB/HLA-DOA/HLA-DOB/HLA-DPA1/HLA-DPB1/HLA-DQA1/HLA-DQB1/HLA-DRA/HLA-DRB1/HLA-DRB5/HLA-E/HLA-F/HSP90AA1/HSP90AB1/HSPA1A/HSPA1L/HSPA2/HSPA4/HSPA5/HSPA6/HSPA8/LGMN/NFYA/NFYB/NFYC/PDIA3/PSME1/PSME2/PSME3/RFX5/RFXANK/TAP1/TAP2/TAPBP
Kent_24h-IC19_24h	REACTOME_INNATE_IMMUNE_SYSTEM	-4.51146	728	-0.206347	AAMP/ABCA13/ABI1/ABI2/ABL1/ACAA1/ACLY/ACTB/ACTG1/ACTR10/ACTR1B/ACTR2/ACTR3/ADAM10/ADAM8/ADGRE5/AGA/AGER/AGL/AGPAT2/AHCYL1/ALAD/ALDH3B1/ALDOA/ALOX5/ALPK1/AMPD3/ANO6/ANPEP/ANXA2/AP1M1/AP2A2/APAF1/APEH/APP/APRT/ARHGAP45/ARHGAP9/ARL8A/ARMC8/ARPC1A/ARPC1B/ARPC2/ARPC3/ARPC4/ARPC5/ARSA/ARSB/ASAH1/ATAD3B/ATF1/ATF2/ATG12/ATG5/ATG7/ATOX1/ATP11A/ATP11B/ATP6AP2/ATP6V0A1/ATP6V0A2/ATP6V0A4/ATP6V0B/ATP6V0C/ATP6…	6.43836e-06	-5.19122	0.000578028	-0.0485591	0.943676	REACTOME_INNATE_IMMUNE_SYSTEM	0.000578028	Kent_24h-IC19_24h	AAMP/ABCA13/ABI1/ABI2/ABL1/ACAA1/ACLY/ACTB/ACTG1/ACTR10/ACTR1B/ACTR2/ACTR3/ADAM10/ADAM8/ADGRE5/AGA/AGER/AGL/AGPAT2/AHCYL1/ALAD/ALDH3B1/ALDOA/ALOX5/ALPK1/AMPD3/ANO6/ANPEP/ANXA2/AP1M1/AP2A2/APAF1/APEH/APP/APRT/ARHGAP45/ARHGAP9/ARL8A/ARMC8/ARPC1A/ARPC1B/ARPC2/ARPC3/ARPC4/ARPC5/ARSA/ARSB/ASAH1/ATAD3B/ATF1/ATF2/ATG12/ATG5/ATG7/ATOX1/ATP11A/ATP11B/ATP6AP2/ATP6V0A1/ATP6V0A2/ATP6V0A4/ATP6V0B/ATP6V0C/ATP6…
Kent_24h-IC19_24h	REACTOME_GLI_PROTEINS_BIND_PROMOTERS_OF_HH_RESPONSIVE_GENES_TO_PROMOTE_TRANSCRIPTION	4.50823	2	2.95969	PTCH1/PTCH2	6.53707e-06	5.18462	0.000578028	-0.0485591	0.943676	REACTOME_GLI_PROTEINS_BIND_PROMOTERS_OF_HH_RESPONSIVE_GENES_TO_PROMOTE_TRANSCRIPTION	0.000578028	Kent_24h-IC19_24h	PTCH1/PTCH2
Kent_24h-IC19_24h	BIOCARTA_GRANULOCYTES_PATHWAY	-4.40498	9	-1.43418	C5/CSF3/CXCL8/ICAM1/ICAM2/IL1A/ITGAM/SELL/TNF	1.05793e-05	-4.97554	0.000900808	-0.0485591	0.943676	BIOCARTA_GRANULOCYTES_PATHWAY	0.000900808	Kent_24h-IC19_24h	C5/CSF3/CXCL8/ICAM1/ICAM2/IL1A/ITGAM/SELL/TNF
Kent_24h-IC19_24h	KEGG_CYTOSOLIC_DNA_SENSING_PATHWAY	-4.24575	37	-0.707242	ADAR/CASP1/CCL5/CHUK/CXCL10/DDX58/IFNB1/IKBKB/IKBKE/IKBKG/IL18/IL1B/IL33/IL6/IRF3/IRF7/MAVS/NFKB1/NFKBIA/NFKBIB/POLR1C/POLR1D/POLR3A/POLR3B/POLR3C/POLR3D/POLR3F/POLR3G/POLR3H/POLR3K/PYCARD/RELA/RIPK1/RIPK3/STING1/TBK1/ZBP1	2.17863e-05	-4.66182	0.00172713	-0.0485591	0.943676	KEGG_CYTOSOLIC_DNA_SENSING_PATHWAY	0.00172713	Kent_24h-IC19_24h	ADAR/CASP1/CCL5/CHUK/CXCL10/DDX58/IFNB1/IKBKB/IKBKE/IKBKG/IL18/IL1B/IL33/IL6/IRF3/IRF7/MAVS/NFKB1/NFKBIA/NFKBIB/POLR1C/POLR1D/POLR3A/POLR3B/POLR3C/POLR3D/POLR3F/POLR3G/POLR3H/POLR3K/PYCARD/RELA/RIPK1/RIPK3/STING1/TBK1/ZBP1
Kent_24h-IC19_24h	REACTOME_PD_1_SIGNALING	-4.09098	11	-1.21256	CD274/CSK/HLA-DPA1/HLA-DPB1/HLA-DQA1/HLA-DQB1/HLA-DRA/HLA-DRB1/HLA-DRB5/PTPN11/PTPN6	4.29551e-05	-4.36698	0.00308606	-0.0485591	0.943676	REACTOME_PD_1_SIGNALING	0.00308606	Kent_24h-IC19_24h	CD274/CSK/HLA-DPA1/HLA-DPB1/HLA-DQA1/HLA-DQB1/HLA-DRA/HLA-DRB1/HLA-DRB5/PTPN11/PTPN6
Kent_24h-IC19_24h	REACTOME_INTERLEUKIN_1_PROCESSING	-4.01115	8	-1.38684	CASP1/GSDMD/IL18/IL1A/IL1B/NFKB1/NFKB2/RELA	6.04226e-05	-4.2188	0.00420944	-0.0485591	0.943676	REACTOME_INTERLEUKIN_1_PROCESSING	0.00420944	Kent_24h-IC19_24h	CASP1/GSDMD/IL18/IL1A/IL1B/NFKB1/NFKB2/RELA
Kent_24h-IC19_24h	REACTOME_IMMUNOREGULATORY_INTERACTIONS_BETWEEN_A_LYMPHOID_AND_A_NON_LYMPHOID_CELL	-3.9544	38	-0.653916	B2M/C3/CD160/CD22/CD34/CD40/CD81/CD8A/CD99/CDH1/CLEC2D/COL17A1/COL1A1/CXADR/HLA-A/HLA-B/HLA-C/HLA-E/HLA-F/ICAM1/ICAM2/ICAM3/ICAM4/IFITM1/ITGB1/KLRK1/MICA/MICB/NCR3LG1/NECTIN2/NPDC1/PIANP/PILRB/PVR/SELL/SLAMF7/ULBP3/VCAM1	7.67272e-05	-4.11505	0.00503988	-0.0485591	0.943676	REACTOME_IMMUNOREGULATORY_INTERACTIONS_BETWEEN_A_LYMPHOID_AND_A_NON_LYMPHOID_CELL	0.00503988	Kent_24h-IC19_24h	B2M/C3/CD160/CD22/CD34/CD40/CD81/CD8A/CD99/CDH1/CLEC2D/COL17A1/COL1A1/CXADR/HLA-A/HLA-B/HLA-C/HLA-E/HLA-F/ICAM1/ICAM2/ICAM3/ICAM4/IFITM1/ITGB1/KLRK1/MICA/MICB/NCR3LG1/NECTIN2/NPDC1/PIANP/PILRB/PVR/SELL/SLAMF7/ULBP3/VCAM1
Kent_24h-IC19_24h	BIOCARTA_TH1TH2_PATHWAY	-3.94315	12	-1.12274	CD40/HLA-DRA/HLA-DRB1/HLA-DRB5/IFNGR1/IFNGR2/IL12A/IL12RB2/IL18/IL18R1/IL4R/NR1I2	8.04179e-05	-4.09465	0.00513557	-0.0485591	0.943676	BIOCARTA_TH1TH2_PATHWAY	0.00513557	Kent_24h-IC19_24h	CD40/HLA-DRA/HLA-DRB1/HLA-DRB5/IFNGR1/IFNGR2/IL12A/IL12RB2/IL18/IL18R1/IL4R/NR1I2
Kent_24h-IC19_24h	KEGG_CELL_ADHESION_MOLECULES_CAMS	-3.76426	80	-0.445712	ALCAM/CD22/CD274/CD276/CD34/CD40/CD58/CD8A/CD99/CDH1/CDH2/CDH3/CDH4/CLDN1/CLDN10/CLDN11/CLDN15/CLDN16/CLDN18/CLDN2/CLDN22/CLDN23/CLDN3/CLDN4/CLDN6/CLDN7/CLDN9/CNTN2/CNTNAP1/ESAM/F11R/GLG1/HLA-A/HLA-B/HLA-C/HLA-DMA/HLA-DMB/HLA-DOA/HLA-DOB/HLA-DPA1/HLA-DPB1/HLA-DQA1/HLA-DQB1/HLA-DRA/HLA-DRB1/HLA-DRB5/HLA-E/HLA-F/ICAM1/ICAM2/ICAM3/ICOSLG/ITGA6/ITGAM/ITGAV/ITGB1/ITGB8/JAM3/L1CAM/MPZL1/NCAM1/NECTIN1/N…	0.000167041	-3.77718	0.0103791	-0.0485591	0.943676	KEGG_CELL_ADHESION_MOLECULES_CAMS	0.0103791	Kent_24h-IC19_24h	ALCAM/CD22/CD274/CD276/CD34/CD40/CD58/CD8A/CD99/CDH1/CDH2/CDH3/CDH4/CLDN1/CLDN10/CLDN11/CLDN15/CLDN16/CLDN18/CLDN2/CLDN22/CLDN23/CLDN3/CLDN4/CLDN6/CLDN7/CLDN9/CNTN2/CNTNAP1/ESAM/F11R/GLG1/HLA-A/HLA-B/HLA-C/HLA-DMA/HLA-DMB/HLA-DOA/HLA-DOB/HLA-DPA1/HLA-DPB1/HLA-DQA1/HLA-DQB1/HLA-DRA/HLA-DRB1/HLA-DRB5/HLA-E/HLA-F/ICAM1/ICAM2/ICAM3/ICOSLG/ITGA6/ITGAM/ITGAV/ITGB1/ITGB8/JAM3/L1CAM/MPZL1/NCAM1/NECTIN1/N…
Kent_24h-IC19_24h	REACTOME_NEGATIVE_REGULATION_OF_NMDA_RECEPTOR_MEDIATED_NEURONAL_TRANSMISSION	3.74162	16	0.83416	ACTN2/CALM1/CAMK1/CAMK2B/CAMK2D/CAMK2G/CAMK4/DLG1/DLG2/DLG3/DLG4/GRIN2A/GRIN2D/NEFL/PPM1F	0.000182836	3.73794	0.0110616	-0.0485591	0.943676	REACTOME_NEGATIVE_REGULATION_OF_NMDA_RECEPTOR_MEDIATED_NEURONAL_TRANSMISSION	0.0110616	Kent_24h-IC19_24h	ACTN2/CALM1/CAMK1/CAMK2B/CAMK2D/CAMK2G/CAMK4/DLG1/DLG2/DLG3/DLG4/GRIN2A/GRIN2D/NEFL/PPM1F
Kent_24h-IC19_24h	REACTOME_TRANSLATION	-3.73036	288	-0.255992	AARS1/AARS2/AIMP1/AIMP2/APEH/AURKAIP1/CARS1/CARS2/CHCHD1/DAP3/DARS1/DARS2/DDOST/EARS2/EEF1A1/EEF1A2/EEF1B2/EEF1D/EEF1E1/EEF2/EIF1AX/EIF2B1/EIF2B2/EIF2B3/EIF2B4/EIF2B5/EIF2S1/EIF2S2/EIF2S3/EIF3A/EIF3B/EIF3C/EIF3D/EIF3E/EIF3F/EIF3G/EIF3H/EIF3I/EIF3J/EIF3K/EIF3L/EIF3M/EIF4A1/EIF4A2/EIF4B/EIF4E/EIF4EBP1/EIF4G1/EIF4H/EIF5/EIF5B/EPRS1/ERAL1/ETF1/FARS2/FARSA/FARSB/FAU/GADD45GIP1/GARS1/GFM1/GFM2/GSPT1/GS…	0.000191206	-3.7185	0.0112714	-0.0485591	0.943676	REACTOME_TRANSLATION	0.0112714	Kent_24h-IC19_24h	AARS1/AARS2/AIMP1/AIMP2/APEH/AURKAIP1/CARS1/CARS2/CHCHD1/DAP3/DARS1/DARS2/DDOST/EARS2/EEF1A1/EEF1A2/EEF1B2/EEF1D/EEF1E1/EEF2/EIF1AX/EIF2B1/EIF2B2/EIF2B3/EIF2B4/EIF2B5/EIF2S1/EIF2S2/EIF2S3/EIF3A/EIF3B/EIF3C/EIF3D/EIF3E/EIF3F/EIF3G/EIF3H/EIF3I/EIF3J/EIF3K/EIF3L/EIF3M/EIF4A1/EIF4A2/EIF4B/EIF4E/EIF4EBP1/EIF4G1/EIF4H/EIF5/EIF5B/EPRS1/ERAL1/ETF1/FARS2/FARSA/FARSB/FAU/GADD45GIP1/GARS1/GFM1/GFM2/GSPT1/GS…
Kent_24h-IC19_24h	REACTOME_INTERLEUKIN_1_FAMILY_SIGNALING	-3.68709	121	-0.36487	AGER/ALOX5/APP/BTRC/CASP1/CHUK/CUL1/FBXW11/GSDMD/HMGB1/IKBKB/IKBKG/IL18/IL18BP/IL18R1/IL1A/IL1B/IL1R1/IL1R2/IL1RAP/IL1RL2/IL1RN/IL33/IRAK1/IRAK2/IRAK3/IRAK4/MAP2K1/MAP2K4/MAP2K6/MAP3K3/MAP3K7/MAP3K8/MAPK8/MYD88/NFKB1/NFKB2/NFKBIA/NFKBIB/NKIRAS1/NKIRAS2/NOD1/NOD2/PELI1/PELI2/PELI3/PSMA1/PSMA2/PSMA3/PSMA4/PSMA5/PSMA6/PSMA7/PSMB1/PSMB10/PSMB2/PSMB3/PSMB4/PSMB5/PSMB6/PSMB7/PSMB8/PSMB9/PSMC1/PSMC2/PSM…	0.000226835	-3.64429	0.0130373	-0.0485591	0.943676	REACTOME_INTERLEUKIN_1_FAMILY_SIGNALING	0.0130373	Kent_24h-IC19_24h	AGER/ALOX5/APP/BTRC/CASP1/CHUK/CUL1/FBXW11/GSDMD/HMGB1/IKBKB/IKBKG/IL18/IL18BP/IL18R1/IL1A/IL1B/IL1R1/IL1R2/IL1RAP/IL1RL2/IL1RN/IL33/IRAK1/IRAK2/IRAK3/IRAK4/MAP2K1/MAP2K4/MAP2K6/MAP3K3/MAP3K7/MAP3K8/MAPK8/MYD88/NFKB1/NFKB2/NFKBIA/NFKBIB/NKIRAS1/NKIRAS2/NOD1/NOD2/PELI1/PELI2/PELI3/PSMA1/PSMA2/PSMA3/PSMA4/PSMA5/PSMA6/PSMA7/PSMB1/PSMB10/PSMB2/PSMB3/PSMB4/PSMB5/PSMB6/PSMB7/PSMB8/PSMB9/PSMC1/PSMC2/PSM…
Kent_24h-IC19_24h	BIOCARTA_TCAPOPTOSIS_PATHWAY	-3.6557	1	-3.49835	FAS	0.000256485	-3.59094	0.0143819	-0.0485591	0.943676	BIOCARTA_TCAPOPTOSIS_PATHWAY	0.0143819	Kent_24h-IC19_24h	FAS
Kent_24h-IC19_24h	REACTOME_REGULATED_NECROSIS	-3.60088	51	-0.524384	BAK1/BAX/BIRC2/BIRC3/CASP1/CASP3/CASP4/CASP8/CDC37/CFLAR/CHMP2A/CHMP2B/CHMP3/CHMP4A/CHMP4B/CHMP4C/CHMP6/CHMP7/CYCS/FADD/FAS/FLOT1/FLOT2/GSDMD/GSDME/HMGB1/HSP90AA1/IL18/IL1A/IL1B/IRF1/IRF2/MLKL/OGT/PDCD6IP/PELI1/RIPK1/RIPK3/RPS27A/SDCBP/STUB1/TNFRSF10A/TNFRSF10B/TNFSF10/TP53/TRADD/TRAF2/UBA52/UBB/UBC/XIAP	0.000317138	-3.49875	0.0173595	-0.0485591	0.943676	REACTOME_REGULATED_NECROSIS	0.0173595	Kent_24h-IC19_24h	BAK1/BAX/BIRC2/BIRC3/CASP1/CASP3/CASP4/CASP8/CDC37/CFLAR/CHMP2A/CHMP2B/CHMP3/CHMP4A/CHMP4B/CHMP4C/CHMP6/CHMP7/CYCS/FADD/FAS/FLOT1/FLOT2/GSDMD/GSDME/HMGB1/HSP90AA1/IL18/IL1A/IL1B/IRF1/IRF2/MLKL/OGT/PDCD6IP/PELI1/RIPK1/RIPK3/RPS27A/SDCBP/STUB1/TNFRSF10A/TNFRSF10B/TNFSF10/TP53/TRADD/TRAF2/UBA52/UBB/UBC/XIAP
Kent_24h-IC19_24h	REACTOME_FICOLINS_BIND_TO_REPETITIVE_CARBOHYDRATE_STRUCTURES_ON_THE_TARGET_CELL_SURFACE	3.49568	1	3.25023	MASP1	0.000472859	3.32527	0.0236327	-0.0485591	0.943676	REACTOME_FICOLINS_BIND_TO_REPETITIVE_CARBOHYDRATE_STRUCTURES_ON_THE_TARGET_CELL_SURFACE	0.0236327	Kent_24h-IC19_24h	MASP1
Kent_24h-IC19_24h	REACTOME_REGULATION_OF_INNATE_IMMUNE_RESPONSES_TO_CYTOSOLIC_DNA	-3.36969	13	-0.930504	DDX41/DTX4/IRF3/RPS27A/STING1/TBK1/TRIM21/TRIM32/TRIM56/UBA52/UBB/UBC/ZBP1	0.000752522	-3.12348	0.0360427	-0.0485591	0.943676	REACTOME_REGULATION_OF_INNATE_IMMUNE_RESPONSES_TO_CYTOSOLIC_DNA	0.0360427	Kent_24h-IC19_24h	DDX41/DTX4/IRF3/RPS27A/STING1/TBK1/TRIM21/TRIM32/TRIM56/UBA52/UBB/UBC/ZBP1
Kent_24h-IC19_24h	REACTOME_MRNA_DECAY_BY_3_TO_5_EXORIBONUCLEASE	-3.28212	16	-0.822874	DCPS/DIS3/EXOSC1/EXOSC2/EXOSC3/EXOSC4/EXOSC5/EXOSC6/EXOSC7/EXOSC8/EXOSC9/HBS1L/NT5C3B/SKIV2L/TTC37/WDR61	0.00103029	-2.98704	0.0473728	-0.0485591	0.943676	REACTOME_MRNA_DECAY_BY_3_TO_5_EXORIBONUCLEASE	0.0473728	Kent_24h-IC19_24h	DCPS/DIS3/EXOSC1/EXOSC2/EXOSC3/EXOSC4/EXOSC5/EXOSC6/EXOSC7/EXOSC8/EXOSC9/HBS1L/NT5C3B/SKIV2L/TTC37/WDR61
Kent_24h-IC19_24h	REACTOME_GPCR_LIGAND_BINDING	-3.20423	152	-0.293818	ACKR2/ACKR3/ACKR4/ADGRE5/ADM/ADM2/ADORA1/ADORA2B/ADRA1B/ADRA2A/ADRB1/ADRB2/AGT/ANXA1/APP/AVPR1A/BDKRB2/C3/C5/C5AR1/CALCRL/CASR/CCL2/CCL20/CCL22/CCL28/CCL5/CCR1/CCR4/CD55/CHRM3/CNR1/CRHR1/CX3CL1/CXCL1/CXCL10/CXCL11/CXCL16/CXCL2/CXCL3/CXCL5/CXCL6/CXCL8/CXCL9/CXCR4/CXCR5/DRD4/ECE1/EDN1/EDNRA/F2R/F2RL1/FFAR2/FFAR4/FZD1/FZD2/FZD3/FZD4/FZD5/FZD6/FZD7/FZD8/GABBR1/GHRL/GIPR/GLP1R/GLP2R/GNAS/GNB1/GNB2/GNB…	0.00135424	-2.8683	0.0576555	-0.0485591	0.943676	REACTOME_GPCR_LIGAND_BINDING	0.0576555	Kent_24h-IC19_24h	ACKR2/ACKR3/ACKR4/ADGRE5/ADM/ADM2/ADORA1/ADORA2B/ADRA1B/ADRA2A/ADRB1/ADRB2/AGT/ANXA1/APP/AVPR1A/BDKRB2/C3/C5/C5AR1/CALCRL/CASR/CCL2/CCL20/CCL22/CCL28/CCL5/CCR1/CCR4/CD55/CHRM3/CNR1/CRHR1/CX3CL1/CXCL1/CXCL10/CXCL11/CXCL16/CXCL2/CXCL3/CXCL5/CXCL6/CXCL8/CXCL9/CXCR4/CXCR5/DRD4/ECE1/EDN1/EDNRA/F2R/F2RL1/FFAR2/FFAR4/FZD1/FZD2/FZD3/FZD4/FZD5/FZD6/FZD7/FZD8/GABBR1/GHRL/GIPR/GLP1R/GLP2R/GNAS/GNB1/GNB2/GNB…
Kent_24h-IC19_24h	REACTOME_NEUTROPHIL_DEGRANULATION	-3.0746	351	-0.203425	ABCA13/ACAA1/ACLY/ACTR10/ACTR1B/ACTR2/ADAM10/ADAM8/ADGRE5/AGA/AGL/AGPAT2/ALAD/ALDH3B1/ALDOA/ALOX5/AMPD3/ANO6/ANPEP/ANXA2/AP1M1/AP2A2/APAF1/APEH/APRT/ARHGAP45/ARHGAP9/ARL8A/ARMC8/ARPC5/ARSA/ARSB/ASAH1/ATAD3B/ATG7/ATP11A/ATP11B/ATP6AP2/ATP6V0A1/ATP6V0C/ATP6V1D/ATP8A1/ATP8B4/B2M/B4GALT1/BRI3/BST1/BST2/C1orf35/C3/C5AR1/C6orf120/CAB39/CAND1/CANT1/CAP1/CAPN1/CAT/CCT2/CCT8/CD44/CD47/CD55/CD58/CD59/CD63/…	0.00210789	-2.67615	0.0794431	-0.0485591	0.943676	REACTOME_NEUTROPHIL_DEGRANULATION	0.0794431	Kent_24h-IC19_24h	ABCA13/ACAA1/ACLY/ACTR10/ACTR1B/ACTR2/ADAM10/ADAM8/ADGRE5/AGA/AGL/AGPAT2/ALAD/ALDH3B1/ALDOA/ALOX5/AMPD3/ANO6/ANPEP/ANXA2/AP1M1/AP2A2/APAF1/APEH/APRT/ARHGAP45/ARHGAP9/ARL8A/ARMC8/ARPC5/ARSA/ARSB/ASAH1/ATAD3B/ATG7/ATP11A/ATP11B/ATP6AP2/ATP6V0A1/ATP6V0C/ATP6V1D/ATP8A1/ATP8B4/B2M/B4GALT1/BRI3/BST1/BST2/C1orf35/C3/C5AR1/C6orf120/CAB39/CAND1/CANT1/CAP1/CAPN1/CAT/CCT2/CCT8/CD44/CD47/CD55/CD58/CD59/CD63/…
Kent_24h-IC19_24h	REACTOME_FERTILIZATION	3.04131	8	0.966144	ADAM20/B4GALT1/CATSPER1/CATSPERB/CATSPERG/CD9/OVGP1/ZP3	0.00235548	2.62792	0.0859565	-0.0485591	0.943676	REACTOME_FERTILIZATION	0.0859565	Kent_24h-IC19_24h	ADAM20/B4GALT1/CATSPER1/CATSPERB/CATSPERG/CD9/OVGP1/ZP3
Kent_24h-IC19_24h	REACTOME_INTERLEUKIN_4_AND_INTERLEUKIN_13_SIGNALING	-2.3079	72	-0.305228	AKT1/ALOX5/ANXA1/BCL2/BCL2L1/BCL6/BIRC5/CCL2/CCL22/CCND1/CDKN1A/CEBPD/CXCL8/FGF2/FN1/FOS/FOXO1/FOXO3/FSCN1/GATA3/HIF1A/HMOX1/HSP90AA1/HSP90B1/HSPA8/ICAM1/IL12A/IL13RA1/IL18/IL1A/IL1B/IL23A/IL4R/IL6/IL6R/ITGAM/ITGB1/JAK1/JAK2/JUNB/LAMA5/LCN2/LIF/MAOA/MCL1/MMP1/MUC1/MYC/PIK3R1/PIM1/POU2F1/PTGS2/RHOU/RORA/SOCS1/SOCS3/SOCS5/SOX2/STAT1/STAT3/STAT6/TGFB1/TIMP1/TNF/TNFRSF1B/TP53/TWIST1/TYK2/VCAM1/VEGFA/…	0.0210049	-1.67768	0.437531	-0.0485591	0.943676	REACTOME_INTERLEUKIN_4_AND_INTERLEUKIN_13_SIGNALING	0.437531	Kent_24h-IC19_24h	AKT1/ALOX5/ANXA1/BCL2/BCL2L1/BCL6/BIRC5/CCL2/CCL22/CCND1/CDKN1A/CEBPD/CXCL8/FGF2/FN1/FOS/FOXO1/FOXO3/FSCN1/GATA3/HIF1A/HMOX1/HSP90AA1/HSP90B1/HSPA8/ICAM1/IL12A/IL13RA1/IL18/IL1A/IL1B/IL23A/IL4R/IL6/IL6R/ITGAM/ITGB1/JAK1/JAK2/JUNB/LAMA5/LCN2/LIF/MAOA/MCL1/MMP1/MUC1/MYC/PIK3R1/PIM1/POU2F1/PTGS2/RHOU/RORA/SOCS1/SOCS3/SOCS5/SOX2/STAT1/STAT3/STAT6/TGFB1/TIMP1/TNF/TNFRSF1B/TP53/TWIST1/TYK2/VCAM1/VEGFA/…
Kent_24h-IC19_24h	REACTOME_TNFR2_NON_CANONICAL_NF_KB_PATHWAY	-2.28872	82	-0.28707	BIRC2/BIRC3/BTRC/CD27/CD40/CHUK/CUL1/EDA/FBXW11/LTB/LTBR/MAP3K14/NFKB2/PSMA1/PSMA2/PSMA3/PSMA4/PSMA5/PSMA6/PSMA7/PSMB1/PSMB10/PSMB2/PSMB3/PSMB4/PSMB5/PSMB6/PSMB7/PSMB8/PSMB9/PSMC1/PSMC2/PSMC3/PSMC4/PSMC5/PSMC6/PSMD1/PSMD10/PSMD11/PSMD12/PSMD13/PSMD14/PSMD2/PSMD3/PSMD4/PSMD5/PSMD6/PSMD7/PSMD8/PSMD9/PSME1/PSME2/PSME3/PSME4/PSMF1/RELB/RPS27A/SEM1/SKP1/TNF/TNFRSF11A/TNFRSF11B/TNFRSF12A/TNFRSF13C/TNFR…	0.0220956	-1.65569	0.440888	-0.0485591	0.943676	REACTOME_TNFR2_NON_CANONICAL_NF_KB_PATHWAY	0.440888	Kent_24h-IC19_24h	BIRC2/BIRC3/BTRC/CD27/CD40/CHUK/CUL1/EDA/FBXW11/LTB/LTBR/MAP3K14/NFKB2/PSMA1/PSMA2/PSMA3/PSMA4/PSMA5/PSMA6/PSMA7/PSMB1/PSMB10/PSMB2/PSMB3/PSMB4/PSMB5/PSMB6/PSMB7/PSMB8/PSMB9/PSMC1/PSMC2/PSMC3/PSMC4/PSMC5/PSMC6/PSMD1/PSMD10/PSMD11/PSMD12/PSMD13/PSMD14/PSMD2/PSMD3/PSMD4/PSMD5/PSMD6/PSMD7/PSMD8/PSMD9/PSME1/PSME2/PSME3/PSME4/PSMF1/RELB/RPS27A/SEM1/SKP1/TNF/TNFRSF11A/TNFRSF11B/TNFRSF12A/TNFRSF13C/TNFR…
Kent_24h-IC19_24h	PID_INTEGRIN2_PATHWAY	-2.19362	15	-0.583047	C3/CCN1/F11R/GP1BA/ICAM1/ICAM2/ICAM3/ICAM4/ITGAM/JAM3/PLAT/PLAU/PLAUR/TGFBI/VCAM1	0.028263	-1.54878	0.465053	-0.0485591	0.943676	PID_INTEGRIN2_PATHWAY	0.465053	Kent_24h-IC19_24h	C3/CCN1/F11R/GP1BA/ICAM1/ICAM2/ICAM3/ICAM4/ITGAM/JAM3/PLAT/PLAU/PLAUR/TGFBI/VCAM1
Kent_24h-IC19_24h	REACTOME_RESPIRATORY_ELECTRON_TRANSPORT_ATP_SYNTHESIS_BY_CHEMIOSMOTIC_COUPLING_AND_HEAT_PRODUCTION_BY_UNCOUPLING_PROTEINS	-2.12242	111	-0.238664	ACAD9/ATP5F1A/ATP5F1B/ATP5F1C/ATP5F1D/ATP5F1E/ATP5MC1/ATP5MC2/ATP5MC3/ATP5ME/ATP5MF/ATP5MG/ATP5PB/ATP5PD/ATP5PF/ATP5PO/COA1/COQ10A/COQ10B/COX11/COX14/COX16/COX18/COX19/COX20/COX4I1/COX5A/COX5B/COX6A1/COX6B1/COX6C/COX7A2L/COX7B/COX7C/COX8A/CYC1/CYCS/DMAC2L/ECSIT/ETFA/ETFB/ETFDH/LRPPRC/NDUFA1/NDUFA10/NDUFA11/NDUFA12/NDUFA13/NDUFA2/NDUFA3/NDUFA4/NDUFA5/NDUFA6/NDUFA8/NDUFA9/NDUFAB1/NDUFAF1/NDUFAF2/ND…	0.0338025	-1.47105	0.514625	-0.0485591	0.943676	REACTOME_RESPIRATORY_ELECTRON_TRANSPORT_ATP_SYNTHESIS_BY_CHEMIOSMOTIC_COUPLING_AND_HEAT_PRODUCTION_BY_UNCOUPLING_PROTEINS	0.514625	Kent_24h-IC19_24h	ACAD9/ATP5F1A/ATP5F1B/ATP5F1C/ATP5F1D/ATP5F1E/ATP5MC1/ATP5MC2/ATP5MC3/ATP5ME/ATP5MF/ATP5MG/ATP5PB/ATP5PD/ATP5PF/ATP5PO/COA1/COQ10A/COQ10B/COX11/COX14/COX16/COX18/COX19/COX20/COX4I1/COX5A/COX5B/COX6A1/COX6B1/COX6C/COX7A2L/COX7B/COX7C/COX8A/CYC1/CYCS/DMAC2L/ECSIT/ETFA/ETFB/ETFDH/LRPPRC/NDUFA1/NDUFA10/NDUFA11/NDUFA12/NDUFA13/NDUFA2/NDUFA3/NDUFA4/NDUFA5/NDUFA6/NDUFA8/NDUFA9/NDUFAB1/NDUFAF1/NDUFAF2/ND…
Kent_24h-IC19_24h	REACTOME_THYROXINE_BIOSYNTHESIS	-1.99468	5	-0.890362	DIO2/DIO3/DUOX1/DUOX2/SLC5A5	0.0460781	-1.33651	0.585474	-0.0485591	0.943676	REACTOME_THYROXINE_BIOSYNTHESIS	0.585474	Kent_24h-IC19_24h	DIO2/DIO3/DUOX1/DUOX2/SLC5A5
Kent_24h-IC19_24h	BIOCARTA_CLASSIC_PATHWAY	-1.91703	6	-0.787104	C1R/C1S/C2/C3/C4A/C5	0.0552336	-1.2578	0.592803	-0.0485591	0.943676	BIOCARTA_CLASSIC_PATHWAY	0.592803	Kent_24h-IC19_24h	C1R/C1S/C2/C3/C4A/C5
Kent_24h-IC19_24h	BIOCARTA_IL17_PATHWAY	-1.90612	7	-0.728425	CD34/CD58/CD8A/CSF3/CXCL8/IL6/KITLG	0.0566349	-1.24692	0.592803	-0.0485591	0.943676	BIOCARTA_IL17_PATHWAY	0.592803	Kent_24h-IC19_24h	CD34/CD58/CD8A/CSF3/CXCL8/IL6/KITLG
Kent_24h-IC19_24h	REACTOME_TACHYKININ_RECEPTORS_BIND_TACHYKININS	-1.62938	1	-1.58616	TACR2	0.103233	-0.98618	0.741667	-0.0485591	0.943676	REACTOME_TACHYKININ_RECEPTORS_BIND_TACHYKININS	0.741667	Kent_24h-IC19_24h	TACR2
Kent_24h-IC19_24h	KEGG_NATURAL_KILLER_CELL_MEDIATED_CYTOTOXICITY	-1.13701	76	-0.171637	ARAF/BID/BRAF/CASP3/CHP1/CSF2/FAS/FYN/GRB2/HLA-A/HLA-B/HLA-C/HLA-E/HRAS/ICAM1/ICAM2/IFNAR1/IFNAR2/IFNB1/IFNGR1/IFNGR2/KLRK1/KRAS/LAT/MAP2K1/MAP2K2/MAPK1/MAPK3/MICA/MICB/NFAT5/NFATC1/NFATC2/NFATC3/NFATC4/NRAS/PAK1/PIK3CA/PIK3CB/PIK3CD/PIK3R1/PIK3R3/PLCG1/PLCG2/PPP3CA/PPP3CB/PPP3CC/PPP3R1/PRKCA/PRKCG/PTK2B/PTPN11/PTPN6/RAC1/RAC2/RAC3/RAET1G/RAET1L/RAF1/SH3BP2/SHC1/SHC2/SHC3/SOS1/SOS2/SYK/TNF/TNFRSF…	0.255532	-0.592554	0.957002	-0.0485591	0.943676	KEGG_NATURAL_KILLER_CELL_MEDIATED_CYTOTOXICITY	0.957002	Kent_24h-IC19_24h	ARAF/BID/BRAF/CASP3/CHP1/CSF2/FAS/FYN/GRB2/HLA-A/HLA-B/HLA-C/HLA-E/HRAS/ICAM1/ICAM2/IFNAR1/IFNAR2/IFNB1/IFNGR1/IFNGR2/KLRK1/KRAS/LAT/MAP2K1/MAP2K2/MAPK1/MAPK3/MICA/MICB/NFAT5/NFATC1/NFATC2/NFATC3/NFATC4/NRAS/PAK1/PIK3CA/PIK3CB/PIK3CD/PIK3R1/PIK3R3/PLCG1/PLCG2/PPP3CA/PPP3CB/PPP3CC/PPP3R1/PRKCA/PRKCG/PTK2B/PTPN11/PTPN6/RAC1/RAC2/RAC3/RAET1G/RAET1L/RAF1/SH3BP2/SHC1/SHC2/SHC3/SOS1/SOS2/SYK/TNF/TNFRSF…
Kent_24h-IC19_24h	BIOCARTA_RECK_PATHWAY	-1.08765	6	-0.467581	HRAS/MMP14/TIMP1/TIMP2/TIMP3/TIMP4	0.276749	-0.557913	0.961339	-0.0485591	0.943676	BIOCARTA_RECK_PATHWAY	0.961339	Kent_24h-IC19_24h	HRAS/MMP14/TIMP1/TIMP2/TIMP3/TIMP4
Kent_24h-IC19_24h	BIOCARTA_DC_PATHWAY	-1.04465	4	-0.541465	ANPEP/CD40/CSF2/IFNB1	0.296185	-0.528438	0.965978	-0.0485591	0.943676	BIOCARTA_DC_PATHWAY	0.965978	Kent_24h-IC19_24h	ANPEP/CD40/CSF2/IFNB1
Kent_24h-IC19_24h	REACTOME_BIOSYNTHESIS_OF_MARESINS	-0.95859	3	-0.570829	ALOX5/CYP2C9/CYP2D6	0.337765	-0.471385	0.972875	-0.0485591	0.943676	REACTOME_BIOSYNTHESIS_OF_MARESINS	0.972875	Kent_24h-IC19_24h	ALOX5/CYP2C9/CYP2D6
Kent_24h-IC19_24h	REACTOME_RELAXIN_RECEPTORS	-0.94706	1	-0.942277	RLN2	0.343608	-0.463937	0.972875	-0.0485591	0.943676	REACTOME_RELAXIN_RECEPTORS	0.972875	Kent_24h-IC19_24h	RLN2
Kent_24h-IC19_24h	REACTOME_INTERLEUKIN_35_SIGNALLING	-0.924281	10	-0.32438	CANX/IL12A/IL12RB2/IL27RA/IL6ST/JAK1/JAK2/STAT1/STAT3/TYK2	0.35534	-0.449356	0.974854	-0.0485591	0.943676	REACTOME_INTERLEUKIN_35_SIGNALLING	0.974854	Kent_24h-IC19_24h	CANX/IL12A/IL12RB2/IL27RA/IL6ST/JAK1/JAK2/STAT1/STAT3/TYK2
Kent_24h-IC19_24h	REACTOME_PLASMA_LIPOPROTEIN_REMODELING	-0.792953	13	-0.256098	ANGPTL4/ANGPTL8/APOE/FURIN/LCAT/LIPG/LMF1/LMF2/MBTPS1/MBTPS2/PCSK5/PCSK6/PLTP	0.427805	-0.368754	0.99288	-0.0485591	0.943676	REACTOME_PLASMA_LIPOPROTEIN_REMODELING	0.99288	Kent_24h-IC19_24h	ANGPTL4/ANGPTL8/APOE/FURIN/LCAT/LIPG/LMF1/LMF2/MBTPS1/MBTPS2/PCSK5/PCSK6/PLTP
Kent_24h-IC19_24h	KEGG_DRUG_METABOLISM_CYTOCHROME_P450	-0.763599	30	-0.18012	ADH1C/ADH5/ALDH1A3/ALDH3B1/ALDH3B2/CYP2B6/CYP2C18/CYP2C9/CYP2D6/CYP3A5/FMO4/FMO5/GSTK1/GSTM3/GSTM4/GSTO1/GSTO2/GSTP1/GSTZ1/MAOA/MAOB/MGST1/MGST2/MGST3/UGT1A1/UGT1A10/UGT1A4/UGT1A6/UGT2A3/UGT2B7	0.445106	-0.351536	0.99288	-0.0485591	0.943676	KEGG_DRUG_METABOLISM_CYTOCHROME_P450	0.99288	Kent_24h-IC19_24h	ADH1C/ADH5/ALDH1A3/ALDH3B1/ALDH3B2/CYP2B6/CYP2C18/CYP2C9/CYP2D6/CYP3A5/FMO4/FMO5/GSTK1/GSTM3/GSTM4/GSTO1/GSTO2/GSTP1/GSTZ1/MAOA/MAOB/MGST1/MGST2/MGST3/UGT1A1/UGT1A10/UGT1A4/UGT1A6/UGT2A3/UGT2B7
Kent_24h-IC19_24h	REACTOME_CREATINE_METABOLISM	0.720428	8	0.191804	CKB/CKMT1B/CKMT2/GAMT/GATM/SLC6A12/SLC6A7/SLC6A8	0.471261	0.326738	0.99288	-0.0485591	0.943676	REACTOME_CREATINE_METABOLISM	0.99288	Kent_24h-IC19_24h	CKB/CKMT1B/CKMT2/GAMT/GATM/SLC6A12/SLC6A7/SLC6A8
Kent_24h-IC19_24h	REACTOME_ION_CHANNEL_TRANSPORT	-0.666911	117	-0.106742	ANO1/ANO10/ANO3/ANO4/ANO5/ANO6/ANO7/ANO8/ANO9/ASIC1/ASIC3/ASPH/ATP10A/ATP10B/ATP10D/ATP11A/ATP11B/ATP11C/ATP13A1/ATP13A2/ATP13A4/ATP1A1/ATP1A3/ATP1B1/ATP1B3/ATP2A2/ATP2B1/ATP2B4/ATP2C1/ATP2C2/ATP4A/ATP6AP1/ATP6V0A1/ATP6V0A2/ATP6V0A4/ATP6V0B/ATP6V0C/ATP6V0D1/ATP6V0E1/ATP6V0E2/ATP6V1A/ATP6V1B2/ATP6V1C1/ATP6V1C2/ATP6V1D/ATP6V1E1/ATP6V1E2/ATP6V1F/ATP6V1G1/ATP6V1G2/ATP6V1H/ATP7A/ATP7B/ATP8A1/ATP8B1/AT…	0.504829	-0.296856	0.99288	-0.0485591	0.943676	REACTOME_ION_CHANNEL_TRANSPORT	0.99288	Kent_24h-IC19_24h	ANO1/ANO10/ANO3/ANO4/ANO5/ANO6/ANO7/ANO8/ANO9/ASIC1/ASIC3/ASPH/ATP10A/ATP10B/ATP10D/ATP11A/ATP11B/ATP11C/ATP13A1/ATP13A2/ATP13A4/ATP1A1/ATP1A3/ATP1B1/ATP1B3/ATP2A2/ATP2B1/ATP2B4/ATP2C1/ATP2C2/ATP4A/ATP6AP1/ATP6V0A1/ATP6V0A2/ATP6V0A4/ATP6V0B/ATP6V0C/ATP6V0D1/ATP6V0E1/ATP6V0E2/ATP6V1A/ATP6V1B2/ATP6V1C1/ATP6V1C2/ATP6V1D/ATP6V1E1/ATP6V1E2/ATP6V1F/ATP6V1G1/ATP6V1G2/ATP6V1H/ATP7A/ATP7B/ATP8A1/ATP8B1/AT…
Kent_24h-IC19_24h	BIOCARTA_THELPER_PATHWAY	-0.618595	1	-0.632312	ICAM1	0.536183	-0.270687	0.995557	-0.0485591	0.943676	BIOCARTA_THELPER_PATHWAY	0.995557	Kent_24h-IC19_24h	ICAM1
Kent_24h-IC19_24h	KEGG_LINOLEIC_ACID_METABOLISM	-0.596878	8	-0.247701	AKR1B10/CYP2C18/CYP2C9/CYP2J2/CYP3A5/PLA2G12A/PLA2G4A/PLA2G6	0.550589	-0.259173	0.995557	-0.0485591	0.943676	KEGG_LINOLEIC_ACID_METABOLISM	0.995557	Kent_24h-IC19_24h	AKR1B10/CYP2C18/CYP2C9/CYP2J2/CYP3A5/PLA2G12A/PLA2G4A/PLA2G6
Kent_24h-IC19_24h	REACTOME_DEFECTIVE_F9_ACTIVATION	0.560282	1	0.480166	GP1BA	0.575287	0.240116	0.995557	-0.0485591	0.943676	REACTOME_DEFECTIVE_F9_ACTIVATION	0.995557	Kent_24h-IC19_24h	GP1BA
Kent_24h-IC19_24h	REACTOME_DIGESTION_OF_DIETARY_LIPID	-0.224667	1	-0.260572	CEL	0.822239	-0.0850022	0.995557	-0.0485591	0.943676	REACTOME_DIGESTION_OF_DIETARY_LIPID	0.995557	Kent_24h-IC19_24h	CEL
Kent_24h-IC19_24h	BIOCARTA_NO2IL12_PATHWAY	0.010697	3	-0.042731	IL12RB2/JAK2/TYK2	0.991465	0.00372255	0.999077	-0.0485591	0.943676	BIOCARTA_NO2IL12_PATHWAY	0.999077	Kent_24h-IC19_24h	IL12RB2/JAK2/TYK2
Kent_24h-VIC_24h	BIOCARTA_ASBCELL_PATHWAY	-5.13751	5	-2.13761	CD40/FAS/HLA-DRA/HLA-DRB1/HLA-DRB5	2.78397e-07	-6.55534	0.000319739	-0.0311902	0.916804	BIOCARTA_ASBCELL_PATHWAY	0.000319739	Kent_24h-VIC_24h	CD40/FAS/HLA-DRA/HLA-DRB1/HLA-DRB5
Kent_24h-VIC_24h	KEGG_INTESTINAL_IMMUNE_NETWORK_FOR_IGA_PRODUCTION	-4.56762	27	-0.837096	CCL28/CD40/CXCL12/CXCR4/HLA-DMA/HLA-DMB/HLA-DOA/HLA-DPA1/HLA-DPB1/HLA-DQA1/HLA-DQB1/HLA-DRA/HLA-DRB1/HLA-DRB5/ICOSLG/IL15/IL15RA/IL6/ITGB7/LTBR/MADCAM1/MAP3K14/PIGR/TGFB1/TNFRSF13C/TNFSF13/TNFSF13B	4.93303e-06	-5.30689	0.00211465	-0.0311902	0.916804	KEGG_INTESTINAL_IMMUNE_NETWORK_FOR_IGA_PRODUCTION	0.00211465	Kent_24h-VIC_24h	CCL28/CD40/CXCL12/CXCR4/HLA-DMA/HLA-DMB/HLA-DOA/HLA-DPA1/HLA-DPB1/HLA-DQA1/HLA-DQB1/HLA-DRA/HLA-DRB1/HLA-DRB5/ICOSLG/IL15/IL15RA/IL6/ITGB7/LTBR/MADCAM1/MAP3K14/PIGR/TGFB1/TNFRSF13C/TNFSF13/TNFSF13B
Kent_24h-VIC_24h	KEGG_ALLOGRAFT_REJECTION	-4.53682	19	-0.985416	CD40/FAS/HLA-A/HLA-B/HLA-C/HLA-DMA/HLA-DMB/HLA-DOA/HLA-DPA1/HLA-DPB1/HLA-DQA1/HLA-DQB1/HLA-DRA/HLA-DRB1/HLA-DRB5/HLA-E/HLA-F/IL12A/TNF	5.71095e-06	-5.24329	0.00211465	-0.0311902	0.916804	KEGG_ALLOGRAFT_REJECTION	0.00211465	Kent_24h-VIC_24h	CD40/FAS/HLA-A/HLA-B/HLA-C/HLA-DMA/HLA-DMB/HLA-DOA/HLA-DPA1/HLA-DPB1/HLA-DQA1/HLA-DQB1/HLA-DRA/HLA-DRB1/HLA-DRB5/HLA-E/HLA-F/IL12A/TNF
Kent_24h-VIC_24h	KEGG_GRAFT_VERSUS_HOST_DISEASE	-4.5368	20	-0.96125	FAS/HLA-A/HLA-B/HLA-C/HLA-DMA/HLA-DMB/HLA-DOA/HLA-DPA1/HLA-DPB1/HLA-DQA1/HLA-DQB1/HLA-DRA/HLA-DRB1/HLA-DRB5/HLA-E/HLA-F/IL1A/IL1B/IL6/TNF	5.71156e-06	-5.24325	0.00211465	-0.0311902	0.916804	KEGG_GRAFT_VERSUS_HOST_DISEASE	0.00211465	Kent_24h-VIC_24h	FAS/HLA-A/HLA-B/HLA-C/HLA-DMA/HLA-DMB/HLA-DOA/HLA-DPA1/HLA-DPB1/HLA-DQA1/HLA-DQB1/HLA-DRA/HLA-DRB1/HLA-DRB5/HLA-E/HLA-F/IL1A/IL1B/IL6/TNF
Kent_24h-VIC_24h	KEGG_TYPE_I_DIABETES_MELLITUS	-4.51126	25	-0.858379	CPE/FAS/GAD1/HLA-A/HLA-B/HLA-C/HLA-DMA/HLA-DMB/HLA-DOA/HLA-DPA1/HLA-DPB1/HLA-DQA1/HLA-DQB1/HLA-DRA/HLA-DRB1/HLA-DRB5/HLA-E/HLA-F/HSPD1/ICA1/IL12A/IL1A/IL1B/PTPRN2/TNF	6.44428e-06	-5.19083	0.00211465	-0.0311902	0.916804	KEGG_TYPE_I_DIABETES_MELLITUS	0.00211465	Kent_24h-VIC_24h	CPE/FAS/GAD1/HLA-A/HLA-B/HLA-C/HLA-DMA/HLA-DMB/HLA-DOA/HLA-DPA1/HLA-DPB1/HLA-DQA1/HLA-DQB1/HLA-DRA/HLA-DRB1/HLA-DRB5/HLA-E/HLA-F/HSPD1/ICA1/IL12A/IL1A/IL1B/PTPRN2/TNF
Kent_24h-VIC_24h	BIOCARTA_TCAPOPTOSIS_PATHWAY	-4.29596	1	-3.96975	FAS	1.73935e-05	-4.75961	0.00475566	-0.0311902	0.916804	BIOCARTA_TCAPOPTOSIS_PATHWAY	0.00475566	Kent_24h-VIC_24h	FAS
Kent_24h-VIC_24h	REACTOME_CHEMOKINE_RECEPTORS_BIND_CHEMOKINES	-4.28067	24	-0.832282	ACKR2/ACKR3/ACKR4/CCL2/CCL20/CCL22/CCL28/CCL5/CCR1/CCR4/CX3CL1/CXCL1/CXCL10/CXCL11/CXCL12/CXCL16/CXCL2/CXCL3/CXCL5/CXCL6/CXCL8/CXCL9/CXCR4/CXCR5	1.86334e-05	-4.72971	0.00475566	-0.0311902	0.916804	REACTOME_CHEMOKINE_RECEPTORS_BIND_CHEMOKINES	0.00475566	Kent_24h-VIC_24h	ACKR2/ACKR3/ACKR4/CCL2/CCL20/CCL22/CCL28/CCL5/CCR1/CCR4/CX3CL1/CXCL1/CXCL10/CXCL11/CXCL12/CXCL16/CXCL2/CXCL3/CXCL5/CXCL6/CXCL8/CXCL9/CXCR4/CXCR5
Kent_24h-VIC_24h	REACTOME_TRANSLATION	-4.18461	285	-0.258443	AARS1/AARS2/AIMP1/AIMP2/APEH/AURKAIP1/CARS1/CARS2/CHCHD1/DAP3/DARS1/DARS2/DDOST/EARS2/EEF1A1/EEF1A2/EEF1B2/EEF1D/EEF1E1/EEF2/EIF1AX/EIF2B1/EIF2B2/EIF2B3/EIF2B4/EIF2B5/EIF2S1/EIF2S2/EIF2S3/EIF3A/EIF3B/EIF3C/EIF3D/EIF3E/EIF3F/EIF3G/EIF3H/EIF3I/EIF3J/EIF3K/EIF3L/EIF3M/EIF4A1/EIF4A2/EIF4B/EIF4E/EIF4EBP1/EIF4G1/EIF4H/EIF5/EIF5B/EPRS1/ERAL1/ETF1/FARS2/FARSA/FARSB/FAU/GADD45GIP1/GARS1/GFM1/GFM2/GSPT1/GS…	2.85659e-05	-4.54415	0.00635815	-0.0311902	0.916804	REACTOME_TRANSLATION	0.00635815	Kent_24h-VIC_24h	AARS1/AARS2/AIMP1/AIMP2/APEH/AURKAIP1/CARS1/CARS2/CHCHD1/DAP3/DARS1/DARS2/DDOST/EARS2/EEF1A1/EEF1A2/EEF1B2/EEF1D/EEF1E1/EEF2/EIF1AX/EIF2B1/EIF2B2/EIF2B3/EIF2B4/EIF2B5/EIF2S1/EIF2S2/EIF2S3/EIF3A/EIF3B/EIF3C/EIF3D/EIF3E/EIF3F/EIF3G/EIF3H/EIF3I/EIF3J/EIF3K/EIF3L/EIF3M/EIF4A1/EIF4A2/EIF4B/EIF4E/EIF4EBP1/EIF4G1/EIF4H/EIF5/EIF5B/EPRS1/ERAL1/ETF1/FARS2/FARSA/FARSB/FAU/GADD45GIP1/GARS1/GFM1/GFM2/GSPT1/GS…
Kent_24h-VIC_24h	REACTOME_NEGATIVE_REGULATION_OF_NMDA_RECEPTOR_MEDIATED_NEURONAL_TRANSMISSION	4.16927	17	0.895878	ACTN2/CALM1/CAMK1/CAMK2B/CAMK2D/CAMK2G/CAMK4/DLG1/DLG2/DLG3/DLG4/GRIN2A/GRIN2D/LRRC7/NEFL/PPM1F	3.05579e-05	4.51488	0.00635815	-0.0311902	0.916804	REACTOME_NEGATIVE_REGULATION_OF_NMDA_RECEPTOR_MEDIATED_NEURONAL_TRANSMISSION	0.00635815	Kent_24h-VIC_24h	ACTN2/CALM1/CAMK1/CAMK2B/CAMK2D/CAMK2G/CAMK4/DLG1/DLG2/DLG3/DLG4/GRIN2A/GRIN2D/LRRC7/NEFL/PPM1F
Kent_24h-VIC_24h	REACTOME_INTERFERON_ALPHA_BETA_SIGNALING	-4.15022	57	-0.535166	ABCE1/ADAR/BST2/EGR1/GBP2/HLA-A/HLA-B/HLA-C/HLA-E/HLA-F/IFI27/IFI35/IFI6/IFIT1/IFIT2/IFIT3/IFIT5/IFITM1/IFITM2/IFITM3/IFNAR1/IFNAR2/IFNB1/IP6K2/IRF1/IRF2/IRF3/IRF5/IRF6/IRF7/IRF8/IRF9/ISG15/ISG20/JAK1/KPNA1/KPNB1/MX1/MX2/OAS1/OAS2/OAS3/OASL/PSMB8/PTPN1/PTPN11/PTPN6/RNASEL/RSAD2/SAMHD1/SOCS1/SOCS3/STAT1/STAT2/TYK2/USP18/XAF1	3.32163e-05	-4.47865	0.00635815	-0.0311902	0.916804	REACTOME_INTERFERON_ALPHA_BETA_SIGNALING	0.00635815	Kent_24h-VIC_24h	ABCE1/ADAR/BST2/EGR1/GBP2/HLA-A/HLA-B/HLA-C/HLA-E/HLA-F/IFI27/IFI35/IFI6/IFIT1/IFIT2/IFIT3/IFIT5/IFITM1/IFITM2/IFITM3/IFNAR1/IFNAR2/IFNB1/IP6K2/IRF1/IRF2/IRF3/IRF5/IRF6/IRF7/IRF8/IRF9/ISG15/ISG20/JAK1/KPNA1/KPNB1/MX1/MX2/OAS1/OAS2/OAS3/OASL/PSMB8/PTPN1/PTPN11/PTPN6/RNASEL/RSAD2/SAMHD1/SOCS1/SOCS3/STAT1/STAT2/TYK2/USP18/XAF1
Kent_24h-VIC_24h	REACTOME_RESPIRATORY_ELECTRON_TRANSPORT_ATP_SYNTHESIS_BY_CHEMIOSMOTIC_COUPLING_AND_HEAT_PRODUCTION_BY_UNCOUPLING_PROTEINS	-3.96244	112	-0.374455	ACAD9/ATP5F1A/ATP5F1B/ATP5F1C/ATP5F1D/ATP5F1E/ATP5MC1/ATP5MC2/ATP5MC3/ATP5ME/ATP5MF/ATP5MG/ATP5PB/ATP5PD/ATP5PF/ATP5PO/COA1/COQ10A/COQ10B/COX11/COX14/COX16/COX18/COX19/COX20/COX4I1/COX5A/COX5B/COX6A1/COX6B1/COX6C/COX7A2L/COX7B/COX7C/COX8A/CYC1/CYCS/DMAC2L/ECSIT/ETFA/ETFB/ETFDH/LRPPRC/NDUFA1/NDUFA10/NDUFA11/NDUFA12/NDUFA13/NDUFA2/NDUFA3/NDUFA4/NDUFA5/NDUFA6/NDUFA7/NDUFA8/NDUFA9/NDUFAB1/NDUFAF1/NDU…	7.41888e-05	-4.12966	0.0131086	-0.0311902	0.916804	REACTOME_RESPIRATORY_ELECTRON_TRANSPORT_ATP_SYNTHESIS_BY_CHEMIOSMOTIC_COUPLING_AND_HEAT_PRODUCTION_BY_UNCOUPLING_PROTEINS	0.0131086	Kent_24h-VIC_24h	ACAD9/ATP5F1A/ATP5F1B/ATP5F1C/ATP5F1D/ATP5F1E/ATP5MC1/ATP5MC2/ATP5MC3/ATP5ME/ATP5MF/ATP5MG/ATP5PB/ATP5PD/ATP5PF/ATP5PO/COA1/COQ10A/COQ10B/COX11/COX14/COX16/COX18/COX19/COX20/COX4I1/COX5A/COX5B/COX6A1/COX6B1/COX6C/COX7A2L/COX7B/COX7C/COX8A/CYC1/CYCS/DMAC2L/ECSIT/ETFA/ETFB/ETFDH/LRPPRC/NDUFA1/NDUFA10/NDUFA11/NDUFA12/NDUFA13/NDUFA2/NDUFA3/NDUFA4/NDUFA5/NDUFA6/NDUFA7/NDUFA8/NDUFA9/NDUFAB1/NDUFAF1/NDU…
Kent_24h-VIC_24h	REACTOME_FERTILIZATION	3.91423	6	1.43384	ADAM20/B4GALT1/CATSPERB/CATSPERG/CD9/OVGP1	9.06933e-05	4.04242	0.0145547	-0.0311902	0.916804	REACTOME_FERTILIZATION	0.0145547	Kent_24h-VIC_24h	ADAM20/B4GALT1/CATSPERB/CATSPERG/CD9/OVGP1
Kent_24h-VIC_24h	REACTOME_NEUTROPHIL_DEGRANULATION	-3.9029	354	-0.221369	ABCA13/ACAA1/ACLY/ACTR10/ACTR1B/ACTR2/ADAM10/ADAM8/ADGRE5/AGA/AGL/AGPAT2/ALAD/ALDH3B1/ALDOA/ALOX5/AMPD3/ANO6/ANPEP/ANXA2/AP1M1/AP2A2/APAF1/APEH/APRT/ARHGAP45/ARHGAP9/ARL8A/ARMC8/ARPC5/ARSA/ARSB/ASAH1/ATAD3B/ATG7/ATP11A/ATP11B/ATP6AP2/ATP6V0A1/ATP6V1D/ATP8A1/B2M/B4GALT1/BRI3/BST2/C1orf35/C3/C5AR1/C6orf120/CAB39/CAND1/CANT1/CAP1/CAPN1/CAT/CCT2/CCT8/CD14/CD44/CD47/CD55/CD58/CD59/CD63/CD68/CDA/CDK13/…	9.50461e-05	-4.02207	0.0145547	-0.0311902	0.916804	REACTOME_NEUTROPHIL_DEGRANULATION	0.0145547	Kent_24h-VIC_24h	ABCA13/ACAA1/ACLY/ACTR10/ACTR1B/ACTR2/ADAM10/ADAM8/ADGRE5/AGA/AGL/AGPAT2/ALAD/ALDH3B1/ALDOA/ALOX5/AMPD3/ANO6/ANPEP/ANXA2/AP1M1/AP2A2/APAF1/APEH/APRT/ARHGAP45/ARHGAP9/ARL8A/ARMC8/ARPC5/ARSA/ARSB/ASAH1/ATAD3B/ATG7/ATP11A/ATP11B/ATP6AP2/ATP6V0A1/ATP6V1D/ATP8A1/B2M/B4GALT1/BRI3/BST2/C1orf35/C3/C5AR1/C6orf120/CAB39/CAND1/CANT1/CAP1/CAPN1/CAT/CCT2/CCT8/CD14/CD44/CD47/CD55/CD58/CD59/CD63/CD68/CDA/CDK13/…
Kent_24h-VIC_24h	REACTOME_INNATE_IMMUNE_SYSTEM	-3.81466	732	-0.160454	AAMP/ABCA13/ABI1/ABI2/ABL1/ACAA1/ACLY/ACTB/ACTG1/ACTR10/ACTR1B/ACTR2/ACTR3/ADAM10/ADAM8/ADGRE5/AGA/AGER/AGL/AGPAT2/AHCYL1/ALAD/ALDH3B1/ALDOA/ALOX5/ALPK1/AMPD3/ANO6/ANPEP/ANXA2/AP1M1/AP2A2/APAF1/APEH/APP/APRT/ARHGAP45/ARHGAP9/ARL8A/ARMC8/ARPC1A/ARPC1B/ARPC2/ARPC3/ARPC4/ARPC5/ARSA/ARSB/ASAH1/ATAD3B/ATF1/ATF2/ATG12/ATG5/ATG7/ATOX1/ATP11A/ATP11B/ATP6AP2/ATP6V0A1/ATP6V0A2/ATP6V0A4/ATP6V0B/ATP6V0D1/ATP…	0.000136369	-3.86528	0.0195775	-0.0311902	0.916804	REACTOME_INNATE_IMMUNE_SYSTEM	0.0195775	Kent_24h-VIC_24h	AAMP/ABCA13/ABI1/ABI2/ABL1/ACAA1/ACLY/ACTB/ACTG1/ACTR10/ACTR1B/ACTR2/ACTR3/ADAM10/ADAM8/ADGRE5/AGA/AGER/AGL/AGPAT2/AHCYL1/ALAD/ALDH3B1/ALDOA/ALOX5/ALPK1/AMPD3/ANO6/ANPEP/ANXA2/AP1M1/AP2A2/APAF1/APEH/APP/APRT/ARHGAP45/ARHGAP9/ARL8A/ARMC8/ARPC1A/ARPC1B/ARPC2/ARPC3/ARPC4/ARPC5/ARSA/ARSB/ASAH1/ATAD3B/ATF1/ATF2/ATG12/ATG5/ATG7/ATOX1/ATP11A/ATP11B/ATP6AP2/ATP6V0A1/ATP6V0A2/ATP6V0A4/ATP6V0B/ATP6V0D1/ATP…
Kent_24h-VIC_24h	KEGG_ANTIGEN_PROCESSING_AND_PRESENTATION	-3.34707	47	-0.478792	B2M/CALR/CANX/CD74/CIITA/CREB1/CTSB/CTSL/CTSS/HLA-A/HLA-B/HLA-C/HLA-DMA/HLA-DMB/HLA-DOA/HLA-DPA1/HLA-DPB1/HLA-DQA1/HLA-DQB1/HLA-DRA/HLA-DRB1/HLA-DRB5/HLA-E/HLA-F/HSP90AA1/HSP90AB1/HSPA1A/HSPA1L/HSPA2/HSPA4/HSPA5/HSPA6/HSPA8/LGMN/NFYA/NFYB/NFYC/PDIA3/PSME1/PSME2/PSME3/RFX5/RFXANK/RFXAP/TAP1/TAP2/TAPBP	0.000816716	-3.08793	0.0703411	-0.0311902	0.916804	KEGG_ANTIGEN_PROCESSING_AND_PRESENTATION	0.0703411	Kent_24h-VIC_24h	B2M/CALR/CANX/CD74/CIITA/CREB1/CTSB/CTSL/CTSS/HLA-A/HLA-B/HLA-C/HLA-DMA/HLA-DMB/HLA-DOA/HLA-DPA1/HLA-DPB1/HLA-DQA1/HLA-DQB1/HLA-DRA/HLA-DRB1/HLA-DRB5/HLA-E/HLA-F/HSP90AA1/HSP90AB1/HSPA1A/HSPA1L/HSPA2/HSPA4/HSPA5/HSPA6/HSPA8/LGMN/NFYA/NFYB/NFYC/PDIA3/PSME1/PSME2/PSME3/RFX5/RFXANK/RFXAP/TAP1/TAP2/TAPBP
Kent_24h-VIC_24h	REACTOME_REGULATION_OF_INNATE_IMMUNE_RESPONSES_TO_CYTOSOLIC_DNA	-3.32889	13	-0.877646	DDX41/DTX4/IRF3/RPS27A/STING1/TBK1/TRIM21/TRIM32/TRIM56/UBA52/UBB/UBC/ZBP1	0.000871924	-3.05952	0.0711804	-0.0311902	0.916804	REACTOME_REGULATION_OF_INNATE_IMMUNE_RESPONSES_TO_CYTOSOLIC_DNA	0.0711804	Kent_24h-VIC_24h	DDX41/DTX4/IRF3/RPS27A/STING1/TBK1/TRIM21/TRIM32/TRIM56/UBA52/UBB/UBC/ZBP1
Kent_24h-VIC_24h	REACTOME_GLI_PROTEINS_BIND_PROMOTERS_OF_HH_RESPONSIVE_GENES_TO_PROMOTE_TRANSCRIPTION	3.30241	4	1.48264	BOC/GLI1/PTCH1/PTCH2	0.000958579	3.01837	0.0733952	-0.0311902	0.916804	REACTOME_GLI_PROTEINS_BIND_PROMOTERS_OF_HH_RESPONSIVE_GENES_TO_PROMOTE_TRANSCRIPTION	0.0733952	Kent_24h-VIC_24h	BOC/GLI1/PTCH1/PTCH2
Kent_24h-VIC_24h	REACTOME_MRNA_DECAY_BY_3_TO_5_EXORIBONUCLEASE	-3.28986	16	-0.785229	DCPS/DIS3/EXOSC1/EXOSC2/EXOSC3/EXOSC4/EXOSC5/EXOSC6/EXOSC7/EXOSC8/EXOSC9/HBS1L/NT5C3B/SKIV2L/TTC37/WDR61	0.00100238	-2.99897	0.0742734	-0.0311902	0.916804	REACTOME_MRNA_DECAY_BY_3_TO_5_EXORIBONUCLEASE	0.0742734	Kent_24h-VIC_24h	DCPS/DIS3/EXOSC1/EXOSC2/EXOSC3/EXOSC4/EXOSC5/EXOSC6/EXOSC7/EXOSC8/EXOSC9/HBS1L/NT5C3B/SKIV2L/TTC37/WDR61
Kent_24h-VIC_24h	REACTOME_CYTOKINE_SIGNALING_IN_IMMUNE_SYSTEM	-3.16398	548	-0.155104	AAAS/ABCE1/ABL2/ADAM17/ADAR/AGER/AIP/AKT1/AKT2/AKT3/ALOX5/ANXA1/ANXA2/APP/ARF1/ARIH1/ATF1/ATF2/B2M/BCL2/BCL2L1/BCL2L11/BCL6/BIRC2/BIRC3/BIRC5/BLNK/BRWD1/BST2/BTRC/CAMK2B/CAMK2D/CAMK2G/CANX/CAPZA1/CASP1/CASP3/CBL/CCL2/CCL20/CCL22/CCL5/CCND1/CCR1/CD27/CD40/CD44/CDC42/CDKN1A/CDKN1B/CEBPD/CFL1/CHUK/CIITA/CISH/CLCF1/CNN2/CREB1/CRK/CRKL/CSF1/CSF1R/CSF2RA/CSF3/CSK/CTF1/CUL1/CUL5/CXCL1/CXCL10/CXCL2/CXCL8…	0.00155626	-2.80792	0.104545	-0.0311902	0.916804	REACTOME_CYTOKINE_SIGNALING_IN_IMMUNE_SYSTEM	0.104545	Kent_24h-VIC_24h	AAAS/ABCE1/ABL2/ADAM17/ADAR/AGER/AIP/AKT1/AKT2/AKT3/ALOX5/ANXA1/ANXA2/APP/ARF1/ARIH1/ATF1/ATF2/B2M/BCL2/BCL2L1/BCL2L11/BCL6/BIRC2/BIRC3/BIRC5/BLNK/BRWD1/BST2/BTRC/CAMK2B/CAMK2D/CAMK2G/CANX/CAPZA1/CASP1/CASP3/CBL/CCL2/CCL20/CCL22/CCL5/CCND1/CCR1/CD27/CD40/CD44/CDC42/CDKN1A/CDKN1B/CEBPD/CFL1/CHUK/CIITA/CISH/CLCF1/CNN2/CREB1/CRK/CRKL/CSF1/CSF1R/CSF2RA/CSF3/CSK/CTF1/CUL1/CUL5/CXCL1/CXCL10/CXCL2/CXCL8…
Kent_24h-VIC_24h	REACTOME_INTERFERON_SIGNALING	-3.04604	175	-0.242292	AAAS/ABCE1/ADAR/ARIH1/B2M/BST2/CAMK2B/CAMK2D/CAMK2G/CD44/CIITA/DDX58/EGR1/EIF2AK2/EIF4A1/EIF4A2/EIF4A3/EIF4E/EIF4E2/EIF4E3/EIF4G1/EIF4G2/EIF4G3/FCGR1A/FLNA/FLNB/GBP1/GBP2/GBP3/GBP4/GBP5/GBP6/HERC5/HLA-A/HLA-B/HLA-C/HLA-DPA1/HLA-DPB1/HLA-DQA1/HLA-DQB1/HLA-DRA/HLA-DRB1/HLA-DRB5/HLA-E/HLA-F/ICAM1/IFI27/IFI35/IFI6/IFIT1/IFIT2/IFIT3/IFIT5/IFITM1/IFITM2/IFITM3/IFNAR1/IFNAR2/IFNB1/IFNGR1/IFNGR2/IP6K2/IR…	0.00231881	-2.63474	0.140166	-0.0311902	0.916804	REACTOME_INTERFERON_SIGNALING	0.140166	Kent_24h-VIC_24h	AAAS/ABCE1/ADAR/ARIH1/B2M/BST2/CAMK2B/CAMK2D/CAMK2G/CD44/CIITA/DDX58/EGR1/EIF2AK2/EIF4A1/EIF4A2/EIF4A3/EIF4E/EIF4E2/EIF4E3/EIF4G1/EIF4G2/EIF4G3/FCGR1A/FLNA/FLNB/GBP1/GBP2/GBP3/GBP4/GBP5/GBP6/HERC5/HLA-A/HLA-B/HLA-C/HLA-DPA1/HLA-DPB1/HLA-DQA1/HLA-DQB1/HLA-DRA/HLA-DRB1/HLA-DRB5/HLA-E/HLA-F/ICAM1/IFI27/IFI35/IFI6/IFIT1/IFIT2/IFIT3/IFIT5/IFITM1/IFITM2/IFITM3/IFNAR1/IFNAR2/IFNB1/IFNGR1/IFNGR2/IP6K2/IR…
Kent_24h-VIC_24h	REACTOME_PEPTIDE_LIGAND_BINDING_RECEPTORS	-2.8748	62	-0.365915	ACKR2/ACKR3/ACKR4/AGT/ANXA1/APP/AVPR1A/BDKRB2/C3/C5/C5AR1/CCL2/CCL20/CCL22/CCL28/CCL5/CCR1/CCR4/CX3CL1/CXCL1/CXCL10/CXCL11/CXCL12/CXCL16/CXCL2/CXCL3/CXCL5/CXCL6/CXCL8/CXCL9/CXCR4/CXCR5/ECE1/EDN1/F2R/F2RL1/GPER1/GPR37/GPR37L1/HCRTR1/HEBP1/MC1R/NLN/NMB/NMU/NMUR2/NPB/NPBWR1/NPFFR2/NPW/NPY1R/NTSR1/OPRK1/OXTR/PMCH/PSAP/QRFPR/SSTR1/SSTR2/UTS2/UTS2B/XK	0.00404284	-2.39331	0.190914	-0.0311902	0.916804	REACTOME_PEPTIDE_LIGAND_BINDING_RECEPTORS	0.190914	Kent_24h-VIC_24h	ACKR2/ACKR3/ACKR4/AGT/ANXA1/APP/AVPR1A/BDKRB2/C3/C5/C5AR1/CCL2/CCL20/CCL22/CCL28/CCL5/CCR1/CCR4/CX3CL1/CXCL1/CXCL10/CXCL11/CXCL12/CXCL16/CXCL2/CXCL3/CXCL5/CXCL6/CXCL8/CXCL9/CXCR4/CXCR5/ECE1/EDN1/F2R/F2RL1/GPER1/GPR37/GPR37L1/HCRTR1/HEBP1/MC1R/NLN/NMB/NMU/NMUR2/NPB/NPBWR1/NPFFR2/NPW/NPY1R/NTSR1/OPRK1/OXTR/PMCH/PSAP/QRFPR/SSTR1/SSTR2/UTS2/UTS2B/XK
Kent_24h-VIC_24h	BIOCARTA_TH1TH2_PATHWAY	-2.72569	12	-0.752567	CD40/HLA-DRA/HLA-DRB1/HLA-DRB5/IFNGR1/IFNGR2/IL12A/IL12RB2/IL18/IL18R1/IL4R/NR1I2	0.00641675	-2.19269	0.249818	-0.0311902	0.916804	BIOCARTA_TH1TH2_PATHWAY	0.249818	Kent_24h-VIC_24h	CD40/HLA-DRA/HLA-DRB1/HLA-DRB5/IFNGR1/IFNGR2/IL12A/IL12RB2/IL18/IL18R1/IL4R/NR1I2
Kent_24h-VIC_24h	KEGG_CELL_ADHESION_MOLECULES_CAMS	-2.70922	81	-0.30717	ALCAM/CD22/CD274/CD276/CD34/CD40/CD58/CD6/CD99/CDH1/CDH2/CDH3/CDH4/CLDN1/CLDN10/CLDN11/CLDN15/CLDN16/CLDN2/CLDN22/CLDN23/CLDN3/CLDN4/CLDN6/CLDN7/CLDN9/CNTN2/CNTNAP1/CNTNAP2/ESAM/F11R/GLG1/HLA-A/HLA-B/HLA-C/HLA-DMA/HLA-DMB/HLA-DOA/HLA-DPA1/HLA-DPB1/HLA-DQA1/HLA-DQB1/HLA-DRA/HLA-DRB1/HLA-DRB5/HLA-E/HLA-F/ICAM1/ICAM2/ICAM3/ICOSLG/ITGA6/ITGAM/ITGAV/ITGB1/ITGB7/ITGB8/L1CAM/MADCAM1/MPZL1/NCAM1/NECTIN1/…	0.00674419	-2.17107	0.25541	-0.0311902	0.916804	KEGG_CELL_ADHESION_MOLECULES_CAMS	0.25541	Kent_24h-VIC_24h	ALCAM/CD22/CD274/CD276/CD34/CD40/CD58/CD6/CD99/CDH1/CDH2/CDH3/CDH4/CLDN1/CLDN10/CLDN11/CLDN15/CLDN16/CLDN2/CLDN22/CLDN23/CLDN3/CLDN4/CLDN6/CLDN7/CLDN9/CNTN2/CNTNAP1/CNTNAP2/ESAM/F11R/GLG1/HLA-A/HLA-B/HLA-C/HLA-DMA/HLA-DMB/HLA-DOA/HLA-DPA1/HLA-DPB1/HLA-DQA1/HLA-DQB1/HLA-DRA/HLA-DRB1/HLA-DRB5/HLA-E/HLA-F/ICAM1/ICAM2/ICAM3/ICOSLG/ITGA6/ITGAM/ITGAV/ITGB1/ITGB7/ITGB8/L1CAM/MADCAM1/MPZL1/NCAM1/NECTIN1/…
Kent_24h-VIC_24h	REACTOME_PD_1_SIGNALING	-2.46432	11	-0.712394	CD274/CSK/HLA-DPA1/HLA-DPB1/HLA-DQA1/HLA-DQB1/HLA-DRA/HLA-DRB1/HLA-DRB5/PTPN11/PTPN6	0.0137274	-1.86241	0.373544	-0.0311902	0.916804	REACTOME_PD_1_SIGNALING	0.373544	Kent_24h-VIC_24h	CD274/CSK/HLA-DPA1/HLA-DPB1/HLA-DQA1/HLA-DQB1/HLA-DRA/HLA-DRB1/HLA-DRB5/PTPN11/PTPN6
Kent_24h-VIC_24h	KEGG_CYTOSOLIC_DNA_SENSING_PATHWAY	-2.38096	37	-0.390052	ADAR/CASP1/CCL5/CHUK/CXCL10/DDX58/IFNB1/IKBKB/IKBKE/IKBKG/IL18/IL1B/IL33/IL6/IRF3/IRF7/MAVS/NFKB1/NFKBIA/NFKBIB/POLR1C/POLR1D/POLR3A/POLR3B/POLR3C/POLR3D/POLR3G/POLR3GL/POLR3H/POLR3K/PYCARD/RELA/RIPK1/RIPK3/STING1/TBK1/ZBP1	0.0172677	-1.76276	0.419523	-0.0311902	0.916804	KEGG_CYTOSOLIC_DNA_SENSING_PATHWAY	0.419523	Kent_24h-VIC_24h	ADAR/CASP1/CCL5/CHUK/CXCL10/DDX58/IFNB1/IKBKB/IKBKE/IKBKG/IL18/IL1B/IL33/IL6/IRF3/IRF7/MAVS/NFKB1/NFKBIA/NFKBIB/POLR1C/POLR1D/POLR3A/POLR3B/POLR3C/POLR3D/POLR3G/POLR3GL/POLR3H/POLR3K/PYCARD/RELA/RIPK1/RIPK3/STING1/TBK1/ZBP1
Kent_24h-VIC_24h	REACTOME_REGULATED_NECROSIS	-2.37919	51	-0.336626	BAK1/BAX/BIRC2/BIRC3/CASP1/CASP3/CASP4/CASP8/CDC37/CFLAR/CHMP2A/CHMP2B/CHMP3/CHMP4A/CHMP4B/CHMP4C/CHMP6/CHMP7/CYCS/FADD/FAS/FLOT1/FLOT2/GSDMD/GSDME/HMGB1/HSP90AA1/IL18/IL1A/IL1B/IRF1/IRF2/MLKL/OGT/PDCD6IP/PELI1/RIPK1/RIPK3/RPS27A/SDCBP/STUB1/TNFRSF10A/TNFRSF10B/TNFSF10/TP53/TRADD/TRAF2/UBA52/UBB/UBC/XIAP	0.0173508	-1.76068	0.419523	-0.0311902	0.916804	REACTOME_REGULATED_NECROSIS	0.419523	Kent_24h-VIC_24h	BAK1/BAX/BIRC2/BIRC3/CASP1/CASP3/CASP4/CASP8/CDC37/CFLAR/CHMP2A/CHMP2B/CHMP3/CHMP4A/CHMP4B/CHMP4C/CHMP6/CHMP7/CYCS/FADD/FAS/FLOT1/FLOT2/GSDMD/GSDME/HMGB1/HSP90AA1/IL18/IL1A/IL1B/IRF1/IRF2/MLKL/OGT/PDCD6IP/PELI1/RIPK1/RIPK3/RPS27A/SDCBP/STUB1/TNFRSF10A/TNFRSF10B/TNFSF10/TP53/TRADD/TRAF2/UBA52/UBB/UBC/XIAP
Kent_24h-VIC_24h	REACTOME_CREATINE_METABOLISM	2.36086	5	0.936779	CKB/GAMT/GATM/SLC6A12/SLC6A8	0.0182327	1.73915	0.421809	-0.0311902	0.916804	REACTOME_CREATINE_METABOLISM	0.421809	Kent_24h-VIC_24h	CKB/GAMT/GATM/SLC6A12/SLC6A8
Kent_24h-VIC_24h	REACTOME_INTERLEUKIN_1_FAMILY_SIGNALING	-2.25609	122	-0.218453	AGER/ALOX5/APP/BTRC/CASP1/CHUK/CUL1/FBXW11/GSDMD/HMGB1/IKBKB/IKBKG/IL18/IL18BP/IL18R1/IL1A/IL1B/IL1R1/IL1RAP/IL1RAPL1/IL1RL2/IL1RN/IL33/IL36RN/IRAK1/IRAK2/IRAK3/IRAK4/MAP2K1/MAP2K4/MAP2K6/MAP3K3/MAP3K7/MAP3K8/MAPK8/MYD88/NFKB1/NFKB2/NFKBIA/NFKBIB/NKIRAS1/NKIRAS2/NOD1/NOD2/PELI1/PELI2/PELI3/PSMA1/PSMA2/PSMA3/PSMA4/PSMA5/PSMA6/PSMA7/PSMB1/PSMB10/PSMB2/PSMB3/PSMB4/PSMB5/PSMB6/PSMB7/PSMB8/PSMB9/PSMC1…	0.0240652	-1.61861	0.476533	-0.0311902	0.916804	REACTOME_INTERLEUKIN_1_FAMILY_SIGNALING	0.476533	Kent_24h-VIC_24h	AGER/ALOX5/APP/BTRC/CASP1/CHUK/CUL1/FBXW11/GSDMD/HMGB1/IKBKB/IKBKG/IL18/IL18BP/IL18R1/IL1A/IL1B/IL1R1/IL1RAP/IL1RAPL1/IL1RL2/IL1RN/IL33/IL36RN/IRAK1/IRAK2/IRAK3/IRAK4/MAP2K1/MAP2K4/MAP2K6/MAP3K3/MAP3K7/MAP3K8/MAPK8/MYD88/NFKB1/NFKB2/NFKBIA/NFKBIB/NKIRAS1/NKIRAS2/NOD1/NOD2/PELI1/PELI2/PELI3/PSMA1/PSMA2/PSMA3/PSMA4/PSMA5/PSMA6/PSMA7/PSMB1/PSMB10/PSMB2/PSMB3/PSMB4/PSMB5/PSMB6/PSMB7/PSMB8/PSMB9/PSMC1…
Kent_24h-VIC_24h	KEGG_DRUG_METABOLISM_CYTOCHROME_P450	-2.05216	31	-0.369105	ADH1C/ADH5/ADH6/ALDH1A3/ALDH3B1/ALDH3B2/CYP2B6/CYP2C18/CYP2D6/CYP3A5/FMO4/FMO5/GSTA4/GSTK1/GSTM3/GSTM4/GSTO1/GSTO2/GSTP1/GSTZ1/MAOA/MAOB/MGST1/MGST2/MGST3/UGT1A1/UGT1A10/UGT1A4/UGT1A6/UGT2A3/UGT2B7	0.040154	-1.39627	0.549492	-0.0311902	0.916804	KEGG_DRUG_METABOLISM_CYTOCHROME_P450	0.549492	Kent_24h-VIC_24h	ADH1C/ADH5/ADH6/ALDH1A3/ALDH3B1/ALDH3B2/CYP2B6/CYP2C18/CYP2D6/CYP3A5/FMO4/FMO5/GSTA4/GSTK1/GSTM3/GSTM4/GSTO1/GSTO2/GSTP1/GSTZ1/MAOA/MAOB/MGST1/MGST2/MGST3/UGT1A1/UGT1A10/UGT1A4/UGT1A6/UGT2A3/UGT2B7
Kent_24h-VIC_24h	REACTOME_FICOLINS_BIND_TO_REPETITIVE_CARBOHYDRATE_STRUCTURES_ON_THE_TARGET_CELL_SURFACE	2.0385	1	1.83772	MASP1	0.0414999	1.38195	0.554278	-0.0311902	0.916804	REACTOME_FICOLINS_BIND_TO_REPETITIVE_CARBOHYDRATE_STRUCTURES_ON_THE_TARGET_CELL_SURFACE	0.554278	Kent_24h-VIC_24h	MASP1
Kent_24h-VIC_24h	REACTOME_CLASS_A_1_RHODOPSIN_LIKE_RECEPTORS	-1.82727	103	-0.196258	ACKR2/ACKR3/ACKR4/ADORA1/ADORA2B/ADRA1B/ADRA2A/ADRA2C/ADRB1/ADRB2/AGT/ANXA1/APP/AVPR1A/BDKRB2/C3/C5/C5AR1/CCL2/CCL20/CCL22/CCL28/CCL5/CCR1/CCR4/CHRM3/CNR1/CX3CL1/CXCL1/CXCL10/CXCL11/CXCL12/CXCL16/CXCL2/CXCL3/CXCL5/CXCL6/CXCL8/CXCL9/CXCR4/CXCR5/ECE1/EDN1/F2R/F2RL1/FFAR2/FFAR4/GPER1/GPR143/GPR35/GPR37/GPR37L1/GPR39/GPR68/HCAR1/HCRTR1/HEBP1/HRH1/HTR1D/HTR1F/LHB/LPAR1/LPAR2/LPAR3/LPAR5/LPAR6/LTB4R/LT…	0.0676589	-1.16968	0.62165	-0.0311902	0.916804	REACTOME_CLASS_A_1_RHODOPSIN_LIKE_RECEPTORS	0.62165	Kent_24h-VIC_24h	ACKR2/ACKR3/ACKR4/ADORA1/ADORA2B/ADRA1B/ADRA2A/ADRA2C/ADRB1/ADRB2/AGT/ANXA1/APP/AVPR1A/BDKRB2/C3/C5/C5AR1/CCL2/CCL20/CCL22/CCL28/CCL5/CCR1/CCR4/CHRM3/CNR1/CX3CL1/CXCL1/CXCL10/CXCL11/CXCL12/CXCL16/CXCL2/CXCL3/CXCL5/CXCL6/CXCL8/CXCL9/CXCR4/CXCR5/ECE1/EDN1/F2R/F2RL1/FFAR2/FFAR4/GPER1/GPR143/GPR35/GPR37/GPR37L1/GPR39/GPR68/HCAR1/HCRTR1/HEBP1/HRH1/HTR1D/HTR1F/LHB/LPAR1/LPAR2/LPAR3/LPAR5/LPAR6/LTB4R/LT…
Kent_24h-VIC_24h	BIOCARTA_GRANULOCYTES_PATHWAY	-1.80024	10	-0.553113	C5/CSF3/CXCL8/ICAM1/ICAM2/IL1A/ITGAM/SELL/SELPLG/TNF	0.0718234	-1.14373	0.621776	-0.0311902	0.916804	BIOCARTA_GRANULOCYTES_PATHWAY	0.621776	Kent_24h-VIC_24h	C5/CSF3/CXCL8/ICAM1/ICAM2/IL1A/ITGAM/SELL/SELPLG/TNF
Kent_24h-VIC_24h	REACTOME_INTERLEUKIN_10_SIGNALING	-1.75503	30	-0.324956	CCL2/CCL20/CCL22/CCL5/CCR1/CSF1/CSF3/CXCL1/CXCL10/CXCL2/CXCL8/ICAM1/IL10RA/IL12A/IL18/IL1A/IL1B/IL1R1/IL1RN/IL6/JAK1/LIF/PTAFR/PTGS2/STAT3/TIMP1/TNF/TNFRSF1A/TNFRSF1B/TYK2	0.0792534	-1.10098	0.627433	-0.0311902	0.916804	REACTOME_INTERLEUKIN_10_SIGNALING	0.627433	Kent_24h-VIC_24h	CCL2/CCL20/CCL22/CCL5/CCR1/CSF1/CSF3/CXCL1/CXCL10/CXCL2/CXCL8/ICAM1/IL10RA/IL12A/IL18/IL1A/IL1B/IL1R1/IL1RN/IL6/JAK1/LIF/PTAFR/PTGS2/STAT3/TIMP1/TNF/TNFRSF1A/TNFRSF1B/TYK2
Kent_24h-VIC_24h	REACTOME_IMMUNOREGULATORY_INTERACTIONS_BETWEEN_A_LYMPHOID_AND_A_NON_LYMPHOID_CELL	-1.75208	38	-0.291768	B2M/C3/CD22/CD34/CD40/CD81/CD99/CDH1/CLEC2D/COL17A1/COL1A1/CXADR/FCGR1A/HLA-A/HLA-B/HLA-C/HLA-E/HLA-F/ICAM1/ICAM2/ICAM3/ICAM5/IFITM1/ITGB1/ITGB7/MADCAM1/MICA/MICB/NCR3LG1/NECTIN2/NPDC1/PIANP/PILRB/PVR/SELL/SLAMF7/ULBP3/VCAM1	0.0797608	-1.09821	0.627433	-0.0311902	0.916804	REACTOME_IMMUNOREGULATORY_INTERACTIONS_BETWEEN_A_LYMPHOID_AND_A_NON_LYMPHOID_CELL	0.627433	Kent_24h-VIC_24h	B2M/C3/CD22/CD34/CD40/CD81/CD99/CDH1/CLEC2D/COL17A1/COL1A1/CXADR/FCGR1A/HLA-A/HLA-B/HLA-C/HLA-E/HLA-F/ICAM1/ICAM2/ICAM3/ICAM5/IFITM1/ITGB1/ITGB7/MADCAM1/MICA/MICB/NCR3LG1/NECTIN2/NPDC1/PIANP/PILRB/PVR/SELL/SLAMF7/ULBP3/VCAM1
Kent_24h-VIC_24h	REACTOME_ION_CHANNEL_TRANSPORT	-1.74756	119	-0.178061	ANO1/ANO10/ANO3/ANO4/ANO5/ANO6/ANO7/ANO8/ANO9/ASIC1/ASIC3/ASPH/ATP10A/ATP10B/ATP10D/ATP11A/ATP11B/ATP11C/ATP13A1/ATP13A2/ATP13A4/ATP1A1/ATP1A3/ATP1B1/ATP1B2/ATP1B3/ATP2A1/ATP2A2/ATP2A3/ATP2B1/ATP2B4/ATP2C1/ATP2C2/ATP6AP1/ATP6V0A1/ATP6V0A2/ATP6V0A4/ATP6V0B/ATP6V0D1/ATP6V0E1/ATP6V0E2/ATP6V1A/ATP6V1B2/ATP6V1C1/ATP6V1C2/ATP6V1D/ATP6V1E1/ATP6V1E2/ATP6V1F/ATP6V1G1/ATP6V1H/ATP7A/ATP7B/ATP8A1/ATP8B1/ATP8…	0.08054	-1.09399	0.628032	-0.0311902	0.916804	REACTOME_ION_CHANNEL_TRANSPORT	0.628032	Kent_24h-VIC_24h	ANO1/ANO10/ANO3/ANO4/ANO5/ANO6/ANO7/ANO8/ANO9/ASIC1/ASIC3/ASPH/ATP10A/ATP10B/ATP10D/ATP11A/ATP11B/ATP11C/ATP13A1/ATP13A2/ATP13A4/ATP1A1/ATP1A3/ATP1B1/ATP1B2/ATP1B3/ATP2A1/ATP2A2/ATP2A3/ATP2B1/ATP2B4/ATP2C1/ATP2C2/ATP6AP1/ATP6V0A1/ATP6V0A2/ATP6V0A4/ATP6V0B/ATP6V0D1/ATP6V0E1/ATP6V0E2/ATP6V1A/ATP6V1B2/ATP6V1C1/ATP6V1C2/ATP6V1D/ATP6V1E1/ATP6V1E2/ATP6V1F/ATP6V1G1/ATP6V1H/ATP7A/ATP7B/ATP8A1/ATP8B1/ATP8…
Kent_24h-VIC_24h	REACTOME_INTERLEUKIN_1_PROCESSING	-1.69527	8	-0.580693	CASP1/GSDMD/IL18/IL1A/IL1B/NFKB1/NFKB2/RELA	0.0900243	-1.04564	0.647906	-0.0311902	0.916804	REACTOME_INTERLEUKIN_1_PROCESSING	0.647906	Kent_24h-VIC_24h	CASP1/GSDMD/IL18/IL1A/IL1B/NFKB1/NFKB2/RELA
Kent_24h-VIC_24h	REACTOME_SEROTONIN_AND_MELATONIN_BIOSYNTHESIS	-1.59302	3	-0.874404	AANAT/DDC/TPH1	0.111155	-0.95407	0.662514	-0.0311902	0.916804	REACTOME_SEROTONIN_AND_MELATONIN_BIOSYNTHESIS	0.662514	Kent_24h-VIC_24h	AANAT/DDC/TPH1
Kent_24h-VIC_24h	REACTOME_TNFR2_NON_CANONICAL_NF_KB_PATHWAY	-1.46738	82	-0.179754	BIRC2/BIRC3/BTRC/CD27/CD40/CHUK/CUL1/EDA/FBXW11/LTB/LTBR/MAP3K14/NFKB2/PSMA1/PSMA2/PSMA3/PSMA4/PSMA5/PSMA6/PSMA7/PSMB1/PSMB10/PSMB2/PSMB3/PSMB4/PSMB5/PSMB6/PSMB7/PSMB8/PSMB9/PSMC1/PSMC2/PSMC3/PSMC4/PSMC5/PSMC6/PSMD1/PSMD10/PSMD11/PSMD12/PSMD13/PSMD14/PSMD2/PSMD3/PSMD4/PSMD5/PSMD6/PSMD7/PSMD8/PSMD9/PSME1/PSME2/PSME3/PSME4/PSMF1/RELB/RPS27A/SEM1/SKP1/TNF/TNFRSF11A/TNFRSF11B/TNFRSF12A/TNFRSF13C/TNFR…	0.142273	-0.846877	0.702925	-0.0311902	0.916804	REACTOME_TNFR2_NON_CANONICAL_NF_KB_PATHWAY	0.702925	Kent_24h-VIC_24h	BIRC2/BIRC3/BTRC/CD27/CD40/CHUK/CUL1/EDA/FBXW11/LTB/LTBR/MAP3K14/NFKB2/PSMA1/PSMA2/PSMA3/PSMA4/PSMA5/PSMA6/PSMA7/PSMB1/PSMB10/PSMB2/PSMB3/PSMB4/PSMB5/PSMB6/PSMB7/PSMB8/PSMB9/PSMC1/PSMC2/PSMC3/PSMC4/PSMC5/PSMC6/PSMD1/PSMD10/PSMD11/PSMD12/PSMD13/PSMD14/PSMD2/PSMD3/PSMD4/PSMD5/PSMD6/PSMD7/PSMD8/PSMD9/PSME1/PSME2/PSME3/PSME4/PSMF1/RELB/RPS27A/SEM1/SKP1/TNF/TNFRSF11A/TNFRSF11B/TNFRSF12A/TNFRSF13C/TNFR…
Kent_24h-VIC_24h	KEGG_NATURAL_KILLER_CELL_MEDIATED_CYTOTOXICITY	1.29889	73	0.108186	ARAF/BID/BRAF/CASP3/CHP1/FAS/FYN/GRB2/HLA-A/HLA-B/HLA-C/HLA-E/HRAS/ICAM1/ICAM2/IFNAR1/IFNAR2/IFNB1/IFNGR1/IFNGR2/KRAS/MAP2K1/MAP2K2/MAPK1/MAPK3/MICA/MICB/NFAT5/NFATC1/NFATC2/NFATC3/NFATC4/NRAS/PAK1/PIK3CA/PIK3CB/PIK3CD/PIK3R1/PIK3R3/PLCG1/PLCG2/PPP3CA/PPP3CB/PPP3CC/PPP3R1/PRKCA/PRKCG/PTK2B/PTPN11/PTPN6/RAC1/RAC2/RAC3/RAET1G/RAET1L/RAF1/SH3BP2/SHC1/SHC2/SHC3/SOS1/SOS2/SYK/TNF/TNFRSF10A/TNFRSF10B/T…	0.19398	0.712242	0.768783	-0.0311902	0.916804	KEGG_NATURAL_KILLER_CELL_MEDIATED_CYTOTOXICITY	0.768783	Kent_24h-VIC_24h	ARAF/BID/BRAF/CASP3/CHP1/FAS/FYN/GRB2/HLA-A/HLA-B/HLA-C/HLA-E/HRAS/ICAM1/ICAM2/IFNAR1/IFNAR2/IFNB1/IFNGR1/IFNGR2/KRAS/MAP2K1/MAP2K2/MAPK1/MAPK3/MICA/MICB/NFAT5/NFATC1/NFATC2/NFATC3/NFATC4/NRAS/PAK1/PIK3CA/PIK3CB/PIK3CD/PIK3R1/PIK3R3/PLCG1/PLCG2/PPP3CA/PPP3CB/PPP3CC/PPP3R1/PRKCA/PRKCG/PTK2B/PTPN11/PTPN6/RAC1/RAC2/RAC3/RAET1G/RAET1L/RAF1/SH3BP2/SHC1/SHC2/SHC3/SOS1/SOS2/SYK/TNF/TNFRSF10A/TNFRSF10B/T…
Kent_24h-VIC_24h	NABA_SECRETED_FACTORS	-1.10647	130	-0.120161	ANGPT2/ANGPTL4/ANGPTL6/AREG/ARTN/BDNF/BMP2/BMP4/BMP6/BMP8A/BMP8B/BTC/CBLN2/CBLN3/CCBE1/CCL2/CCL20/CCL22/CCL28/CCL5/CLCF1/CRLF3/CSF1/CSF3/CTF1/CX3CL1/CXCL1/CXCL10/CXCL11/CXCL12/CXCL2/CXCL3/CXCL5/CXCL6/CXCL8/CXCL9/EDA/EGF/EREG/FGF11/FGF12/FGF19/FGF2/FGFBP1/FLT3LG/FST/FSTL1/FSTL3/GDF11/GDF15/GDF9/HBEGF/HCFC1/HCFC2/IFNB1/IFNE/IGF2/IHH/IL11/IL12A/IL15/IL16/IL17D/IL18/IL1A/IL1B/IL1RN/IL23A/IL36RN/IL6/I…	0.268522	-0.57102	0.82515	-0.0311902	0.916804	NABA_SECRETED_FACTORS	0.82515	Kent_24h-VIC_24h	ANGPT2/ANGPTL4/ANGPTL6/AREG/ARTN/BDNF/BMP2/BMP4/BMP6/BMP8A/BMP8B/BTC/CBLN2/CBLN3/CCBE1/CCL2/CCL20/CCL22/CCL28/CCL5/CLCF1/CRLF3/CSF1/CSF3/CTF1/CX3CL1/CXCL1/CXCL10/CXCL11/CXCL12/CXCL2/CXCL3/CXCL5/CXCL6/CXCL8/CXCL9/EDA/EGF/EREG/FGF11/FGF12/FGF19/FGF2/FGFBP1/FLT3LG/FST/FSTL1/FSTL3/GDF11/GDF15/GDF9/HBEGF/HCFC1/HCFC2/IFNB1/IFNE/IGF2/IHH/IL11/IL12A/IL15/IL16/IL17D/IL18/IL1A/IL1B/IL1RN/IL23A/IL36RN/IL6/I…
Kent_24h-VIC_24h	BIOCARTA_IL17_PATHWAY	1.01114	6	0.347265	CD34/CD58/CSF3/CXCL8/IL6/KITLG	0.311947	0.505919	0.859191	-0.0311902	0.916804	BIOCARTA_IL17_PATHWAY	0.859191	Kent_24h-VIC_24h	CD34/CD58/CSF3/CXCL8/IL6/KITLG
Kent_24h-VIC_24h	BIOCARTA_RECK_PATHWAY	-0.942971	5	-0.417815	HRAS/MMP14/TIMP1/TIMP2/TIMP3	0.345696	-0.461306	0.872597	-0.0311902	0.916804	BIOCARTA_RECK_PATHWAY	0.872597	Kent_24h-VIC_24h	HRAS/MMP14/TIMP1/TIMP2/TIMP3
Kent_24h-VIC_24h	BIOCARTA_CLASSIC_PATHWAY	0.930642	6	0.317134	C1R/C1S/C2/C3/C4A/C5	0.352039	0.45341	0.874097	-0.0311902	0.916804	BIOCARTA_CLASSIC_PATHWAY	0.874097	Kent_24h-VIC_24h	C1R/C1S/C2/C3/C4A/C5
Kent_24h-VIC_24h	PID_INTEGRIN2_PATHWAY	-0.872191	12	-0.262023	C3/CCN1/F11R/ICAM1/ICAM2/ICAM3/ITGAM/PLAT/PLAU/PLAUR/TGFBI/VCAM1	0.383104	-0.416683	0.879114	-0.0311902	0.916804	PID_INTEGRIN2_PATHWAY	0.879114	Kent_24h-VIC_24h	C3/CCN1/F11R/ICAM1/ICAM2/ICAM3/ITGAM/PLAT/PLAU/PLAUR/TGFBI/VCAM1
Kent_24h-VIC_24h	KEGG_CYTOKINE_CYTOKINE_RECEPTOR_INTERACTION	-0.851748	131	-0.0994165	ACVR1/ACVR1B/ACVR2A/ACVR2B/BMP2/BMPR1A/BMPR1B/BMPR2/CCL2/CCL20/CCL22/CCL28/CCL5/CCR1/CCR4/CD27/CD40/CLCF1/CSF1/CSF1R/CSF2RA/CSF3/CTF1/CX3CL1/CXCL1/CXCL10/CXCL11/CXCL12/CXCL16/CXCL2/CXCL3/CXCL5/CXCL6/CXCL8/CXCL9/CXCR4/CXCR5/EDA/EGF/EGFR/EPOR/FAS/FLT3LG/GHR/IFNAR1/IFNAR2/IFNB1/IFNE/IFNGR1/IFNGR2/IFNL1/IFNL2/IFNL3/IFNLR1/IL10RA/IL11/IL11RA/IL12A/IL12RB2/IL13RA1/IL15/IL15RA/IL17RA/IL17RB/IL18/IL18R1/…	0.394354	-0.404114	0.881472	-0.0311902	0.916804	KEGG_CYTOKINE_CYTOKINE_RECEPTOR_INTERACTION	0.881472	Kent_24h-VIC_24h	ACVR1/ACVR1B/ACVR2A/ACVR2B/BMP2/BMPR1A/BMPR1B/BMPR2/CCL2/CCL20/CCL22/CCL28/CCL5/CCR1/CCR4/CD27/CD40/CLCF1/CSF1/CSF1R/CSF2RA/CSF3/CTF1/CX3CL1/CXCL1/CXCL10/CXCL11/CXCL12/CXCL16/CXCL2/CXCL3/CXCL5/CXCL6/CXCL8/CXCL9/CXCR4/CXCR5/EDA/EGF/EGFR/EPOR/FAS/FLT3LG/GHR/IFNAR1/IFNAR2/IFNB1/IFNE/IFNGR1/IFNGR2/IFNL1/IFNL2/IFNL3/IFNLR1/IL10RA/IL11/IL11RA/IL12A/IL12RB2/IL13RA1/IL15/IL15RA/IL17RA/IL17RB/IL18/IL18R1/…
Kent_24h-VIC_24h	REACTOME_PLASMA_LIPOPROTEIN_REMODELING	-0.814501	13	-0.238298	ANGPTL4/ANGPTL8/APOE/FURIN/LCAT/LIPG/LMF1/LMF2/MBTPS1/MBTPS2/PCSK5/PCSK6/PLTP	0.415358	-0.381577	0.888651	-0.0311902	0.916804	REACTOME_PLASMA_LIPOPROTEIN_REMODELING	0.888651	Kent_24h-VIC_24h	ANGPTL4/ANGPTL8/APOE/FURIN/LCAT/LIPG/LMF1/LMF2/MBTPS1/MBTPS2/PCSK5/PCSK6/PLTP
Kent_24h-VIC_24h	REACTOME_SODIUM_COUPLED_SULPHATE_DI_AND_TRI_CARBOXYLATE_TRANSPORTERS	0.795329	2	0.484404	SLC13A3/SLC13A5	0.426422	0.37016	0.888831	-0.0311902	0.916804	REACTOME_SODIUM_COUPLED_SULPHATE_DI_AND_TRI_CARBOXYLATE_TRANSPORTERS	0.888831	Kent_24h-VIC_24h	SLC13A3/SLC13A5
Kent_24h-VIC_24h	REACTOME_BIOSYNTHESIS_OF_MARESINS	0.602102	3	0.287512	ALOX5/CYP2D6/EPHX2	0.547106	0.261928	0.924681	-0.0311902	0.916804	REACTOME_BIOSYNTHESIS_OF_MARESINS	0.924681	Kent_24h-VIC_24h	ALOX5/CYP2D6/EPHX2
Kent_24h-VIC_24h	REACTOME_INTERLEUKIN_4_AND_INTERLEUKIN_13_SIGNALING	-0.564791	72	-0.0922139	AKT1/ALOX5/ANXA1/BCL2/BCL2L1/BCL6/BIRC5/CCL2/CCL22/CCND1/CDKN1A/CEBPD/CXCL8/FGF2/FN1/FOS/FOXO1/FOXO3/FSCN1/GATA3/HIF1A/HMOX1/HSP90AA1/HSP90B1/HSPA8/ICAM1/IL12A/IL13RA1/IL18/IL1A/IL1B/IL23A/IL4R/IL6/IL6R/ITGAM/ITGB1/JAK1/JAK2/JUNB/LAMA5/LCN2/LIF/MAOA/MCL1/MMP1/MUC1/MYC/PIK3R1/PIM1/POU2F1/PTGS2/RHOU/RORA/RORC/SOCS1/SOCS3/SOCS5/STAT1/STAT3/STAT6/TGFB1/TIMP1/TNF/TNFRSF1B/TP53/TWIST1/TYK2/VCAM1/VEGFA/…	0.572216	-0.24244	0.936978	-0.0311902	0.916804	REACTOME_INTERLEUKIN_4_AND_INTERLEUKIN_13_SIGNALING	0.936978	Kent_24h-VIC_24h	AKT1/ALOX5/ANXA1/BCL2/BCL2L1/BCL6/BIRC5/CCL2/CCL22/CCND1/CDKN1A/CEBPD/CXCL8/FGF2/FN1/FOS/FOXO1/FOXO3/FSCN1/GATA3/HIF1A/HMOX1/HSP90AA1/HSP90B1/HSPA8/ICAM1/IL12A/IL13RA1/IL18/IL1A/IL1B/IL23A/IL4R/IL6/IL6R/ITGAM/ITGB1/JAK1/JAK2/JUNB/LAMA5/LCN2/LIF/MAOA/MCL1/MMP1/MUC1/MYC/PIK3R1/PIM1/POU2F1/PTGS2/RHOU/RORA/RORC/SOCS1/SOCS3/SOCS5/STAT1/STAT3/STAT6/TGFB1/TIMP1/TNF/TNFRSF1B/TP53/TWIST1/TYK2/VCAM1/VEGFA/…
Kent_24h-VIC_24h	REACTOME_THYROXINE_BIOSYNTHESIS	0.539694	3	0.254479	DIO3/DUOX1/SLC5A5	0.589408	0.229584	0.947309	-0.0311902	0.916804	REACTOME_THYROXINE_BIOSYNTHESIS	0.947309	Kent_24h-VIC_24h	DIO3/DUOX1/SLC5A5
Kent_24h-VIC_24h	BIOCARTA_INFLAM_PATHWAY	-0.53744	17	-0.150694	CSF1/CSF3/CXCL8/HLA-DRA/HLA-DRB1/HLA-DRB5/IFNB1/IL11/IL15/IL1A/IL6/IL7/PDGFA/TGFB1/TGFB2/TGFB3/TNF	0.590964	-0.228439	0.947309	-0.0311902	0.916804	BIOCARTA_INFLAM_PATHWAY	0.947309	Kent_24h-VIC_24h	CSF1/CSF3/CXCL8/HLA-DRA/HLA-DRB1/HLA-DRB5/IFNB1/IL11/IL15/IL1A/IL6/IL7/PDGFA/TGFB1/TGFB2/TGFB3/TNF
Kent_24h-VIC_24h	BIOCARTA_THELPER_PATHWAY	0.519066	1	0.444692	ICAM1	0.603715	0.219168	0.947869	-0.0311902	0.916804	BIOCARTA_THELPER_PATHWAY	0.947869	Kent_24h-VIC_24h	ICAM1
Kent_24h-VIC_24h	BIOCARTA_NO2IL12_PATHWAY	0.48352	3	0.224745	IL12RB2/JAK2/TYK2	0.628727	0.201538	0.960853	-0.0311902	0.916804	BIOCARTA_NO2IL12_PATHWAY	0.960853	Kent_24h-VIC_24h	IL12RB2/JAK2/TYK2
Kent_24h-VIC_24h	REACTOME_INTERLEUKIN_35_SIGNALLING	-0.385229	10	-0.142875	CANX/IL12A/IL12RB2/IL27RA/IL6ST/JAK1/JAK2/STAT1/STAT3/TYK2	0.700068	-0.15486	0.97585	-0.0311902	0.916804	REACTOME_INTERLEUKIN_35_SIGNALLING	0.97585	Kent_24h-VIC_24h	CANX/IL12A/IL12RB2/IL27RA/IL6ST/JAK1/JAK2/STAT1/STAT3/TYK2
Kent_24h-VIC_24h	REACTOME_GPCR_LIGAND_BINDING	0.296083	153	-0.00924484	ACKR2/ACKR3/ACKR4/ADGRE5/ADM/ADM2/ADORA1/ADORA2B/ADRA1B/ADRA2A/ADRA2C/ADRB1/ADRB2/AGT/ANXA1/APP/AVPR1A/BDKRB2/C3/C5/C5AR1/CALCRL/CASR/CCL2/CCL20/CCL22/CCL28/CCL5/CCR1/CCR4/CD55/CHRM3/CNR1/CRHR1/CX3CL1/CXCL1/CXCL10/CXCL11/CXCL12/CXCL16/CXCL2/CXCL3/CXCL5/CXCL6/CXCL8/CXCL9/CXCR4/CXCR5/ECE1/EDN1/F2R/F2RL1/FFAR2/FFAR4/FZD1/FZD2/FZD3/FZD4/FZD5/FZD6/FZD7/FZD8/GABBR1/GLP1R/GLP2R/GNAS/GNB1/GNB2/GNB4/GNB5/…	0.767167	0.11511	0.97585	-0.0311902	0.916804	REACTOME_GPCR_LIGAND_BINDING	0.97585	Kent_24h-VIC_24h	ACKR2/ACKR3/ACKR4/ADGRE5/ADM/ADM2/ADORA1/ADORA2B/ADRA1B/ADRA2A/ADRA2C/ADRB1/ADRB2/AGT/ANXA1/APP/AVPR1A/BDKRB2/C3/C5/C5AR1/CALCRL/CASR/CCL2/CCL20/CCL22/CCL28/CCL5/CCR1/CCR4/CD55/CHRM3/CNR1/CRHR1/CX3CL1/CXCL1/CXCL10/CXCL11/CXCL12/CXCL16/CXCL2/CXCL3/CXCL5/CXCL6/CXCL8/CXCL9/CXCR4/CXCR5/ECE1/EDN1/F2R/F2RL1/FFAR2/FFAR4/FZD1/FZD2/FZD3/FZD4/FZD5/FZD6/FZD7/FZD8/GABBR1/GLP1R/GLP2R/GNAS/GNB1/GNB2/GNB4/GNB5/…
Kent_24h-VIC_24h	BIOCARTA_DC_PATHWAY	-0.234949	4	-0.138891	ANPEP/CD40/CD7/IFNB1	0.814248	-0.0892431	0.983428	-0.0311902	0.916804	BIOCARTA_DC_PATHWAY	0.983428	Kent_24h-VIC_24h	ANPEP/CD40/CD7/IFNB1
Kent_24h-VIC_24h	KEGG_LINOLEIC_ACID_METABOLISM	-0.177758	7	-0.0927869	AKR1B10/CYP2C18/CYP2J2/CYP3A5/PLA2G12A/PLA2G4A/PLA2G6	0.858913	-0.0660508	0.992008	-0.0311902	0.916804	KEGG_LINOLEIC_ACID_METABOLISM	0.992008	Kent_24h-VIC_24h	AKR1B10/CYP2C18/CYP2J2/CYP3A5/PLA2G12A/PLA2G4A/PLA2G6
IC19_10h-VIC_10h	REACTOME_CHEMOKINE_RECEPTORS_BIND_CHEMOKINES	6.93409	26	0.853715	ACKR2/ACKR3/ACKR4/CCL17/CCL2/CCL20/CCL22/CCL28/CCL5/CCR1/CCR9/CX3CL1/CXCL1/CXCL10/CXCL11/CXCL12/CXCL13/CXCL16/CXCL2/CXCL3/CXCL5/CXCL6/CXCL8/CXCL9/CXCR4/CXCR5	4.08848e-12	11.3884	5.63617e-09	-0.0259277	0.64685	REACTOME_CHEMOKINE_RECEPTORS_BIND_CHEMOKINES	5.63617e-09	IC19_10h-VIC_10h	ACKR2/ACKR3/ACKR4/CCL17/CCL2/CCL20/CCL22/CCL28/CCL5/CCR1/CCR9/CX3CL1/CXCL1/CXCL10/CXCL11/CXCL12/CXCL13/CXCL16/CXCL2/CXCL3/CXCL5/CXCL6/CXCL8/CXCL9/CXCR4/CXCR5
IC19_10h-VIC_10h	REACTOME_INTERLEUKIN_10_SIGNALING	6.9086	33	0.751995	CCL2/CCL20/CCL22/CCL5/CCR1/CSF1/CSF2/CSF3/CXCL1/CXCL10/CXCL2/CXCL8/ICAM1/IL10RA/IL10RB/IL12A/IL18/IL1A/IL1B/IL1R1/IL1R2/IL1RN/IL6/JAK1/LIF/PTAFR/PTGS2/STAT3/TIMP1/TNF/TNFRSF1A/TNFRSF1B/TYK2	4.89463e-12	11.3103	5.63617e-09	-0.0259277	0.64685	REACTOME_INTERLEUKIN_10_SIGNALING	5.63617e-09	IC19_10h-VIC_10h	CCL2/CCL20/CCL22/CCL5/CCR1/CSF1/CSF2/CSF3/CXCL1/CXCL10/CXCL2/CXCL8/ICAM1/IL10RA/IL10RB/IL12A/IL18/IL1A/IL1B/IL1R1/IL1R2/IL1RN/IL6/JAK1/LIF/PTAFR/PTGS2/STAT3/TIMP1/TNF/TNFRSF1A/TNFRSF1B/TYK2
IC19_10h-VIC_10h	KEGG_CYTOKINE_CYTOKINE_RECEPTOR_INTERACTION	6.4133	138	0.327211	ACVR1/ACVR1B/ACVR2A/ACVR2B/BMP2/BMPR1A/BMPR1B/BMPR2/CCL17/CCL2/CCL20/CCL22/CCL28/CCL5/CCR1/CCR9/CD27/CD40/CLCF1/CNTF/CRLF2/CSF1/CSF1R/CSF2/CSF2RA/CSF3/CTF1/CX3CL1/CXCL1/CXCL10/CXCL11/CXCL12/CXCL13/CXCL16/CXCL2/CXCL3/CXCL5/CXCL6/CXCL8/CXCL9/CXCR4/CXCR5/EDA/EGF/EGFR/EPOR/FAS/FLT3LG/GHR/IFNAR1/IFNAR2/IFNB1/IFNE/IFNGR1/IFNGR2/IFNL1/IFNL2/IFNL3/IFNLR1/IL10RA/IL10RB/IL11/IL11RA/IL12A/IL12RB2/IL13RA1/IL…	1.42402e-10	9.84649	1.09317e-07	-0.0259277	0.64685	KEGG_CYTOKINE_CYTOKINE_RECEPTOR_INTERACTION	1.09317e-07	IC19_10h-VIC_10h	ACVR1/ACVR1B/ACVR2A/ACVR2B/BMP2/BMPR1A/BMPR1B/BMPR2/CCL17/CCL2/CCL20/CCL22/CCL28/CCL5/CCR1/CCR9/CD27/CD40/CLCF1/CNTF/CRLF2/CSF1/CSF1R/CSF2/CSF2RA/CSF3/CTF1/CX3CL1/CXCL1/CXCL10/CXCL11/CXCL12/CXCL13/CXCL16/CXCL2/CXCL3/CXCL5/CXCL6/CXCL8/CXCL9/CXCR4/CXCR5/EDA/EGF/EGFR/EPOR/FAS/FLT3LG/GHR/IFNAR1/IFNAR2/IFNB1/IFNE/IFNGR1/IFNGR2/IFNL1/IFNL2/IFNL3/IFNLR1/IL10RA/IL10RB/IL11/IL11RA/IL12A/IL12RB2/IL13RA1/IL…
IC19_10h-VIC_10h	REACTOME_DEFECTIVE_F9_ACTIVATION	6.02882	3	2.22559	F11/GP1BA/GP5	1.65164e-09	8.78208	9.50934e-07	-0.0259277	0.64685	REACTOME_DEFECTIVE_F9_ACTIVATION	9.50934e-07	IC19_10h-VIC_10h	F11/GP1BA/GP5
IC19_10h-VIC_10h	REACTOME_CYTOKINE_SIGNALING_IN_IMMUNE_SYSTEM	5.93971	565	0.135711	AAAS/ABCE1/ABL2/ADAM17/ADAR/AGER/AIP/AKT1/AKT2/AKT3/ALOX5/ANXA1/ANXA2/APP/ARF1/ARIH1/ATF1/ATF2/B2M/BATF/BCL2/BCL2L1/BCL2L11/BCL6/BIRC2/BIRC3/BIRC5/BLNK/BOLA2/BRWD1/BST2/BTRC/CAMK2D/CAMK2G/CANX/CAPZA1/CASP1/CASP3/CBL/CCL2/CCL20/CCL22/CCL5/CCND1/CCR1/CD27/CD40/CD44/CDC42/CDKN1A/CDKN1B/CEBPD/CFL1/CHUK/CIITA/CISH/CLCF1/CNN2/CNTF/CREB1/CRK/CRKL/CRLF1/CRLF2/CSF1/CSF1R/CSF2/CSF2RA/CSF3/CSK/CTF1/CUL1/CUL…	2.85527e-09	8.54435	1.31514e-06	-0.0259277	0.64685	REACTOME_CYTOKINE_SIGNALING_IN_IMMUNE_SYSTEM	1.31514e-06	IC19_10h-VIC_10h	AAAS/ABCE1/ABL2/ADAM17/ADAR/AGER/AIP/AKT1/AKT2/AKT3/ALOX5/ANXA1/ANXA2/APP/ARF1/ARIH1/ATF1/ATF2/B2M/BATF/BCL2/BCL2L1/BCL2L11/BCL6/BIRC2/BIRC3/BIRC5/BLNK/BOLA2/BRWD1/BST2/BTRC/CAMK2D/CAMK2G/CANX/CAPZA1/CASP1/CASP3/CBL/CCL2/CCL20/CCL22/CCL5/CCND1/CCR1/CD27/CD40/CD44/CDC42/CDKN1A/CDKN1B/CEBPD/CFL1/CHUK/CIITA/CISH/CLCF1/CNN2/CNTF/CREB1/CRK/CRKL/CRLF1/CRLF2/CSF1/CSF1R/CSF2/CSF2RA/CSF3/CSK/CTF1/CUL1/CUL…
IC19_10h-VIC_10h	NABA_SECRETED_FACTORS	4.91751	151	0.232929	ANGPT2/ANGPT4/ANGPTL4/ANGPTL6/AREG/BDNF/BMP2/BMP3/BMP4/BMP6/BMP8A/BMP8B/BTC/C1QTNF9B/CBLN3/CCBE1/CCL17/CCL2/CCL20/CCL22/CCL28/CCL5/CLCF1/CNTF/CRLF1/CRLF3/CSF1/CSF2/CSF3/CTF1/CX3CL1/CXCL1/CXCL10/CXCL11/CXCL12/CXCL13/CXCL2/CXCL3/CXCL5/CXCL6/CXCL8/CXCL9/EDA/EGF/EGFL7/EREG/FGF1/FGF11/FGF12/FGF18/FGF19/FGF2/FGF22/FGF5/FGF9/FGFBP1/FGFBP3/FLT3LG/FST/FSTL1/FSTL3/GDF11/GDF15/GDF9/HBEGF/HCFC1/HCFC2/IFNB1/I…	8.76537e-07	6.05723	0.000336444	-0.0259277	0.64685	NABA_SECRETED_FACTORS	0.000336444	IC19_10h-VIC_10h	ANGPT2/ANGPT4/ANGPTL4/ANGPTL6/AREG/BDNF/BMP2/BMP3/BMP4/BMP6/BMP8A/BMP8B/BTC/C1QTNF9B/CBLN3/CCBE1/CCL17/CCL2/CCL20/CCL22/CCL28/CCL5/CLCF1/CNTF/CRLF1/CRLF3/CSF1/CSF2/CSF3/CTF1/CX3CL1/CXCL1/CXCL10/CXCL11/CXCL12/CXCL13/CXCL2/CXCL3/CXCL5/CXCL6/CXCL8/CXCL9/EDA/EGF/EGFL7/EREG/FGF1/FGF11/FGF12/FGF18/FGF19/FGF2/FGF22/FGF5/FGF9/FGFBP1/FGFBP3/FLT3LG/FST/FSTL1/FSTL3/GDF11/GDF15/GDF9/HBEGF/HCFC1/HCFC2/IFNB1/I…
IC19_10h-VIC_10h	BIOCARTA_THELPER_PATHWAY	4.75009	3	1.74803	CD247/ICAM1/ITGB2	2.0333e-06	5.6918	0.000668955	-0.0259277	0.64685	BIOCARTA_THELPER_PATHWAY	0.000668955	IC19_10h-VIC_10h	CD247/ICAM1/ITGB2
IC19_10h-VIC_10h	REACTOME_PEPTIDE_LIGAND_BINDING_RECEPTORS	4.31581	79	0.288161	ACKR2/ACKR3/ACKR4/AGT/AGTR2/ANXA1/APLN/APP/AVPR1A/AVPR1B/BDKRB2/C3/C5/C5AR1/C5AR2/CCL17/CCL2/CCL20/CCL22/CCL28/CCL5/CCR1/CCR9/CX3CL1/CXCL1/CXCL10/CXCL11/CXCL12/CXCL13/CXCL16/CXCL2/CXCL3/CXCL5/CXCL6/CXCL8/CXCL9/CXCR4/CXCR5/ECE1/EDN1/EDN2/EDNRA/F2R/F2RL1/GAL/GALR2/GPER1/GPR37/GPR37L1/GRPR/HCRTR1/HEBP1/MC1R/MLNR/NLN/NMB/NMU/NMUR2/NPB/NPBWR1/NPFFR1/NPFFR2/NPW/NPY1R/NPY4R/NPY5R/OPRK1/OXTR/PMCH/PSAP/QR…	1.59021e-05	4.79854	0.00457783	-0.0259277	0.64685	REACTOME_PEPTIDE_LIGAND_BINDING_RECEPTORS	0.00457783	IC19_10h-VIC_10h	ACKR2/ACKR3/ACKR4/AGT/AGTR2/ANXA1/APLN/APP/AVPR1A/AVPR1B/BDKRB2/C3/C5/C5AR1/C5AR2/CCL17/CCL2/CCL20/CCL22/CCL28/CCL5/CCR1/CCR9/CX3CL1/CXCL1/CXCL10/CXCL11/CXCL12/CXCL13/CXCL16/CXCL2/CXCL3/CXCL5/CXCL6/CXCL8/CXCL9/CXCR4/CXCR5/ECE1/EDN1/EDN2/EDNRA/F2R/F2RL1/GAL/GALR2/GPER1/GPR37/GPR37L1/GRPR/HCRTR1/HEBP1/MC1R/MLNR/NLN/NMB/NMU/NMUR2/NPB/NPBWR1/NPFFR1/NPFFR2/NPW/NPY1R/NPY4R/NPY5R/OPRK1/OXTR/PMCH/PSAP/QR…
IC19_10h-VIC_10h	BIOCARTA_GRANULOCYTES_PATHWAY	4.13563	10	0.820023	C5/CSF3/CXCL8/ICAM1/ICAM2/IL1A/ITGAM/ITGB2/SELL/TNF	3.53981e-05	4.45102	0.00725205	-0.0259277	0.64685	BIOCARTA_GRANULOCYTES_PATHWAY	0.00725205	IC19_10h-VIC_10h	C5/CSF3/CXCL8/ICAM1/ICAM2/IL1A/ITGAM/ITGB2/SELL/TNF
IC19_10h-VIC_10h	REACTOME_CLASS_A_1_RHODOPSIN_LIKE_RECEPTORS	4.12508	130	0.208098	ACKR2/ACKR3/ACKR4/ADORA1/ADORA2B/ADRA1B/ADRA2A/ADRA2B/ADRA2C/ADRB1/ADRB2/AGT/AGTR2/ANXA1/APLN/APP/AVPR1A/AVPR1B/BDKRB2/C3/C5/C5AR1/C5AR2/CCL17/CCL2/CCL20/CCL22/CCL28/CCL5/CCR1/CCR9/CHRM1/CHRM3/CX3CL1/CXCL1/CXCL10/CXCL11/CXCL12/CXCL13/CXCL16/CXCL2/CXCL3/CXCL5/CXCL6/CXCL8/CXCL9/CXCR4/CXCR5/DRD4/ECE1/EDN1/EDN2/EDNRA/F2R/F2RL1/FFAR4/GAL/GALR2/GPBAR1/GPER1/GPR132/GPR143/GPR35/GPR37/GPR37L1/GPR39/GPR68…	3.70612e-05	4.43108	0.00725205	-0.0259277	0.64685	REACTOME_CLASS_A_1_RHODOPSIN_LIKE_RECEPTORS	0.00725205	IC19_10h-VIC_10h	ACKR2/ACKR3/ACKR4/ADORA1/ADORA2B/ADRA1B/ADRA2A/ADRA2B/ADRA2C/ADRB1/ADRB2/AGT/AGTR2/ANXA1/APLN/APP/AVPR1A/AVPR1B/BDKRB2/C3/C5/C5AR1/C5AR2/CCL17/CCL2/CCL20/CCL22/CCL28/CCL5/CCR1/CCR9/CHRM1/CHRM3/CX3CL1/CXCL1/CXCL10/CXCL11/CXCL12/CXCL13/CXCL16/CXCL2/CXCL3/CXCL5/CXCL6/CXCL8/CXCL9/CXCR4/CXCR5/DRD4/ECE1/EDN1/EDN2/EDNRA/F2R/F2RL1/FFAR4/GAL/GALR2/GPBAR1/GPER1/GPR132/GPR143/GPR35/GPR37/GPR37L1/GPR39/GPR68…
IC19_10h-VIC_10h	BIOCARTA_RECK_PATHWAY	-4.09087	7	-1.02609	HRAS/MMP14/RECK/TIMP1/TIMP2/TIMP3/TIMP4	4.29763e-05	-4.36677	0.00746728	-0.0259277	0.64685	BIOCARTA_RECK_PATHWAY	0.00746728	IC19_10h-VIC_10h	HRAS/MMP14/RECK/TIMP1/TIMP2/TIMP3/TIMP4
IC19_10h-VIC_10h	BIOCARTA_INFLAM_PATHWAY	4.07816	18	0.595844	CSF1/CSF2/CSF3/CXCL8/HLA-DRA/HLA-DRB1/HLA-DRB5/IFNB1/IL11/IL15/IL1A/IL6/IL7/PDGFA/TGFB1/TGFB2/TGFB3/TNF	4.53938e-05	4.343	0.00746728	-0.0259277	0.64685	BIOCARTA_INFLAM_PATHWAY	0.00746728	IC19_10h-VIC_10h	CSF1/CSF2/CSF3/CXCL8/HLA-DRA/HLA-DRB1/HLA-DRB5/IFNB1/IL11/IL15/IL1A/IL6/IL7/PDGFA/TGFB1/TGFB2/TGFB3/TNF
IC19_10h-VIC_10h	REACTOME_RELAXIN_RECEPTORS	3.97342	1	2.54428	RLN2	7.08466e-05	4.14968	0.0101975	-0.0259277	0.64685	REACTOME_RELAXIN_RECEPTORS	0.0101975	IC19_10h-VIC_10h	RLN2
IC19_10h-VIC_10h	BIOCARTA_NO2IL12_PATHWAY	3.89003	4	1.2322	CD247/IL12RB2/JAK2/TYK2	0.000100233	3.99899	0.0135786	-0.0259277	0.64685	BIOCARTA_NO2IL12_PATHWAY	0.0135786	IC19_10h-VIC_10h	CD247/IL12RB2/JAK2/TYK2
IC19_10h-VIC_10h	REACTOME_INTERFERON_SIGNALING	3.81912	175	0.160817	AAAS/ABCE1/ADAR/ARIH1/B2M/BST2/CAMK2D/CAMK2G/CD44/CIITA/DDX58/EGR1/EIF2AK2/EIF4A1/EIF4A2/EIF4A3/EIF4E/EIF4E2/EIF4E3/EIF4G1/EIF4G2/EIF4G3/FLNA/FLNB/GBP1/GBP2/GBP3/GBP4/GBP5/GBP6/HERC5/HLA-A/HLA-B/HLA-C/HLA-DPA1/HLA-DPB1/HLA-DQA1/HLA-DQA2/HLA-DQB1/HLA-DRA/HLA-DRB1/HLA-DRB5/HLA-E/HLA-F/ICAM1/IFI27/IFI35/IFI6/IFIT1/IFIT2/IFIT3/IFIT5/IFITM1/IFITM2/IFITM3/IFNAR1/IFNAR2/IFNB1/IFNGR1/IFNGR2/IP6K2/IRF1/IR…	0.00013393	3.87312	0.0164927	-0.0259277	0.64685	REACTOME_INTERFERON_SIGNALING	0.0164927	IC19_10h-VIC_10h	AAAS/ABCE1/ADAR/ARIH1/B2M/BST2/CAMK2D/CAMK2G/CD44/CIITA/DDX58/EGR1/EIF2AK2/EIF4A1/EIF4A2/EIF4A3/EIF4E/EIF4E2/EIF4E3/EIF4G1/EIF4G2/EIF4G3/FLNA/FLNB/GBP1/GBP2/GBP3/GBP4/GBP5/GBP6/HERC5/HLA-A/HLA-B/HLA-C/HLA-DPA1/HLA-DPB1/HLA-DQA1/HLA-DQA2/HLA-DQB1/HLA-DRA/HLA-DRB1/HLA-DRB5/HLA-E/HLA-F/ICAM1/IFI27/IFI35/IFI6/IFIT1/IFIT2/IFIT3/IFIT5/IFITM1/IFITM2/IFITM3/IFNAR1/IFNAR2/IFNB1/IFNGR1/IFNGR2/IP6K2/IRF1/IR…
IC19_10h-VIC_10h	REACTOME_ION_CHANNEL_TRANSPORT	-3.80191	132	-0.239979	ANO1/ANO10/ANO4/ANO5/ANO6/ANO7/ANO8/ANO9/ASIC1/ASIC3/ASPH/ATP10A/ATP10B/ATP10D/ATP11A/ATP11B/ATP11C/ATP12A/ATP13A1/ATP13A2/ATP13A4/ATP1A1/ATP1A3/ATP1B1/ATP1B3/ATP2A1/ATP2A2/ATP2A3/ATP2B1/ATP2B4/ATP2C1/ATP2C2/ATP6AP1/ATP6V0A1/ATP6V0A2/ATP6V0A4/ATP6V0B/ATP6V0D1/ATP6V0E1/ATP6V0E2/ATP6V1A/ATP6V1B2/ATP6V1C1/ATP6V1C2/ATP6V1D/ATP6V1E1/ATP6V1E2/ATP6V1F/ATP6V1G1/ATP6V1G2/ATP6V1H/ATP7A/ATP7B/ATP8A1/ATP8B1/…	0.000143587	-3.84289	0.0164927	-0.0259277	0.64685	REACTOME_ION_CHANNEL_TRANSPORT	0.0164927	IC19_10h-VIC_10h	ANO1/ANO10/ANO4/ANO5/ANO6/ANO7/ANO8/ANO9/ASIC1/ASIC3/ASPH/ATP10A/ATP10B/ATP10D/ATP11A/ATP11B/ATP11C/ATP12A/ATP13A1/ATP13A2/ATP13A4/ATP1A1/ATP1A3/ATP1B1/ATP1B3/ATP2A1/ATP2A2/ATP2A3/ATP2B1/ATP2B4/ATP2C1/ATP2C2/ATP6AP1/ATP6V0A1/ATP6V0A2/ATP6V0A4/ATP6V0B/ATP6V0D1/ATP6V0E1/ATP6V0E2/ATP6V1A/ATP6V1B2/ATP6V1C1/ATP6V1C2/ATP6V1D/ATP6V1E1/ATP6V1E2/ATP6V1F/ATP6V1G1/ATP6V1G2/ATP6V1H/ATP7A/ATP7B/ATP8A1/ATP8B1/…
IC19_10h-VIC_10h	REACTOME_PLASMA_LIPOPROTEIN_REMODELING	-3.79952	15	-0.660508	ANGPTL4/ANGPTL8/APOE/APOF/CIDEC/FURIN/LCAT/LIPG/LMF1/LMF2/MBTPS1/MBTPS2/PCSK5/PCSK6/PLTP	0.000144977	-3.8387	0.0164927	-0.0259277	0.64685	REACTOME_PLASMA_LIPOPROTEIN_REMODELING	0.0164927	IC19_10h-VIC_10h	ANGPTL4/ANGPTL8/APOE/APOF/CIDEC/FURIN/LCAT/LIPG/LMF1/LMF2/MBTPS1/MBTPS2/PCSK5/PCSK6/PLTP
IC19_10h-VIC_10h	REACTOME_INTERLEUKIN_35_SIGNALLING	3.79043	10	0.749411	CANX/IL12A/IL12RB2/IL27RA/IL6ST/JAK1/JAK2/STAT1/STAT3/TYK2	0.00015039	3.82278	0.0164927	-0.0259277	0.64685	REACTOME_INTERLEUKIN_35_SIGNALLING	0.0164927	IC19_10h-VIC_10h	CANX/IL12A/IL12RB2/IL27RA/IL6ST/JAK1/JAK2/STAT1/STAT3/TYK2
IC19_10h-VIC_10h	REACTOME_INTERLEUKIN_4_AND_INTERLEUKIN_13_SIGNALING	3.57376	78	0.235819	AKT1/ALOX5/ANXA1/BATF/BCL2/BCL2L1/BCL6/BIRC5/CCL2/CCL22/CCND1/CDKN1A/CEBPD/CXCL8/FGF2/FN1/FOS/FOXO1/FOXO3/FSCN1/GATA3/HIF1A/HMOX1/HSP90AA1/HSP90B1/HSPA8/ICAM1/IL12A/IL13RA1/IL18/IL1A/IL1B/IL23A/IL4R/IL6/IL6R/ITGAM/ITGAX/ITGB1/ITGB2/JAK1/JAK2/JAK3/JUNB/LAMA5/LCN2/LIF/MAOA/MCL1/MMP1/MUC1/MYC/PIK3R1/PIM1/POU2F1/PTGS2/RHOU/RORA/RORC/SAA1/SOCS1/SOCS3/SOCS5/SOX2/STAT1/STAT3/STAT6/TGFB1/TIMP1/TNF/TNFRSF…	0.000351898	3.45358	0.0324168	-0.0259277	0.64685	REACTOME_INTERLEUKIN_4_AND_INTERLEUKIN_13_SIGNALING	0.0324168	IC19_10h-VIC_10h	AKT1/ALOX5/ANXA1/BATF/BCL2/BCL2L1/BCL6/BIRC5/CCL2/CCL22/CCND1/CDKN1A/CEBPD/CXCL8/FGF2/FN1/FOS/FOXO1/FOXO3/FSCN1/GATA3/HIF1A/HMOX1/HSP90AA1/HSP90B1/HSPA8/ICAM1/IL12A/IL13RA1/IL18/IL1A/IL1B/IL23A/IL4R/IL6/IL6R/ITGAM/ITGAX/ITGB1/ITGB2/JAK1/JAK2/JAK3/JUNB/LAMA5/LCN2/LIF/MAOA/MCL1/MMP1/MUC1/MYC/PIK3R1/PIM1/POU2F1/PTGS2/RHOU/RORA/RORC/SAA1/SOCS1/SOCS3/SOCS5/SOX2/STAT1/STAT3/STAT6/TGFB1/TIMP1/TNF/TNFRSF…
IC19_10h-VIC_10h	KEGG_CYTOSOLIC_DNA_SENSING_PATHWAY	3.12389	38	0.301871	ADAR/CASP1/CCL5/CHUK/CXCL10/DDX58/IFNB1/IKBKB/IKBKE/IKBKG/IL18/IL1B/IL33/IL6/IRF3/IRF7/MAVS/NFKB1/NFKBIA/NFKBIB/POLR1C/POLR1D/POLR3A/POLR3B/POLR3C/POLR3D/POLR3F/POLR3G/POLR3GL/POLR3H/POLR3K/PYCARD/RELA/RIPK1/RIPK3/STING1/TBK1/ZBP1	0.00178478	2.74842	0.111091	-0.0259277	0.64685	KEGG_CYTOSOLIC_DNA_SENSING_PATHWAY	0.111091	IC19_10h-VIC_10h	ADAR/CASP1/CCL5/CHUK/CXCL10/DDX58/IFNB1/IKBKB/IKBKE/IKBKG/IL18/IL1B/IL33/IL6/IRF3/IRF7/MAVS/NFKB1/NFKBIA/NFKBIB/POLR1C/POLR1D/POLR3A/POLR3B/POLR3C/POLR3D/POLR3F/POLR3G/POLR3GL/POLR3H/POLR3K/PYCARD/RELA/RIPK1/RIPK3/STING1/TBK1/ZBP1
IC19_10h-VIC_10h	KEGG_DRUG_METABOLISM_CYTOCHROME_P450	-3.06921	42	-0.332269	ADH5/ADH6/ALDH1A3/ALDH3A1/ALDH3B1/ALDH3B2/AOX1/CYP2A6/CYP2B6/CYP2C18/CYP2C19/CYP2C9/CYP2D6/CYP2E1/CYP3A5/FMO4/FMO5/GSTA1/GSTA4/GSTK1/GSTM1/GSTM2/GSTM3/GSTM4/GSTO1/GSTO2/GSTP1/GSTZ1/MAOA/MAOB/MGST1/MGST2/MGST3/UGT1A1/UGT1A10/UGT1A4/UGT1A5/UGT1A6/UGT1A7/UGT2A3/UGT2B15/UGT2B7	0.00214624	-2.66832	0.130073	-0.0259277	0.64685	KEGG_DRUG_METABOLISM_CYTOCHROME_P450	0.130073	IC19_10h-VIC_10h	ADH5/ADH6/ALDH1A3/ALDH3A1/ALDH3B1/ALDH3B2/AOX1/CYP2A6/CYP2B6/CYP2C18/CYP2C19/CYP2C9/CYP2D6/CYP2E1/CYP3A5/FMO4/FMO5/GSTA1/GSTA4/GSTK1/GSTM1/GSTM2/GSTM3/GSTM4/GSTO1/GSTO2/GSTP1/GSTZ1/MAOA/MAOB/MGST1/MGST2/MGST3/UGT1A1/UGT1A10/UGT1A4/UGT1A5/UGT1A6/UGT1A7/UGT2A3/UGT2B15/UGT2B7
IC19_10h-VIC_10h	BIOCARTA_TCAPOPTOSIS_PATHWAY	3.05738	2	1.37249	CD247/FAS	0.0022328	2.65115	0.131849	-0.0259277	0.64685	BIOCARTA_TCAPOPTOSIS_PATHWAY	0.131849	IC19_10h-VIC_10h	CD247/FAS
IC19_10h-VIC_10h	BIOCARTA_DC_PATHWAY	2.93428	7	0.691464	ANPEP/CD40/CD5/CD7/CSF2/IFNB1/ITGAX	0.0033432	2.47584	0.185536	-0.0259277	0.64685	BIOCARTA_DC_PATHWAY	0.185536	IC19_10h-VIC_10h	ANPEP/CD40/CD5/CD7/CSF2/IFNB1/ITGAX
IC19_10h-VIC_10h	BIOCARTA_TH1TH2_PATHWAY	2.72659	12	0.483207	CD40/HLA-DRA/HLA-DRB1/HLA-DRB5/IFNGR1/IFNGR2/IL12A/IL12RB2/IL18/IL18R1/IL4R/NR1I2	0.00639919	2.19388	0.276032	-0.0259277	0.64685	BIOCARTA_TH1TH2_PATHWAY	0.276032	IC19_10h-VIC_10h	CD40/HLA-DRA/HLA-DRB1/HLA-DRB5/IFNGR1/IFNGR2/IL12A/IL12RB2/IL18/IL18R1/IL4R/NR1I2
IC19_10h-VIC_10h	REACTOME_SODIUM_COUPLED_SULPHATE_DI_AND_TRI_CARBOXYLATE_TRANSPORTERS	2.69114	3	0.979101	SLC13A3/SLC13A4/SLC13A5	0.00712091	2.14746	0.292847	-0.0259277	0.64685	REACTOME_SODIUM_COUPLED_SULPHATE_DI_AND_TRI_CARBOXYLATE_TRANSPORTERS	0.292847	IC19_10h-VIC_10h	SLC13A3/SLC13A4/SLC13A5
IC19_10h-VIC_10h	REACTOME_TNFR2_NON_CANONICAL_NF_KB_PATHWAY	2.65975	84	0.16179	BIRC2/BIRC3/BTRC/CD27/CD40/CHUK/CUL1/EDA/EDARADD/FBXW11/LTB/LTBR/MAP3K14/NFKB2/PSMA1/PSMA2/PSMA3/PSMA4/PSMA5/PSMA6/PSMA7/PSMB1/PSMB10/PSMB2/PSMB3/PSMB4/PSMB5/PSMB6/PSMB7/PSMB8/PSMB9/PSMC1/PSMC2/PSMC3/PSMC4/PSMC5/PSMC6/PSMD1/PSMD10/PSMD11/PSMD12/PSMD13/PSMD14/PSMD2/PSMD3/PSMD4/PSMD5/PSMD6/PSMD7/PSMD8/PSMD9/PSME1/PSME2/PSME3/PSME4/PSMF1/RELB/RPS27A/SEM1/SKP1/TNF/TNFRSF11A/TNFRSF11B/TNFRSF12A/TNFRSF…	0.00781993	2.1068	0.303239	-0.0259277	0.64685	REACTOME_TNFR2_NON_CANONICAL_NF_KB_PATHWAY	0.303239	IC19_10h-VIC_10h	BIRC2/BIRC3/BTRC/CD27/CD40/CHUK/CUL1/EDA/EDARADD/FBXW11/LTB/LTBR/MAP3K14/NFKB2/PSMA1/PSMA2/PSMA3/PSMA4/PSMA5/PSMA6/PSMA7/PSMB1/PSMB10/PSMB2/PSMB3/PSMB4/PSMB5/PSMB6/PSMB7/PSMB8/PSMB9/PSMC1/PSMC2/PSMC3/PSMC4/PSMC5/PSMC6/PSMD1/PSMD10/PSMD11/PSMD12/PSMD13/PSMD14/PSMD2/PSMD3/PSMD4/PSMD5/PSMD6/PSMD7/PSMD8/PSMD9/PSME1/PSME2/PSME3/PSME4/PSMF1/RELB/RPS27A/SEM1/SKP1/TNF/TNFRSF11A/TNFRSF11B/TNFRSF12A/TNFRSF…
IC19_10h-VIC_10h	KEGG_ALLOGRAFT_REJECTION	2.65602	21	0.348981	CD40/FAS/HLA-A/HLA-B/HLA-C/HLA-DMA/HLA-DMB/HLA-DOA/HLA-DOB/HLA-DPA1/HLA-DPB1/HLA-DQA1/HLA-DQA2/HLA-DQB1/HLA-DRA/HLA-DRB1/HLA-DRB5/HLA-E/HLA-F/IL12A/TNF	0.00790687	2.102	0.303239	-0.0259277	0.64685	KEGG_ALLOGRAFT_REJECTION	0.303239	IC19_10h-VIC_10h	CD40/FAS/HLA-A/HLA-B/HLA-C/HLA-DMA/HLA-DMB/HLA-DOA/HLA-DOB/HLA-DPA1/HLA-DPB1/HLA-DQA1/HLA-DQA2/HLA-DQB1/HLA-DRA/HLA-DRB1/HLA-DRB5/HLA-E/HLA-F/IL12A/TNF
IC19_10h-VIC_10h	KEGG_LINOLEIC_ACID_METABOLISM	-2.63981	12	-0.518857	AKR1B10/CYP2C18/CYP2C19/CYP2C9/CYP2E1/CYP2J2/CYP3A5/JMJD7-PLA2G4B/PLA2G10/PLA2G12A/PLA2G4A/PLA2G6	0.0082953	-2.08117	0.303239	-0.0259277	0.64685	KEGG_LINOLEIC_ACID_METABOLISM	0.303239	IC19_10h-VIC_10h	AKR1B10/CYP2C18/CYP2C19/CYP2C9/CYP2E1/CYP2J2/CYP3A5/JMJD7-PLA2G4B/PLA2G10/PLA2G12A/PLA2G4A/PLA2G6
IC19_10h-VIC_10h	REACTOME_GPCR_LIGAND_BINDING	2.53569	192	0.0924442	ACKR2/ACKR3/ACKR4/ADGRE2/ADGRE5/ADM/ADM2/ADORA1/ADORA2B/ADRA1B/ADRA2A/ADRA2B/ADRA2C/ADRB1/ADRB2/AGT/AGTR2/ANXA1/APLN/APP/AVPR1A/AVPR1B/BDKRB2/C3/C5/C5AR1/C5AR2/CALCB/CASR/CCL17/CCL2/CCL20/CCL22/CCL28/CCL5/CCR1/CCR9/CD55/CHRM1/CHRM3/CRHR1/CRHR2/CX3CL1/CXCL1/CXCL10/CXCL11/CXCL12/CXCL13/CXCL16/CXCL2/CXCL3/CXCL5/CXCL6/CXCL8/CXCL9/CXCR4/CXCR5/DRD4/ECE1/EDN1/EDN2/EDNRA/F2R/F2RL1/FFAR4/FZD1/FZD2/FZD3/FZ…	0.0112227	1.9499	0.344611	-0.0259277	0.64685	REACTOME_GPCR_LIGAND_BINDING	0.344611	IC19_10h-VIC_10h	ACKR2/ACKR3/ACKR4/ADGRE2/ADGRE5/ADM/ADM2/ADORA1/ADORA2B/ADRA1B/ADRA2A/ADRA2B/ADRA2C/ADRB1/ADRB2/AGT/AGTR2/ANXA1/APLN/APP/AVPR1A/AVPR1B/BDKRB2/C3/C5/C5AR1/C5AR2/CALCB/CASR/CCL17/CCL2/CCL20/CCL22/CCL28/CCL5/CCR1/CCR9/CD55/CHRM1/CHRM3/CRHR1/CRHR2/CX3CL1/CXCL1/CXCL10/CXCL11/CXCL12/CXCL13/CXCL16/CXCL2/CXCL3/CXCL5/CXCL6/CXCL8/CXCL9/CXCR4/CXCR5/DRD4/ECE1/EDN1/EDN2/EDNRA/F2R/F2RL1/FFAR4/FZD1/FZD2/FZD3/FZ…
IC19_10h-VIC_10h	KEGG_INTESTINAL_IMMUNE_NETWORK_FOR_IGA_PRODUCTION	2.52635	31	0.267577	CCL28/CCR9/CD40/CXCL12/CXCR4/HLA-DMA/HLA-DMB/HLA-DOA/HLA-DOB/HLA-DPA1/HLA-DPB1/HLA-DQA1/HLA-DQA2/HLA-DQB1/HLA-DRA/HLA-DRB1/HLA-DRB5/ICOSLG/IL15/IL15RA/IL6/ITGA4/ITGB7/LTBR/MADCAM1/MAP3K14/PIGR/TGFB1/TNFRSF13C/TNFSF13/TNFSF13B	0.0115256	1.93834	0.345107	-0.0259277	0.64685	KEGG_INTESTINAL_IMMUNE_NETWORK_FOR_IGA_PRODUCTION	0.345107	IC19_10h-VIC_10h	CCL28/CCR9/CD40/CXCL12/CXCR4/HLA-DMA/HLA-DMB/HLA-DOA/HLA-DOB/HLA-DPA1/HLA-DPB1/HLA-DQA1/HLA-DQA2/HLA-DQB1/HLA-DRA/HLA-DRB1/HLA-DRB5/ICOSLG/IL15/IL15RA/IL6/ITGA4/ITGB7/LTBR/MADCAM1/MAP3K14/PIGR/TGFB1/TNFRSF13C/TNFSF13/TNFSF13B
IC19_10h-VIC_10h	REACTOME_INTERFERON_ALPHA_BETA_SIGNALING	2.48205	57	0.186728	ABCE1/ADAR/BST2/EGR1/GBP2/HLA-A/HLA-B/HLA-C/HLA-E/HLA-F/IFI27/IFI35/IFI6/IFIT1/IFIT2/IFIT3/IFIT5/IFITM1/IFITM2/IFITM3/IFNAR1/IFNAR2/IFNB1/IP6K2/IRF1/IRF2/IRF3/IRF5/IRF6/IRF7/IRF8/IRF9/ISG15/ISG20/JAK1/KPNA1/KPNB1/MX1/MX2/OAS1/OAS2/OAS3/OASL/PSMB8/PTPN1/PTPN11/PTPN6/RNASEL/RSAD2/SAMHD1/SOCS1/SOCS3/STAT1/STAT2/TYK2/USP18/XAF1	0.0130629	1.88396	0.371407	-0.0259277	0.64685	REACTOME_INTERFERON_ALPHA_BETA_SIGNALING	0.371407	IC19_10h-VIC_10h	ABCE1/ADAR/BST2/EGR1/GBP2/HLA-A/HLA-B/HLA-C/HLA-E/HLA-F/IFI27/IFI35/IFI6/IFIT1/IFIT2/IFIT3/IFIT5/IFITM1/IFITM2/IFITM3/IFNAR1/IFNAR2/IFNB1/IP6K2/IRF1/IRF2/IRF3/IRF5/IRF6/IRF7/IRF8/IRF9/ISG15/ISG20/JAK1/KPNA1/KPNB1/MX1/MX2/OAS1/OAS2/OAS3/OASL/PSMB8/PTPN1/PTPN11/PTPN6/RNASEL/RSAD2/SAMHD1/SOCS1/SOCS3/STAT1/STAT2/TYK2/USP18/XAF1
IC19_10h-VIC_10h	REACTOME_BIOSYNTHESIS_OF_MARESINS	-2.44089	5	-0.732029	ALOX5/CYP2C9/CYP2D6/CYP2E1/EPHX2	0.014651	-1.83413	0.389143	-0.0259277	0.64685	REACTOME_BIOSYNTHESIS_OF_MARESINS	0.389143	IC19_10h-VIC_10h	ALOX5/CYP2C9/CYP2D6/CYP2E1/EPHX2
IC19_10h-VIC_10h	REACTOME_PD_1_SIGNALING	2.35209	14	0.380697	CD247/CD274/CSK/HLA-DPA1/HLA-DPB1/HLA-DQA1/HLA-DQA2/HLA-DQB1/HLA-DRA/HLA-DRB1/HLA-DRB5/LCK/PTPN11/PTPN6	0.0186683	1.7289	0.433039	-0.0259277	0.64685	REACTOME_PD_1_SIGNALING	0.433039	IC19_10h-VIC_10h	CD247/CD274/CSK/HLA-DPA1/HLA-DPB1/HLA-DQA1/HLA-DQA2/HLA-DQB1/HLA-DRA/HLA-DRB1/HLA-DRB5/LCK/PTPN11/PTPN6
IC19_10h-VIC_10h	KEGG_TYPE_I_DIABETES_MELLITUS	2.3454	27	0.266043	CPE/FAS/GAD1/HLA-A/HLA-B/HLA-C/HLA-DMA/HLA-DMB/HLA-DOA/HLA-DOB/HLA-DPA1/HLA-DPB1/HLA-DQA1/HLA-DQA2/HLA-DQB1/HLA-DRA/HLA-DRB1/HLA-DRB5/HLA-E/HLA-F/HSPD1/ICA1/IL12A/IL1A/IL1B/PTPRN2/TNF	0.0190066	1.7211	0.433039	-0.0259277	0.64685	KEGG_TYPE_I_DIABETES_MELLITUS	0.433039	IC19_10h-VIC_10h	CPE/FAS/GAD1/HLA-A/HLA-B/HLA-C/HLA-DMA/HLA-DMB/HLA-DOA/HLA-DOB/HLA-DPA1/HLA-DPB1/HLA-DQA1/HLA-DQA2/HLA-DQB1/HLA-DRA/HLA-DRB1/HLA-DRB5/HLA-E/HLA-F/HSPD1/ICA1/IL12A/IL1A/IL1B/PTPRN2/TNF
IC19_10h-VIC_10h	REACTOME_INTERLEUKIN_1_FAMILY_SIGNALING	2.34203	125	0.109573	AGER/ALOX5/APP/BTRC/CASP1/CHUK/CUL1/FBXW11/GSDMD/HMGB1/IKBKB/IKBKG/IL18/IL18BP/IL18R1/IL1A/IL1B/IL1R1/IL1R2/IL1RAP/IL1RAPL1/IL1RL2/IL1RN/IL33/IL36G/IL37/IRAK1/IRAK2/IRAK3/IRAK4/MAP2K1/MAP2K4/MAP2K6/MAP3K3/MAP3K7/MAP3K8/MAPK8/MYD88/NFKB1/NFKB2/NFKBIA/NFKBIB/NKIRAS1/NKIRAS2/NOD1/NOD2/PELI1/PELI2/PELI3/PSMA1/PSMA2/PSMA3/PSMA4/PSMA5/PSMA6/PSMA7/PSMB1/PSMB10/PSMB2/PSMB3/PSMB4/PSMB5/PSMB6/PSMB7/PSMB8/P…	0.0191793	1.71717	0.433039	-0.0259277	0.64685	REACTOME_INTERLEUKIN_1_FAMILY_SIGNALING	0.433039	IC19_10h-VIC_10h	AGER/ALOX5/APP/BTRC/CASP1/CHUK/CUL1/FBXW11/GSDMD/HMGB1/IKBKB/IKBKG/IL18/IL18BP/IL18R1/IL1A/IL1B/IL1R1/IL1R2/IL1RAP/IL1RAPL1/IL1RL2/IL1RN/IL33/IL36G/IL37/IRAK1/IRAK2/IRAK3/IRAK4/MAP2K1/MAP2K4/MAP2K6/MAP3K3/MAP3K7/MAP3K8/MAPK8/MYD88/NFKB1/NFKB2/NFKBIA/NFKBIB/NKIRAS1/NKIRAS2/NOD1/NOD2/PELI1/PELI2/PELI3/PSMA1/PSMA2/PSMA3/PSMA4/PSMA5/PSMA6/PSMA7/PSMB1/PSMB10/PSMB2/PSMB3/PSMB4/PSMB5/PSMB6/PSMB7/PSMB8/P…
IC19_10h-VIC_10h	REACTOME_TACHYKININ_RECEPTORS_BIND_TACHYKININS	2.17403	1	1.38035	TACR2	0.0297026	1.52721	0.574833	-0.0259277	0.64685	REACTOME_TACHYKININ_RECEPTORS_BIND_TACHYKININS	0.574833	IC19_10h-VIC_10h	TACR2
IC19_10h-VIC_10h	PID_INTEGRIN2_PATHWAY	2.16412	17	0.313588	C3/CCN1/F11R/GP1BA/ICAM1/ICAM2/ICAM3/ITGAM/ITGAX/ITGB2/JAM3/PLAT/PLAU/PLAUR/SPON2/TGFBI/VCAM1	0.0304553	1.51634	0.58019	-0.0259277	0.64685	PID_INTEGRIN2_PATHWAY	0.58019	IC19_10h-VIC_10h	C3/CCN1/F11R/GP1BA/ICAM1/ICAM2/ICAM3/ITGAM/ITGAX/ITGB2/JAM3/PLAT/PLAU/PLAUR/SPON2/TGFBI/VCAM1
IC19_10h-VIC_10h	BIOCARTA_IL17_PATHWAY	1.90706	7	0.440321	CD247/CD58/CD8A/CSF3/CXCL8/IL6/KITLG	0.0565132	1.24785	0.829008	-0.0259277	0.64685	BIOCARTA_IL17_PATHWAY	0.829008	IC19_10h-VIC_10h	CD247/CD58/CD8A/CSF3/CXCL8/IL6/KITLG
IC19_10h-VIC_10h	REACTOME_DIGESTION_OF_DIETARY_LIPID	-1.87316	1	-1.23758	CEL	0.0610457	-1.21435	0.876994	-0.0259277	0.64685	REACTOME_DIGESTION_OF_DIETARY_LIPID	0.876994	IC19_10h-VIC_10h	CEL
IC19_10h-VIC_10h	REACTOME_GLI_PROTEINS_BIND_PROMOTERS_OF_HH_RESPONSIVE_GENES_TO_PROMOTE_TRANSCRIPTION	-1.86124	4	-0.6279	GLI1/GLI2/PTCH1/PTCH2	0.0627098	-1.20266	0.886017	-0.0259277	0.64685	REACTOME_GLI_PROTEINS_BIND_PROMOTERS_OF_HH_RESPONSIVE_GENES_TO_PROMOTE_TRANSCRIPTION	0.886017	IC19_10h-VIC_10h	GLI1/GLI2/PTCH1/PTCH2
IC19_10h-VIC_10h	REACTOME_RESPIRATORY_ELECTRON_TRANSPORT_ATP_SYNTHESIS_BY_CHEMIOSMOTIC_COUPLING_AND_HEAT_PRODUCTION_BY_UNCOUPLING_PROTEINS	-1.84678	112	-0.138806	ACAD9/ATP5F1A/ATP5F1B/ATP5F1C/ATP5F1D/ATP5F1E/ATP5MC1/ATP5MC2/ATP5MC3/ATP5ME/ATP5MF/ATP5MG/ATP5PB/ATP5PD/ATP5PF/ATP5PO/COA1/COQ10A/COQ10B/COX11/COX14/COX16/COX18/COX19/COX20/COX4I1/COX5A/COX5B/COX6A1/COX6B1/COX6C/COX7A2L/COX7B/COX7C/COX8A/CYC1/CYCS/DMAC2L/ECSIT/ETFA/ETFB/ETFDH/LRPPRC/NDUFA1/NDUFA10/NDUFA11/NDUFA12/NDUFA13/NDUFA2/NDUFA3/NDUFA4/NDUFA5/NDUFA6/NDUFA7/NDUFA8/NDUFA9/NDUFAB1/NDUFAF1/NDU…	0.0647794	-1.18856	0.904163	-0.0259277	0.64685	REACTOME_RESPIRATORY_ELECTRON_TRANSPORT_ATP_SYNTHESIS_BY_CHEMIOSMOTIC_COUPLING_AND_HEAT_PRODUCTION_BY_UNCOUPLING_PROTEINS	0.904163	IC19_10h-VIC_10h	ACAD9/ATP5F1A/ATP5F1B/ATP5F1C/ATP5F1D/ATP5F1E/ATP5MC1/ATP5MC2/ATP5MC3/ATP5ME/ATP5MF/ATP5MG/ATP5PB/ATP5PD/ATP5PF/ATP5PO/COA1/COQ10A/COQ10B/COX11/COX14/COX16/COX18/COX19/COX20/COX4I1/COX5A/COX5B/COX6A1/COX6B1/COX6C/COX7A2L/COX7B/COX7C/COX8A/CYC1/CYCS/DMAC2L/ECSIT/ETFA/ETFB/ETFDH/LRPPRC/NDUFA1/NDUFA10/NDUFA11/NDUFA12/NDUFA13/NDUFA2/NDUFA3/NDUFA4/NDUFA5/NDUFA6/NDUFA7/NDUFA8/NDUFA9/NDUFAB1/NDUFAF1/NDU…
IC19_10h-VIC_10h	KEGG_GRAFT_VERSUS_HOST_DISEASE	1.60201	22	0.195004	FAS/HLA-A/HLA-B/HLA-C/HLA-DMA/HLA-DMB/HLA-DOA/HLA-DOB/HLA-DPA1/HLA-DPB1/HLA-DQA1/HLA-DQA2/HLA-DQB1/HLA-DRA/HLA-DRB1/HLA-DRB5/HLA-E/HLA-F/IL1A/IL1B/IL6/TNF	0.109153	0.961965	0.998233	-0.0259277	0.64685	KEGG_GRAFT_VERSUS_HOST_DISEASE	0.998233	IC19_10h-VIC_10h	FAS/HLA-A/HLA-B/HLA-C/HLA-DMA/HLA-DMB/HLA-DOA/HLA-DOB/HLA-DPA1/HLA-DPB1/HLA-DQA1/HLA-DQA2/HLA-DQB1/HLA-DRA/HLA-DRB1/HLA-DRB5/HLA-E/HLA-F/IL1A/IL1B/IL6/TNF
IC19_10h-VIC_10h	REACTOME_NEGATIVE_REGULATION_OF_NMDA_RECEPTOR_MEDIATED_NEURONAL_TRANSMISSION	-1.59026	15	-0.291526	CALM1/CAMK1/CAMK2D/CAMK2G/CAMK4/DLG1/DLG3/DLG4/GRIN2A/GRIN2B/GRIN2C/LRRC7/NEFL/PPM1F	0.111777	-0.951648	0.998233	-0.0259277	0.64685	REACTOME_NEGATIVE_REGULATION_OF_NMDA_RECEPTOR_MEDIATED_NEURONAL_TRANSMISSION	0.998233	IC19_10h-VIC_10h	CALM1/CAMK1/CAMK2D/CAMK2G/CAMK4/DLG1/DLG3/DLG4/GRIN2A/GRIN2B/GRIN2C/LRRC7/NEFL/PPM1F
IC19_10h-VIC_10h	REACTOME_REGULATION_OF_INNATE_IMMUNE_RESPONSES_TO_CYTOSOLIC_DNA	1.47879	13	0.239374	DDX41/DTX4/IRF3/RPS27A/STING1/TBK1/TRIM21/TRIM32/TRIM56/UBA52/UBB/UBC/ZBP1	0.139195	0.856376	0.998233	-0.0259277	0.64685	REACTOME_REGULATION_OF_INNATE_IMMUNE_RESPONSES_TO_CYTOSOLIC_DNA	0.998233	IC19_10h-VIC_10h	DDX41/DTX4/IRF3/RPS27A/STING1/TBK1/TRIM21/TRIM32/TRIM56/UBA52/UBB/UBC/ZBP1
IC19_10h-VIC_10h	KEGG_NATURAL_KILLER_CELL_MEDIATED_CYTOTOXICITY	1.11988	81	0.0545606	ARAF/BID/BRAF/CASP3/CD244/CD247/CHP1/CSF2/FAS/FYN/GRB2/HLA-A/HLA-B/HLA-C/HLA-E/HRAS/ICAM1/ICAM2/IFNAR1/IFNAR2/IFNB1/IFNGR1/IFNGR2/ITGB2/KRAS/LAT/LCK/MAP2K1/MAP2K2/MAPK1/MAPK3/MICA/MICB/NFAT5/NFATC1/NFATC2/NFATC3/NFATC4/NRAS/PAK1/PIK3CA/PIK3CB/PIK3CD/PIK3R1/PIK3R3/PLCG1/PLCG2/PPP3CA/PPP3CB/PPP3CC/PPP3R1/PRKCA/PRKCG/PTK2B/PTPN11/PTPN6/RAC1/RAC2/RAC3/RAET1G/RAET1L/RAF1/SH3BP2/SHC1/SHC2/SHC3/SHC4/SOS…	0.262765	0.580433	0.998233	-0.0259277	0.64685	KEGG_NATURAL_KILLER_CELL_MEDIATED_CYTOTOXICITY	0.998233	IC19_10h-VIC_10h	ARAF/BID/BRAF/CASP3/CD244/CD247/CHP1/CSF2/FAS/FYN/GRB2/HLA-A/HLA-B/HLA-C/HLA-E/HRAS/ICAM1/ICAM2/IFNAR1/IFNAR2/IFNB1/IFNGR1/IFNGR2/ITGB2/KRAS/LAT/LCK/MAP2K1/MAP2K2/MAPK1/MAPK3/MICA/MICB/NFAT5/NFATC1/NFATC2/NFATC3/NFATC4/NRAS/PAK1/PIK3CA/PIK3CB/PIK3CD/PIK3R1/PIK3R3/PLCG1/PLCG2/PPP3CA/PPP3CB/PPP3CC/PPP3R1/PRKCA/PRKCG/PTK2B/PTPN11/PTPN6/RAC1/RAC2/RAC3/RAET1G/RAET1L/RAF1/SH3BP2/SHC1/SHC2/SHC3/SHC4/SOS…
IC19_10h-VIC_10h	REACTOME_IMMUNOREGULATORY_INTERACTIONS_BETWEEN_A_LYMPHOID_AND_A_NON_LYMPHOID_CELL	1.11208	47	0.0790005	B2M/C3/CD1D/CD22/CD247/CD40/CD81/CD8A/CD96/CD99/CDH1/CLEC2D/COL17A1/COL1A1/CXADR/HLA-A/HLA-B/HLA-C/HLA-E/HLA-F/ICAM1/ICAM2/ICAM3/ICAM5/IFITM1/ITGA4/ITGB1/ITGB2/ITGB7/KLRG1/MADCAM1/MICA/MICB/NCR3LG1/NECTIN2/NPDC1/OSCAR/PIANP/PILRA/PILRB/PVR/SELL/SLAMF7/TREM1/ULBP1/ULBP3/VCAM1	0.266102	0.574952	0.998233	-0.0259277	0.64685	REACTOME_IMMUNOREGULATORY_INTERACTIONS_BETWEEN_A_LYMPHOID_AND_A_NON_LYMPHOID_CELL	0.998233	IC19_10h-VIC_10h	B2M/C3/CD1D/CD22/CD247/CD40/CD81/CD8A/CD96/CD99/CDH1/CLEC2D/COL17A1/COL1A1/CXADR/HLA-A/HLA-B/HLA-C/HLA-E/HLA-F/ICAM1/ICAM2/ICAM3/ICAM5/IFITM1/ITGA4/ITGB1/ITGB2/ITGB7/KLRG1/MADCAM1/MICA/MICB/NCR3LG1/NECTIN2/NPDC1/OSCAR/PIANP/PILRA/PILRB/PVR/SELL/SLAMF7/TREM1/ULBP1/ULBP3/VCAM1
IC19_10h-VIC_10h	REACTOME_TRANSLATION	1.06825	287	0.0148604	AARS1/AARS2/AIMP1/AIMP2/APEH/AURKAIP1/CARS1/CARS2/CHCHD1/DAP3/DARS1/DARS2/DDOST/EARS2/EEF1A1/EEF1A2/EEF1B2/EEF1D/EEF1E1/EEF2/EIF1AX/EIF2B1/EIF2B2/EIF2B3/EIF2B4/EIF2B5/EIF2S1/EIF2S2/EIF2S3/EIF3A/EIF3B/EIF3C/EIF3D/EIF3E/EIF3F/EIF3G/EIF3H/EIF3I/EIF3J/EIF3K/EIF3L/EIF3M/EIF4A1/EIF4A2/EIF4B/EIF4E/EIF4EBP1/EIF4G1/EIF4H/EIF5/EIF5B/EPRS1/ERAL1/ETF1/FARS2/FARSA/FARSB/FAU/GADD45GIP1/GARS1/GFM1/GFM2/GSPT1/GS…	0.28541	0.544531	0.998233	-0.0259277	0.64685	REACTOME_TRANSLATION	0.998233	IC19_10h-VIC_10h	AARS1/AARS2/AIMP1/AIMP2/APEH/AURKAIP1/CARS1/CARS2/CHCHD1/DAP3/DARS1/DARS2/DDOST/EARS2/EEF1A1/EEF1A2/EEF1B2/EEF1D/EEF1E1/EEF2/EIF1AX/EIF2B1/EIF2B2/EIF2B3/EIF2B4/EIF2B5/EIF2S1/EIF2S2/EIF2S3/EIF3A/EIF3B/EIF3C/EIF3D/EIF3E/EIF3F/EIF3G/EIF3H/EIF3I/EIF3J/EIF3K/EIF3L/EIF3M/EIF4A1/EIF4A2/EIF4B/EIF4E/EIF4EBP1/EIF4G1/EIF4H/EIF5/EIF5B/EPRS1/ERAL1/ETF1/FARS2/FARSA/FARSB/FAU/GADD45GIP1/GARS1/GFM1/GFM2/GSPT1/GS…
IC19_10h-VIC_10h	REACTOME_FERTILIZATION	0.952299	12	0.151895	ADAM20/ADAM21/B4GALT1/CATSPER1/CATSPER2/CATSPERB/CATSPERG/CD9/HVCN1/OVGP1/ZP1/ZP3	0.340945	0.467315	0.998233	-0.0259277	0.64685	REACTOME_FERTILIZATION	0.998233	IC19_10h-VIC_10h	ADAM20/ADAM21/B4GALT1/CATSPER1/CATSPER2/CATSPERB/CATSPERG/CD9/HVCN1/OVGP1/ZP1/ZP3
IC19_10h-VIC_10h	BIOCARTA_ASBCELL_PATHWAY	0.885259	5	0.23016	CD40/FAS/HLA-DRA/HLA-DRB1/HLA-DRB5	0.376017	0.424793	0.998233	-0.0259277	0.64685	BIOCARTA_ASBCELL_PATHWAY	0.998233	IC19_10h-VIC_10h	CD40/FAS/HLA-DRA/HLA-DRB1/HLA-DRB5
IC19_10h-VIC_10h	REACTOME_REGULATED_NECROSIS	0.748239	51	0.0418456	BAK1/BAX/BIRC2/BIRC3/CASP1/CASP3/CASP4/CASP8/CDC37/CFLAR/CHMP2A/CHMP2B/CHMP3/CHMP4A/CHMP4B/CHMP4C/CHMP6/CHMP7/CYCS/FADD/FAS/FLOT1/FLOT2/GSDMD/GSDME/HMGB1/HSP90AA1/IL18/IL1A/IL1B/IRF1/IRF2/MLKL/OGT/PDCD6IP/PELI1/RIPK1/RIPK3/RPS27A/SDCBP/STUB1/TNFRSF10A/TNFRSF10B/TNFSF10/TP53/TRADD/TRAF2/UBA52/UBB/UBC/XIAP	0.454316	0.342642	0.998233	-0.0259277	0.64685	REACTOME_REGULATED_NECROSIS	0.998233	IC19_10h-VIC_10h	BAK1/BAX/BIRC2/BIRC3/CASP1/CASP3/CASP4/CASP8/CDC37/CFLAR/CHMP2A/CHMP2B/CHMP3/CHMP4A/CHMP4B/CHMP4C/CHMP6/CHMP7/CYCS/FADD/FAS/FLOT1/FLOT2/GSDMD/GSDME/HMGB1/HSP90AA1/IL18/IL1A/IL1B/IRF1/IRF2/MLKL/OGT/PDCD6IP/PELI1/RIPK1/RIPK3/RPS27A/SDCBP/STUB1/TNFRSF10A/TNFRSF10B/TNFSF10/TP53/TRADD/TRAF2/UBA52/UBB/UBC/XIAP
IC19_10h-VIC_10h	REACTOME_THYROXINE_BIOSYNTHESIS	0.659884	5	0.164964	DIO2/DIO3/DUOX1/IYD/SLC5A5	0.509328	0.293002	0.998233	-0.0259277	0.64685	REACTOME_THYROXINE_BIOSYNTHESIS	0.998233	IC19_10h-VIC_10h	DIO2/DIO3/DUOX1/IYD/SLC5A5
IC19_10h-VIC_10h	REACTOME_INNATE_IMMUNE_SYSTEM	0.614781	767	-0.0115686	AAMP/ABCA13/ABI1/ABI2/ABL1/ACAA1/ACLY/ACTB/ACTG1/ACTR10/ACTR1B/ACTR2/ACTR3/ADAM10/ADAM8/ADGRE5/AGA/AGER/AGL/AGPAT2/AHCYL1/ALAD/ALDH3B1/ALDOA/ALDOC/ALOX5/ALPK1/AMPD3/ANO6/ANPEP/ANXA2/AOC1/AP1M1/AP2A2/APAF1/APEH/APP/APRT/ARHGAP45/ARL8A/ARMC8/ARPC1A/ARPC1B/ARPC2/ARPC3/ARPC4/ARPC5/ARSA/ARSB/ASAH1/ATAD3B/ATF1/ATF2/ATG12/ATG5/ATG7/ATOX1/ATP11A/ATP11B/ATP6AP2/ATP6V0A1/ATP6V0A2/ATP6V0A4/ATP6V0B/ATP6V0D1/…	0.5387	0.268653	0.998233	-0.0259277	0.64685	REACTOME_INNATE_IMMUNE_SYSTEM	0.998233	IC19_10h-VIC_10h	AAMP/ABCA13/ABI1/ABI2/ABL1/ACAA1/ACLY/ACTB/ACTG1/ACTR10/ACTR1B/ACTR2/ACTR3/ADAM10/ADAM8/ADGRE5/AGA/AGER/AGL/AGPAT2/AHCYL1/ALAD/ALDH3B1/ALDOA/ALDOC/ALOX5/ALPK1/AMPD3/ANO6/ANPEP/ANXA2/AOC1/AP1M1/AP2A2/APAF1/APEH/APP/APRT/ARHGAP45/ARL8A/ARMC8/ARPC1A/ARPC1B/ARPC2/ARPC3/ARPC4/ARPC5/ARSA/ARSB/ASAH1/ATAD3B/ATF1/ATF2/ATG12/ATG5/ATG7/ATOX1/ATP11A/ATP11B/ATP6AP2/ATP6V0A1/ATP6V0A2/ATP6V0A4/ATP6V0B/ATP6V0D1/…
IC19_10h-VIC_10h	REACTOME_NEUTROPHIL_DEGRANULATION	-0.572075	370	-0.0451655	ABCA13/ACAA1/ACLY/ACTR10/ACTR1B/ACTR2/ADAM10/ADAM8/ADGRE5/AGA/AGL/AGPAT2/ALAD/ALDH3B1/ALDOA/ALDOC/ALOX5/AMPD3/ANO6/ANPEP/ANXA2/AOC1/AP1M1/AP2A2/APAF1/APEH/APRT/ARHGAP45/ARL8A/ARMC8/ARPC5/ARSA/ARSB/ASAH1/ATAD3B/ATG7/ATP11A/ATP11B/ATP6AP2/ATP6V0A1/ATP6V1D/ATP8A1/ATP8B4/B2M/B4GALT1/BRI3/BST1/BST2/C1orf35/C3/C5AR1/C6orf120/CAB39/CAND1/CANT1/CAP1/CAPN1/CAT/CCT2/CCT8/CD14/CD177/CD44/CD47/CD55/CD58/CD59…	0.567271	-0.246209	0.998233	-0.0259277	0.64685	REACTOME_NEUTROPHIL_DEGRANULATION	0.998233	IC19_10h-VIC_10h	ABCA13/ACAA1/ACLY/ACTR10/ACTR1B/ACTR2/ADAM10/ADAM8/ADGRE5/AGA/AGL/AGPAT2/ALAD/ALDH3B1/ALDOA/ALDOC/ALOX5/AMPD3/ANO6/ANPEP/ANXA2/AOC1/AP1M1/AP2A2/APAF1/APEH/APRT/ARHGAP45/ARL8A/ARMC8/ARPC5/ARSA/ARSB/ASAH1/ATAD3B/ATG7/ATP11A/ATP11B/ATP6AP2/ATP6V0A1/ATP6V1D/ATP8A1/ATP8B4/B2M/B4GALT1/BRI3/BST1/BST2/C1orf35/C3/C5AR1/C6orf120/CAB39/CAND1/CANT1/CAP1/CAPN1/CAT/CCT2/CCT8/CD14/CD177/CD44/CD47/CD55/CD58/CD59…
IC19_10h-VIC_10h	KEGG_CELL_ADHESION_MOLECULES_CAMS	0.530282	91	0.0100299	ALCAM/CADM1/CD22/CD274/CD276/CD40/CD58/CD6/CD8A/CD99/CDH1/CDH2/CDH3/CDH4/CLDN1/CLDN10/CLDN11/CLDN15/CLDN16/CLDN18/CLDN19/CLDN2/CLDN20/CLDN22/CLDN23/CLDN3/CLDN4/CLDN6/CLDN7/CLDN9/CNTN2/CNTNAP1/CNTNAP2/ESAM/F11R/GLG1/HLA-A/HLA-B/HLA-C/HLA-DMA/HLA-DMB/HLA-DOA/HLA-DOB/HLA-DPA1/HLA-DPB1/HLA-DQA1/HLA-DQA2/HLA-DQB1/HLA-DRA/HLA-DRB1/HLA-DRB5/HLA-E/HLA-F/ICAM1/ICAM2/ICAM3/ICOSLG/ITGA4/ITGA6/ITGAM/ITGAV/IT…	0.595916	0.224815	0.998233	-0.0259277	0.64685	KEGG_CELL_ADHESION_MOLECULES_CAMS	0.998233	IC19_10h-VIC_10h	ALCAM/CADM1/CD22/CD274/CD276/CD40/CD58/CD6/CD8A/CD99/CDH1/CDH2/CDH3/CDH4/CLDN1/CLDN10/CLDN11/CLDN15/CLDN16/CLDN18/CLDN19/CLDN2/CLDN20/CLDN22/CLDN23/CLDN3/CLDN4/CLDN6/CLDN7/CLDN9/CNTN2/CNTNAP1/CNTNAP2/ESAM/F11R/GLG1/HLA-A/HLA-B/HLA-C/HLA-DMA/HLA-DMB/HLA-DOA/HLA-DOB/HLA-DPA1/HLA-DPB1/HLA-DQA1/HLA-DQA2/HLA-DQB1/HLA-DRA/HLA-DRB1/HLA-DRB5/HLA-E/HLA-F/ICAM1/ICAM2/ICAM3/ICOSLG/ITGA4/ITGA6/ITGAM/ITGAV/IT…
IC19_10h-VIC_10h	REACTOME_CREATINE_METABOLISM	-0.461036	6	-0.147676	CKB/CKMT1B/CKMT2/GAMT/GATM/SLC6A8	0.644773	-0.190593	0.998233	-0.0259277	0.64685	REACTOME_CREATINE_METABOLISM	0.998233	IC19_10h-VIC_10h	CKB/CKMT1B/CKMT2/GAMT/GATM/SLC6A8
IC19_10h-VIC_10h	KEGG_ANTIGEN_PROCESSING_AND_PRESENTATION	0.286253	49	0.00052411	B2M/CALR/CANX/CD74/CD8A/CIITA/CREB1/CTSB/CTSL/CTSS/HLA-A/HLA-B/HLA-C/HLA-DMA/HLA-DMB/HLA-DOA/HLA-DOB/HLA-DPA1/HLA-DPB1/HLA-DQA1/HLA-DQA2/HLA-DQB1/HLA-DRA/HLA-DRB1/HLA-DRB5/HLA-E/HLA-F/HSP90AA1/HSP90AB1/HSPA1A/HSPA1L/HSPA2/HSPA4/HSPA5/HSPA8/LGMN/NFYA/NFYB/NFYC/PDIA3/PSME1/PSME2/PSME3/RFX5/RFXANK/RFXAP/TAP1/TAP2/TAPBP	0.774685	0.110875	0.998233	-0.0259277	0.64685	KEGG_ANTIGEN_PROCESSING_AND_PRESENTATION	0.998233	IC19_10h-VIC_10h	B2M/CALR/CANX/CD74/CD8A/CIITA/CREB1/CTSB/CTSL/CTSS/HLA-A/HLA-B/HLA-C/HLA-DMA/HLA-DMB/HLA-DOA/HLA-DOB/HLA-DPA1/HLA-DPB1/HLA-DQA1/HLA-DQA2/HLA-DQB1/HLA-DRA/HLA-DRB1/HLA-DRB5/HLA-E/HLA-F/HSP90AA1/HSP90AB1/HSPA1A/HSPA1L/HSPA2/HSPA4/HSPA5/HSPA8/LGMN/NFYA/NFYB/NFYC/PDIA3/PSME1/PSME2/PSME3/RFX5/RFXANK/RFXAP/TAP1/TAP2/TAPBP
IC19_10h-VIC_10h	REACTOME_INTERLEUKIN_1_PROCESSING	0.253282	8	0.0319968	CASP1/GSDMD/IL18/IL1A/IL1B/NFKB1/NFKB2/RELA	0.80005	0.0968826	0.998233	-0.0259277	0.64685	REACTOME_INTERLEUKIN_1_PROCESSING	0.998233	IC19_10h-VIC_10h	CASP1/GSDMD/IL18/IL1A/IL1B/NFKB1/NFKB2/RELA
IC19_10h-VIC_10h	REACTOME_FICOLINS_BIND_TO_REPETITIVE_CARBOHYDRATE_STRUCTURES_ON_THE_TARGET_CELL_SURFACE	0.21303	1	0.111871	MASP2	0.831304	0.0802402	0.998233	-0.0259277	0.64685	REACTOME_FICOLINS_BIND_TO_REPETITIVE_CARBOHYDRATE_STRUCTURES_ON_THE_TARGET_CELL_SURFACE	0.998233	IC19_10h-VIC_10h	MASP2
IC19_10h-VIC_10h	REACTOME_MRNA_DECAY_BY_3_TO_5_EXORIBONUCLEASE	0.17038	16	0.00162484	DCPS/DIS3/EXOSC1/EXOSC2/EXOSC3/EXOSC4/EXOSC5/EXOSC6/EXOSC7/EXOSC8/EXOSC9/HBS1L/NT5C3B/SKIV2L/TTC37/WDR61	0.864712	0.0631288	0.998233	-0.0259277	0.64685	REACTOME_MRNA_DECAY_BY_3_TO_5_EXORIBONUCLEASE	0.998233	IC19_10h-VIC_10h	DCPS/DIS3/EXOSC1/EXOSC2/EXOSC3/EXOSC4/EXOSC5/EXOSC6/EXOSC7/EXOSC8/EXOSC9/HBS1L/NT5C3B/SKIV2L/TTC37/WDR61
IC19_10h-VIC_10h	BIOCARTA_CLASSIC_PATHWAY	-0.101783	6	-0.0528061	C1R/C1S/C2/C3/C4A/C5	0.918929	-0.0367182	0.998233	-0.0259277	0.64685	BIOCARTA_CLASSIC_PATHWAY	0.998233	IC19_10h-VIC_10h	C1R/C1S/C2/C3/C4A/C5
IC19_10h-VIC_10h	REACTOME_SEROTONIN_AND_MELATONIN_BIOSYNTHESIS	-0.0332075	1	-0.0474079	DDC	0.973509	-0.01166	0.998233	-0.0259277	0.64685	REACTOME_SEROTONIN_AND_MELATONIN_BIOSYNTHESIS	0.998233	IC19_10h-VIC_10h	DDC
IC19_24h-VIC_24h	REACTOME_INTERLEUKIN_10_SIGNALING	6.47943	32	0.863028	CCL2/CCL20/CCL22/CCL5/CCR1/CSF1/CSF2/CSF3/CXCL1/CXCL10/CXCL2/CXCL8/ICAM1/IL10RA/IL12A/IL18/IL1A/IL1B/IL1R1/IL1R2/IL1RN/IL6/JAK1/LIF/PTAFR/PTGS2/STAT3/TIMP1/TNF/TNFRSF1A/TNFRSF1B/TYK2	9.20728e-11	10.0359	2.12044e-07	0.0249759	0.73166	REACTOME_INTERLEUKIN_10_SIGNALING	2.12044e-07	IC19_24h-VIC_24h	CCL2/CCL20/CCL22/CCL5/CCR1/CSF1/CSF2/CSF3/CXCL1/CXCL10/CXCL2/CXCL8/ICAM1/IL10RA/IL12A/IL18/IL1A/IL1B/IL1R1/IL1R2/IL1RN/IL6/JAK1/LIF/PTAFR/PTGS2/STAT3/TIMP1/TNF/TNFRSF1A/TNFRSF1B/TYK2
IC19_24h-VIC_24h	NABA_SECRETED_FACTORS	6.02715	138	0.400365	AMH/ANGPT2/ANGPTL4/ANGPTL6/AREG/BDNF/BMP2/BMP4/BMP6/BMP8A/BMP8B/BTC/CBLN2/CBLN3/CCBE1/CCL2/CCL20/CCL22/CCL28/CCL5/CLCF1/CNTF/CRLF3/CSF1/CSF2/CSF3/CTF1/CX3CL1/CXCL1/CXCL10/CXCL11/CXCL12/CXCL2/CXCL3/CXCL5/CXCL6/CXCL8/CXCL9/EDA/EGF/EREG/FGF11/FGF12/FGF14/FGF19/FGF2/FGFBP1/FLG/FLT3LG/FST/FSTL1/FSTL3/GDF11/GDF15/GDF9/HBEGF/HCFC1/HCFC2/IFNB1/IFNE/IGF2/IHH/IL11/IL12A/IL15/IL16/IL17D/IL18/IL1A/IL1B/IL1RN…	1.66876e-09	8.77761	1.92158e-06	0.0249759	0.73166	NABA_SECRETED_FACTORS	1.92158e-06	IC19_24h-VIC_24h	AMH/ANGPT2/ANGPTL4/ANGPTL6/AREG/BDNF/BMP2/BMP4/BMP6/BMP8A/BMP8B/BTC/CBLN2/CBLN3/CCBE1/CCL2/CCL20/CCL22/CCL28/CCL5/CLCF1/CNTF/CRLF3/CSF1/CSF2/CSF3/CTF1/CX3CL1/CXCL1/CXCL10/CXCL11/CXCL12/CXCL2/CXCL3/CXCL5/CXCL6/CXCL8/CXCL9/EDA/EGF/EREG/FGF11/FGF12/FGF14/FGF19/FGF2/FGFBP1/FLG/FLT3LG/FST/FSTL1/FSTL3/GDF11/GDF15/GDF9/HBEGF/HCFC1/HCFC2/IFNB1/IFNE/IGF2/IHH/IL11/IL12A/IL15/IL16/IL17D/IL18/IL1A/IL1B/IL1RN…
IC19_24h-VIC_24h	BIOCARTA_INFLAM_PATHWAY	5.65044	18	0.999417	CSF1/CSF2/CSF3/CXCL8/HLA-DRA/HLA-DRB1/HLA-DRB5/IFNB1/IL11/IL15/IL1A/IL6/IL7/PDGFA/TGFB1/TGFB2/TGFB3/TNF	1.60035e-08	7.79578	9.21402e-06	0.0249759	0.73166	BIOCARTA_INFLAM_PATHWAY	9.21402e-06	IC19_24h-VIC_24h	CSF1/CSF2/CSF3/CXCL8/HLA-DRA/HLA-DRB1/HLA-DRB5/IFNB1/IL11/IL15/IL1A/IL6/IL7/PDGFA/TGFB1/TGFB2/TGFB3/TNF
IC19_24h-VIC_24h	KEGG_CYTOKINE_CYTOKINE_RECEPTOR_INTERACTION	5.54956	138	0.370619	ACVR1/ACVR1B/ACVR2A/ACVR2B/AMH/BMP2/BMPR1A/BMPR1B/BMPR2/CCL2/CCL20/CCL22/CCL28/CCL5/CCR1/CCR4/CD27/CD40/CLCF1/CNTF/CRLF2/CSF1/CSF1R/CSF2/CSF2RA/CSF3/CTF1/CX3CL1/CXCL1/CXCL10/CXCL11/CXCL12/CXCL16/CXCL2/CXCL3/CXCL5/CXCL6/CXCL8/CXCL9/CXCR4/CXCR5/EDA/EGF/EGFR/EPOR/FAS/FLT3LG/GHR/IFNAR1/IFNAR2/IFNB1/IFNE/IFNGR1/IFNGR2/IFNL1/IFNL2/IFNL3/IFNLR1/IL10RA/IL11/IL11RA/IL12A/IL12RB2/IL13RA1/IL15/IL15RA/IL17RA…	2.86397e-08	7.54303	1.31914e-05	0.0249759	0.73166	KEGG_CYTOKINE_CYTOKINE_RECEPTOR_INTERACTION	1.31914e-05	IC19_24h-VIC_24h	ACVR1/ACVR1B/ACVR2A/ACVR2B/AMH/BMP2/BMPR1A/BMPR1B/BMPR2/CCL2/CCL20/CCL22/CCL28/CCL5/CCR1/CCR4/CD27/CD40/CLCF1/CNTF/CRLF2/CSF1/CSF1R/CSF2/CSF2RA/CSF3/CTF1/CX3CL1/CXCL1/CXCL10/CXCL11/CXCL12/CXCL16/CXCL2/CXCL3/CXCL5/CXCL6/CXCL8/CXCL9/CXCR4/CXCR5/EDA/EGF/EGFR/EPOR/FAS/FLT3LG/GHR/IFNAR1/IFNAR2/IFNB1/IFNE/IFNGR1/IFNGR2/IFNL1/IFNL2/IFNL3/IFNLR1/IL10RA/IL11/IL11RA/IL12A/IL12RB2/IL13RA1/IL15/IL15RA/IL17RA…
IC19_24h-VIC_24h	REACTOME_GPCR_LIGAND_BINDING	4.94772	171	0.301808	ACKR2/ACKR3/ACKR4/ADGRE5/ADM/ADM2/ADORA1/ADORA2B/ADRA1B/ADRA2A/ADRA2C/ADRB1/ADRB2/AGT/ANXA1/APP/AVPR1A/AVPR1B/BDKRB2/C3/C5/C5AR1/CALCRL/CASR/CCL2/CCL20/CCL22/CCL28/CCL5/CCR1/CCR4/CD55/CHRM3/CNR1/CRHR1/CX3CL1/CXCL1/CXCL10/CXCL11/CXCL12/CXCL16/CXCL2/CXCL3/CXCL5/CXCL6/CXCL8/CXCL9/CXCR4/CXCR5/DRD1/DRD4/ECE1/EDN1/EDNRA/F2R/F2RL1/FFAR2/FFAR4/FZD1/FZD2/FZD3/FZD4/FZD5/FZD6/FZD7/FZD8/GABBR1/GHRL/GIPR/GLP1…	7.50886e-07	6.12443	0.000213096	0.0249759	0.73166	REACTOME_GPCR_LIGAND_BINDING	0.000213096	IC19_24h-VIC_24h	ACKR2/ACKR3/ACKR4/ADGRE5/ADM/ADM2/ADORA1/ADORA2B/ADRA1B/ADRA2A/ADRA2C/ADRB1/ADRB2/AGT/ANXA1/APP/AVPR1A/AVPR1B/BDKRB2/C3/C5/C5AR1/CALCRL/CASR/CCL2/CCL20/CCL22/CCL28/CCL5/CCR1/CCR4/CD55/CHRM3/CNR1/CRHR1/CX3CL1/CXCL1/CXCL10/CXCL11/CXCL12/CXCL16/CXCL2/CXCL3/CXCL5/CXCL6/CXCL8/CXCL9/CXCR4/CXCR5/DRD1/DRD4/ECE1/EDN1/EDNRA/F2R/F2RL1/FFAR2/FFAR4/FZD1/FZD2/FZD3/FZD4/FZD5/FZD6/FZD7/FZD8/GABBR1/GHRL/GIPR/GLP1…
IC19_24h-VIC_24h	REACTOME_CYTOKINE_SIGNALING_IN_IMMUNE_SYSTEM	4.92753	558	0.177599	AAAS/ABCE1/ABL2/ADAM17/ADAR/AGER/AIP/AKT1/AKT2/AKT3/ALOX5/ANXA1/ANXA2/APP/ARF1/ARIH1/ATF1/ATF2/B2M/BCL2/BCL2L1/BCL2L11/BCL6/BIRC2/BIRC3/BIRC5/BLNK/BRWD1/BST2/BTRC/CAMK2D/CAMK2G/CANX/CAPZA1/CASP1/CASP3/CBL/CCL2/CCL20/CCL22/CCL5/CCND1/CCR1/CD27/CD40/CD44/CDC42/CDKN1A/CDKN1B/CEBPD/CFL1/CHUK/CIITA/CISH/CLCF1/CNN2/CNTF/CREB1/CRK/CRKL/CRLF2/CSF1/CSF1R/CSF2/CSF2RA/CSF3/CSK/CTF1/CUL1/CUL5/CXCL1/CXCL10/CX…	8.32767e-07	6.07948	0.000213096	0.0249759	0.73166	REACTOME_CYTOKINE_SIGNALING_IN_IMMUNE_SYSTEM	0.000213096	IC19_24h-VIC_24h	AAAS/ABCE1/ABL2/ADAM17/ADAR/AGER/AIP/AKT1/AKT2/AKT3/ALOX5/ANXA1/ANXA2/APP/ARF1/ARIH1/ATF1/ATF2/B2M/BCL2/BCL2L1/BCL2L11/BCL6/BIRC2/BIRC3/BIRC5/BLNK/BRWD1/BST2/BTRC/CAMK2D/CAMK2G/CANX/CAPZA1/CASP1/CASP3/CBL/CCL2/CCL20/CCL22/CCL5/CCND1/CCR1/CD27/CD40/CD44/CDC42/CDKN1A/CDKN1B/CEBPD/CFL1/CHUK/CIITA/CISH/CLCF1/CNN2/CNTF/CREB1/CRK/CRKL/CRLF2/CSF1/CSF1R/CSF2/CSF2RA/CSF3/CSK/CTF1/CUL1/CUL5/CXCL1/CXCL10/CX…
IC19_24h-VIC_24h	REACTOME_CLASS_A_1_RHODOPSIN_LIKE_RECEPTORS	4.44746	115	0.328416	ACKR2/ACKR3/ACKR4/ADORA1/ADORA2B/ADRA1B/ADRA2A/ADRA2C/ADRB1/ADRB2/AGT/ANXA1/APP/AVPR1A/AVPR1B/BDKRB2/C3/C5/C5AR1/CCL2/CCL20/CCL22/CCL28/CCL5/CCR1/CCR4/CHRM3/CNR1/CX3CL1/CXCL1/CXCL10/CXCL11/CXCL12/CXCL16/CXCL2/CXCL3/CXCL5/CXCL6/CXCL8/CXCL9/CXCR4/CXCR5/DRD1/DRD4/ECE1/EDN1/EDNRA/F2R/F2RL1/FFAR2/FFAR4/GHRL/GNRH1/GPBAR1/GPER1/GPR132/GPR143/GPR18/GPR35/GPR37/GPR37L1/GPR39/HCAR1/HCRTR1/HEBP1/HRH1/HTR1D/…	8.68901e-06	5.06103	0.00200108	0.0249759	0.73166	REACTOME_CLASS_A_1_RHODOPSIN_LIKE_RECEPTORS	0.00200108	IC19_24h-VIC_24h	ACKR2/ACKR3/ACKR4/ADORA1/ADORA2B/ADRA1B/ADRA2A/ADRA2C/ADRB1/ADRB2/AGT/ANXA1/APP/AVPR1A/AVPR1B/BDKRB2/C3/C5/C5AR1/CCL2/CCL20/CCL22/CCL28/CCL5/CCR1/CCR4/CHRM3/CNR1/CX3CL1/CXCL1/CXCL10/CXCL11/CXCL12/CXCL16/CXCL2/CXCL3/CXCL5/CXCL6/CXCL8/CXCL9/CXCR4/CXCR5/DRD1/DRD4/ECE1/EDN1/EDNRA/F2R/F2RL1/FFAR2/FFAR4/GHRL/GNRH1/GPBAR1/GPER1/GPR132/GPR143/GPR18/GPR35/GPR37/GPR37L1/GPR39/HCAR1/HCRTR1/HEBP1/HRH1/HTR1D/…
IC19_24h-VIC_24h	PID_INTEGRIN2_PATHWAY	4.31744	16	0.8147	C3/CCN1/F11R/GP1BA/ICAM1/ICAM2/ICAM3/ICAM4/ITGAM/ITGAX/JAM3/PLAT/PLAU/PLAUR/TGFBI/VCAM1	1.57852e-05	4.80175	0.00302944	0.0249759	0.73166	PID_INTEGRIN2_PATHWAY	0.00302944	IC19_24h-VIC_24h	C3/CCN1/F11R/GP1BA/ICAM1/ICAM2/ICAM3/ICAM4/ITGAM/ITGAX/JAM3/PLAT/PLAU/PLAUR/TGFBI/VCAM1
IC19_24h-VIC_24h	REACTOME_THYROXINE_BIOSYNTHESIS	4.28025	5	1.42551	DIO2/DIO3/DUOX1/DUOX2/SLC5A5	1.86681e-05	4.7289	0.00330713	0.0249759	0.73166	REACTOME_THYROXINE_BIOSYNTHESIS	0.00330713	IC19_24h-VIC_24h	DIO2/DIO3/DUOX1/DUOX2/SLC5A5
IC19_24h-VIC_24h	REACTOME_SEROTONIN_AND_MELATONIN_BIOSYNTHESIS	-4.14227	3	-1.72482	AANAT/DDC/TPH1	3.43881e-05	-4.46359	0.00547829	0.0249759	0.73166	REACTOME_SEROTONIN_AND_MELATONIN_BIOSYNTHESIS	0.00547829	IC19_24h-VIC_24h	AANAT/DDC/TPH1
IC19_24h-VIC_24h	REACTOME_DIGESTION_OF_DIETARY_LIPID	4.12367	1	3.04211	CEL	3.72876e-05	4.42844	0.00547829	0.0249759	0.73166	REACTOME_DIGESTION_OF_DIETARY_LIPID	0.00547829	IC19_24h-VIC_24h	CEL
IC19_24h-VIC_24h	KEGG_TYPE_I_DIABETES_MELLITUS	4.0898	27	0.600853	CPE/FAS/GAD1/HLA-A/HLA-B/HLA-C/HLA-DMA/HLA-DMB/HLA-DOA/HLA-DOB/HLA-DPA1/HLA-DPB1/HLA-DQA1/HLA-DQB1/HLA-DRA/HLA-DRB1/HLA-DRB5/HLA-E/HLA-F/HSPD1/ICA1/IL12A/IL1A/IL1B/PTPRN/PTPRN2/TNF	4.31749e-05	4.36477	0.00584892	0.0249759	0.73166	KEGG_TYPE_I_DIABETES_MELLITUS	0.00584892	IC19_24h-VIC_24h	CPE/FAS/GAD1/HLA-A/HLA-B/HLA-C/HLA-DMA/HLA-DMB/HLA-DOA/HLA-DOB/HLA-DPA1/HLA-DPB1/HLA-DQA1/HLA-DQB1/HLA-DRA/HLA-DRB1/HLA-DRB5/HLA-E/HLA-F/HSPD1/ICA1/IL12A/IL1A/IL1B/PTPRN/PTPRN2/TNF
IC19_24h-VIC_24h	BIOCARTA_IL17_PATHWAY	4.01984	7	1.13663	CD247/CD58/CD8A/CSF3/CXCL8/IL6/KITLG	5.82388e-05	4.23479	0.00745134	0.0249759	0.73166	BIOCARTA_IL17_PATHWAY	0.00745134	IC19_24h-VIC_24h	CD247/CD58/CD8A/CSF3/CXCL8/IL6/KITLG
IC19_24h-VIC_24h	REACTOME_TACHYKININ_RECEPTORS_BIND_TACHYKININS	3.99056	1	2.94471	TACR2	6.59177e-05	4.181	0.00798991	0.0249759	0.73166	REACTOME_TACHYKININ_RECEPTORS_BIND_TACHYKININS	0.00798991	IC19_24h-VIC_24h	TACR2
IC19_24h-VIC_24h	KEGG_GRAFT_VERSUS_HOST_DISEASE	3.97836	21	0.660167	FAS/HLA-A/HLA-B/HLA-C/HLA-DMA/HLA-DMB/HLA-DOA/HLA-DOB/HLA-DPA1/HLA-DPB1/HLA-DQA1/HLA-DQB1/HLA-DRA/HLA-DRB1/HLA-DRB5/HLA-E/HLA-F/IL1A/IL1B/IL6/TNF	6.93918e-05	4.15869	0.00799047	0.0249759	0.73166	KEGG_GRAFT_VERSUS_HOST_DISEASE	0.00799047	IC19_24h-VIC_24h	FAS/HLA-A/HLA-B/HLA-C/HLA-DMA/HLA-DMB/HLA-DOA/HLA-DOB/HLA-DPA1/HLA-DPB1/HLA-DQA1/HLA-DQB1/HLA-DRA/HLA-DRB1/HLA-DRB5/HLA-E/HLA-F/IL1A/IL1B/IL6/TNF
IC19_24h-VIC_24h	REACTOME_PEPTIDE_LIGAND_BINDING_RECEPTORS	3.96167	67	0.379096	ACKR2/ACKR3/ACKR4/AGT/ANXA1/APP/AVPR1A/AVPR1B/BDKRB2/C3/C5/C5AR1/CCL2/CCL20/CCL22/CCL28/CCL5/CCR1/CCR4/CX3CL1/CXCL1/CXCL10/CXCL11/CXCL12/CXCL16/CXCL2/CXCL3/CXCL5/CXCL6/CXCL8/CXCL9/CXCR4/CXCR5/ECE1/EDN1/EDNRA/F2R/F2RL1/GHRL/GPER1/GPR37/GPR37L1/HCRTR1/HEBP1/MC1R/NLN/NMB/NMU/NMUR2/NPB/NPBWR1/NPFFR2/NPW/NPY1R/NPY5R/NTSR1/OPRK1/OXTR/PMCH/PSAP/RLN2/SSTR1/SSTR2/TACR2/UTS2/UTS2B/XK	7.44269e-05	4.12827	0.00816215	0.0249759	0.73166	REACTOME_PEPTIDE_LIGAND_BINDING_RECEPTORS	0.00816215	IC19_24h-VIC_24h	ACKR2/ACKR3/ACKR4/AGT/ANXA1/APP/AVPR1A/AVPR1B/BDKRB2/C3/C5/C5AR1/CCL2/CCL20/CCL22/CCL28/CCL5/CCR1/CCR4/CX3CL1/CXCL1/CXCL10/CXCL11/CXCL12/CXCL16/CXCL2/CXCL3/CXCL5/CXCL6/CXCL8/CXCL9/CXCR4/CXCR5/ECE1/EDN1/EDNRA/F2R/F2RL1/GHRL/GPER1/GPR37/GPR37L1/HCRTR1/HEBP1/MC1R/NLN/NMB/NMU/NMUR2/NPB/NPBWR1/NPFFR2/NPW/NPY1R/NPY5R/NTSR1/OPRK1/OXTR/PMCH/PSAP/RLN2/SSTR1/SSTR2/TACR2/UTS2/UTS2B/XK
IC19_24h-VIC_24h	REACTOME_CREATINE_METABOLISM	3.64829	8	0.968719	CKB/CKMT1B/CKMT2/GAMT/GATM/SLC6A12/SLC6A7/SLC6A8	0.000263993	3.57841	0.0276353	0.0249759	0.73166	REACTOME_CREATINE_METABOLISM	0.0276353	IC19_24h-VIC_24h	CKB/CKMT1B/CKMT2/GAMT/GATM/SLC6A12/SLC6A7/SLC6A8
IC19_24h-VIC_24h	BIOCARTA_CLASSIC_PATHWAY	3.6341	6	1.11048	C1R/C1S/C2/C3/C4A/C5	0.000278954	3.55447	0.0279275	0.0249759	0.73166	BIOCARTA_CLASSIC_PATHWAY	0.0279275	IC19_24h-VIC_24h	C1R/C1S/C2/C3/C4A/C5
IC19_24h-VIC_24h	KEGG_NATURAL_KILLER_CELL_MEDIATED_CYTOTOXICITY	3.62315	78	0.325133	ARAF/BID/BRAF/CASP3/CD247/CHP1/CSF2/FAS/FYN/GRB2/HLA-A/HLA-B/HLA-C/HLA-E/HRAS/ICAM1/ICAM2/IFNAR1/IFNAR2/IFNB1/IFNGR1/IFNGR2/KRAS/LAT/LCK/MAP2K1/MAP2K2/MAPK1/MAPK3/MICA/MICB/NFAT5/NFATC1/NFATC2/NFATC3/NFATC4/NRAS/PAK1/PIK3CA/PIK3CB/PIK3CD/PIK3R1/PIK3R3/PLCG1/PLCG2/PPP3CA/PPP3CB/PPP3CC/PPP3R1/PRKCA/PRKCG/PTK2B/PTPN11/PTPN6/RAC1/RAC2/RAC3/RAET1G/RAET1L/RAF1/SH3BP2/SHC1/SHC2/SHC3/SHC4/SOS1/SOS2/SYK/T…	0.000291037	3.53605	0.0279275	0.0249759	0.73166	KEGG_NATURAL_KILLER_CELL_MEDIATED_CYTOTOXICITY	0.0279275	IC19_24h-VIC_24h	ARAF/BID/BRAF/CASP3/CD247/CHP1/CSF2/FAS/FYN/GRB2/HLA-A/HLA-B/HLA-C/HLA-E/HRAS/ICAM1/ICAM2/IFNAR1/IFNAR2/IFNB1/IFNGR1/IFNGR2/KRAS/LAT/LCK/MAP2K1/MAP2K2/MAPK1/MAPK3/MICA/MICB/NFAT5/NFATC1/NFATC2/NFATC3/NFATC4/NRAS/PAK1/PIK3CA/PIK3CB/PIK3CD/PIK3R1/PIK3R3/PLCG1/PLCG2/PPP3CA/PPP3CB/PPP3CC/PPP3R1/PRKCA/PRKCG/PTK2B/PTPN11/PTPN6/RAC1/RAC2/RAC3/RAET1G/RAET1L/RAF1/SH3BP2/SHC1/SHC2/SHC3/SHC4/SOS1/SOS2/SYK/T…
IC19_24h-VIC_24h	REACTOME_DEFECTIVE_F9_ACTIVATION	3.12735	1	2.31313	GP1BA	0.00176392	2.75352	0.110758	0.0249759	0.73166	REACTOME_DEFECTIVE_F9_ACTIVATION	0.110758	IC19_24h-VIC_24h	GP1BA
IC19_24h-VIC_24h	REACTOME_INTERLEUKIN_1_PROCESSING	3.12307	8	0.832855	CASP1/GSDMD/IL18/IL1A/IL1B/NFKB1/NFKB2/RELA	0.00178974	2.74721	0.110758	0.0249759	0.73166	REACTOME_INTERLEUKIN_1_PROCESSING	0.110758	IC19_24h-VIC_24h	CASP1/GSDMD/IL18/IL1A/IL1B/NFKB1/NFKB2/RELA
IC19_24h-VIC_24h	KEGG_ALLOGRAFT_REJECTION	3.0945	20	0.531248	CD40/FAS/HLA-A/HLA-B/HLA-C/HLA-DMA/HLA-DMB/HLA-DOA/HLA-DOB/HLA-DPA1/HLA-DPB1/HLA-DQA1/HLA-DQB1/HLA-DRA/HLA-DRB1/HLA-DRB5/HLA-E/HLA-F/IL12A/TNF	0.00197148	2.70521	0.115915	0.0249759	0.73166	KEGG_ALLOGRAFT_REJECTION	0.115915	IC19_24h-VIC_24h	CD40/FAS/HLA-A/HLA-B/HLA-C/HLA-DMA/HLA-DMB/HLA-DOA/HLA-DOB/HLA-DPA1/HLA-DPB1/HLA-DQA1/HLA-DQB1/HLA-DRA/HLA-DRB1/HLA-DRB5/HLA-E/HLA-F/IL12A/TNF
IC19_24h-VIC_24h	BIOCARTA_GRANULOCYTES_PATHWAY	2.91056	10	0.698397	C5/CSF3/CXCL8/ICAM1/ICAM2/IL1A/ITGAM/SELL/SELPLG/TNF	0.00360776	2.44276	0.173386	0.0249759	0.73166	BIOCARTA_GRANULOCYTES_PATHWAY	0.173386	IC19_24h-VIC_24h	C5/CSF3/CXCL8/ICAM1/ICAM2/IL1A/ITGAM/SELL/SELPLG/TNF
IC19_24h-VIC_24h	REACTOME_CHEMOKINE_RECEPTORS_BIND_CHEMOKINES	2.90516	24	0.45886	ACKR2/ACKR3/ACKR4/CCL2/CCL20/CCL22/CCL28/CCL5/CCR1/CCR4/CX3CL1/CXCL1/CXCL10/CXCL11/CXCL12/CXCL16/CXCL2/CXCL3/CXCL5/CXCL6/CXCL8/CXCL9/CXCR4/CXCR5	0.00367064	2.43526	0.173386	0.0249759	0.73166	REACTOME_CHEMOKINE_RECEPTORS_BIND_CHEMOKINES	0.173386	IC19_24h-VIC_24h	ACKR2/ACKR3/ACKR4/CCL2/CCL20/CCL22/CCL28/CCL5/CCR1/CCR4/CX3CL1/CXCL1/CXCL10/CXCL11/CXCL12/CXCL16/CXCL2/CXCL3/CXCL5/CXCL6/CXCL8/CXCL9/CXCR4/CXCR5
IC19_24h-VIC_24h	REACTOME_INTERFERON_SIGNALING	2.84832	176	0.182063	AAAS/ABCE1/ADAR/ARIH1/B2M/BST2/CAMK2D/CAMK2G/CD44/CIITA/DDX58/EGR1/EIF2AK2/EIF4A1/EIF4A2/EIF4A3/EIF4E/EIF4E2/EIF4E3/EIF4G1/EIF4G2/EIF4G3/FCGR1A/FLNA/FLNB/GBP1/GBP2/GBP3/GBP4/GBP5/GBP6/HERC5/HLA-A/HLA-B/HLA-C/HLA-DPA1/HLA-DPB1/HLA-DQA1/HLA-DQB1/HLA-DRA/HLA-DRB1/HLA-DRB5/HLA-E/HLA-F/ICAM1/IFI27/IFI30/IFI35/IFI6/IFIT1/IFIT2/IFIT3/IFIT5/IFITM1/IFITM2/IFITM3/IFNAR1/IFNAR2/IFNB1/IFNGR1/IFNGR2/IP6K2/IRF…	0.0043951	2.35703	0.193608	0.0249759	0.73166	REACTOME_INTERFERON_SIGNALING	0.193608	IC19_24h-VIC_24h	AAAS/ABCE1/ADAR/ARIH1/B2M/BST2/CAMK2D/CAMK2G/CD44/CIITA/DDX58/EGR1/EIF2AK2/EIF4A1/EIF4A2/EIF4A3/EIF4E/EIF4E2/EIF4E3/EIF4G1/EIF4G2/EIF4G3/FCGR1A/FLNA/FLNB/GBP1/GBP2/GBP3/GBP4/GBP5/GBP6/HERC5/HLA-A/HLA-B/HLA-C/HLA-DPA1/HLA-DPB1/HLA-DQA1/HLA-DQB1/HLA-DRA/HLA-DRB1/HLA-DRB5/HLA-E/HLA-F/ICAM1/IFI27/IFI30/IFI35/IFI6/IFIT1/IFIT2/IFIT3/IFIT5/IFITM1/IFITM2/IFITM3/IFNAR1/IFNAR2/IFNB1/IFNGR1/IFNGR2/IP6K2/IRF…
IC19_24h-VIC_24h	REACTOME_IMMUNOREGULATORY_INTERACTIONS_BETWEEN_A_LYMPHOID_AND_A_NON_LYMPHOID_CELL	2.77479	43	0.33458	B2M/C3/CD160/CD200R1/CD22/CD226/CD247/CD40/CD81/CD8A/CD99/CDH1/CLEC2D/COL17A1/COL1A1/CXADR/FCGR1A/HLA-A/HLA-B/HLA-C/HLA-E/HLA-F/ICAM1/ICAM2/ICAM3/ICAM4/ICAM5/IFITM1/ITGB1/ITGB7/MADCAM1/MICA/MICB/NCR3LG1/NECTIN2/NPDC1/PIANP/PILRB/PVR/SELL/SLAMF7/ULBP3/VCAM1	0.00552367	2.25777	0.223175	0.0249759	0.73166	REACTOME_IMMUNOREGULATORY_INTERACTIONS_BETWEEN_A_LYMPHOID_AND_A_NON_LYMPHOID_CELL	0.223175	IC19_24h-VIC_24h	B2M/C3/CD160/CD200R1/CD22/CD226/CD247/CD40/CD81/CD8A/CD99/CDH1/CLEC2D/COL17A1/COL1A1/CXADR/FCGR1A/HLA-A/HLA-B/HLA-C/HLA-E/HLA-F/ICAM1/ICAM2/ICAM3/ICAM4/ICAM5/IFITM1/ITGB1/ITGB7/MADCAM1/MICA/MICB/NCR3LG1/NECTIN2/NPDC1/PIANP/PILRB/PVR/SELL/SLAMF7/ULBP3/VCAM1
IC19_24h-VIC_24h	REACTOME_INTERFERON_ALPHA_BETA_SIGNALING	2.63304	57	0.280146	ABCE1/ADAR/BST2/EGR1/GBP2/HLA-A/HLA-B/HLA-C/HLA-E/HLA-F/IFI27/IFI35/IFI6/IFIT1/IFIT2/IFIT3/IFIT5/IFITM1/IFITM2/IFITM3/IFNAR1/IFNAR2/IFNB1/IP6K2/IRF1/IRF2/IRF3/IRF5/IRF6/IRF7/IRF8/IRF9/ISG15/ISG20/JAK1/KPNA1/KPNB1/MX1/MX2/OAS1/OAS2/OAS3/OASL/PSMB8/PTPN1/PTPN11/PTPN6/RNASEL/RSAD2/SAMHD1/SOCS1/SOCS3/STAT1/STAT2/TYK2/USP18/XAF1	0.00846252	2.0725	0.295291	0.0249759	0.73166	REACTOME_INTERFERON_ALPHA_BETA_SIGNALING	0.295291	IC19_24h-VIC_24h	ABCE1/ADAR/BST2/EGR1/GBP2/HLA-A/HLA-B/HLA-C/HLA-E/HLA-F/IFI27/IFI35/IFI6/IFIT1/IFIT2/IFIT3/IFIT5/IFITM1/IFITM2/IFITM3/IFNAR1/IFNAR2/IFNB1/IP6K2/IRF1/IRF2/IRF3/IRF5/IRF6/IRF7/IRF8/IRF9/ISG15/ISG20/JAK1/KPNA1/KPNB1/MX1/MX2/OAS1/OAS2/OAS3/OASL/PSMB8/PTPN1/PTPN11/PTPN6/RNASEL/RSAD2/SAMHD1/SOCS1/SOCS3/STAT1/STAT2/TYK2/USP18/XAF1
IC19_24h-VIC_24h	KEGG_CYTOSOLIC_DNA_SENSING_PATHWAY	2.59396	38	0.332856	ADAR/CASP1/CCL5/CHUK/CXCL10/DDX58/IFNB1/IKBKB/IKBKE/IKBKG/IL18/IL1B/IL33/IL6/IRF3/IRF7/MAVS/NFKB1/NFKBIA/NFKBIB/POLR1C/POLR1D/POLR3A/POLR3B/POLR3C/POLR3D/POLR3F/POLR3G/POLR3GL/POLR3H/POLR3K/PYCARD/RELA/RIPK1/RIPK3/STING1/TBK1/ZBP1	0.00948768	2.02284	0.315963	0.0249759	0.73166	KEGG_CYTOSOLIC_DNA_SENSING_PATHWAY	0.315963	IC19_24h-VIC_24h	ADAR/CASP1/CCL5/CHUK/CXCL10/DDX58/IFNB1/IKBKB/IKBKE/IKBKG/IL18/IL1B/IL33/IL6/IRF3/IRF7/MAVS/NFKB1/NFKBIA/NFKBIB/POLR1C/POLR1D/POLR3A/POLR3B/POLR3C/POLR3D/POLR3F/POLR3G/POLR3GL/POLR3H/POLR3K/PYCARD/RELA/RIPK1/RIPK3/STING1/TBK1/ZBP1
IC19_24h-VIC_24h	REACTOME_PD_1_SIGNALING	2.36541	13	0.50498	CD247/CD274/CSK/HLA-DPA1/HLA-DPB1/HLA-DQA1/HLA-DQB1/HLA-DRA/HLA-DRB1/HLA-DRB5/LCK/PTPN11/PTPN6	0.01801	1.74449	0.476747	0.0249759	0.73166	REACTOME_PD_1_SIGNALING	0.476747	IC19_24h-VIC_24h	CD247/CD274/CSK/HLA-DPA1/HLA-DPB1/HLA-DQA1/HLA-DQB1/HLA-DRA/HLA-DRB1/HLA-DRB5/LCK/PTPN11/PTPN6
IC19_24h-VIC_24h	REACTOME_RESPIRATORY_ELECTRON_TRANSPORT_ATP_SYNTHESIS_BY_CHEMIOSMOTIC_COUPLING_AND_HEAT_PRODUCTION_BY_UNCOUPLING_PROTEINS	-2.3064	113	-0.133771	ACAD9/ATP5F1A/ATP5F1B/ATP5F1C/ATP5F1D/ATP5F1E/ATP5MC1/ATP5MC2/ATP5MC3/ATP5ME/ATP5MF/ATP5MG/ATP5PB/ATP5PD/ATP5PF/ATP5PO/COA1/COQ10A/COQ10B/COX11/COX14/COX16/COX18/COX19/COX20/COX4I1/COX5A/COX5B/COX6A1/COX6B1/COX6C/COX7A2L/COX7B/COX7C/COX8A/CYC1/CYCS/DMAC2L/ECSIT/ETFA/ETFB/ETFDH/LRPPRC/NDUFA1/NDUFA10/NDUFA11/NDUFA12/NDUFA13/NDUFA2/NDUFA3/NDUFA4/NDUFA5/NDUFA6/NDUFA7/NDUFA8/NDUFA9/NDUFAB1/NDUFAF1/NDU…	0.0210882	-1.67596	0.516854	0.0249759	0.73166	REACTOME_RESPIRATORY_ELECTRON_TRANSPORT_ATP_SYNTHESIS_BY_CHEMIOSMOTIC_COUPLING_AND_HEAT_PRODUCTION_BY_UNCOUPLING_PROTEINS	0.516854	IC19_24h-VIC_24h	ACAD9/ATP5F1A/ATP5F1B/ATP5F1C/ATP5F1D/ATP5F1E/ATP5MC1/ATP5MC2/ATP5MC3/ATP5ME/ATP5MF/ATP5MG/ATP5PB/ATP5PD/ATP5PF/ATP5PO/COA1/COQ10A/COQ10B/COX11/COX14/COX16/COX18/COX19/COX20/COX4I1/COX5A/COX5B/COX6A1/COX6B1/COX6C/COX7A2L/COX7B/COX7C/COX8A/CYC1/CYCS/DMAC2L/ECSIT/ETFA/ETFB/ETFDH/LRPPRC/NDUFA1/NDUFA10/NDUFA11/NDUFA12/NDUFA13/NDUFA2/NDUFA3/NDUFA4/NDUFA5/NDUFA6/NDUFA7/NDUFA8/NDUFA9/NDUFAB1/NDUFAF1/NDU…
IC19_24h-VIC_24h	REACTOME_INTERLEUKIN_4_AND_INTERLEUKIN_13_SIGNALING	2.23683	74	0.215227	AKT1/ALOX5/ANXA1/BCL2/BCL2L1/BCL6/BIRC5/CCL2/CCL22/CCND1/CDKN1A/CEBPD/CXCL8/FGF2/FN1/FOS/FOXO1/FOXO3/FSCN1/GATA3/HIF1A/HMOX1/HSP90AA1/HSP90B1/HSPA8/ICAM1/IL12A/IL13RA1/IL18/IL1A/IL1B/IL23A/IL4R/IL6/IL6R/ITGAM/ITGAX/ITGB1/JAK1/JAK2/JUNB/LAMA5/LCN2/LIF/MAOA/MCL1/MMP1/MUC1/MYC/PIK3R1/PIM1/POU2F1/PTGS2/RHOU/RORA/RORC/SOCS1/SOCS3/SOCS5/SOX2/STAT1/STAT3/STAT6/TGFB1/TIMP1/TNF/TNFRSF1B/TP53/TWIST1/TYK2/V…	0.0252975	1.59692	0.571179	0.0249759	0.73166	REACTOME_INTERLEUKIN_4_AND_INTERLEUKIN_13_SIGNALING	0.571179	IC19_24h-VIC_24h	AKT1/ALOX5/ANXA1/BCL2/BCL2L1/BCL6/BIRC5/CCL2/CCL22/CCND1/CDKN1A/CEBPD/CXCL8/FGF2/FN1/FOS/FOXO1/FOXO3/FSCN1/GATA3/HIF1A/HMOX1/HSP90AA1/HSP90B1/HSPA8/ICAM1/IL12A/IL13RA1/IL18/IL1A/IL1B/IL23A/IL4R/IL6/IL6R/ITGAM/ITGAX/ITGB1/JAK1/JAK2/JUNB/LAMA5/LCN2/LIF/MAOA/MCL1/MMP1/MUC1/MYC/PIK3R1/PIM1/POU2F1/PTGS2/RHOU/RORA/RORC/SOCS1/SOCS3/SOCS5/SOX2/STAT1/STAT3/STAT6/TGFB1/TIMP1/TNF/TNFRSF1B/TP53/TWIST1/TYK2/V…
IC19_24h-VIC_24h	KEGG_ANTIGEN_PROCESSING_AND_PRESENTATION	2.0912	50	0.241357	B2M/CALR/CANX/CD74/CD8A/CIITA/CREB1/CTSB/CTSL/CTSS/HLA-A/HLA-B/HLA-C/HLA-DMA/HLA-DMB/HLA-DOA/HLA-DOB/HLA-DPA1/HLA-DPB1/HLA-DQA1/HLA-DQB1/HLA-DRA/HLA-DRB1/HLA-DRB5/HLA-E/HLA-F/HSP90AA1/HSP90AB1/HSPA1A/HSPA1L/HSPA2/HSPA4/HSPA5/HSPA6/HSPA8/IFI30/LGMN/NFYA/NFYB/NFYC/PDIA3/PSME1/PSME2/PSME3/RFX5/RFXANK/RFXAP/TAP1/TAP2/TAPBP	0.0365104	1.43758	0.683605	0.0249759	0.73166	KEGG_ANTIGEN_PROCESSING_AND_PRESENTATION	0.683605	IC19_24h-VIC_24h	B2M/CALR/CANX/CD74/CD8A/CIITA/CREB1/CTSB/CTSL/CTSS/HLA-A/HLA-B/HLA-C/HLA-DMA/HLA-DMB/HLA-DOA/HLA-DOB/HLA-DPA1/HLA-DPB1/HLA-DQA1/HLA-DQB1/HLA-DRA/HLA-DRB1/HLA-DRB5/HLA-E/HLA-F/HSP90AA1/HSP90AB1/HSPA1A/HSPA1L/HSPA2/HSPA4/HSPA5/HSPA6/HSPA8/IFI30/LGMN/NFYA/NFYB/NFYC/PDIA3/PSME1/PSME2/PSME3/RFX5/RFXANK/RFXAP/TAP1/TAP2/TAPBP
IC19_24h-VIC_24h	REACTOME_FICOLINS_BIND_TO_REPETITIVE_CARBOHYDRATE_STRUCTURES_ON_THE_TARGET_CELL_SURFACE	-2.06712	1	-1.48745	MASP1	0.0387231	-1.41203	0.695309	0.0249759	0.73166	REACTOME_FICOLINS_BIND_TO_REPETITIVE_CARBOHYDRATE_STRUCTURES_ON_THE_TARGET_CELL_SURFACE	0.695309	IC19_24h-VIC_24h	MASP1
IC19_24h-VIC_24h	REACTOME_INTERLEUKIN_1_FAMILY_SIGNALING	1.8638	123	0.147933	AGER/ALOX5/APP/BTRC/CASP1/CHUK/CUL1/FBXW11/GSDMD/HMGB1/IKBKB/IKBKG/IL18/IL18BP/IL18R1/IL1A/IL1B/IL1R1/IL1R2/IL1RAP/IL1RAPL1/IL1RL2/IL1RN/IL33/IL36RN/IRAK1/IRAK2/IRAK3/IRAK4/MAP2K1/MAP2K4/MAP2K6/MAP3K3/MAP3K7/MAP3K8/MAPK8/MYD88/NFKB1/NFKB2/NFKBIA/NFKBIB/NKIRAS1/NKIRAS2/NOD1/NOD2/PELI1/PELI2/PELI3/PSMA1/PSMA2/PSMA3/PSMA4/PSMA5/PSMA6/PSMA7/PSMB1/PSMB10/PSMB2/PSMB3/PSMB4/PSMB5/PSMB6/PSMB7/PSMB8/PSMB9…	0.0623504	1.20516	0.791399	0.0249759	0.73166	REACTOME_INTERLEUKIN_1_FAMILY_SIGNALING	0.791399	IC19_24h-VIC_24h	AGER/ALOX5/APP/BTRC/CASP1/CHUK/CUL1/FBXW11/GSDMD/HMGB1/IKBKB/IKBKG/IL18/IL18BP/IL18R1/IL1A/IL1B/IL1R1/IL1R2/IL1RAP/IL1RAPL1/IL1RL2/IL1RN/IL33/IL36RN/IRAK1/IRAK2/IRAK3/IRAK4/MAP2K1/MAP2K4/MAP2K6/MAP3K3/MAP3K7/MAP3K8/MAPK8/MYD88/NFKB1/NFKB2/NFKBIA/NFKBIB/NKIRAS1/NKIRAS2/NOD1/NOD2/PELI1/PELI2/PELI3/PSMA1/PSMA2/PSMA3/PSMA4/PSMA5/PSMA6/PSMA7/PSMB1/PSMB10/PSMB2/PSMB3/PSMB4/PSMB5/PSMB6/PSMB7/PSMB8/PSMB9…
IC19_24h-VIC_24h	REACTOME_RELAXIN_RECEPTORS	1.81658	1	1.3541	RLN2	0.069281	1.15939	0.814052	0.0249759	0.73166	REACTOME_RELAXIN_RECEPTORS	0.814052	IC19_24h-VIC_24h	RLN2
IC19_24h-VIC_24h	KEGG_INTESTINAL_IMMUNE_NETWORK_FOR_IGA_PRODUCTION	1.76317	28	0.268771	CCL28/CD40/CXCL12/CXCR4/HLA-DMA/HLA-DMB/HLA-DOA/HLA-DOB/HLA-DPA1/HLA-DPB1/HLA-DQA1/HLA-DQB1/HLA-DRA/HLA-DRB1/HLA-DRB5/ICOSLG/IL15/IL15RA/IL6/ITGB7/LTBR/MADCAM1/MAP3K14/PIGR/TGFB1/TNFRSF13C/TNFSF13/TNFSF13B	0.0778713	1.10862	0.859585	0.0249759	0.73166	KEGG_INTESTINAL_IMMUNE_NETWORK_FOR_IGA_PRODUCTION	0.859585	IC19_24h-VIC_24h	CCL28/CD40/CXCL12/CXCR4/HLA-DMA/HLA-DMB/HLA-DOA/HLA-DOB/HLA-DPA1/HLA-DPB1/HLA-DQA1/HLA-DQB1/HLA-DRA/HLA-DRB1/HLA-DRB5/ICOSLG/IL15/IL15RA/IL6/ITGB7/LTBR/MADCAM1/MAP3K14/PIGR/TGFB1/TNFRSF13C/TNFSF13/TNFSF13B
IC19_24h-VIC_24h	BIOCARTA_TH1TH2_PATHWAY	1.72167	12	0.388614	CD40/HLA-DRA/HLA-DRB1/HLA-DRB5/IFNGR1/IFNGR2/IL12A/IL12RB2/IL18/IL18R1/IL4R/NR1I2	0.085129	1.06992	0.883265	0.0249759	0.73166	BIOCARTA_TH1TH2_PATHWAY	0.883265	IC19_24h-VIC_24h	CD40/HLA-DRA/HLA-DRB1/HLA-DRB5/IFNGR1/IFNGR2/IL12A/IL12RB2/IL18/IL18R1/IL4R/NR1I2
IC19_24h-VIC_24h	REACTOME_REGULATED_NECROSIS	1.69135	51	0.19826	BAK1/BAX/BIRC2/BIRC3/CASP1/CASP3/CASP4/CASP8/CDC37/CFLAR/CHMP2A/CHMP2B/CHMP3/CHMP4A/CHMP4B/CHMP4C/CHMP6/CHMP7/CYCS/FADD/FAS/FLOT1/FLOT2/GSDMD/GSDME/HMGB1/HSP90AA1/IL18/IL1A/IL1B/IRF1/IRF2/MLKL/OGT/PDCD6IP/PELI1/RIPK1/RIPK3/RPS27A/SDCBP/STUB1/TNFRSF10A/TNFRSF10B/TNFSF10/TP53/TRADD/TRAF2/UBA52/UBB/UBC/XIAP	0.0907694	1.04206	0.908878	0.0249759	0.73166	REACTOME_REGULATED_NECROSIS	0.908878	IC19_24h-VIC_24h	BAK1/BAX/BIRC2/BIRC3/CASP1/CASP3/CASP4/CASP8/CDC37/CFLAR/CHMP2A/CHMP2B/CHMP3/CHMP4A/CHMP4B/CHMP4C/CHMP6/CHMP7/CYCS/FADD/FAS/FLOT1/FLOT2/GSDMD/GSDME/HMGB1/HSP90AA1/IL18/IL1A/IL1B/IRF1/IRF2/MLKL/OGT/PDCD6IP/PELI1/RIPK1/RIPK3/RPS27A/SDCBP/STUB1/TNFRSF10A/TNFRSF10B/TNFSF10/TP53/TRADD/TRAF2/UBA52/UBB/UBC/XIAP
IC19_24h-VIC_24h	REACTOME_BIOSYNTHESIS_OF_MARESINS	1.59447	3	0.69852	ALOX5/CYP2C9/CYP2D6	0.11083	0.955342	0.970502	0.0249759	0.73166	REACTOME_BIOSYNTHESIS_OF_MARESINS	0.970502	IC19_24h-VIC_24h	ALOX5/CYP2C9/CYP2D6
IC19_24h-VIC_24h	BIOCARTA_THELPER_PATHWAY	1.48503	2	0.793273	CD247/ICAM1	0.137536	0.861582	0.999753	0.0249759	0.73166	BIOCARTA_THELPER_PATHWAY	0.999753	IC19_24h-VIC_24h	CD247/ICAM1
IC19_24h-VIC_24h	REACTOME_GLI_PROTEINS_BIND_PROMOTERS_OF_HH_RESPONSIVE_GENES_TO_PROMOTE_TRANSCRIPTION	-1.43849	3	-0.582677	BOC/GLI1/PTCH1	0.150295	-0.823056	0.999753	0.0249759	0.73166	REACTOME_GLI_PROTEINS_BIND_PROMOTERS_OF_HH_RESPONSIVE_GENES_TO_PROMOTE_TRANSCRIPTION	0.999753	IC19_24h-VIC_24h	BOC/GLI1/PTCH1
IC19_24h-VIC_24h	KEGG_LINOLEIC_ACID_METABOLISM	1.37959	9	0.361441	AKR1B10/CYP2C18/CYP2C9/CYP2J2/CYP3A5/JMJD7-PLA2G4B/PLA2G12A/PLA2G4A/PLA2G6	0.167712	0.775437	0.999753	0.0249759	0.73166	KEGG_LINOLEIC_ACID_METABOLISM	0.999753	IC19_24h-VIC_24h	AKR1B10/CYP2C18/CYP2C9/CYP2J2/CYP3A5/JMJD7-PLA2G4B/PLA2G12A/PLA2G4A/PLA2G6
IC19_24h-VIC_24h	KEGG_CELL_ADHESION_MOLECULES_CAMS	1.2658	85	0.125429	ALCAM/CD22/CD226/CD274/CD276/CD40/CD58/CD6/CD8A/CD99/CDH1/CDH2/CDH3/CDH4/CLDN1/CLDN10/CLDN11/CLDN15/CLDN16/CLDN18/CLDN2/CLDN22/CLDN23/CLDN3/CLDN4/CLDN6/CLDN7/CLDN9/CNTN2/CNTNAP1/CNTNAP2/ESAM/F11R/GLG1/HLA-A/HLA-B/HLA-C/HLA-DMA/HLA-DMB/HLA-DOA/HLA-DOB/HLA-DPA1/HLA-DPB1/HLA-DQA1/HLA-DQB1/HLA-DRA/HLA-DRB1/HLA-DRB5/HLA-E/HLA-F/ICAM1/ICAM2/ICAM3/ICOSLG/ITGA6/ITGAM/ITGAV/ITGB1/ITGB7/ITGB8/JAM3/L1CAM/MA…	0.205585	0.687009	0.999753	0.0249759	0.73166	KEGG_CELL_ADHESION_MOLECULES_CAMS	0.999753	IC19_24h-VIC_24h	ALCAM/CD22/CD226/CD274/CD276/CD40/CD58/CD6/CD8A/CD99/CDH1/CDH2/CDH3/CDH4/CLDN1/CLDN10/CLDN11/CLDN15/CLDN16/CLDN18/CLDN2/CLDN22/CLDN23/CLDN3/CLDN4/CLDN6/CLDN7/CLDN9/CNTN2/CNTNAP1/CNTNAP2/ESAM/F11R/GLG1/HLA-A/HLA-B/HLA-C/HLA-DMA/HLA-DMB/HLA-DOA/HLA-DOB/HLA-DPA1/HLA-DPB1/HLA-DQA1/HLA-DQB1/HLA-DRA/HLA-DRB1/HLA-DRB5/HLA-E/HLA-F/ICAM1/ICAM2/ICAM3/ICOSLG/ITGA6/ITGAM/ITGAV/ITGB1/ITGB7/ITGB8/JAM3/L1CAM/MA…
IC19_24h-VIC_24h	REACTOME_ION_CHANNEL_TRANSPORT	-1.22343	124	-0.0554095	ANO1/ANO10/ANO3/ANO4/ANO5/ANO6/ANO7/ANO8/ANO9/ASIC1/ASIC3/ASPH/ATP10A/ATP10B/ATP10D/ATP11A/ATP11B/ATP11C/ATP13A1/ATP13A2/ATP13A4/ATP1A1/ATP1A3/ATP1B1/ATP1B2/ATP1B3/ATP2A1/ATP2A2/ATP2A3/ATP2B1/ATP2B4/ATP2C1/ATP2C2/ATP4A/ATP6AP1/ATP6V0A1/ATP6V0A2/ATP6V0A4/ATP6V0B/ATP6V0C/ATP6V0D1/ATP6V0E1/ATP6V0E2/ATP6V1A/ATP6V1B2/ATP6V1C1/ATP6V1C2/ATP6V1D/ATP6V1E1/ATP6V1E2/ATP6V1F/ATP6V1G1/ATP6V1G2/ATP6V1H/ATP7A/A…	0.221168	-0.655277	0.999753	0.0249759	0.73166	REACTOME_ION_CHANNEL_TRANSPORT	0.999753	IC19_24h-VIC_24h	ANO1/ANO10/ANO3/ANO4/ANO5/ANO6/ANO7/ANO8/ANO9/ASIC1/ASIC3/ASPH/ATP10A/ATP10B/ATP10D/ATP11A/ATP11B/ATP11C/ATP13A1/ATP13A2/ATP13A4/ATP1A1/ATP1A3/ATP1B1/ATP1B2/ATP1B3/ATP2A1/ATP2A2/ATP2A3/ATP2B1/ATP2B4/ATP2C1/ATP2C2/ATP4A/ATP6AP1/ATP6V0A1/ATP6V0A2/ATP6V0A4/ATP6V0B/ATP6V0C/ATP6V0D1/ATP6V0E1/ATP6V0E2/ATP6V1A/ATP6V1B2/ATP6V1C1/ATP6V1C2/ATP6V1D/ATP6V1E1/ATP6V1E2/ATP6V1F/ATP6V1G1/ATP6V1G2/ATP6V1H/ATP7A/A…
IC19_24h-VIC_24h	REACTOME_TNFR2_NON_CANONICAL_NF_KB_PATHWAY	1.15552	83	0.117776	BIRC2/BIRC3/BTRC/CD27/CD40/CHUK/CUL1/EDA/FBXW11/LTB/LTBR/MAP3K14/NFKB2/PSMA1/PSMA2/PSMA3/PSMA4/PSMA5/PSMA6/PSMA7/PSMB1/PSMB10/PSMB2/PSMB3/PSMB4/PSMB5/PSMB6/PSMB7/PSMB8/PSMB9/PSMC1/PSMC2/PSMC3/PSMC4/PSMC5/PSMC6/PSMD1/PSMD10/PSMD11/PSMD12/PSMD13/PSMD14/PSMD2/PSMD3/PSMD4/PSMD5/PSMD6/PSMD7/PSMD8/PSMD9/PSME1/PSME2/PSME3/PSME4/PSMF1/RELB/RPS27A/SEM1/SKP1/TNF/TNFRSF11A/TNFRSF11B/TNFRSF12A/TNFRSF13C/TNFR…	0.247878	0.605762	0.999753	0.0249759	0.73166	REACTOME_TNFR2_NON_CANONICAL_NF_KB_PATHWAY	0.999753	IC19_24h-VIC_24h	BIRC2/BIRC3/BTRC/CD27/CD40/CHUK/CUL1/EDA/FBXW11/LTB/LTBR/MAP3K14/NFKB2/PSMA1/PSMA2/PSMA3/PSMA4/PSMA5/PSMA6/PSMA7/PSMB1/PSMB10/PSMB2/PSMB3/PSMB4/PSMB5/PSMB6/PSMB7/PSMB8/PSMB9/PSMC1/PSMC2/PSMC3/PSMC4/PSMC5/PSMC6/PSMD1/PSMD10/PSMD11/PSMD12/PSMD13/PSMD14/PSMD2/PSMD3/PSMD4/PSMD5/PSMD6/PSMD7/PSMD8/PSMD9/PSME1/PSME2/PSME3/PSME4/PSMF1/RELB/RPS27A/SEM1/SKP1/TNF/TNFRSF11A/TNFRSF11B/TNFRSF12A/TNFRSF13C/TNFR…
IC19_24h-VIC_24h	REACTOME_INNATE_IMMUNE_SYSTEM	1.11231	746	0.0547723	AAMP/ABCA13/ABI1/ABI2/ABL1/ACAA1/ACLY/ACTB/ACTG1/ACTR10/ACTR1B/ACTR2/ACTR3/ADAM10/ADAM8/ADGRE5/AGA/AGER/AGL/AGPAT2/AHCYL1/ALAD/ALDH3B1/ALDOA/ALOX5/ALPK1/AMPD3/ANO6/ANPEP/ANXA2/AP1M1/AP2A2/APAF1/APEH/APP/APRT/ARHGAP45/ARL8A/ARMC8/ARPC1A/ARPC1B/ARPC2/ARPC3/ARPC4/ARPC5/ARSA/ARSB/ASAH1/ATAD3B/ATF1/ATF2/ATG12/ATG5/ATG7/ATOX1/ATP11A/ATP11B/ATP6AP2/ATP6V0A1/ATP6V0A2/ATP6V0A4/ATP6V0B/ATP6V0C/ATP6V0D1/ATP…	0.266006	0.575108	0.999753	0.0249759	0.73166	REACTOME_INNATE_IMMUNE_SYSTEM	0.999753	IC19_24h-VIC_24h	AAMP/ABCA13/ABI1/ABI2/ABL1/ACAA1/ACLY/ACTB/ACTG1/ACTR10/ACTR1B/ACTR2/ACTR3/ADAM10/ADAM8/ADGRE5/AGA/AGER/AGL/AGPAT2/AHCYL1/ALAD/ALDH3B1/ALDOA/ALOX5/ALPK1/AMPD3/ANO6/ANPEP/ANXA2/AP1M1/AP2A2/APAF1/APEH/APP/APRT/ARHGAP45/ARL8A/ARMC8/ARPC1A/ARPC1B/ARPC2/ARPC3/ARPC4/ARPC5/ARSA/ARSB/ASAH1/ATAD3B/ATF1/ATF2/ATG12/ATG5/ATG7/ATOX1/ATP11A/ATP11B/ATP6AP2/ATP6V0A1/ATP6V0A2/ATP6V0A4/ATP6V0B/ATP6V0C/ATP6V0D1/ATP…
IC19_24h-VIC_24h	REACTOME_SODIUM_COUPLED_SULPHATE_DI_AND_TRI_CARBOXYLATE_TRANSPORTERS	-1.10856	1	-0.786112	SLC13A5	0.267621	-0.572479	0.999753	0.0249759	0.73166	REACTOME_SODIUM_COUPLED_SULPHATE_DI_AND_TRI_CARBOXYLATE_TRANSPORTERS	0.999753	IC19_24h-VIC_24h	SLC13A5
IC19_24h-VIC_24h	KEGG_DRUG_METABOLISM_CYTOCHROME_P450	-1.07858	37	-0.10476	ADH1C/ADH5/ADH6/ALDH1A3/ALDH3A1/ALDH3B1/ALDH3B2/AOX1/CYP2B6/CYP2C18/CYP2C9/CYP2D6/CYP3A5/FMO4/FMO5/GSTA4/GSTK1/GSTM1/GSTM3/GSTM4/GSTO1/GSTO2/GSTP1/GSTZ1/MAOA/MAOB/MGST1/MGST2/MGST3/UGT1A1/UGT1A10/UGT1A3/UGT1A4/UGT1A5/UGT1A6/UGT2A3/UGT2B7	0.280777	-0.551639	0.999753	0.0249759	0.73166	KEGG_DRUG_METABOLISM_CYTOCHROME_P450	0.999753	IC19_24h-VIC_24h	ADH1C/ADH5/ADH6/ALDH1A3/ALDH3A1/ALDH3B1/ALDH3B2/AOX1/CYP2B6/CYP2C18/CYP2C9/CYP2D6/CYP3A5/FMO4/FMO5/GSTA4/GSTK1/GSTM1/GSTM3/GSTM4/GSTO1/GSTO2/GSTP1/GSTZ1/MAOA/MAOB/MGST1/MGST2/MGST3/UGT1A1/UGT1A10/UGT1A3/UGT1A4/UGT1A5/UGT1A6/UGT2A3/UGT2B7
IC19_24h-VIC_24h	BIOCARTA_ASBCELL_PATHWAY	1.04736	5	0.367681	CD40/FAS/HLA-DRA/HLA-DRB1/HLA-DRB5	0.294934	0.530275	0.999753	0.0249759	0.73166	BIOCARTA_ASBCELL_PATHWAY	0.999753	IC19_24h-VIC_24h	CD40/FAS/HLA-DRA/HLA-DRB1/HLA-DRB5
IC19_24h-VIC_24h	BIOCARTA_DC_PATHWAY	0.877267	6	0.287015	ANPEP/CD40/CD7/CSF2/IFNB1/ITGAX	0.380342	0.419826	0.999753	0.0249759	0.73166	BIOCARTA_DC_PATHWAY	0.999753	IC19_24h-VIC_24h	ANPEP/CD40/CD7/CSF2/IFNB1/ITGAX
IC19_24h-VIC_24h	BIOCARTA_NO2IL12_PATHWAY	0.865999	4	0.341784	CD247/IL12RB2/JAK2/TYK2	0.386491	0.412861	0.999753	0.0249759	0.73166	BIOCARTA_NO2IL12_PATHWAY	0.999753	IC19_24h-VIC_24h	CD247/IL12RB2/JAK2/TYK2
IC19_24h-VIC_24h	REACTOME_NEUTROPHIL_DEGRANULATION	-0.812484	359	-0.00639865	ABCA13/ACAA1/ACLY/ACTR10/ACTR1B/ACTR2/ADAM10/ADAM8/ADGRE5/AGA/AGL/AGPAT2/ALAD/ALDH3B1/ALDOA/ALOX5/AMPD3/ANO6/ANPEP/ANXA2/AP1M1/AP2A2/APAF1/APEH/APRT/ARHGAP45/ARL8A/ARMC8/ARPC5/ARSA/ARSB/ASAH1/ATAD3B/ATG7/ATP11A/ATP11B/ATP6AP2/ATP6V0A1/ATP6V0C/ATP6V1D/ATP8A1/B2M/B4GALT1/BRI3/BST1/BST2/C1orf35/C3/C5AR1/C6orf120/CAB39/CAND1/CANT1/CAP1/CAPN1/CAT/CCT2/CCT8/CD14/CD44/CD47/CD55/CD58/CD59/CD63/CD68/CDA/C…	0.416514	-0.38037	0.999753	0.0249759	0.73166	REACTOME_NEUTROPHIL_DEGRANULATION	0.999753	IC19_24h-VIC_24h	ABCA13/ACAA1/ACLY/ACTR10/ACTR1B/ACTR2/ADAM10/ADAM8/ADGRE5/AGA/AGL/AGPAT2/ALAD/ALDH3B1/ALDOA/ALOX5/AMPD3/ANO6/ANPEP/ANXA2/AP1M1/AP2A2/APAF1/APEH/APRT/ARHGAP45/ARL8A/ARMC8/ARPC5/ARSA/ARSB/ASAH1/ATAD3B/ATG7/ATP11A/ATP11B/ATP6AP2/ATP6V0A1/ATP6V0C/ATP6V1D/ATP8A1/B2M/B4GALT1/BRI3/BST1/BST2/C1orf35/C3/C5AR1/C6orf120/CAB39/CAND1/CANT1/CAP1/CAPN1/CAT/CCT2/CCT8/CD14/CD44/CD47/CD55/CD58/CD59/CD63/CD68/CDA/C…
IC19_24h-VIC_24h	REACTOME_INTERLEUKIN_35_SIGNALLING	0.725447	10	0.192824	CANX/IL12A/IL12RB2/IL27RA/IL6ST/JAK1/JAK2/STAT1/STAT3/TYK2	0.468178	0.329589	0.999753	0.0249759	0.73166	REACTOME_INTERLEUKIN_35_SIGNALLING	0.999753	IC19_24h-VIC_24h	CANX/IL12A/IL12RB2/IL27RA/IL6ST/JAK1/JAK2/STAT1/STAT3/TYK2
IC19_24h-VIC_24h	REACTOME_NEGATIVE_REGULATION_OF_NMDA_RECEPTOR_MEDIATED_NEURONAL_TRANSMISSION	-0.61035	15	-0.0903278	ACTN2/CALM1/CAMK1/CAMK2D/CAMK2G/CAMK4/DLG1/DLG3/DLG4/GRIN2A/LRRC7/NEFL/PPM1E/PPM1F	0.54163	-0.266297	0.999753	0.0249759	0.73166	REACTOME_NEGATIVE_REGULATION_OF_NMDA_RECEPTOR_MEDIATED_NEURONAL_TRANSMISSION	0.999753	IC19_24h-VIC_24h	ACTN2/CALM1/CAMK1/CAMK2D/CAMK2G/CAMK4/DLG1/DLG3/DLG4/GRIN2A/LRRC7/NEFL/PPM1E/PPM1F
IC19_24h-VIC_24h	REACTOME_FERTILIZATION	0.549551	7	0.17695	B4GALT1/CATSPER1/CATSPERB/CATSPERG/CD9/OVGP1/ZP3	0.582627	0.234609	0.999753	0.0249759	0.73166	REACTOME_FERTILIZATION	0.999753	IC19_24h-VIC_24h	B4GALT1/CATSPER1/CATSPERB/CATSPERG/CD9/OVGP1/ZP3
IC19_24h-VIC_24h	BIOCARTA_RECK_PATHWAY	0.527316	6	0.182485	HRAS/MMP14/TIMP1/TIMP2/TIMP3/TIMP4	0.597974	0.223318	0.999753	0.0249759	0.73166	BIOCARTA_RECK_PATHWAY	0.999753	IC19_24h-VIC_24h	HRAS/MMP14/TIMP1/TIMP2/TIMP3/TIMP4
IC19_24h-VIC_24h	REACTOME_REGULATION_OF_INNATE_IMMUNE_RESPONSES_TO_CYTOSOLIC_DNA	0.171145	13	0.0597056	DDX41/DTX4/IRF3/RPS27A/STING1/TBK1/TRIM21/TRIM32/TRIM56/UBA52/UBB/UBC/ZBP1	0.86411	0.0634311	0.999753	0.0249759	0.73166	REACTOME_REGULATION_OF_INNATE_IMMUNE_RESPONSES_TO_CYTOSOLIC_DNA	0.999753	IC19_24h-VIC_24h	DDX41/DTX4/IRF3/RPS27A/STING1/TBK1/TRIM21/TRIM32/TRIM56/UBA52/UBB/UBC/ZBP1
IC19_24h-VIC_24h	REACTOME_MRNA_DECAY_BY_3_TO_5_EXORIBONUCLEASE	0.0697475	16	0.0377337	DCPS/DIS3/EXOSC1/EXOSC2/EXOSC3/EXOSC4/EXOSC5/EXOSC6/EXOSC7/EXOSC8/EXOSC9/HBS1L/NT5C3B/SKIV2L/TTC37/WDR61	0.944395	0.0248465	0.999753	0.0249759	0.73166	REACTOME_MRNA_DECAY_BY_3_TO_5_EXORIBONUCLEASE	0.999753	IC19_24h-VIC_24h	DCPS/DIS3/EXOSC1/EXOSC2/EXOSC3/EXOSC4/EXOSC5/EXOSC6/EXOSC7/EXOSC8/EXOSC9/HBS1L/NT5C3B/SKIV2L/TTC37/WDR61
IC19_24h-VIC_24h	REACTOME_TRANSLATION	0.0694166	288	0.0279687	AARS1/AARS2/AIMP1/AIMP2/APEH/AURKAIP1/CARS1/CARS2/CHCHD1/DAP3/DARS1/DARS2/DDOST/EARS2/EEF1A1/EEF1A2/EEF1B2/EEF1D/EEF1E1/EEF2/EIF1AX/EIF2B1/EIF2B2/EIF2B3/EIF2B4/EIF2B5/EIF2S1/EIF2S2/EIF2S3/EIF3A/EIF3B/EIF3C/EIF3D/EIF3E/EIF3F/EIF3G/EIF3H/EIF3I/EIF3J/EIF3K/EIF3L/EIF3M/EIF4A1/EIF4A2/EIF4B/EIF4E/EIF4EBP1/EIF4G1/EIF4H/EIF5/EIF5B/EPRS1/ERAL1/ETF1/FARS2/FARSA/FARSB/FAU/GADD45GIP1/GARS1/GFM1/GFM2/GSPT1/GS…	0.944658	0.0247254	0.999753	0.0249759	0.73166	REACTOME_TRANSLATION	0.999753	IC19_24h-VIC_24h	AARS1/AARS2/AIMP1/AIMP2/APEH/AURKAIP1/CARS1/CARS2/CHCHD1/DAP3/DARS1/DARS2/DDOST/EARS2/EEF1A1/EEF1A2/EEF1B2/EEF1D/EEF1E1/EEF2/EIF1AX/EIF2B1/EIF2B2/EIF2B3/EIF2B4/EIF2B5/EIF2S1/EIF2S2/EIF2S3/EIF3A/EIF3B/EIF3C/EIF3D/EIF3E/EIF3F/EIF3G/EIF3H/EIF3I/EIF3J/EIF3K/EIF3L/EIF3M/EIF4A1/EIF4A2/EIF4B/EIF4E/EIF4EBP1/EIF4G1/EIF4H/EIF5/EIF5B/EPRS1/ERAL1/ETF1/FARS2/FARSA/FARSB/FAU/GADD45GIP1/GARS1/GFM1/GFM2/GSPT1/GS…
IC19_24h-VIC_24h	REACTOME_PLASMA_LIPOPROTEIN_REMODELING	0.0397435	13	0.0330409	ANGPTL4/ANGPTL8/APOE/FURIN/LCAT/LIPG/LMF1/LMF2/MBTPS1/MBTPS2/PCSK5/PCSK6/PLTP	0.968298	0.0139912	0.999753	0.0249759	0.73166	REACTOME_PLASMA_LIPOPROTEIN_REMODELING	0.999753	IC19_24h-VIC_24h	ANGPTL4/ANGPTL8/APOE/FURIN/LCAT/LIPG/LMF1/LMF2/MBTPS1/MBTPS2/PCSK5/PCSK6/PLTP
IC19_24h-VIC_24h	BIOCARTA_TCAPOPTOSIS_PATHWAY	0.00156035	2	0.0257831	CD247/FAS	0.998755	0.000541023	0.999753	0.0249759	0.73166	BIOCARTA_TCAPOPTOSIS_PATHWAY	0.999753	IC19_24h-VIC_24h	CD247/FAS

## Sheet: AB
Label	Source	Z	N	meanLog2FC	sites	pValue	sigScore	fdr.BH	bgMean	bgSD	ID	p.adjust	group	geneID
Kent_10h-IC19_10h	BIOCARTA_FIBRINOLYSIS_PATHWAY	-5.21389	5	-0.764042	F2/PLAT/PLAU/PLG/SERPINB2	1.84921e-07	-6.73301	0.000400355	0.14383	0.389357	BIOCARTA_FIBRINOLYSIS_PATHWAY	0.000400355	Kent_10h-IC19_10h	F2/PLAT/PLAU/PLG/SERPINB2
Kent_10h-IC19_10h	PID_INTEGRIN2_PATHWAY	-5.06935	6	-0.661965	C3/CCN1/F11R/ICAM1/PLAT/PLAU	3.9917e-07	-6.39884	0.000432101	0.14383	0.389357	PID_INTEGRIN2_PATHWAY	0.000432101	Kent_10h-IC19_10h	C3/CCN1/F11R/ICAM1/PLAT/PLAU
Kent_10h-IC19_10h	BIOCARTA_AMI_PATHWAY	-4.80072	4	-0.790765	F2/PLAT/PLG/SERPINC1	1.581e-06	-5.80107	0.000972495	0.14383	0.389357	BIOCARTA_AMI_PATHWAY	0.000972495	Kent_10h-IC19_10h	F2/PLAT/PLG/SERPINC1
Kent_10h-IC19_10h	NABA_ECM_REGULATORS	-4.77504	45	-0.133322	A2M/ADAM10/ADAM9/AMBP/CSTB/CTSA/CTSB/CTSC/CTSD/CTSE/CTSH/CTSL/CTSS/CTSZ/EGLN1/F2/ITIH2/P3H1/P4HA1/P4HA2/PLAT/PLAU/PLG/PLOD1/PLOD2/PLOD3/PRSS1/PZP/SERPINA1/SERPINA3/SERPINB1/SERPINB2/SERPINB5/SERPINB6/SERPINB8/SERPINB9/SERPINC1/SERPINF2/SERPING1/SERPINH1/SLPI/ST14/TGM2/TIMP1/TIMP3	1.79676e-06	-5.74551	0.000972495	0.14383	0.389357	NABA_ECM_REGULATORS	0.000972495	Kent_10h-IC19_10h	A2M/ADAM10/ADAM9/AMBP/CSTB/CTSA/CTSB/CTSC/CTSD/CTSE/CTSH/CTSL/CTSS/CTSZ/EGLN1/F2/ITIH2/P3H1/P4HA1/P4HA2/PLAT/PLAU/PLG/PLOD1/PLOD2/PLOD3/PRSS1/PZP/SERPINA1/SERPINA3/SERPINB1/SERPINB2/SERPINB5/SERPINB6/SERPINB8/SERPINB9/SERPINC1/SERPINF2/SERPING1/SERPINH1/SLPI/ST14/TGM2/TIMP1/TIMP3
Kent_10h-IC19_10h	REACTOME_TRP_CHANNELS	4.60301	1	1.93604	MLKL	4.16434e-06	5.38045	0.00150263	0.14383	0.389357	REACTOME_TRP_CHANNELS	0.00150263	Kent_10h-IC19_10h	MLKL
Kent_10h-IC19_10h	PID_AMB2_NEUTROPHILS_PATHWAY	-4.155	13	-0.30486	CCN2/HMGB1/ICAM1/PLAT/PLAU/PLG/RAP1A/RAP1B/RHOA/ROCK1/SRC/TLN1/YES1	3.25294e-05	-4.48772	0.00762887	0.14383	0.389357	PID_AMB2_NEUTROPHILS_PATHWAY	0.00762887	Kent_10h-IC19_10h	CCN2/HMGB1/ICAM1/PLAT/PLAU/PLG/RAP1A/RAP1B/RHOA/ROCK1/SRC/TLN1/YES1
Kent_10h-IC19_10h	KEGG_COMPLEMENT_AND_COAGULATION_CASCADES	-4.03397	15	-0.261711	A2M/C3/CD46/CD55/CD59/CFB/F2/F3/PLAT/PLAU/PLG/SERPINA1/SERPINC1/SERPINF2/SERPING1	5.48425e-05	-4.26088	0.010794	0.14383	0.389357	KEGG_COMPLEMENT_AND_COAGULATION_CASCADES	0.010794	Kent_10h-IC19_10h	A2M/C3/CD46/CD55/CD59/CFB/F2/F3/PLAT/PLAU/PLG/SERPINA1/SERPINC1/SERPINF2/SERPING1
Kent_10h-IC19_10h	REACTOME_TRANSPORT_OF_NUCLEOTIDE_SUGARS	3.06309	1	1.33646	SLC35B2	0.00219065	2.65943	0.276314	0.14383	0.389357	REACTOME_TRANSPORT_OF_NUCLEOTIDE_SUGARS	0.276314	Kent_10h-IC19_10h	SLC35B2
Kent_10h-IC19_10h	REACTOME_INTERFERON_ALPHA_BETA_SIGNALING	-2.91776	32	-0.0569976	ABCE1/ADAR/GBP2/HLA-A/HLA-B/HLA-C/IFI27/IFI35/IFIT1/IFIT2/IFIT3/IFIT5/IFITM3/IRF3/IRF9/ISG15/ISG20/KPNA1/KPNB1/MX1/MX2/OAS1/OAS2/OAS3/OASL/PSMB8/PTPN1/PTPN11/PTPN6/SAMHD1/STAT1/STAT2	0.00352551	-2.45278	0.337792	0.14383	0.389357	REACTOME_INTERFERON_ALPHA_BETA_SIGNALING	0.337792	Kent_10h-IC19_10h	ABCE1/ADAR/GBP2/HLA-A/HLA-B/HLA-C/IFI27/IFI35/IFIT1/IFIT2/IFIT3/IFIT5/IFITM3/IRF3/IRF9/ISG15/ISG20/KPNA1/KPNB1/MX1/MX2/OAS1/OAS2/OAS3/OASL/PSMB8/PTPN1/PTPN11/PTPN6/SAMHD1/STAT1/STAT2
Kent_10h-IC19_10h	REACTOME_SCAVENGING_OF_HEME_FROM_PLASMA	-2.82679	5	-0.348387	ALB/AMBP/APOL1/HBA1/HBB	0.00470168	-2.32775	0.377005	0.14383	0.389357	REACTOME_SCAVENGING_OF_HEME_FROM_PLASMA	0.377005	Kent_10h-IC19_10h	ALB/AMBP/APOL1/HBA1/HBB
Kent_10h-IC19_10h	REACTOME_COMMON_PATHWAY_OF_FIBRIN_CLOT_FORMATION	-2.72943	2	-0.607628	F2/SERPINC1	0.00634441	-2.19761	0.40399	0.14383	0.389357	REACTOME_COMMON_PATHWAY_OF_FIBRIN_CLOT_FORMATION	0.40399	Kent_10h-IC19_10h	F2/SERPINC1
Kent_10h-IC19_10h	REACTOME_INTRINSIC_PATHWAY_OF_FIBRIN_CLOT_FORMATION	-2.47705	5	-0.287488	A2M/C1QBP/F2/SERPINC1/SERPING1	0.0132473	-1.87787	0.532495	0.14383	0.389357	REACTOME_INTRINSIC_PATHWAY_OF_FIBRIN_CLOT_FORMATION	0.532495	Kent_10h-IC19_10h	A2M/C1QBP/F2/SERPINC1/SERPING1
Kent_10h-IC19_10h	REACTOME_TRANSPORT_AND_SYNTHESIS_OF_PAPS	2.43478	2	0.814166	PAPSS1/SLC35B2	0.0149007	1.82679	0.563369	0.14383	0.389357	REACTOME_TRANSPORT_AND_SYNTHESIS_OF_PAPS	0.563369	Kent_10h-IC19_10h	PAPSS1/SLC35B2
Kent_10h-IC19_10h	REACTOME_PTK6_EXPRESSION	1.97736	2	0.688228	NR3C1/PELP1	0.0480015	1.31875	0.812841	0.14383	0.389357	REACTOME_PTK6_EXPRESSION	0.812841	Kent_10h-IC19_10h	NR3C1/PELP1
Kent_10h-IC19_10h	REACTOME_REGULATION_OF_INSULIN_LIKE_GROWTH_FACTOR_IGF_TRANSPORT_AND_UPTAKE_BY_INSULIN_LIKE_GROWTH_FACTOR_BINDING_PROTEINS_IGFBPS	-1.76634	39	0.0337035	ADAM10/AFP/AHSG/ALB/APLP2/APOE/APOL1/APP/C3/CALU/CCN1/CKAP4/DNAJC3/F2/FUCA2/GOLM1/HSP90B1/IGFBP3/ITIH2/KTN1/LAMB1/LAMC1/LGALS1/MIA3/NUCB1/P4HB/PDIA6/PLG/PNPLA2/PRKCSH/QSOX1/RCN1/SERPINA1/SERPINC1/SPP1/TF/TGOLN2/TIMP1/WFS1	0.077338	-1.11161	0.905546	0.14383	0.389357	REACTOME_REGULATION_OF_INSULIN_LIKE_GROWTH_FACTOR_IGF_TRANSPORT_AND_UPTAKE_BY_INSULIN_LIKE_GROWTH_FACTOR_BINDING_PROTEINS_IGFBPS	0.905546	Kent_10h-IC19_10h	ADAM10/AFP/AHSG/ALB/APLP2/APOE/APOL1/APP/C3/CALU/CCN1/CKAP4/DNAJC3/F2/FUCA2/GOLM1/HSP90B1/IGFBP3/ITIH2/KTN1/LAMB1/LAMC1/LGALS1/MIA3/NUCB1/P4HB/PDIA6/PLG/PNPLA2/PRKCSH/QSOX1/RCN1/SERPINA1/SERPINC1/SPP1/TF/TGOLN2/TIMP1/WFS1
Kent_10h-IC19_10h	BIOCARTA_INTRINSIC_PATHWAY	-1.7571	3	-0.251158	F2/SERPINC1/SERPING1	0.0789007	-1.10292	0.905546	0.14383	0.389357	BIOCARTA_INTRINSIC_PATHWAY	0.905546	Kent_10h-IC19_10h	F2/SERPINC1/SERPING1
Kent_10h-IC19_10h	REACTOME_G2_M_DNA_REPLICATION_CHECKPOINT	-1.73043	3	-0.245162	CCNB1/CCNB2/CDK1	0.0835537	-1.07803	0.905546	0.14383	0.389357	REACTOME_G2_M_DNA_REPLICATION_CHECKPOINT	0.905546	Kent_10h-IC19_10h	CCNB1/CCNB2/CDK1
Kent_10h-IC19_10h	REACTOME_TNF_SIGNALING	-1.64906	10	-0.0592117	BAG4/CASP8/FADD/RACK1/RPS27A/SPPL2A/TAX1BP1/TRADD/UBA52/USP4	0.0991349	-1.00377	0.922923	0.14383	0.389357	REACTOME_TNF_SIGNALING	0.922923	Kent_10h-IC19_10h	BAG4/CASP8/FADD/RACK1/RPS27A/SPPL2A/TAX1BP1/TRADD/UBA52/USP4
Kent_10h-IC19_10h	REACTOME_CD22_MEDIATED_BCR_REGULATION	-1.61709	1	-0.485796	PTPN6	0.105858	-0.975275	0.927409	0.14383	0.389357	REACTOME_CD22_MEDIATED_BCR_REGULATION	0.927409	Kent_10h-IC19_10h	PTPN6
Kent_10h-IC19_10h	REACTOME_DNA_REPLICATION_INITIATION	-1.34293	1	-0.379047	POLE3	0.179296	-0.746429	0.959916	0.14383	0.389357	REACTOME_DNA_REPLICATION_INITIATION	0.959916	Kent_10h-IC19_10h	POLE3
Kent_10h-IC19_10h	KEGG_ALLOGRAFT_REJECTION	-1.31468	6	-0.0651436	HLA-A/HLA-B/HLA-C/HLA-DRA/HLA-DRB1/HLA-DRB5	0.188619	-0.724415	0.967205	0.14383	0.389357	KEGG_ALLOGRAFT_REJECTION	0.967205	Kent_10h-IC19_10h	HLA-A/HLA-B/HLA-C/HLA-DRA/HLA-DRB1/HLA-DRB5
Kent_10h-IC19_10h	REACTOME_TRAIL_SIGNALING	1.06016	4	0.350221	CASP10/CASP8/FADD/TNFSF10	0.28907	0.538997	0.99998	0.14383	0.389357	REACTOME_TRAIL_SIGNALING	0.99998	Kent_10h-IC19_10h	CASP10/CASP8/FADD/TNFSF10
Kent_10h-IC19_10h	REACTOME_FORMATION_OF_THE_CORNIFIED_ENVELOPE	-0.998709	27	0.0689947	CAPN1/CAPNS1/DSC2/DSG2/DSP/EVPL/JUP/KRT1/KRT10/KRT13/KRT14/KRT17/KRT18/KRT19/KRT23/KRT3/KRT7/KRT73/KRT8/KRT80/KRT9/PKP2/PKP3/PKP4/PPL/SPRR3/ST14	0.317936	-0.497661	0.99998	0.14383	0.389357	REACTOME_FORMATION_OF_THE_CORNIFIED_ENVELOPE	0.99998	Kent_10h-IC19_10h	CAPN1/CAPNS1/DSC2/DSG2/DSP/EVPL/JUP/KRT1/KRT10/KRT13/KRT14/KRT17/KRT18/KRT19/KRT23/KRT3/KRT7/KRT73/KRT8/KRT80/KRT9/PKP2/PKP3/PKP4/PPL/SPRR3/ST14
Kent_10h-IC19_10h	REACTOME_ZINC_EFFLUX_AND_COMPARTMENTALIZATION_BY_THE_SLC30_FAMILY	0.705926	1	0.418686	SLC30A1	0.480234	0.318547	0.99998	0.14383	0.389357	REACTOME_ZINC_EFFLUX_AND_COMPARTMENTALIZATION_BY_THE_SLC30_FAMILY	0.99998	Kent_10h-IC19_10h	SLC30A1
Kent_10h-IC19_10h	REACTOME_TRANSPORT_OF_ORGANIC_ANIONS	-0.513518	1	-0.0561121	ALB	0.607589	-0.21639	0.99998	0.14383	0.389357	REACTOME_TRANSPORT_OF_ORGANIC_ANIONS	0.99998	Kent_10h-IC19_10h	ALB
Kent_10h-IC19_10h	REACTOME_HDL_REMODELING	-0.488423	3	0.0340346	ALB/APOC3/APOE	0.62525	-0.203946	0.99998	0.14383	0.389357	REACTOME_HDL_REMODELING	0.99998	Kent_10h-IC19_10h	ALB/APOC3/APOE
Kent_10h-IC19_10h	REACTOME_DISEASES_ASSOCIATED_WITH_SURFACTANT_METABOLISM	-0.467284	1	-0.0381106	SLC34A2	0.640296	-0.193619	0.99998	0.14383	0.389357	REACTOME_DISEASES_ASSOCIATED_WITH_SURFACTANT_METABOLISM	0.99998	Kent_10h-IC19_10h	SLC34A2
Kent_10h-IC19_10h	REACTOME_METALLOTHIONEINS_BIND_METALS	0.375569	1	0.29006	MT2A	0.707237	0.150435	0.99998	0.14383	0.389357	REACTOME_METALLOTHIONEINS_BIND_METALS	0.99998	Kent_10h-IC19_10h	MT2A
Kent_10h-IC19_10h	REACTOME_MECP2_REGULATES_TRANSCRIPTION_FACTORS	0.28375	3	0.207615	CREB1/MECP2/RBFOX1	0.776602	0.109802	0.99998	0.14383	0.389357	REACTOME_MECP2_REGULATES_TRANSCRIPTION_FACTORS	0.99998	Kent_10h-IC19_10h	CREB1/MECP2/RBFOX1
Kent_10h-IC19_10h	REACTOME_TRANSLESION_SYNTHESIS_BY_Y_FAMILY_DNA_POLYMERASES_BYPASSES_LESIONS_ON_DNA_TEMPLATE	-0.159063	20	0.129981	ISG15/NPLOC4/PCNA/POLD3/POLE3/RFC1/RFC2/RFC3/RFC4/RFC5/RPA1/RPA2/RPA3/RPS27A/TRIM25/UBA52/UBE2L6/UFD1/USP10/VCP	0.873619	-0.0586779	0.99998	0.14383	0.389357	REACTOME_TRANSLESION_SYNTHESIS_BY_Y_FAMILY_DNA_POLYMERASES_BYPASSES_LESIONS_ON_DNA_TEMPLATE	0.99998	Kent_10h-IC19_10h	ISG15/NPLOC4/PCNA/POLD3/POLE3/RFC1/RFC2/RFC3/RFC4/RFC5/RPA1/RPA2/RPA3/RPS27A/TRIM25/UBA52/UBE2L6/UFD1/USP10/VCP
Kent_10h-IC19_10h	REACTOME_REGULATION_OF_INNATE_IMMUNE_RESPONSES_TO_CYTOSOLIC_DNA	-0.130118	7	0.124681	DDX41/IRF3/RPS27A/TBK1/TRIM21/TRIM56/UBA52	0.896473	-0.0474629	0.99998	0.14383	0.389357	REACTOME_REGULATION_OF_INNATE_IMMUNE_RESPONSES_TO_CYTOSOLIC_DNA	0.99998	Kent_10h-IC19_10h	DDX41/IRF3/RPS27A/TBK1/TRIM21/TRIM56/UBA52
Kent_10h-IC19_10h	REACTOME_NF_KB_ACTIVATION_THROUGH_FADD_RIP_1_PATHWAY_MEDIATED_BY_CASPASE_8_AND_10	-0.0262144	7	0.139972	CASP10/CASP8/DDX58/FADD/IFIH1/MAVS/TRIM25	0.979086	-0.00917902	0.99998	0.14383	0.389357	REACTOME_NF_KB_ACTIVATION_THROUGH_FADD_RIP_1_PATHWAY_MEDIATED_BY_CASPASE_8_AND_10	0.99998	Kent_10h-IC19_10h	CASP10/CASP8/DDX58/FADD/IFIH1/MAVS/TRIM25
Kent_24h-IC19_24h	REACTOME_MECP2_REGULATES_TRANSCRIPTION_FACTORS	5.17673	3	1.11419	CREB1/MECP2/RBFOX1	2.25813e-07	6.64625	0.000488659	-0.0383694	0.385629	REACTOME_MECP2_REGULATES_TRANSCRIPTION_FACTORS	0.000488659	Kent_24h-IC19_24h	CREB1/MECP2/RBFOX1
Kent_24h-IC19_24h	REACTOME_DISEASES_ASSOCIATED_WITH_SURFACTANT_METABOLISM	-4.67297	1	-1.8404	SLC34A2	2.9688e-06	-5.52742	0.00205439	-0.0383694	0.385629	REACTOME_DISEASES_ASSOCIATED_WITH_SURFACTANT_METABOLISM	0.00205439	Kent_24h-IC19_24h	SLC34A2
Kent_24h-IC19_24h	REACTOME_TRAIL_SIGNALING	-4.65244	4	-0.935427	CASP10/CASP8/FADD/TNFSF10	3.28036e-06	-5.48408	0.00205439	-0.0383694	0.385629	REACTOME_TRAIL_SIGNALING	0.00205439	Kent_24h-IC19_24h	CASP10/CASP8/FADD/TNFSF10
Kent_24h-IC19_24h	REACTOME_INTERFERON_ALPHA_BETA_SIGNALING	-4.62217	33	-0.348653	ABCE1/ADAR/GBP2/HLA-A/HLA-B/HLA-C/IFI35/IFIT1/IFIT2/IFIT3/IFIT5/IFITM3/IRF3/IRF9/ISG15/ISG20/KPNA1/KPNB1/MX1/MX2/OAS1/OAS2/OAS3/OASL/PSMB8/PTPN1/PTPN11/PTPN6/RSAD2/SAMHD1/STAT1/STAT2/USP18	3.79739e-06	-5.42051	0.00205439	-0.0383694	0.385629	REACTOME_INTERFERON_ALPHA_BETA_SIGNALING	0.00205439	Kent_24h-IC19_24h	ABCE1/ADAR/GBP2/HLA-A/HLA-B/HLA-C/IFI35/IFIT1/IFIT2/IFIT3/IFIT5/IFITM3/IRF3/IRF9/ISG15/ISG20/KPNA1/KPNB1/MX1/MX2/OAS1/OAS2/OAS3/OASL/PSMB8/PTPN1/PTPN11/PTPN6/RSAD2/SAMHD1/STAT1/STAT2/USP18
Kent_24h-IC19_24h	REACTOME_FORMATION_OF_THE_CORNIFIED_ENVELOPE	4.40089	28	0.282354	CAPN1/CAPNS1/DSC2/DSG2/DSP/EVPL/JUP/KRT1/KRT10/KRT13/KRT14/KRT17/KRT18/KRT19/KRT23/KRT3/KRT7/KRT73/KRT78/KRT8/KRT80/KRT9/PKP2/PKP3/PKP4/PPL/SPRR3/ST14	1.07808e-05	4.96735	0.00388829	-0.0383694	0.385629	REACTOME_FORMATION_OF_THE_CORNIFIED_ENVELOPE	0.00388829	Kent_24h-IC19_24h	CAPN1/CAPNS1/DSC2/DSG2/DSP/EVPL/JUP/KRT1/KRT10/KRT13/KRT14/KRT17/KRT18/KRT19/KRT23/KRT3/KRT7/KRT73/KRT78/KRT8/KRT80/KRT9/PKP2/PKP3/PKP4/PPL/SPRR3/ST14
Kent_24h-IC19_24h	REACTOME_NF_KB_ACTIVATION_THROUGH_FADD_RIP_1_PATHWAY_MEDIATED_BY_CASPASE_8_AND_10	-4.10407	7	-0.636554	CASP10/CASP8/DDX58/FADD/IFIH1/MAVS/TRIM25	4.05948e-05	-4.39153	0.0109809	-0.0383694	0.385629	REACTOME_NF_KB_ACTIVATION_THROUGH_FADD_RIP_1_PATHWAY_MEDIATED_BY_CASPASE_8_AND_10	0.0109809	Kent_24h-IC19_24h	CASP10/CASP8/DDX58/FADD/IFIH1/MAVS/TRIM25
Kent_24h-IC19_24h	KEGG_ALLOGRAFT_REJECTION	-3.90591	6	-0.653286	HLA-A/HLA-B/HLA-C/HLA-DRA/HLA-DRB1/HLA-DRB5	9.38714e-05	-4.02747	0.015626	-0.0383694	0.385629	KEGG_ALLOGRAFT_REJECTION	0.015626	Kent_24h-IC19_24h	HLA-A/HLA-B/HLA-C/HLA-DRA/HLA-DRB1/HLA-DRB5
Kent_24h-IC19_24h	REACTOME_DNA_REPLICATION_INITIATION	-3.63536	1	-1.44027	POLE3	0.000277588	-3.5566	0.0370395	-0.0383694	0.385629	REACTOME_DNA_REPLICATION_INITIATION	0.0370395	Kent_24h-IC19_24h	POLE3
Kent_24h-IC19_24h	REACTOME_G2_M_DNA_REPLICATION_CHECKPOINT	-3.60686	3	-0.841413	CCNB1/CCNB2/CDK1	0.000309919	-3.50875	0.0372592	-0.0383694	0.385629	REACTOME_G2_M_DNA_REPLICATION_CHECKPOINT	0.0372592	Kent_24h-IC19_24h	CCNB1/CCNB2/CDK1
Kent_24h-IC19_24h	REACTOME_ZINC_EFFLUX_AND_COMPARTMENTALIZATION_BY_THE_SLC30_FAMILY	-3.57441	1	-1.41677	SLC30A1	0.000351019	-3.45467	0.0399792	-0.0383694	0.385629	REACTOME_ZINC_EFFLUX_AND_COMPARTMENTALIZATION_BY_THE_SLC30_FAMILY	0.0399792	Kent_24h-IC19_24h	SLC30A1
Kent_24h-IC19_24h	REACTOME_METALLOTHIONEINS_BIND_METALS	-2.78006	1	-1.11044	MT2A	0.00543482	-2.26481	0.273511	-0.0383694	0.385629	REACTOME_METALLOTHIONEINS_BIND_METALS	0.273511	Kent_24h-IC19_24h	MT2A
Kent_24h-IC19_24h	KEGG_COMPLEMENT_AND_COAGULATION_CASCADES	-2.6877	11	-0.350873	A2M/C3/CD46/CD55/CD59/CFB/F3/PLAU/PLG/SERPINA1/SERPINC1	0.00719458	-2.14299	0.347791	-0.0383694	0.385629	KEGG_COMPLEMENT_AND_COAGULATION_CASCADES	0.347791	Kent_24h-IC19_24h	A2M/C3/CD46/CD55/CD59/CFB/F3/PLAU/PLG/SERPINA1/SERPINC1
Kent_24h-IC19_24h	REACTOME_TRANSPORT_OF_NUCLEOTIDE_SUGARS	-2.51765	1	-1.00925	SLC35B2	0.0118139	-1.92761	0.480011	-0.0383694	0.385629	REACTOME_TRANSPORT_OF_NUCLEOTIDE_SUGARS	0.480011	Kent_24h-IC19_24h	SLC35B2
Kent_24h-IC19_24h	REACTOME_TRANSLESION_SYNTHESIS_BY_Y_FAMILY_DNA_POLYMERASES_BYPASSES_LESIONS_ON_DNA_TEMPLATE	-2.45417	21	-0.244891	ISG15/NPLOC4/PCLAF/PCNA/POLD3/POLE3/RFC1/RFC2/RFC3/RFC4/RFC5/RPA1/RPA2/RPA3/RPS27A/TRIM25/UBA52/UBE2L6/UFD1/USP10/VCP	0.0141209	-1.85014	0.485041	-0.0383694	0.385629	REACTOME_TRANSLESION_SYNTHESIS_BY_Y_FAMILY_DNA_POLYMERASES_BYPASSES_LESIONS_ON_DNA_TEMPLATE	0.485041	Kent_24h-IC19_24h	ISG15/NPLOC4/PCLAF/PCNA/POLD3/POLE3/RFC1/RFC2/RFC3/RFC4/RFC5/RPA1/RPA2/RPA3/RPS27A/TRIM25/UBA52/UBE2L6/UFD1/USP10/VCP
Kent_24h-IC19_24h	REACTOME_SCAVENGING_OF_HEME_FROM_PLASMA	-2.19122	5	-0.416265	ALB/AMBP/APOL1/HBA1/HBB	0.0284355	-1.54614	0.724058	-0.0383694	0.385629	REACTOME_SCAVENGING_OF_HEME_FROM_PLASMA	0.724058	Kent_24h-IC19_24h	ALB/AMBP/APOL1/HBA1/HBB
Kent_24h-IC19_24h	REACTOME_CD22_MEDIATED_BCR_REGULATION	2.15223	1	0.791591	PTPN6	0.0313796	1.50335	0.724058	-0.0383694	0.385629	REACTOME_CD22_MEDIATED_BCR_REGULATION	0.724058	Kent_24h-IC19_24h	PTPN6
Kent_24h-IC19_24h	REACTOME_REGULATION_OF_INNATE_IMMUNE_RESPONSES_TO_CYTOSOLIC_DNA	2.15094	7	0.275138	DDX41/IRF3/RPS27A/TBK1/TRIM21/TRIM56/UBA52	0.0314813	1.50195	0.724058	-0.0383694	0.385629	REACTOME_REGULATION_OF_INNATE_IMMUNE_RESPONSES_TO_CYTOSOLIC_DNA	0.724058	Kent_24h-IC19_24h	DDX41/IRF3/RPS27A/TBK1/TRIM21/TRIM56/UBA52
Kent_24h-IC19_24h	REACTOME_PTK6_EXPRESSION	1.87539	1	0.684835	NR3C1	0.0607392	1.21653	0.919159	-0.0383694	0.385629	REACTOME_PTK6_EXPRESSION	0.919159	Kent_24h-IC19_24h	NR3C1
Kent_24h-IC19_24h	REACTOME_TNF_SIGNALING	-1.82665	9	-0.273172	BAG4/CASP8/FADD/RACK1/RPS27A/SPPL2A/TRADD/UBA52/USP4	0.0677526	-1.16907	0.970971	-0.0383694	0.385629	REACTOME_TNF_SIGNALING	0.970971	Kent_24h-IC19_24h	BAG4/CASP8/FADD/RACK1/RPS27A/SPPL2A/TRADD/UBA52/USP4
Kent_24h-IC19_24h	REACTOME_TRANSPORT_AND_SYNTHESIS_OF_PAPS	-1.69291	2	-0.499994	PAPSS1/SLC35B2	0.0904727	-1.04348	0.999772	-0.0383694	0.385629	REACTOME_TRANSPORT_AND_SYNTHESIS_OF_PAPS	0.999772	Kent_24h-IC19_24h	PAPSS1/SLC35B2
Kent_24h-IC19_24h	NABA_ECM_REGULATORS	-1.58269	40	-0.134871	A2M/ADAM10/ADAM9/AMBP/CSTB/CTSA/CTSB/CTSC/CTSD/CTSE/CTSH/CTSL/CTSS/CTSZ/EGLN1/ITIH2/P3H1/P4HA1/P4HA2/PLAU/PLG/PLOD1/PLOD2/PLOD3/PRSS1/PZP/SERPINA1/SERPINA3/SERPINB1/SERPINB2/SERPINB5/SERPINB6/SERPINB8/SERPINB9/SERPINC1/SERPINH1/ST14/TGM2/TIMP1/TIMP3	0.113493	-0.945031	0.999772	-0.0383694	0.385629	NABA_ECM_REGULATORS	0.999772	Kent_24h-IC19_24h	A2M/ADAM10/ADAM9/AMBP/CSTB/CTSA/CTSB/CTSC/CTSD/CTSE/CTSH/CTSL/CTSS/CTSZ/EGLN1/ITIH2/P3H1/P4HA1/P4HA2/PLAU/PLG/PLOD1/PLOD2/PLOD3/PRSS1/PZP/SERPINA1/SERPINA3/SERPINB1/SERPINB2/SERPINB5/SERPINB6/SERPINB8/SERPINB9/SERPINC1/SERPINH1/ST14/TGM2/TIMP1/TIMP3
Kent_24h-IC19_24h	REACTOME_TRP_CHANNELS	-1.01042	1	-0.428017	MLKL	0.312293	-0.505437	0.999772	-0.0383694	0.385629	REACTOME_TRP_CHANNELS	0.999772	Kent_24h-IC19_24h	MLKL
Kent_24h-IC19_24h	PID_INTEGRIN2_PATHWAY	-1.00351	5	-0.211434	C3/CCN1/F11R/ICAM1/PLAU	0.315614	-0.500844	0.999772	-0.0383694	0.385629	PID_INTEGRIN2_PATHWAY	0.999772	Kent_24h-IC19_24h	C3/CCN1/F11R/ICAM1/PLAU
Kent_24h-IC19_24h	REACTOME_REGULATION_OF_INSULIN_LIKE_GROWTH_FACTOR_IGF_TRANSPORT_AND_UPTAKE_BY_INSULIN_LIKE_GROWTH_FACTOR_BINDING_PROTEINS_IGFBPS	-0.897296	37	-0.0952553	ADAM10/AFP/AHSG/ALB/APLP2/APOE/APOL1/APP/C3/CALU/CCN1/CKAP4/DNAJC3/GOLM1/HSP90B1/IGFBP3/ITIH2/KTN1/LAMB1/LAMC1/LGALS1/MIA3/NUCB1/P4HB/PDIA6/PLG/PNPLA2/PRKCSH/QSOX1/RCN1/SERPINA1/SERPINC1/SPP1/TF/TGOLN2/TIMP1/WFS1	0.369561	-0.432314	0.999772	-0.0383694	0.385629	REACTOME_REGULATION_OF_INSULIN_LIKE_GROWTH_FACTOR_IGF_TRANSPORT_AND_UPTAKE_BY_INSULIN_LIKE_GROWTH_FACTOR_BINDING_PROTEINS_IGFBPS	0.999772	Kent_24h-IC19_24h	ADAM10/AFP/AHSG/ALB/APLP2/APOE/APOL1/APP/C3/CALU/CCN1/CKAP4/DNAJC3/GOLM1/HSP90B1/IGFBP3/ITIH2/KTN1/LAMB1/LAMC1/LGALS1/MIA3/NUCB1/P4HB/PDIA6/PLG/PNPLA2/PRKCSH/QSOX1/RCN1/SERPINA1/SERPINC1/SPP1/TF/TGOLN2/TIMP1/WFS1
Kent_24h-IC19_24h	BIOCARTA_FIBRINOLYSIS_PATHWAY	-0.635936	3	-0.179956	PLAU/PLG/SERPINB2	0.524818	-0.279991	0.999772	-0.0383694	0.385629	BIOCARTA_FIBRINOLYSIS_PATHWAY	0.999772	Kent_24h-IC19_24h	PLAU/PLG/SERPINB2
Kent_24h-IC19_24h	PID_AMB2_NEUTROPHILS_PATHWAY	-0.624693	12	-0.107911	CCN2/HMGB1/ICAM1/PLAU/PLG/RAP1A/RAP1B/RHOA/ROCK1/SRC/TLN1/YES1	0.532173	-0.273947	0.999772	-0.0383694	0.385629	PID_AMB2_NEUTROPHILS_PATHWAY	0.999772	Kent_24h-IC19_24h	CCN2/HMGB1/ICAM1/PLAU/PLG/RAP1A/RAP1B/RHOA/ROCK1/SRC/TLN1/YES1
Kent_24h-IC19_24h	BIOCARTA_INTRINSIC_PATHWAY	0.343312	1	0.0940219	SERPINC1	0.731363	0.135867	0.999772	-0.0383694	0.385629	BIOCARTA_INTRINSIC_PATHWAY	0.999772	Kent_24h-IC19_24h	SERPINC1
Kent_24h-IC19_24h	REACTOME_COMMON_PATHWAY_OF_FIBRIN_CLOT_FORMATION	0.343312	1	0.0940219	SERPINC1	0.731363	0.135867	0.999772	-0.0383694	0.385629	REACTOME_COMMON_PATHWAY_OF_FIBRIN_CLOT_FORMATION	0.999772	Kent_24h-IC19_24h	SERPINC1
Kent_24h-IC19_24h	BIOCARTA_AMI_PATHWAY	0.234455	2	0.025562	PLG/SERPINC1	0.814632	0.0890386	0.999772	-0.0383694	0.385629	BIOCARTA_AMI_PATHWAY	0.999772	Kent_24h-IC19_24h	PLG/SERPINC1
Kent_24h-IC19_24h	REACTOME_TRANSPORT_OF_ORGANIC_ANIONS	0.224641	1	0.0482586	ALB	0.822259	0.0849914	0.999772	-0.0383694	0.385629	REACTOME_TRANSPORT_OF_ORGANIC_ANIONS	0.999772	Kent_24h-IC19_24h	ALB
Kent_24h-IC19_24h	REACTOME_HDL_REMODELING	0.106985	2	-0.00919659	ALB/APOE	0.914801	0.0386734	0.999772	-0.0383694	0.385629	REACTOME_HDL_REMODELING	0.999772	Kent_24h-IC19_24h	ALB/APOE
Kent_24h-IC19_24h	REACTOME_INTRINSIC_PATHWAY_OF_FIBRIN_CLOT_FORMATION	-0.0717483	3	-0.0543436	A2M/C1QBP/SERPINC1	0.942802	-0.0255794	0.999772	-0.0383694	0.385629	REACTOME_INTRINSIC_PATHWAY_OF_FIBRIN_CLOT_FORMATION	0.999772	Kent_24h-IC19_24h	A2M/C1QBP/SERPINC1
IC19_10h-VIC_10h	REACTOME_TRP_CHANNELS	-4.84606	1	-2.00248	MLKL	1.25938e-06	-5.89984	0.00272656	-0.209111	0.370068	REACTOME_TRP_CHANNELS	0.00272656	IC19_10h-VIC_10h	MLKL
IC19_10h-VIC_10h	PID_INTEGRIN2_PATHWAY	4.16766	6	0.420538	C3/CCN1/F11R/ICAM1/PLAT/PLAU	3.07744e-05	4.51181	0.0226613	-0.209111	0.370068	PID_INTEGRIN2_PATHWAY	0.0226613	IC19_10h-VIC_10h	C3/CCN1/F11R/ICAM1/PLAT/PLAU
IC19_10h-VIC_10h	BIOCARTA_INTRINSIC_PATHWAY	-4.16306	3	-1.09859	F2/SERPINC1/SERPING1	3.14014e-05	-4.50305	0.0226613	-0.209111	0.370068	BIOCARTA_INTRINSIC_PATHWAY	0.0226613	IC19_10h-VIC_10h	F2/SERPINC1/SERPING1
IC19_10h-VIC_10h	REACTOME_INTRINSIC_PATHWAY_OF_FIBRIN_CLOT_FORMATION	-3.77044	5	-0.833116	A2M/C1QBP/F2/SERPINC1/SERPING1	0.000162963	-3.78791	0.0882035	-0.209111	0.370068	REACTOME_INTRINSIC_PATHWAY_OF_FIBRIN_CLOT_FORMATION	0.0882035	IC19_10h-VIC_10h	A2M/C1QBP/F2/SERPINC1/SERPING1
IC19_10h-VIC_10h	REACTOME_TRANSPORT_OF_ORGANIC_ANIONS	-3.39558	1	-1.46571	ALB	0.000684826	-3.16442	0.129072	-0.209111	0.370068	REACTOME_TRANSPORT_OF_ORGANIC_ANIONS	0.129072	IC19_10h-VIC_10h	ALB
IC19_10h-VIC_10h	PID_AMB2_NEUTROPHILS_PATHWAY	3.39417	13	0.139262	CCN2/HMGB1/ICAM1/PLAT/PLAU/PLG/RAP1A/RAP1B/RHOA/ROCK1/SRC/TLN1/YES1	0.000688365	3.16218	0.129072	-0.209111	0.370068	PID_AMB2_NEUTROPHILS_PATHWAY	0.129072	IC19_10h-VIC_10h	CCN2/HMGB1/ICAM1/PLAT/PLAU/PLG/RAP1A/RAP1B/RHOA/ROCK1/SRC/TLN1/YES1
IC19_10h-VIC_10h	REACTOME_REGULATION_OF_INSULIN_LIKE_GROWTH_FACTOR_IGF_TRANSPORT_AND_UPTAKE_BY_INSULIN_LIKE_GROWTH_FACTOR_BINDING_PROTEINS_IGFBPS	-3.37924	38	-0.411977	ADAM10/AFP/AHSG/ALB/APLP2/APOL1/APP/C3/CALU/CCN1/CKAP4/DNAJC3/F2/FUCA2/GOLM1/HSP90B1/IGFBP3/ITIH2/KTN1/LAMB1/LAMC1/LGALS1/MIA3/NUCB1/P4HB/PDIA6/PLG/PNPLA2/PRKCSH/QSOX1/RCN1/SERPINA1/SERPINC1/SPP1/TF/TGOLN2/TIMP1/WFS1	0.000726861	-3.13855	0.129072	-0.209111	0.370068	REACTOME_REGULATION_OF_INSULIN_LIKE_GROWTH_FACTOR_IGF_TRANSPORT_AND_UPTAKE_BY_INSULIN_LIKE_GROWTH_FACTOR_BINDING_PROTEINS_IGFBPS	0.129072	IC19_10h-VIC_10h	ADAM10/AFP/AHSG/ALB/APLP2/APOL1/APP/C3/CALU/CCN1/CKAP4/DNAJC3/F2/FUCA2/GOLM1/HSP90B1/IGFBP3/ITIH2/KTN1/LAMB1/LAMC1/LGALS1/MIA3/NUCB1/P4HB/PDIA6/PLG/PNPLA2/PRKCSH/QSOX1/RCN1/SERPINA1/SERPINC1/SPP1/TF/TGOLN2/TIMP1/WFS1
IC19_10h-VIC_10h	REACTOME_SCAVENGING_OF_HEME_FROM_PLASMA	-3.36156	5	-0.765447	ALB/AMBP/APOL1/HBA1/HBB	0.00077503	-3.11068	0.129072	-0.209111	0.370068	REACTOME_SCAVENGING_OF_HEME_FROM_PLASMA	0.129072	IC19_10h-VIC_10h	ALB/AMBP/APOL1/HBA1/HBB
IC19_10h-VIC_10h	REACTOME_HDL_REMODELING	-3.16268	2	-1.03671	ALB/APOC3	0.00156322	-2.80598	0.199081	-0.209111	0.370068	REACTOME_HDL_REMODELING	0.199081	IC19_10h-VIC_10h	ALB/APOC3
IC19_10h-VIC_10h	REACTOME_COMMON_PATHWAY_OF_FIBRIN_CLOT_FORMATION	-2.7391	2	-0.925872	F2/SERPINC1	0.00616078	-2.21036	0.442805	-0.209111	0.370068	REACTOME_COMMON_PATHWAY_OF_FIBRIN_CLOT_FORMATION	0.442805	IC19_10h-VIC_10h	F2/SERPINC1
IC19_10h-VIC_10h	BIOCARTA_FIBRINOLYSIS_PATHWAY	2.66385	5	0.231755	F2/PLAT/PLAU/PLG/SERPINB2	0.00772527	2.11209	0.464589	-0.209111	0.370068	BIOCARTA_FIBRINOLYSIS_PATHWAY	0.464589	IC19_10h-VIC_10h	F2/PLAT/PLAU/PLG/SERPINB2
IC19_10h-VIC_10h	REACTOME_CD22_MEDIATED_BCR_REGULATION	2.00691	1	0.533581	PTPN6	0.0447597	1.34911	0.809769	-0.209111	0.370068	REACTOME_CD22_MEDIATED_BCR_REGULATION	0.809769	IC19_10h-VIC_10h	PTPN6
IC19_10h-VIC_10h	REACTOME_INTERFERON_ALPHA_BETA_SIGNALING	1.83758	32	-0.088897	ABCE1/ADAR/GBP2/HLA-A/HLA-B/HLA-C/IFI27/IFI35/IFIT1/IFIT2/IFIT3/IFIT5/IFITM3/IRF3/IRF9/ISG15/ISG20/KPNA1/KPNB1/MX1/MX2/OAS1/OAS2/OAS3/OASL/PSMB8/PTPN1/PTPN11/PTPN6/SAMHD1/STAT1/STAT2	0.0661238	1.17964	0.809769	-0.209111	0.370068	REACTOME_INTERFERON_ALPHA_BETA_SIGNALING	0.809769	IC19_10h-VIC_10h	ABCE1/ADAR/GBP2/HLA-A/HLA-B/HLA-C/IFI27/IFI35/IFIT1/IFIT2/IFIT3/IFIT5/IFITM3/IRF3/IRF9/ISG15/ISG20/KPNA1/KPNB1/MX1/MX2/OAS1/OAS2/OAS3/OASL/PSMB8/PTPN1/PTPN11/PTPN6/SAMHD1/STAT1/STAT2
IC19_10h-VIC_10h	REACTOME_TRANSPORT_OF_NUCLEOTIDE_SUGARS	-1.78095	1	-0.868183	SLC35B2	0.074921	-1.1254	0.840435	-0.209111	0.370068	REACTOME_TRANSPORT_OF_NUCLEOTIDE_SUGARS	0.840435	IC19_10h-VIC_10h	SLC35B2
IC19_10h-VIC_10h	KEGG_ALLOGRAFT_REJECTION	1.48993	6	0.015987	HLA-A/HLA-B/HLA-C/HLA-DRA/HLA-DRB1/HLA-DRB5	0.136244	0.865684	0.956924	-0.209111	0.370068	KEGG_ALLOGRAFT_REJECTION	0.956924	IC19_10h-VIC_10h	HLA-A/HLA-B/HLA-C/HLA-DRA/HLA-DRB1/HLA-DRB5
IC19_10h-VIC_10h	REACTOME_FORMATION_OF_THE_CORNIFIED_ENVELOPE	-1.48575	27	-0.314925	CAPN1/CAPNS1/DSC2/DSG2/DSP/EVPL/JUP/KRT1/KRT10/KRT13/KRT14/KRT17/KRT18/KRT19/KRT23/KRT3/KRT7/KRT73/KRT8/KRT80/KRT9/PKP2/PKP3/PKP4/PPL/SPRR3/ST14	0.137345	-0.862188	0.956924	-0.209111	0.370068	REACTOME_FORMATION_OF_THE_CORNIFIED_ENVELOPE	0.956924	IC19_10h-VIC_10h	CAPN1/CAPNS1/DSC2/DSG2/DSP/EVPL/JUP/KRT1/KRT10/KRT13/KRT14/KRT17/KRT18/KRT19/KRT23/KRT3/KRT7/KRT73/KRT8/KRT80/KRT9/PKP2/PKP3/PKP4/PPL/SPRR3/ST14
IC19_10h-VIC_10h	REACTOME_METALLOTHIONEINS_BIND_METALS	-1.3088	1	-0.693454	MT2A	0.190603	-0.719869	0.989266	-0.209111	0.370068	REACTOME_METALLOTHIONEINS_BIND_METALS	0.989266	IC19_10h-VIC_10h	MT2A
IC19_10h-VIC_10h	REACTOME_TRANSPORT_AND_SYNTHESIS_OF_PAPS	-1.11538	2	-0.50098	PAPSS1/SLC35B2	0.264688	-0.577265	0.999632	-0.209111	0.370068	REACTOME_TRANSPORT_AND_SYNTHESIS_OF_PAPS	0.999632	IC19_10h-VIC_10h	PAPSS1/SLC35B2
IC19_10h-VIC_10h	REACTOME_TRANSLESION_SYNTHESIS_BY_Y_FAMILY_DNA_POLYMERASES_BYPASSES_LESIONS_ON_DNA_TEMPLATE	-1.0577	20	-0.296635	ISG15/NPLOC4/PCNA/POLD3/POLE3/RFC1/RFC2/RFC3/RFC4/RFC5/RPA1/RPA2/RPA3/RPS27A/TRIM25/UBA52/UBE2L6/UFD1/USP10/VCP	0.290191	-0.537316	0.999632	-0.209111	0.370068	REACTOME_TRANSLESION_SYNTHESIS_BY_Y_FAMILY_DNA_POLYMERASES_BYPASSES_LESIONS_ON_DNA_TEMPLATE	0.999632	IC19_10h-VIC_10h	ISG15/NPLOC4/PCNA/POLD3/POLE3/RFC1/RFC2/RFC3/RFC4/RFC5/RPA1/RPA2/RPA3/RPS27A/TRIM25/UBA52/UBE2L6/UFD1/USP10/VCP
IC19_10h-VIC_10h	REACTOME_TNF_SIGNALING	0.916166	10	-0.101896	BAG4/CASP8/FADD/RACK1/RPS27A/SPPL2A/TAX1BP1/TRADD/UBA52/USP4	0.35958	0.444204	0.999632	-0.209111	0.370068	REACTOME_TNF_SIGNALING	0.999632	IC19_10h-VIC_10h	BAG4/CASP8/FADD/RACK1/RPS27A/SPPL2A/TAX1BP1/TRADD/UBA52/USP4
IC19_10h-VIC_10h	KEGG_COMPLEMENT_AND_COAGULATION_CASCADES	-0.866222	15	-0.291879	A2M/C3/CD46/CD55/CD59/CFB/F2/F3/PLAT/PLAU/PLG/SERPINA1/SERPINC1/SERPINF2/SERPING1	0.386369	-0.412998	0.999632	-0.209111	0.370068	KEGG_COMPLEMENT_AND_COAGULATION_CASCADES	0.999632	IC19_10h-VIC_10h	A2M/C3/CD46/CD55/CD59/CFB/F2/F3/PLAT/PLAU/PLG/SERPINA1/SERPINC1/SERPINF2/SERPING1
IC19_10h-VIC_10h	REACTOME_NF_KB_ACTIVATION_THROUGH_FADD_RIP_1_PATHWAY_MEDIATED_BY_CASPASE_8_AND_10	-0.580135	7	-0.290256	CASP10/CASP8/DDX58/FADD/IFIH1/MAVS/TRIM25	0.561824	-0.2504	0.999632	-0.209111	0.370068	REACTOME_NF_KB_ACTIVATION_THROUGH_FADD_RIP_1_PATHWAY_MEDIATED_BY_CASPASE_8_AND_10	0.999632	IC19_10h-VIC_10h	CASP10/CASP8/DDX58/FADD/IFIH1/MAVS/TRIM25
IC19_10h-VIC_10h	REACTOME_REGULATION_OF_INNATE_IMMUNE_RESPONSES_TO_CYTOSOLIC_DNA	-0.517227	7	-0.281457	DDX41/IRF3/RPS27A/TBK1/TRIM21/TRIM56/UBA52	0.604998	-0.218246	0.999632	-0.209111	0.370068	REACTOME_REGULATION_OF_INNATE_IMMUNE_RESPONSES_TO_CYTOSOLIC_DNA	0.999632	IC19_10h-VIC_10h	DDX41/IRF3/RPS27A/TBK1/TRIM21/TRIM56/UBA52
IC19_10h-VIC_10h	NABA_ECM_REGULATORS	-0.339854	45	-0.227859	A2M/ADAM10/ADAM9/AMBP/CSTB/CTSA/CTSB/CTSC/CTSD/CTSE/CTSH/CTSL/CTSS/CTSZ/EGLN1/F2/ITIH2/P3H1/P4HA1/P4HA2/PLAT/PLAU/PLG/PLOD1/PLOD2/PLOD3/PRSS1/PZP/SERPINA1/SERPINA3/SERPINB1/SERPINB2/SERPINB5/SERPINB6/SERPINB8/SERPINB9/SERPINC1/SERPINF2/SERPING1/SERPINH1/SLPI/ST14/TGM2/TIMP1/TIMP3	0.733966	-0.134324	0.999632	-0.209111	0.370068	NABA_ECM_REGULATORS	0.999632	IC19_10h-VIC_10h	A2M/ADAM10/ADAM9/AMBP/CSTB/CTSA/CTSB/CTSC/CTSD/CTSE/CTSH/CTSL/CTSS/CTSZ/EGLN1/F2/ITIH2/P3H1/P4HA1/P4HA2/PLAT/PLAU/PLG/PLOD1/PLOD2/PLOD3/PRSS1/PZP/SERPINA1/SERPINA3/SERPINB1/SERPINB2/SERPINB5/SERPINB6/SERPINB8/SERPINB9/SERPINC1/SERPINF2/SERPING1/SERPINH1/SLPI/ST14/TGM2/TIMP1/TIMP3
IC19_10h-VIC_10h	REACTOME_TRAIL_SIGNALING	0.241498	4	-0.164425	CASP10/CASP8/FADD/TNFSF10	0.809169	0.0919605	0.999632	-0.209111	0.370068	REACTOME_TRAIL_SIGNALING	0.999632	IC19_10h-VIC_10h	CASP10/CASP8/FADD/TNFSF10
IC19_10h-VIC_10h	BIOCARTA_AMI_PATHWAY	-0.206549	4	-0.247329	F2/PLAT/PLG/SERPINC1	0.836362	-0.0776055	0.999632	-0.209111	0.370068	BIOCARTA_AMI_PATHWAY	0.999632	IC19_10h-VIC_10h	F2/PLAT/PLG/SERPINC1
IC19_10h-VIC_10h	REACTOME_DISEASES_ASSOCIATED_WITH_SURFACTANT_METABOLISM	-0.188006	1	-0.278686	SLC34A2	0.850872	-0.0701358	0.999632	-0.209111	0.370068	REACTOME_DISEASES_ASSOCIATED_WITH_SURFACTANT_METABOLISM	0.999632	IC19_10h-VIC_10h	SLC34A2
IC19_10h-VIC_10h	REACTOME_DNA_REPLICATION_INITIATION	0.160858	1	-0.149582	POLE3	0.872205	0.0593813	0.999632	-0.209111	0.370068	REACTOME_DNA_REPLICATION_INITIATION	0.999632	IC19_10h-VIC_10h	POLE3
IC19_10h-VIC_10h	REACTOME_ZINC_EFFLUX_AND_COMPARTMENTALIZATION_BY_THE_SLC30_FAMILY	0.13668	1	-0.15853	SLC30A1	0.891284	0.049984	0.999632	-0.209111	0.370068	REACTOME_ZINC_EFFLUX_AND_COMPARTMENTALIZATION_BY_THE_SLC30_FAMILY	0.999632	IC19_10h-VIC_10h	SLC30A1
IC19_10h-VIC_10h	REACTOME_PTK6_EXPRESSION	0.109651	2	-0.180417	NR3C1/PELP1	0.912686	0.0396787	0.999632	-0.209111	0.370068	REACTOME_PTK6_EXPRESSION	0.999632	IC19_10h-VIC_10h	NR3C1/PELP1
IC19_10h-VIC_10h	REACTOME_G2_M_DNA_REPLICATION_CHECKPOINT	-0.0952742	3	-0.229467	CCNB1/CCNB2/CDK1	0.924097	-0.0342824	0.999632	-0.209111	0.370068	REACTOME_G2_M_DNA_REPLICATION_CHECKPOINT	0.999632	IC19_10h-VIC_10h	CCNB1/CCNB2/CDK1
IC19_10h-VIC_10h	REACTOME_MECP2_REGULATES_TRANSCRIPTION_FACTORS	0.0836453	2	-0.187223	CREB1/MECP2	0.933338	0.0299608	0.999632	-0.209111	0.370068	REACTOME_MECP2_REGULATES_TRANSCRIPTION_FACTORS	0.999632	IC19_10h-VIC_10h	CREB1/MECP2
Kent_10h-VIC_10h	REACTOME_INTRINSIC_PATHWAY_OF_FIBRIN_CLOT_FORMATION	-7.11055	5	-1.1206	A2M/C1QBP/F2/SERPINC1/SERPING1	1.15582e-12	-11.9371	1.73884e-09	-0.0641265	0.332233	REACTOME_INTRINSIC_PATHWAY_OF_FIBRIN_CLOT_FORMATION	1.73884e-09	Kent_10h-VIC_10h	A2M/C1QBP/F2/SERPINC1/SERPING1
Kent_10h-VIC_10h	REACTOME_SCAVENGING_OF_HEME_FROM_PLASMA	-7.06499	5	-1.11383	ALB/AMBP/APOL1/HBA1/HBB	1.60632e-12	-11.7942	1.73884e-09	-0.0641265	0.332233	REACTOME_SCAVENGING_OF_HEME_FROM_PLASMA	1.73884e-09	Kent_10h-VIC_10h	ALB/AMBP/APOL1/HBA1/HBB
Kent_10h-VIC_10h	BIOCARTA_INTRINSIC_PATHWAY	-6.70239	3	-1.34974	F2/SERPINC1/SERPING1	2.05034e-11	-10.6882	1.47966e-08	-0.0641265	0.332233	BIOCARTA_INTRINSIC_PATHWAY	1.47966e-08	Kent_10h-VIC_10h	F2/SERPINC1/SERPING1
Kent_10h-VIC_10h	REACTOME_COMMON_PATHWAY_OF_FIBRIN_CLOT_FORMATION	-6.25468	2	-1.5335	F2/SERPINC1	3.98343e-10	-9.39974	2.15603e-07	-0.0641265	0.332233	REACTOME_COMMON_PATHWAY_OF_FIBRIN_CLOT_FORMATION	2.15603e-07	Kent_10h-VIC_10h	F2/SERPINC1
Kent_10h-VIC_10h	NABA_ECM_REGULATORS	-5.99792	45	-0.361181	A2M/ADAM10/ADAM9/AMBP/CSTB/CTSA/CTSB/CTSC/CTSD/CTSE/CTSH/CTSL/CTSS/CTSZ/EGLN1/F2/ITIH2/P3H1/P4HA1/P4HA2/PLAT/PLAU/PLG/PLOD1/PLOD2/PLOD3/PRSS1/PZP/SERPINA1/SERPINA3/SERPINB1/SERPINB2/SERPINB5/SERPINB6/SERPINB8/SERPINB9/SERPINC1/SERPINF2/SERPING1/SERPINH1/SLPI/ST14/TGM2/TIMP1/TIMP3	1.99859e-09	-8.69928	8.65388e-07	-0.0641265	0.332233	NABA_ECM_REGULATORS	8.65388e-07	Kent_10h-VIC_10h	A2M/ADAM10/ADAM9/AMBP/CSTB/CTSA/CTSB/CTSC/CTSD/CTSE/CTSH/CTSL/CTSS/CTSZ/EGLN1/F2/ITIH2/P3H1/P4HA1/P4HA2/PLAT/PLAU/PLG/PLOD1/PLOD2/PLOD3/PRSS1/PZP/SERPINA1/SERPINA3/SERPINB1/SERPINB2/SERPINB5/SERPINB6/SERPINB8/SERPINB9/SERPINC1/SERPINF2/SERPING1/SERPINH1/SLPI/ST14/TGM2/TIMP1/TIMP3
Kent_10h-VIC_10h	BIOCARTA_AMI_PATHWAY	-5.86317	4	-1.03809	F2/PLAT/PLG/SERPINC1	4.54112e-09	-8.34284	1.4742e-06	-0.0641265	0.332233	BIOCARTA_AMI_PATHWAY	1.4742e-06	Kent_10h-VIC_10h	F2/PLAT/PLG/SERPINC1
Kent_10h-VIC_10h	REACTOME_REGULATION_OF_INSULIN_LIKE_GROWTH_FACTOR_IGF_TRANSPORT_AND_UPTAKE_BY_INSULIN_LIKE_GROWTH_FACTOR_BINDING_PROTEINS_IGFBPS	-5.8379	38	-0.378761	ADAM10/AFP/AHSG/ALB/APLP2/APOL1/APP/C3/CALU/CCN1/CKAP4/DNAJC3/F2/FUCA2/GOLM1/HSP90B1/IGFBP3/ITIH2/KTN1/LAMB1/LAMC1/LGALS1/MIA3/NUCB1/P4HB/PDIA6/PLG/PNPLA2/PRKCSH/QSOX1/RCN1/SERPINA1/SERPINC1/SPP1/TF/TGOLN2/TIMP1/WFS1	5.28635e-09	-8.27684	1.4742e-06	-0.0641265	0.332233	REACTOME_REGULATION_OF_INSULIN_LIKE_GROWTH_FACTOR_IGF_TRANSPORT_AND_UPTAKE_BY_INSULIN_LIKE_GROWTH_FACTOR_BINDING_PROTEINS_IGFBPS	1.4742e-06	Kent_10h-VIC_10h	ADAM10/AFP/AHSG/ALB/APLP2/APOL1/APP/C3/CALU/CCN1/CKAP4/DNAJC3/F2/FUCA2/GOLM1/HSP90B1/IGFBP3/ITIH2/KTN1/LAMB1/LAMC1/LGALS1/MIA3/NUCB1/P4HB/PDIA6/PLG/PNPLA2/PRKCSH/QSOX1/RCN1/SERPINA1/SERPINC1/SPP1/TF/TGOLN2/TIMP1/WFS1
Kent_10h-VIC_10h	KEGG_COMPLEMENT_AND_COAGULATION_CASCADES	-5.7059	15	-0.55359	A2M/C3/CD46/CD55/CD59/CFB/F2/F3/PLAT/PLAU/PLG/SERPINA1/SERPINC1/SERPINF2/SERPING1	1.15732e-08	-7.93655	2.78401e-06	-0.0641265	0.332233	KEGG_COMPLEMENT_AND_COAGULATION_CASCADES	2.78401e-06	Kent_10h-VIC_10h	A2M/C3/CD46/CD55/CD59/CFB/F2/F3/PLAT/PLAU/PLG/SERPINA1/SERPINC1/SERPINF2/SERPING1
Kent_10h-VIC_10h	REACTOME_TRANSPORT_OF_ORGANIC_ANIONS	-4.38757	1	-1.52182	ALB	1.14625e-05	-4.94072	0.00190894	-0.0641265	0.332233	REACTOME_TRANSPORT_OF_ORGANIC_ANIONS	0.00190894	Kent_10h-VIC_10h	ALB
Kent_10h-VIC_10h	REACTOME_HDL_REMODELING	-4.03392	2	-1.01179	ALB/APOC3	5.48538e-05	-4.26079	0.00698579	-0.0641265	0.332233	REACTOME_HDL_REMODELING	0.00698579	Kent_10h-VIC_10h	ALB/APOC3
Kent_10h-VIC_10h	BIOCARTA_FIBRINOLYSIS_PATHWAY	-3.15092	5	-0.532287	F2/PLAT/PLAU/PLG/SERPINB2	0.00162757	-2.78846	0.153203	-0.0641265	0.332233	BIOCARTA_FIBRINOLYSIS_PATHWAY	0.153203	Kent_10h-VIC_10h	F2/PLAT/PLAU/PLG/SERPINB2
Kent_10h-VIC_10h	REACTOME_FORMATION_OF_THE_CORNIFIED_ENVELOPE	-2.84344	27	-0.245931	CAPN1/CAPNS1/DSC2/DSG2/DSP/EVPL/JUP/KRT1/KRT10/KRT13/KRT14/KRT17/KRT18/KRT19/KRT23/KRT3/KRT7/KRT73/KRT8/KRT80/KRT9/PKP2/PKP3/PKP4/PPL/SPRR3/ST14	0.00446299	-2.35037	0.292799	-0.0641265	0.332233	REACTOME_FORMATION_OF_THE_CORNIFIED_ENVELOPE	0.292799	Kent_10h-VIC_10h	CAPN1/CAPNS1/DSC2/DSG2/DSP/EVPL/JUP/KRT1/KRT10/KRT13/KRT14/KRT17/KRT18/KRT19/KRT23/KRT3/KRT7/KRT73/KRT8/KRT80/KRT9/PKP2/PKP3/PKP4/PPL/SPRR3/ST14
Kent_10h-VIC_10h	REACTOME_PTK6_EXPRESSION	2.43457	2	0.507811	NR3C1/PELP1	0.0149097	1.82653	0.578603	-0.0641265	0.332233	REACTOME_PTK6_EXPRESSION	0.578603	Kent_10h-VIC_10h	NR3C1/PELP1
Kent_10h-VIC_10h	REACTOME_G2_M_DNA_REPLICATION_CHECKPOINT	-2.1401	3	-0.474629	CCNB1/CCNB2/CDK1	0.0323466	-1.49017	0.823886	-0.0641265	0.332233	REACTOME_G2_M_DNA_REPLICATION_CHECKPOINT	0.823886	Kent_10h-VIC_10h	CCNB1/CCNB2/CDK1
Kent_10h-VIC_10h	REACTOME_TRANSPORT_AND_SYNTHESIS_OF_PAPS	1.6061	2	0.313186	PAPSS1/SLC35B2	0.108251	0.965568	0.999912	-0.0641265	0.332233	REACTOME_TRANSPORT_AND_SYNTHESIS_OF_PAPS	0.999912	Kent_10h-VIC_10h	PAPSS1/SLC35B2
Kent_10h-VIC_10h	REACTOME_TRANSPORT_OF_NUCLEOTIDE_SUGARS	1.60251	1	0.468281	SLC35B2	0.109042	0.962406	0.999912	-0.0641265	0.332233	REACTOME_TRANSPORT_OF_NUCLEOTIDE_SUGARS	0.999912	Kent_10h-VIC_10h	SLC35B2
Kent_10h-VIC_10h	REACTOME_TRAIL_SIGNALING	1.5045	4	0.185795	CASP10/CASP8/FADD/TNFSF10	0.132453	0.877938	0.999912	-0.0641265	0.332233	REACTOME_TRAIL_SIGNALING	0.999912	Kent_10h-VIC_10h	CASP10/CASP8/FADD/TNFSF10
Kent_10h-VIC_10h	REACTOME_DNA_REPLICATION_INITIATION	-1.39813	1	-0.528629	POLE3	0.162075	-0.790283	0.999912	-0.0641265	0.332233	REACTOME_DNA_REPLICATION_INITIATION	0.999912	Kent_10h-VIC_10h	POLE3
Kent_10h-VIC_10h	REACTOME_INTERFERON_ALPHA_BETA_SIGNALING	-1.39225	32	-0.145895	ABCE1/ADAR/GBP2/HLA-A/HLA-B/HLA-C/IFI27/IFI35/IFIT1/IFIT2/IFIT3/IFIT5/IFITM3/IRF3/IRF9/ISG15/ISG20/KPNA1/KPNB1/MX1/MX2/OAS1/OAS2/OAS3/OASL/PSMB8/PTPN1/PTPN11/PTPN6/SAMHD1/STAT1/STAT2	0.163847	-0.785561	0.999912	-0.0641265	0.332233	REACTOME_INTERFERON_ALPHA_BETA_SIGNALING	0.999912	Kent_10h-VIC_10h	ABCE1/ADAR/GBP2/HLA-A/HLA-B/HLA-C/IFI27/IFI35/IFIT1/IFIT2/IFIT3/IFIT5/IFITM3/IRF3/IRF9/ISG15/ISG20/KPNA1/KPNB1/MX1/MX2/OAS1/OAS2/OAS3/OASL/PSMB8/PTPN1/PTPN11/PTPN6/SAMHD1/STAT1/STAT2
Kent_10h-VIC_10h	PID_INTEGRIN2_PATHWAY	-1.3072	6	-0.241427	C3/CCN1/F11R/ICAM1/PLAT/PLAU	0.191143	-0.718641	0.999912	-0.0641265	0.332233	PID_INTEGRIN2_PATHWAY	0.999912	Kent_10h-VIC_10h	C3/CCN1/F11R/ICAM1/PLAT/PLAU
Kent_10h-VIC_10h	PID_AMB2_NEUTROPHILS_PATHWAY	-1.10122	13	-0.165598	CCN2/HMGB1/ICAM1/PLAT/PLAU/PLG/RAP1A/RAP1B/RHOA/ROCK1/SRC/TLN1/YES1	0.270799	-0.567353	0.999912	-0.0641265	0.332233	PID_AMB2_NEUTROPHILS_PATHWAY	0.999912	Kent_10h-VIC_10h	CCN2/HMGB1/ICAM1/PLAT/PLAU/PLG/RAP1A/RAP1B/RHOA/ROCK1/SRC/TLN1/YES1
Kent_10h-VIC_10h	REACTOME_TNF_SIGNALING	-1.08573	11	-0.172886	BAG4/CASP8/FADD/RACK1/RPS27A/SPPL2A/TAX1BP1/TRADD/UBA52/USP4/XIAP	0.2776	-0.556581	0.999912	-0.0641265	0.332233	REACTOME_TNF_SIGNALING	0.999912	Kent_10h-VIC_10h	BAG4/CASP8/FADD/RACK1/RPS27A/SPPL2A/TAX1BP1/TRADD/UBA52/USP4/XIAP
Kent_10h-VIC_10h	REACTOME_METALLOTHIONEINS_BIND_METALS	-1.02118	1	-0.403394	MT2A	0.307171	-0.51262	0.999912	-0.0641265	0.332233	REACTOME_METALLOTHIONEINS_BIND_METALS	0.999912	Kent_10h-VIC_10h	MT2A
Kent_10h-VIC_10h	REACTOME_ZINC_EFFLUX_AND_COMPARTMENTALIZATION_BY_THE_SLC30_FAMILY	0.976073	1	0.260157	SLC30A1	0.329029	0.482766	0.999912	-0.0641265	0.332233	REACTOME_ZINC_EFFLUX_AND_COMPARTMENTALIZATION_BY_THE_SLC30_FAMILY	0.999912	Kent_10h-VIC_10h	SLC30A1
Kent_10h-VIC_10h	REACTOME_TRANSLESION_SYNTHESIS_BY_Y_FAMILY_DNA_POLYMERASES_BYPASSES_LESIONS_ON_DNA_TEMPLATE	-0.840367	21	-0.125052	ISG15/NPLOC4/PCLAF/PCNA/POLD3/POLE3/RFC1/RFC2/RFC3/RFC4/RFC5/RPA1/RPA2/RPA3/RPS27A/TRIM25/UBA52/UBE2L6/UFD1/USP10/VCP	0.400703	-0.397178	0.999912	-0.0641265	0.332233	REACTOME_TRANSLESION_SYNTHESIS_BY_Y_FAMILY_DNA_POLYMERASES_BYPASSES_LESIONS_ON_DNA_TEMPLATE	0.999912	Kent_10h-VIC_10h	ISG15/NPLOC4/PCLAF/PCNA/POLD3/POLE3/RFC1/RFC2/RFC3/RFC4/RFC5/RPA1/RPA2/RPA3/RPS27A/TRIM25/UBA52/UBE2L6/UFD1/USP10/VCP
Kent_10h-VIC_10h	REACTOME_DISEASES_ASSOCIATED_WITH_SURFACTANT_METABOLISM	-0.760521	1	-0.316796	SLC34A2	0.446943	-0.349748	0.999912	-0.0641265	0.332233	REACTOME_DISEASES_ASSOCIATED_WITH_SURFACTANT_METABOLISM	0.999912	Kent_10h-VIC_10h	SLC34A2
Kent_10h-VIC_10h	REACTOME_REGULATION_OF_INNATE_IMMUNE_RESPONSES_TO_CYTOSOLIC_DNA	-0.737815	7	-0.156776	DDX41/IRF3/RPS27A/TBK1/TRIM21/TRIM56/UBA52	0.460627	-0.336651	0.999912	-0.0641265	0.332233	REACTOME_REGULATION_OF_INNATE_IMMUNE_RESPONSES_TO_CYTOSOLIC_DNA	0.999912	Kent_10h-VIC_10h	DDX41/IRF3/RPS27A/TBK1/TRIM21/TRIM56/UBA52
Kent_10h-VIC_10h	REACTOME_NF_KB_ACTIVATION_THROUGH_FADD_RIP_1_PATHWAY_MEDIATED_BY_CASPASE_8_AND_10	-0.686118	7	-0.150284	CASP10/CASP8/DDX58/FADD/IFIH1/MAVS/TRIM25	0.492639	-0.307471	0.999912	-0.0641265	0.332233	REACTOME_NF_KB_ACTIVATION_THROUGH_FADD_RIP_1_PATHWAY_MEDIATED_BY_CASPASE_8_AND_10	0.999912	Kent_10h-VIC_10h	CASP10/CASP8/DDX58/FADD/IFIH1/MAVS/TRIM25
Kent_10h-VIC_10h	REACTOME_CD22_MEDIATED_BCR_REGULATION	0.336847	1	0.0477852	PTPN6	0.736232	0.132985	0.999912	-0.0641265	0.332233	REACTOME_CD22_MEDIATED_BCR_REGULATION	0.999912	Kent_10h-VIC_10h	PTPN6
Kent_10h-VIC_10h	KEGG_ALLOGRAFT_REJECTION	0.11037	6	-0.0491566	HLA-A/HLA-B/HLA-C/HLA-DRA/HLA-DRB1/HLA-DRB5	0.912116	0.0399499	0.999912	-0.0641265	0.332233	KEGG_ALLOGRAFT_REJECTION	0.999912	Kent_10h-VIC_10h	HLA-A/HLA-B/HLA-C/HLA-DRA/HLA-DRB1/HLA-DRB5
Kent_10h-VIC_10h	REACTOME_MECP2_REGULATES_TRANSCRIPTION_FACTORS	0.0605714	2	-0.0498968	CREB1/MECP2	0.951701	0.0214997	0.999912	-0.0641265	0.332233	REACTOME_MECP2_REGULATES_TRANSCRIPTION_FACTORS	0.999912	Kent_10h-VIC_10h	CREB1/MECP2
Kent_10h-VIC_10h	REACTOME_TRP_CHANNELS	-0.00696995	1	-0.0664421	MLKL	0.994439	-0.00242193	0.999912	-0.0641265	0.332233	REACTOME_TRP_CHANNELS	0.999912	Kent_10h-VIC_10h	MLKL
IC19_24h-VIC_24h	REACTOME_MECP2_REGULATES_TRANSCRIPTION_FACTORS	-4.90375	3	-1.08147	CREB1/MECP2/RBFOX1	9.4023e-07	-6.02677	0.00203184	0.0856037	0.412221	REACTOME_MECP2_REGULATES_TRANSCRIPTION_FACTORS	0.00203184	IC19_24h-VIC_24h	CREB1/MECP2/RBFOX1
IC19_24h-VIC_24h	REACTOME_REGULATION_OF_INNATE_IMMUNE_RESPONSES_TO_CYTOSOLIC_DNA	-4.22657	7	-0.572917	DDX41/IRF3/RPS27A/TBK1/TRIM21/TRIM56/UBA52	2.37275e-05	-4.62475	0.0256376	0.0856037	0.412221	REACTOME_REGULATION_OF_INNATE_IMMUNE_RESPONSES_TO_CYTOSOLIC_DNA	0.0256376	IC19_24h-VIC_24h	DDX41/IRF3/RPS27A/TBK1/TRIM21/TRIM56/UBA52
IC19_24h-VIC_24h	REACTOME_TRP_CHANNELS	3.9205	1	1.70172	MLKL	8.83648e-05	4.05372	0.0500946	0.0856037	0.412221	REACTOME_TRP_CHANNELS	0.0500946	IC19_24h-VIC_24h	MLKL
IC19_24h-VIC_24h	REACTOME_DISEASES_ASSOCIATED_WITH_SURFACTANT_METABOLISM	2.92781	1	1.29251	SLC34A2	0.00341357	2.46679	0.33556	0.0856037	0.412221	REACTOME_DISEASES_ASSOCIATED_WITH_SURFACTANT_METABOLISM	0.33556	IC19_24h-VIC_24h	SLC34A2
IC19_24h-VIC_24h	REACTOME_ZINC_EFFLUX_AND_COMPARTMENTALIZATION_BY_THE_SLC30_FAMILY	2.39238	1	1.07179	SLC30A1	0.0167397	1.77625	0.616594	0.0856037	0.412221	REACTOME_ZINC_EFFLUX_AND_COMPARTMENTALIZATION_BY_THE_SLC30_FAMILY	0.616594	IC19_24h-VIC_24h	SLC30A1
IC19_24h-VIC_24h	REACTOME_TRAIL_SIGNALING	2.26888	3	0.625587	CASP8/FADD/TNFSF10	0.0232757	1.6331	0.653804	0.0856037	0.412221	REACTOME_TRAIL_SIGNALING	0.653804	IC19_24h-VIC_24h	CASP8/FADD/TNFSF10
IC19_24h-VIC_24h	KEGG_ALLOGRAFT_REJECTION	2.22143	6	0.459445	HLA-A/HLA-B/HLA-C/HLA-DRA/HLA-DRB1/HLA-DRB5	0.0263216	1.57969	0.653804	0.0856037	0.412221	KEGG_ALLOGRAFT_REJECTION	0.653804	IC19_24h-VIC_24h	HLA-A/HLA-B/HLA-C/HLA-DRA/HLA-DRB1/HLA-DRB5
IC19_24h-VIC_24h	REACTOME_FORMATION_OF_THE_CORNIFIED_ENVELOPE	-2.07843	28	-0.0763109	CAPN1/CAPNS1/DSC2/DSG2/DSP/EVPL/JUP/KRT1/KRT10/KRT13/KRT14/KRT17/KRT18/KRT19/KRT23/KRT3/KRT7/KRT73/KRT78/KRT8/KRT80/KRT9/PKP2/PKP3/PKP4/PPL/SPRR3/ST14	0.0376698	-1.42401	0.71861	0.0856037	0.412221	REACTOME_FORMATION_OF_THE_CORNIFIED_ENVELOPE	0.71861	IC19_24h-VIC_24h	CAPN1/CAPNS1/DSC2/DSG2/DSP/EVPL/JUP/KRT1/KRT10/KRT13/KRT14/KRT17/KRT18/KRT19/KRT23/KRT3/KRT7/KRT73/KRT78/KRT8/KRT80/KRT9/PKP2/PKP3/PKP4/PPL/SPRR3/ST14
IC19_24h-VIC_24h	REACTOME_G2_M_DNA_REPLICATION_CHECKPOINT	2.04273	3	0.571766	CCNB1/CCNB2/CDK1	0.0410787	1.38638	0.71861	0.0856037	0.412221	REACTOME_G2_M_DNA_REPLICATION_CHECKPOINT	0.71861	IC19_24h-VIC_24h	CCNB1/CCNB2/CDK1
IC19_24h-VIC_24h	REACTOME_TRANSPORT_OF_NUCLEOTIDE_SUGARS	-1.96574	1	-0.724717	SLC35B2	0.0493281	-1.30691	0.71861	0.0856037	0.412221	REACTOME_TRANSPORT_OF_NUCLEOTIDE_SUGARS	0.71861	IC19_24h-VIC_24h	SLC35B2
IC19_24h-VIC_24h	REACTOME_TRANSPORT_AND_SYNTHESIS_OF_PAPS	-1.68316	2	-0.40501	PAPSS1/SLC35B2	0.0923444	-1.03459	0.906371	0.0856037	0.412221	REACTOME_TRANSPORT_AND_SYNTHESIS_OF_PAPS	0.906371	IC19_24h-VIC_24h	PAPSS1/SLC35B2
IC19_24h-VIC_24h	REACTOME_PTK6_EXPRESSION	1.64416	1	0.76336	NR3C1	0.100143	0.999377	0.919906	0.0856037	0.412221	REACTOME_PTK6_EXPRESSION	0.919906	IC19_24h-VIC_24h	NR3C1
IC19_24h-VIC_24h	REACTOME_INTRINSIC_PATHWAY_OF_FIBRIN_CLOT_FORMATION	-1.63577	4	-0.251546	A2M/C1QBP/SERPINC1/SERPING1	0.101887	-0.99188	0.92512	0.0856037	0.412221	REACTOME_INTRINSIC_PATHWAY_OF_FIBRIN_CLOT_FORMATION	0.92512	IC19_24h-VIC_24h	A2M/C1QBP/SERPINC1/SERPING1
IC19_24h-VIC_24h	BIOCARTA_INTRINSIC_PATHWAY	-1.62516	2	-0.388104	SERPINC1/SERPING1	0.104129	-0.98243	0.941514	0.0856037	0.412221	BIOCARTA_INTRINSIC_PATHWAY	0.941514	IC19_24h-VIC_24h	SERPINC1/SERPING1
IC19_24h-VIC_24h	REACTOME_TNF_SIGNALING	-1.30649	11	-0.0767787	BAG4/CASP8/FADD/RACK1/RBCK1/RPS27A/SPPL2A/TRADD/UBA52/USP4/XIAP	0.191387	-0.718088	0.99993	0.0856037	0.412221	REACTOME_TNF_SIGNALING	0.99993	IC19_24h-VIC_24h	BAG4/CASP8/FADD/RACK1/RBCK1/RPS27A/SPPL2A/TRADD/UBA52/USP4/XIAP
IC19_24h-VIC_24h	PID_AMB2_NEUTROPHILS_PATHWAY	1.23368	13	0.22665	CCN2/HMGB1/ICAM1/PLAT/PLAU/PLG/RAP1A/RAP1B/RHOA/ROCK1/SRC/TLN1/YES1	0.217321	0.662899	0.99993	0.0856037	0.412221	PID_AMB2_NEUTROPHILS_PATHWAY	0.99993	IC19_24h-VIC_24h	CCN2/HMGB1/ICAM1/PLAT/PLAU/PLG/RAP1A/RAP1B/RHOA/ROCK1/SRC/TLN1/YES1
IC19_24h-VIC_24h	BIOCARTA_FIBRINOLYSIS_PATHWAY	1.19917	4	0.332765	PLAT/PLAU/PLG/SERPINB2	0.230462	0.6374	0.99993	0.0856037	0.412221	BIOCARTA_FIBRINOLYSIS_PATHWAY	0.99993	IC19_24h-VIC_24h	PLAT/PLAU/PLG/SERPINB2
IC19_24h-VIC_24h	REACTOME_DNA_REPLICATION_INITIATION	1.18735	1	0.575055	POLE3	0.235089	0.628768	0.99993	0.0856037	0.412221	REACTOME_DNA_REPLICATION_INITIATION	0.99993	IC19_24h-VIC_24h	POLE3
IC19_24h-VIC_24h	REACTOME_CD22_MEDIATED_BCR_REGULATION	1.10348	1	0.540481	PTPN6	0.269819	0.568928	0.99993	0.0856037	0.412221	REACTOME_CD22_MEDIATED_BCR_REGULATION	0.99993	IC19_24h-VIC_24h	PTPN6
IC19_24h-VIC_24h	REACTOME_TRANSLESION_SYNTHESIS_BY_Y_FAMILY_DNA_POLYMERASES_BYPASSES_LESIONS_ON_DNA_TEMPLATE	-1.04073	21	-0.00801422	ISG15/NPLOC4/PCLAF/PCNA/POLD3/POLE3/RFC1/RFC2/RFC3/RFC4/RFC5/RPA1/RPA2/RPA3/RPS27A/TRIM25/UBA52/UBE2L6/UFD1/USP10/VCP	0.298	-0.525784	0.99993	0.0856037	0.412221	REACTOME_TRANSLESION_SYNTHESIS_BY_Y_FAMILY_DNA_POLYMERASES_BYPASSES_LESIONS_ON_DNA_TEMPLATE	0.99993	IC19_24h-VIC_24h	ISG15/NPLOC4/PCLAF/PCNA/POLD3/POLE3/RFC1/RFC2/RFC3/RFC4/RFC5/RPA1/RPA2/RPA3/RPS27A/TRIM25/UBA52/UBE2L6/UFD1/USP10/VCP
IC19_24h-VIC_24h	REACTOME_SCAVENGING_OF_HEME_FROM_PLASMA	1.02116	4	0.296075	ALB/APOL1/HBA1/HBB	0.307179	0.512609	0.99993	0.0856037	0.412221	REACTOME_SCAVENGING_OF_HEME_FROM_PLASMA	0.99993	IC19_24h-VIC_24h	ALB/APOL1/HBA1/HBB
IC19_24h-VIC_24h	REACTOME_COMMON_PATHWAY_OF_FIBRIN_CLOT_FORMATION	-0.965406	1	-0.312357	SERPINC1	0.334341	-0.47581	0.99993	0.0856037	0.412221	REACTOME_COMMON_PATHWAY_OF_FIBRIN_CLOT_FORMATION	0.99993	IC19_24h-VIC_24h	SERPINC1
IC19_24h-VIC_24h	REACTOME_METALLOTHIONEINS_BIND_METALS	-0.898158	1	-0.284635	MT2A	0.369102	-0.432854	0.99993	0.0856037	0.412221	REACTOME_METALLOTHIONEINS_BIND_METALS	0.99993	IC19_24h-VIC_24h	MT2A
IC19_24h-VIC_24h	PID_INTEGRIN2_PATHWAY	0.751244	6	0.212029	C3/CCN1/F11R/ICAM1/PLAT/PLAU	0.452506	0.344376	0.99993	0.0856037	0.412221	PID_INTEGRIN2_PATHWAY	0.99993	IC19_24h-VIC_24h	C3/CCN1/F11R/ICAM1/PLAT/PLAU
IC19_24h-VIC_24h	REACTOME_NF_KB_ACTIVATION_THROUGH_FADD_RIP_1_PATHWAY_MEDIATED_BY_CASPASE_8_AND_10	0.658366	6	0.196399	CASP8/DDX58/FADD/IFIH1/MAVS/TRIM25	0.510303	0.292172	0.99993	0.0856037	0.412221	REACTOME_NF_KB_ACTIVATION_THROUGH_FADD_RIP_1_PATHWAY_MEDIATED_BY_CASPASE_8_AND_10	0.99993	IC19_24h-VIC_24h	CASP8/DDX58/FADD/IFIH1/MAVS/TRIM25
IC19_24h-VIC_24h	KEGG_COMPLEMENT_AND_COAGULATION_CASCADES	0.555618	13	0.149127	A2M/C3/CD46/CD55/CD59/CFB/F3/PLAT/PLAU/PLG/SERPINA1/SERPINC1/SERPING1	0.578472	0.237718	0.99993	0.0856037	0.412221	KEGG_COMPLEMENT_AND_COAGULATION_CASCADES	0.99993	IC19_24h-VIC_24h	A2M/C3/CD46/CD55/CD59/CFB/F3/PLAT/PLAU/PLG/SERPINA1/SERPINC1/SERPING1
IC19_24h-VIC_24h	NABA_ECM_REGULATORS	-0.545447	41	0.0504889	A2M/ADAM10/ADAM9/CSTB/CTSA/CTSB/CTSC/CTSD/CTSE/CTSH/CTSL/CTSS/CTSZ/EGLN1/ITIH2/P3H1/P4HA1/P4HA2/PLAT/PLAU/PLG/PLOD1/PLOD2/PLOD3/PRSS1/PZP/SERPINA1/SERPINA3/SERPINB1/SERPINB2/SERPINB5/SERPINB6/SERPINB8/SERPINB9/SERPINC1/SERPING1/SERPINH1/ST14/TGM2/TIMP1/TIMP3	0.585446	-0.232513	0.99993	0.0856037	0.412221	NABA_ECM_REGULATORS	0.99993	IC19_24h-VIC_24h	A2M/ADAM10/ADAM9/CSTB/CTSA/CTSB/CTSC/CTSD/CTSE/CTSH/CTSL/CTSS/CTSZ/EGLN1/ITIH2/P3H1/P4HA1/P4HA2/PLAT/PLAU/PLG/PLOD1/PLOD2/PLOD3/PRSS1/PZP/SERPINA1/SERPINA3/SERPINB1/SERPINB2/SERPINB5/SERPINB6/SERPINB8/SERPINB9/SERPINC1/SERPING1/SERPINH1/ST14/TGM2/TIMP1/TIMP3
IC19_24h-VIC_24h	REACTOME_INTERFERON_ALPHA_BETA_SIGNALING	0.391147	33	0.113672	ABCE1/ADAR/GBP2/HLA-A/HLA-B/HLA-C/IFI27/IFI35/IFIT1/IFIT2/IFIT3/IFIT5/IFITM3/IRF3/ISG15/ISG20/KPNA1/KPNB1/MX1/MX2/OAS1/OAS2/OAS3/OASL/PSMB8/PTPN1/PTPN11/PTPN6/RSAD2/SAMHD1/STAT1/STAT2/USP18	0.695688	0.157585	0.99993	0.0856037	0.412221	REACTOME_INTERFERON_ALPHA_BETA_SIGNALING	0.99993	IC19_24h-VIC_24h	ABCE1/ADAR/GBP2/HLA-A/HLA-B/HLA-C/IFI27/IFI35/IFIT1/IFIT2/IFIT3/IFIT5/IFITM3/IRF3/ISG15/ISG20/KPNA1/KPNB1/MX1/MX2/OAS1/OAS2/OAS3/OASL/PSMB8/PTPN1/PTPN11/PTPN6/RSAD2/SAMHD1/STAT1/STAT2/USP18
IC19_24h-VIC_24h	REACTOME_TRANSPORT_OF_ORGANIC_ANIONS	0.378432	1	0.241601	ALB	0.70511	0.151743	0.99993	0.0856037	0.412221	REACTOME_TRANSPORT_OF_ORGANIC_ANIONS	0.99993	IC19_24h-VIC_24h	ALB
IC19_24h-VIC_24h	REACTOME_REGULATION_OF_INSULIN_LIKE_GROWTH_FACTOR_IGF_TRANSPORT_AND_UPTAKE_BY_INSULIN_LIKE_GROWTH_FACTOR_BINDING_PROTEINS_IGFBPS	-0.358463	37	0.0613112	ADAM10/AFP/AHSG/ALB/APLP2/APOE/APOL1/APP/C3/CALU/CCN1/CKAP4/DNAJC3/GOLM1/HSP90B1/IGFBP3/ITIH2/KTN1/LAMB1/LAMC1/LGALS1/MIA3/NUCB1/P4HB/PDIA6/PLG/PNPLA2/PRKCSH/QSOX1/RCN1/SERPINA1/SERPINC1/SPP1/TF/TGOLN2/TIMP1/WFS1	0.719997	-0.142669	0.99993	0.0856037	0.412221	REACTOME_REGULATION_OF_INSULIN_LIKE_GROWTH_FACTOR_IGF_TRANSPORT_AND_UPTAKE_BY_INSULIN_LIKE_GROWTH_FACTOR_BINDING_PROTEINS_IGFBPS	0.99993	IC19_24h-VIC_24h	ADAM10/AFP/AHSG/ALB/APLP2/APOE/APOL1/APP/C3/CALU/CCN1/CKAP4/DNAJC3/GOLM1/HSP90B1/IGFBP3/ITIH2/KTN1/LAMB1/LAMC1/LGALS1/MIA3/NUCB1/P4HB/PDIA6/PLG/PNPLA2/PRKCSH/QSOX1/RCN1/SERPINA1/SERPINC1/SPP1/TF/TGOLN2/TIMP1/WFS1
IC19_24h-VIC_24h	REACTOME_HDL_REMODELING	0.242878	2	0.156399	ALB/APOE	0.8081	0.0925348	0.99993	0.0856037	0.412221	REACTOME_HDL_REMODELING	0.99993	IC19_24h-VIC_24h	ALB/APOE
IC19_24h-VIC_24h	BIOCARTA_AMI_PATHWAY	-0.234574	3	0.0297762	PLAT/PLG/SERPINC1	0.81454	-0.0890877	0.99993	0.0856037	0.412221	BIOCARTA_AMI_PATHWAY	0.99993	IC19_24h-VIC_24h	PLAT/PLG/SERPINC1
Kent_24h-VIC_24h	REACTOME_TRANSPORT_OF_NUCLEOTIDE_SUGARS	-5.12223	1	-1.73397	SLC35B2	3.01948e-07	-6.52007	0.000653415	0.0496629	0.348214	REACTOME_TRANSPORT_OF_NUCLEOTIDE_SUGARS	0.000653415	Kent_24h-VIC_24h	SLC35B2
Kent_24h-VIC_24h	REACTOME_INTERFERON_ALPHA_BETA_SIGNALING	-4.85048	32	-0.248914	ABCE1/ADAR/GBP2/HLA-A/HLA-B/HLA-C/IFI35/IFIT1/IFIT2/IFIT3/IFIT5/IFITM3/IRF3/ISG15/ISG20/KPNA1/KPNB1/MX1/MX2/OAS1/OAS2/OAS3/OASL/PSMB8/PTPN1/PTPN11/PTPN6/RSAD2/SAMHD1/STAT1/STAT2/USP18	1.23161e-06	-5.90953	0.0013326	0.0496629	0.348214	REACTOME_INTERFERON_ALPHA_BETA_SIGNALING	0.0013326	Kent_24h-VIC_24h	ABCE1/ADAR/GBP2/HLA-A/HLA-B/HLA-C/IFI35/IFIT1/IFIT2/IFIT3/IFIT5/IFITM3/IRF3/ISG15/ISG20/KPNA1/KPNB1/MX1/MX2/OAS1/OAS2/OAS3/OASL/PSMB8/PTPN1/PTPN11/PTPN6/RSAD2/SAMHD1/STAT1/STAT2/USP18
Kent_24h-VIC_24h	REACTOME_TNF_SIGNALING	-4.36765	9	-0.457296	BAG4/CASP8/FADD/RACK1/RPS27A/SPPL2A/TRADD/UBA52/USP4	1.25591e-05	-4.90104	0.00679448	0.0496629	0.348214	REACTOME_TNF_SIGNALING	0.00679448	Kent_24h-VIC_24h	BAG4/CASP8/FADD/RACK1/RPS27A/SPPL2A/TRADD/UBA52/USP4
Kent_24h-VIC_24h	REACTOME_METALLOTHIONEINS_BIND_METALS	-4.14901	1	-1.39508	MT2A	3.3392e-05	-4.47636	0.0144521	0.0496629	0.348214	REACTOME_METALLOTHIONEINS_BIND_METALS	0.0144521	Kent_24h-VIC_24h	MT2A
Kent_24h-VIC_24h	REACTOME_PTK6_EXPRESSION	4.0163	1	1.4482	NR3C1	5.9118e-05	4.22828	0.0211378	0.0496629	0.348214	REACTOME_PTK6_EXPRESSION	0.0211378	Kent_24h-VIC_24h	NR3C1
Kent_24h-VIC_24h	REACTOME_TRANSLESION_SYNTHESIS_BY_Y_FAMILY_DNA_POLYMERASES_BYPASSES_LESIONS_ON_DNA_TEMPLATE	-3.98187	21	-0.252905	ISG15/NPLOC4/PCLAF/PCNA/POLD3/POLE3/RFC1/RFC2/RFC3/RFC4/RFC5/RPA1/RPA2/RPA3/RPS27A/TRIM25/UBA52/UBE2L6/UFD1/USP10/VCP	6.83756e-05	-4.1651	0.0211378	0.0496629	0.348214	REACTOME_TRANSLESION_SYNTHESIS_BY_Y_FAMILY_DNA_POLYMERASES_BYPASSES_LESIONS_ON_DNA_TEMPLATE	0.0211378	Kent_24h-VIC_24h	ISG15/NPLOC4/PCLAF/PCNA/POLD3/POLE3/RFC1/RFC2/RFC3/RFC4/RFC5/RPA1/RPA2/RPA3/RPS27A/TRIM25/UBA52/UBE2L6/UFD1/USP10/VCP
Kent_24h-VIC_24h	REACTOME_TRANSPORT_AND_SYNTHESIS_OF_PAPS	-3.87722	2	-0.905004	PAPSS1/SLC35B2	0.000105655	-3.97611	0.0254042	0.0496629	0.348214	REACTOME_TRANSPORT_AND_SYNTHESIS_OF_PAPS	0.0254042	Kent_24h-VIC_24h	PAPSS1/SLC35B2
Kent_24h-VIC_24h	REACTOME_CD22_MEDIATED_BCR_REGULATION	3.68282	1	1.33207	PTPN6	0.000230665	3.63702	0.0499159	0.0496629	0.348214	REACTOME_CD22_MEDIATED_BCR_REGULATION	0.0499159	Kent_24h-VIC_24h	PTPN6
Kent_24h-VIC_24h	REACTOME_TRP_CHANNELS	3.51518	1	1.2737	MLKL	0.000439448	3.35709	0.0679262	0.0496629	0.348214	REACTOME_TRP_CHANNELS	0.0679262	Kent_24h-VIC_24h	MLKL
Kent_24h-VIC_24h	REACTOME_REGULATION_OF_INNATE_IMMUNE_RESPONSES_TO_CYTOSOLIC_DNA	-2.63988	7	-0.297779	DDX41/IRF3/RPS27A/TBK1/TRIM21/TRIM56/UBA52	0.00829346	-2.08126	0.348619	0.0496629	0.348214	REACTOME_REGULATION_OF_INNATE_IMMUNE_RESPONSES_TO_CYTOSOLIC_DNA	0.348619	Kent_24h-VIC_24h	DDX41/IRF3/RPS27A/TBK1/TRIM21/TRIM56/UBA52
Kent_24h-VIC_24h	REACTOME_DNA_REPLICATION_INITIATION	-2.62735	1	-0.865217	POLE3	0.00860527	-2.06524	0.348619	0.0496629	0.348214	REACTOME_DNA_REPLICATION_INITIATION	0.348619	Kent_24h-VIC_24h	POLE3
Kent_24h-VIC_24h	REACTOME_FORMATION_OF_THE_CORNIFIED_ENVELOPE	2.37638	28	0.206044	CAPN1/CAPNS1/DSC2/DSG2/DSP/EVPL/JUP/KRT1/KRT10/KRT13/KRT14/KRT17/KRT18/KRT19/KRT23/KRT3/KRT7/KRT73/KRT78/KRT8/KRT80/KRT9/PKP2/PKP3/PKP4/PPL/SPRR3/ST14	0.0174834	1.75737	0.455292	0.0496629	0.348214	REACTOME_FORMATION_OF_THE_CORNIFIED_ENVELOPE	0.455292	Kent_24h-VIC_24h	CAPN1/CAPNS1/DSC2/DSG2/DSP/EVPL/JUP/KRT1/KRT10/KRT13/KRT14/KRT17/KRT18/KRT19/KRT23/KRT3/KRT7/KRT73/KRT78/KRT8/KRT80/KRT9/PKP2/PKP3/PKP4/PPL/SPRR3/ST14
Kent_24h-VIC_24h	REACTOME_NF_KB_ACTIVATION_THROUGH_FADD_RIP_1_PATHWAY_MEDIATED_BY_CASPASE_8_AND_10	-2.11267	6	-0.250669	CASP8/DDX58/FADD/IFIH1/MAVS/TRIM25	0.0346292	-1.46056	0.580912	0.0496629	0.348214	REACTOME_NF_KB_ACTIVATION_THROUGH_FADD_RIP_1_PATHWAY_MEDIATED_BY_CASPASE_8_AND_10	0.580912	Kent_24h-VIC_24h	CASP8/DDX58/FADD/IFIH1/MAVS/TRIM25
Kent_24h-VIC_24h	BIOCARTA_FIBRINOLYSIS_PATHWAY	1.74484	4	0.353451	F2/PLAU/PLG/SERPINB2	0.0810131	1.09144	0.728982	0.0496629	0.348214	BIOCARTA_FIBRINOLYSIS_PATHWAY	0.728982	Kent_24h-VIC_24h	F2/PLAU/PLG/SERPINB2
Kent_24h-VIC_24h	REACTOME_DISEASES_ASSOCIATED_WITH_SURFACTANT_METABOLISM	-1.71606	1	-0.547893	SLC34A2	0.0861509	-1.06474	0.734453	0.0496629	0.348214	REACTOME_DISEASES_ASSOCIATED_WITH_SURFACTANT_METABOLISM	0.734453	Kent_24h-VIC_24h	SLC34A2
Kent_24h-VIC_24h	KEGG_ALLOGRAFT_REJECTION	-1.71291	6	-0.193841	HLA-A/HLA-B/HLA-C/HLA-DRA/HLA-DRB1/HLA-DRB5	0.0867283	-1.06184	0.734453	0.0496629	0.348214	KEGG_ALLOGRAFT_REJECTION	0.734453	Kent_24h-VIC_24h	HLA-A/HLA-B/HLA-C/HLA-DRA/HLA-DRB1/HLA-DRB5
Kent_24h-VIC_24h	REACTOME_G2_M_DNA_REPLICATION_CHECKPOINT	-1.58828	3	-0.269647	CCNB1/CCNB2/CDK1	0.112223	-0.949917	0.769085	0.0496629	0.348214	REACTOME_G2_M_DNA_REPLICATION_CHECKPOINT	0.769085	Kent_24h-VIC_24h	CCNB1/CCNB2/CDK1
Kent_24h-VIC_24h	REACTOME_HDL_REMODELING	-1.28923	3	-0.209525	ALB/APOC3/APOE	0.19732	-0.704829	0.94469	0.0496629	0.348214	REACTOME_HDL_REMODELING	0.94469	Kent_24h-VIC_24h	ALB/APOC3/APOE
Kent_24h-VIC_24h	NABA_ECM_REGULATORS	-1.22945	40	-0.0180272	A2M/ADAM10/ADAM9/CSTB/CTSA/CTSB/CTSC/CTSD/CTSE/CTSH/CTSL/CTSS/CTSZ/EGLN1/F2/ITIH2/P3H1/P4HA1/P4HA2/PLAU/PLG/PLOD1/PLOD2/PLOD3/PRSS1/PZP/SERPINA1/SERPINA3/SERPINB1/SERPINB2/SERPINB5/SERPINB6/SERPINB8/SERPINB9/SERPINC1/SERPINH1/ST14/TGM2/TIMP1/TIMP3	0.218904	-0.659746	0.968662	0.0496629	0.348214	NABA_ECM_REGULATORS	0.968662	Kent_24h-VIC_24h	A2M/ADAM10/ADAM9/CSTB/CTSA/CTSB/CTSC/CTSD/CTSE/CTSH/CTSL/CTSS/CTSZ/EGLN1/F2/ITIH2/P3H1/P4HA1/P4HA2/PLAU/PLG/PLOD1/PLOD2/PLOD3/PRSS1/PZP/SERPINA1/SERPINA3/SERPINB1/SERPINB2/SERPINB5/SERPINB6/SERPINB8/SERPINB9/SERPINC1/SERPINH1/ST14/TGM2/TIMP1/TIMP3
Kent_24h-VIC_24h	KEGG_COMPLEMENT_AND_COAGULATION_CASCADES	-1.18585	12	-0.0695398	A2M/C3/CD46/CD55/CD59/CFB/F2/F3/PLAU/PLG/SERPINA1/SERPINC1	0.23568	-0.627677	0.984028	0.0496629	0.348214	KEGG_COMPLEMENT_AND_COAGULATION_CASCADES	0.984028	Kent_24h-VIC_24h	A2M/C3/CD46/CD55/CD59/CFB/F2/F3/PLAU/PLG/SERPINA1/SERPINC1
Kent_24h-VIC_24h	REACTOME_REGULATION_OF_INSULIN_LIKE_GROWTH_FACTOR_IGF_TRANSPORT_AND_UPTAKE_BY_INSULIN_LIKE_GROWTH_FACTOR_BINDING_PROTEINS_IGFBPS	-1.18087	38	-0.0170418	ADAM10/AFP/AHSG/ALB/APLP2/APOE/APOL1/APP/C3/CALU/CCN1/CKAP4/DNAJC3/F2/GOLM1/HSP90B1/IGFBP3/ITIH2/KTN1/LAMB1/LAMC1/LGALS1/MIA3/NUCB1/P4HB/PDIA6/PLG/PNPLA2/PRKCSH/QSOX1/RCN1/SERPINA1/SERPINC1/SPP1/TF/TGOLN2/TIMP1/WFS1	0.237654	-0.624055	0.984028	0.0496629	0.348214	REACTOME_REGULATION_OF_INSULIN_LIKE_GROWTH_FACTOR_IGF_TRANSPORT_AND_UPTAKE_BY_INSULIN_LIKE_GROWTH_FACTOR_BINDING_PROTEINS_IGFBPS	0.984028	Kent_24h-VIC_24h	ADAM10/AFP/AHSG/ALB/APLP2/APOE/APOL1/APP/C3/CALU/CCN1/CKAP4/DNAJC3/F2/GOLM1/HSP90B1/IGFBP3/ITIH2/KTN1/LAMB1/LAMC1/LGALS1/MIA3/NUCB1/P4HB/PDIA6/PLG/PNPLA2/PRKCSH/QSOX1/RCN1/SERPINA1/SERPINC1/SPP1/TF/TGOLN2/TIMP1/WFS1
Kent_24h-VIC_24h	REACTOME_ZINC_EFFLUX_AND_COMPARTMENTALIZATION_BY_THE_SLC30_FAMILY	-1.13332	1	-0.344975	SLC30A1	0.257079	-0.589933	0.997478	0.0496629	0.348214	REACTOME_ZINC_EFFLUX_AND_COMPARTMENTALIZATION_BY_THE_SLC30_FAMILY	0.997478	Kent_24h-VIC_24h	SLC30A1
Kent_24h-VIC_24h	BIOCARTA_AMI_PATHWAY	1.01816	3	0.254356	F2/PLG/SERPINC1	0.308601	0.510603	0.997478	0.0496629	0.348214	BIOCARTA_AMI_PATHWAY	0.997478	Kent_24h-VIC_24h	F2/PLG/SERPINC1
Kent_24h-VIC_24h	PID_AMB2_NEUTROPHILS_PATHWAY	0.886911	12	0.138816	CCN2/HMGB1/ICAM1/PLAU/PLG/RAP1A/RAP1B/RHOA/ROCK1/SRC/TLN1/YES1	0.375127	0.425822	0.997478	0.0496629	0.348214	PID_AMB2_NEUTROPHILS_PATHWAY	0.997478	Kent_24h-VIC_24h	CCN2/HMGB1/ICAM1/PLAU/PLG/RAP1A/RAP1B/RHOA/ROCK1/SRC/TLN1/YES1
Kent_24h-VIC_24h	REACTOME_TRANSPORT_OF_ORGANIC_ANIONS	0.689797	1	0.28986	ALB	0.490322	0.309519	0.997478	0.0496629	0.348214	REACTOME_TRANSPORT_OF_ORGANIC_ANIONS	0.997478	Kent_24h-VIC_24h	ALB
Kent_24h-VIC_24h	REACTOME_SCAVENGING_OF_HEME_FROM_PLASMA	0.605322	4	0.155054	ALB/APOL1/HBA1/HBB	0.544965	0.263631	0.997478	0.0496629	0.348214	REACTOME_SCAVENGING_OF_HEME_FROM_PLASMA	0.997478	Kent_24h-VIC_24h	ALB/APOL1/HBA1/HBB
Kent_24h-VIC_24h	BIOCARTA_INTRINSIC_PATHWAY	0.590282	2	0.195005	F2/SERPINC1	0.555002	0.255706	0.997478	0.0496629	0.348214	BIOCARTA_INTRINSIC_PATHWAY	0.997478	Kent_24h-VIC_24h	F2/SERPINC1
Kent_24h-VIC_24h	REACTOME_COMMON_PATHWAY_OF_FIBRIN_CLOT_FORMATION	0.590282	2	0.195005	F2/SERPINC1	0.555002	0.255706	0.997478	0.0496629	0.348214	REACTOME_COMMON_PATHWAY_OF_FIBRIN_CLOT_FORMATION	0.997478	Kent_24h-VIC_24h	F2/SERPINC1
Kent_24h-VIC_24h	REACTOME_INTRINSIC_PATHWAY_OF_FIBRIN_CLOT_FORMATION	-0.424552	4	-0.0242545	A2M/C1QBP/F2/SERPINC1	0.671163	-0.173172	0.997478	0.0496629	0.348214	REACTOME_INTRINSIC_PATHWAY_OF_FIBRIN_CLOT_FORMATION	0.997478	Kent_24h-VIC_24h	A2M/C1QBP/F2/SERPINC1
Kent_24h-VIC_24h	REACTOME_TRAIL_SIGNALING	-0.398697	3	-0.0304916	CASP8/FADD/TNFSF10	0.690117	-0.161077	0.997478	0.0496629	0.348214	REACTOME_TRAIL_SIGNALING	0.997478	Kent_24h-VIC_24h	CASP8/FADD/TNFSF10
Kent_24h-VIC_24h	REACTOME_MECP2_REGULATES_TRANSCRIPTION_FACTORS	-0.0842534	3	0.0327245	CREB1/MECP2/RBFOX1	0.932855	-0.0301859	0.997478	0.0496629	0.348214	REACTOME_MECP2_REGULATES_TRANSCRIPTION_FACTORS	0.997478	Kent_24h-VIC_24h	CREB1/MECP2/RBFOX1
Kent_24h-VIC_24h	PID_INTEGRIN2_PATHWAY	-0.0244491	5	0.0458556	C3/CCN1/F11R/ICAM1/PLAU	0.980494	-0.00855488	0.997478	0.0496629	0.348214	PID_INTEGRIN2_PATHWAY	0.997478	Kent_24h-VIC_24h	C3/CCN1/F11R/ICAM1/PLAU

## Sheet: PH
Label	Source	Z	N	meanLog2FC	sites	pValue	sigScore	fdr.BH	bgMean	bgSD	ID	p.adjust	group	geneID
Kent_10h-VIC_10h	REACTOME_INNATE_IMMUNE_SYSTEM	-8.14464	1028	-0.251202	ABI1/ABI2/ABL1/ACLY/ACTB/ACTR10/ADAM10/AHSG/ALDOA/ANO6/ANXA2/AP1M1/APEH/APRT/ARHGAP45/ARPC1B/ATF1/ATF2/ATP11A/ATP11B/ATP7A/BAIAP2/BCL10/C1orf35/CAP1/CAPZA1/CAPZA2/CARD11/CASP2/CCT2/CCT8/CD44/CDK13/CFL1/CKAP4/CMTM6/CPNE1/CPNE3/CREB1/CREBBP/CSNK2B/CTNNB1/CYFIP1/DBNL/DDX3X/DDX41/DGAT1/DHX9/DIAPH1/DNAJC5/DOCK1/DSN1/DSP/DYNC1H1/DYNC1LI1/EEA1/EEF2/EP300/FADD/FRK/GAB2/GDI2/GPI/GSDMD/HCK/HMGB1/HSP90AA1/H…	3.80417e-16	-15.4197	7.76432e-13	-0.0991296	0.888822	REACTOME_INNATE_IMMUNE_SYSTEM	7.76432e-13	Kent_10h-VIC_10h	ABI1/ABI2/ABL1/ACLY/ACTB/ACTR10/ADAM10/AHSG/ALDOA/ANO6/ANXA2/AP1M1/APEH/APRT/ARHGAP45/ARPC1B/ATF1/ATF2/ATP11A/ATP11B/ATP7A/BAIAP2/BCL10/C1orf35/CAP1/CAPZA1/CAPZA2/CARD11/CASP2/CCT2/CCT8/CD44/CDK13/CFL1/CKAP4/CMTM6/CPNE1/CPNE3/CREB1/CREBBP/CSNK2B/CTNNB1/CYFIP1/DBNL/DDX3X/DDX41/DGAT1/DHX9/DIAPH1/DNAJC5/DOCK1/DSN1/DSP/DYNC1H1/DYNC1LI1/EEA1/EEF2/EP300/FADD/FRK/GAB2/GDI2/GPI/GSDMD/HCK/HMGB1/HSP90AA1/H…
Kent_10h-VIC_10h	KEGG_FOCAL_ADHESION	-7.84352	519	-0.270058	ACTB/ACTN2/ACTN4/AKT1/AKT2/AKT3/ARHGAP35/ARHGAP5/BAD/BCAR1/BRAF/CAV1/CAV2/CRKL/CTNNB1/DIAPH1/DOCK1/EGFR/ERBB2/FLNA/FLNB/FLNC/GSK3B/ILK/ITGA3/ITGB1/ITGB4/ITGB6/JUN/MAPK1/MAPK3/MET/MYL12A/MYLK/PAK1/PAK2/PAK4/PAK6/PARVA/PDPK1/PPP1CA/PPP1CB/PPP1R12A/PRKCA/PRKCG/PTEN/PTK2/PXN/RAF1/RAPGEF1/ROCK1/ROCK2/SHC1/SOS1/SPP1/SRC/TLN1/TLN2/VASP/VAV2/VCL/ZYX	4.38076e-15	-14.3585	4.47057e-12	-0.0991296	0.888822	KEGG_FOCAL_ADHESION	4.47057e-12	Kent_10h-VIC_10h	ACTB/ACTN2/ACTN4/AKT1/AKT2/AKT3/ARHGAP35/ARHGAP5/BAD/BCAR1/BRAF/CAV1/CAV2/CRKL/CTNNB1/DIAPH1/DOCK1/EGFR/ERBB2/FLNA/FLNB/FLNC/GSK3B/ILK/ITGA3/ITGB1/ITGB4/ITGB6/JUN/MAPK1/MAPK3/MET/MYL12A/MYLK/PAK1/PAK2/PAK4/PAK6/PARVA/PDPK1/PPP1CA/PPP1CB/PPP1R12A/PRKCA/PRKCG/PTEN/PTK2/PXN/RAF1/RAPGEF1/ROCK1/ROCK2/SHC1/SOS1/SPP1/SRC/TLN1/TLN2/VASP/VAV2/VCL/ZYX
Kent_10h-VIC_10h	KEGG_MAPK_SIGNALING_PATHWAY	-7.6528	435	-0.346594	AKT1/AKT2/AKT3/ARRB1/ATF2/BRAF/CRKL/DAXX/EGFR/FAS/FGF2/FLNA/FLNB/FLNC/GNG12/HSPA1A/HSPA8/HSPB1/IKBKB/JUN/MAP2K2/MAP2K3/MAP2K4/MAP2K6/MAP2K7/MAP3K1/MAP3K11/MAP3K2/MAP3K20/MAP3K3/MAP3K4/MAP3K5/MAP3K7/MAP4K2/MAP4K3/MAP4K4/MAPK1/MAPK14/MAPK3/MAPK8IP3/MAPT/MAX/MECOM/MKNK1/MKNK2/MYC/NF1/NFATC2/NFATC4/NFKB1/NFKB2/PAK1/PAK2/PLA2G4A/PPM1B/PRKACA/PRKACB/PRKACG/PRKCA/PRKCG/RAF1/RAPGEF2/RASA1/RASGRF2/RELB/RP…	1.96653e-14	-13.7063	1.3379e-11	-0.0991296	0.888822	KEGG_MAPK_SIGNALING_PATHWAY	1.3379e-11	Kent_10h-VIC_10h	AKT1/AKT2/AKT3/ARRB1/ATF2/BRAF/CRKL/DAXX/EGFR/FAS/FGF2/FLNA/FLNB/FLNC/GNG12/HSPA1A/HSPA8/HSPB1/IKBKB/JUN/MAP2K2/MAP2K3/MAP2K4/MAP2K6/MAP2K7/MAP3K1/MAP3K11/MAP3K2/MAP3K20/MAP3K3/MAP3K4/MAP3K5/MAP3K7/MAP4K2/MAP4K3/MAP4K4/MAPK1/MAPK14/MAPK3/MAPK8IP3/MAPT/MAX/MECOM/MKNK1/MKNK2/MYC/NF1/NFATC2/NFATC4/NFKB1/NFKB2/PAK1/PAK2/PLA2G4A/PPM1B/PRKACA/PRKACB/PRKACG/PRKCA/PRKCG/RAF1/RAPGEF2/RASA1/RASGRF2/RELB/RP…
Kent_10h-VIC_10h	PID_VEGFR1_2_PATHWAY	-7.56832	237	-0.441808	AKAP1/AKT1/ARF1/BRAF/CAMKK2/CAV1/CTNNA1/CTNNB1/GAB1/GRB10/HSP90AA1/HSP90AB1/IQGAP1/MAP2K2/MAP2K3/MAP2K6/MAPK1/MAPK14/MAPK3/MYOF/NCK1/NCK2/NEDD4/PAK2/PDPK1/PLCG1/PRKAA1/PRKAB1/PRKACA/PRKCA/PRKCD/PTK2/PTK2B/PTPN11/PTPN2/PXN/RAF1/ROCK1/SRC/VCL	3.78095e-14	-13.4224	1.92923e-11	-0.0991296	0.888822	PID_VEGFR1_2_PATHWAY	1.92923e-11	Kent_10h-VIC_10h	AKAP1/AKT1/ARF1/BRAF/CAMKK2/CAV1/CTNNA1/CTNNB1/GAB1/GRB10/HSP90AA1/HSP90AB1/IQGAP1/MAP2K2/MAP2K3/MAP2K6/MAPK1/MAPK14/MAPK3/MYOF/NCK1/NCK2/NEDD4/PAK2/PDPK1/PLCG1/PRKAA1/PRKAB1/PRKACA/PRKCA/PRKCD/PTK2/PTK2B/PTPN11/PTPN2/PXN/RAF1/ROCK1/SRC/VCL
Kent_10h-VIC_10h	REACTOME_HEMOSTASIS	-7.49219	772	-0.257019	ABCC4/ABL1/ACTB/ACTN2/ACTN4/AHSG/AKAP1/AKAP10/AKT1/ALDOA/ANXA2/ARRB1/ATP2A2/ATP2B1/ATP2B4/BCAR1/BRPF3/CABLES1/CABLES2/CALU/CAP1/CAPZA1/CAPZA2/CAPZB/CARMIL1/CAV1/CBX5/CD44/CD74/CD99/CFL1/CXADR/CYB5R1/DGKD/DGKH/DGKI/DGKZ/DOCK1/DOCK5/DOCK6/DOCK7/DOCK9/EHD1/EHD2/F11R/FLNA/GATA6/GNAS/GNG12/GNG5/GRB14/GRB7/H3C1/HABP4/HDAC1/HDAC2/ITGA3/ITGB1/ITPK1/ITPR3/JMJD1C/KDM1A/KIF11/KIF13B/KIF15/KIF18A/KIF18B/KIF1…	6.77339e-14	-13.1692	2.7649e-11	-0.0991296	0.888822	REACTOME_HEMOSTASIS	2.7649e-11	Kent_10h-VIC_10h	ABCC4/ABL1/ACTB/ACTN2/ACTN4/AHSG/AKAP1/AKAP10/AKT1/ALDOA/ANXA2/ARRB1/ATP2A2/ATP2B1/ATP2B4/BCAR1/BRPF3/CABLES1/CABLES2/CALU/CAP1/CAPZA1/CAPZA2/CAPZB/CARMIL1/CAV1/CBX5/CD44/CD74/CD99/CFL1/CXADR/CYB5R1/DGKD/DGKH/DGKI/DGKZ/DOCK1/DOCK5/DOCK6/DOCK7/DOCK9/EHD1/EHD2/F11R/FLNA/GATA6/GNAS/GNG12/GNG5/GRB14/GRB7/H3C1/HABP4/HDAC1/HDAC2/ITGA3/ITGB1/ITPK1/ITPR3/JMJD1C/KDM1A/KIF11/KIF13B/KIF15/KIF18A/KIF18B/KIF1…
Kent_10h-VIC_10h	BIOCARTA_AT1R_PATHWAY	-7.30717	96	-0.606944	ATF2/EGFR/JUN/MAP2K2/MAP2K4/MAP3K1/MAPK1/MAPK3/PAK1/PRKCA/PTK2B/RAF1/SHC1/SOS1	2.72824e-13	-12.5641	9.28057e-11	-0.0991296	0.888822	BIOCARTA_AT1R_PATHWAY	9.28057e-11	Kent_10h-VIC_10h	ATF2/EGFR/JUN/MAP2K2/MAP2K4/MAP3K1/MAPK1/MAPK3/PAK1/PRKCA/PTK2B/RAF1/SHC1/SOS1
Kent_10h-VIC_10h	BIOCARTA_CARDIACEGF_PATHWAY	-7.28426	28	-1.09246	EGFR/JUN/MYC/NFKB1/PLCG1/PRKCA	3.23443e-13	-12.4902	9.43068e-11	-0.0991296	0.888822	BIOCARTA_CARDIACEGF_PATHWAY	9.43068e-11	Kent_10h-VIC_10h	EGFR/JUN/MYC/NFKB1/PLCG1/PRKCA
Kent_10h-VIC_10h	KEGG_PATHWAYS_IN_CANCER	-7.2083	517	-0.257662	ABL1/AKT1/AKT2/AKT3/APC/APPL1/ARAF/ARNT/AXIN1/BAD/BCR/BRAF/CBLC/CCDC6/CDH1/CDKN1A/CDKN1B/CREBBP/CRKL/CTBP2/CTNNA1/CTNNA2/CTNNB1/DAPK1/DAPK3/DVL3/EGFR/EGLN1/EP300/ERBB2/ETS1/FADD/FAS/FGF2/FOXO1/FZD6/GSK3B/HDAC1/HDAC2/HSP90AA1/HSP90AB1/HSP90B1/IKBKB/ITGA3/ITGB1/JUN/JUP/MAP2K2/MAPK1/MAPK3/MAX/MECOM/MET/MITF/MLH1/MSH6/MTOR/MYC/NFKB1/NFKB2/PIAS1/PIAS2/PLCG1/PML/PRKCA/PRKCG/PTEN/PTK2/RAF1/RALBP1/RARA/R…	5.66568e-13	-12.2467	1.44546e-10	-0.0991296	0.888822	KEGG_PATHWAYS_IN_CANCER	1.44546e-10	Kent_10h-VIC_10h	ABL1/AKT1/AKT2/AKT3/APC/APPL1/ARAF/ARNT/AXIN1/BAD/BCR/BRAF/CBLC/CCDC6/CDH1/CDKN1A/CDKN1B/CREBBP/CRKL/CTBP2/CTNNA1/CTNNA2/CTNNB1/DAPK1/DAPK3/DVL3/EGFR/EGLN1/EP300/ERBB2/ETS1/FADD/FAS/FGF2/FOXO1/FZD6/GSK3B/HDAC1/HDAC2/HSP90AA1/HSP90AB1/HSP90B1/IKBKB/ITGA3/ITGB1/JUN/JUP/MAP2K2/MAPK1/MAPK3/MAX/MECOM/MET/MITF/MLH1/MSH6/MTOR/MYC/NFKB1/NFKB2/PIAS1/PIAS2/PLCG1/PML/PRKCA/PRKCG/PTEN/PTK2/RAF1/RALBP1/RARA/R…
Kent_10h-VIC_10h	BIOCARTA_EGF_PATHWAY	-7.02168	86	-0.631997	CSNK2A1/EGFR/JUN/MAP2K4/MAP3K1/MAPK3/PLCG1/PRKCA/RAF1/RASA1/SHC1/SOS1/SRF/STAT1/STAT3	2.19217e-12	-11.6591	4.97136e-10	-0.0991296	0.888822	BIOCARTA_EGF_PATHWAY	4.97136e-10	Kent_10h-VIC_10h	CSNK2A1/EGFR/JUN/MAP2K4/MAP3K1/MAPK3/PLCG1/PRKCA/RAF1/RASA1/SHC1/SOS1/SRF/STAT1/STAT3
Kent_10h-VIC_10h	REACTOME_METABOLISM_OF_WATER_SOLUBLE_VITAMINS_AND_COFACTORS	-6.95487	77	-0.74076	AASDHPPT/ABCC1/ACACA/FASN/GPHN/HLCS/MCCC1/MMACHC/MOCOS/MOCS2/MOCS3/MTRR/NADK/NAPRT/NMNAT1/PANK2/PARP10/PARP14/PARP4/PNPO/SLC19A3	3.52879e-12	-11.4524	7.20227e-10	-0.0991296	0.888822	REACTOME_METABOLISM_OF_WATER_SOLUBLE_VITAMINS_AND_COFACTORS	7.20227e-10	Kent_10h-VIC_10h	AASDHPPT/ABCC1/ACACA/FASN/GPHN/HLCS/MCCC1/MMACHC/MOCOS/MOCS2/MOCS3/MTRR/NADK/NAPRT/NMNAT1/PANK2/PARP10/PARP14/PARP4/PNPO/SLC19A3
Kent_10h-VIC_10h	REACTOME_MEMBRANE_TRAFFICKING	-6.88284	1219	-0.195428	AAK1/ACTB/ACTR10/AGFG1/AKT1/AKT2/AKT3/ALS2/ANK2/ANK3/ANKRD28/AP1M1/AP1M2/AP2M1/AP3B1/ARCN1/ARF1/ARF3/ARFGAP1/ARFGAP2/ARFGAP3/ARRB1/ASPSCR1/BET1/BET1L/BICD1/BICD2/BIN1/BLOC1S3/C2CD5/CAPZA1/CAPZA2/CAPZB/CCZ1/CFTR/CHMP2A/CHMP2B/CHMP3/CHMP4B/CHMP4C/CHMP7/CLINT1/CLTC/COG1/COG4/COG5/COG7/COPA/COPB2/COPE/COPS3/COPS7A/CPD/CSNK1D/CTTN/CUX1/CYTH2/DAB2/DCTN1/DCTN2/DENND1A/DENND1B/DENND3/DENND4A/DENND4B/DENN…	5.86729e-12	-11.2316	1.08865e-09	-0.0991296	0.888822	REACTOME_MEMBRANE_TRAFFICKING	1.08865e-09	Kent_10h-VIC_10h	AAK1/ACTB/ACTR10/AGFG1/AKT1/AKT2/AKT3/ALS2/ANK2/ANK3/ANKRD28/AP1M1/AP1M2/AP2M1/AP3B1/ARCN1/ARF1/ARF3/ARFGAP1/ARFGAP2/ARFGAP3/ARRB1/ASPSCR1/BET1/BET1L/BICD1/BICD2/BIN1/BLOC1S3/C2CD5/CAPZA1/CAPZA2/CAPZB/CCZ1/CFTR/CHMP2A/CHMP2B/CHMP3/CHMP4B/CHMP4C/CHMP7/CLINT1/CLTC/COG1/COG4/COG5/COG7/COPA/COPB2/COPE/COPS3/COPS7A/CPD/CSNK1D/CTTN/CUX1/CYTH2/DAB2/DCTN1/DCTN2/DENND1A/DENND1B/DENND3/DENND4A/DENND4B/DENN…
Kent_10h-VIC_10h	REACTOME_SMOOTH_MUSCLE_CONTRACTION	-6.85298	103	-0.692568	ANXA1/ANXA2/CALD1/MYL12A/MYL6/MYLK/PAK1/PAK2/PXN/SORBS1/SORBS3/TLN1/TPM3/VCL	7.2329e-12	-11.1407	1.2302e-09	-0.0991296	0.888822	REACTOME_SMOOTH_MUSCLE_CONTRACTION	1.2302e-09	Kent_10h-VIC_10h	ANXA1/ANXA2/CALD1/MYL12A/MYL6/MYLK/PAK1/PAK2/PXN/SORBS1/SORBS3/TLN1/TPM3/VCL
Kent_10h-VIC_10h	REACTOME_VESICLE_MEDIATED_TRANSPORT	-6.7921	1228	-0.19265	AAK1/ACTB/ACTR10/AGFG1/AKT1/AKT2/AKT3/ALS2/ANK2/ANK3/ANKRD28/AP1M1/AP1M2/AP2M1/AP3B1/ARCN1/ARF1/ARF3/ARFGAP1/ARFGAP2/ARFGAP3/ARRB1/ASPSCR1/BET1/BET1L/BICD1/BICD2/BIN1/BLOC1S3/C2CD5/CAPZA1/CAPZA2/CAPZB/CCZ1/CFTR/CHMP2A/CHMP2B/CHMP3/CHMP4B/CHMP4C/CHMP7/CLINT1/CLTC/COG1/COG4/COG5/COG7/COPA/COPB2/COPE/COPS3/COPS7A/CPD/CSNK1D/CTTN/CUX1/CYTH2/DAB2/DCTN1/DCTN2/DENND1A/DENND1B/DENND3/DENND4A/DENND4B/DENN…	1.10514e-11	-10.9566	1.73507e-09	-0.0991296	0.888822	REACTOME_VESICLE_MEDIATED_TRANSPORT	1.73507e-09	Kent_10h-VIC_10h	AAK1/ACTB/ACTR10/AGFG1/AKT1/AKT2/AKT3/ALS2/ANK2/ANK3/ANKRD28/AP1M1/AP1M2/AP2M1/AP3B1/ARCN1/ARF1/ARF3/ARFGAP1/ARFGAP2/ARFGAP3/ARRB1/ASPSCR1/BET1/BET1L/BICD1/BICD2/BIN1/BLOC1S3/C2CD5/CAPZA1/CAPZA2/CAPZB/CCZ1/CFTR/CHMP2A/CHMP2B/CHMP3/CHMP4B/CHMP4C/CHMP7/CLINT1/CLTC/COG1/COG4/COG5/COG7/COPA/COPB2/COPE/COPS3/COPS7A/CPD/CSNK1D/CTTN/CUX1/CYTH2/DAB2/DCTN1/DCTN2/DENND1A/DENND1B/DENND3/DENND4A/DENND4B/DENN…
Kent_10h-VIC_10h	KEGG_ADHERENS_JUNCTION	-6.75044	449	-0.2742	ACTB/ACTN2/ACTN4/AFDN/BAIAP2/CDH1/CREBBP/CSNK2A1/CSNK2B/CTNNA1/CTNNA2/CTNNB1/CTNND1/EGFR/EP300/ERBB2/FARP2/FER/IQGAP1/LMO7/MAP3K7/MAPK1/MAPK3/MET/NECTIN1/NECTIN2/NECTIN3/NECTIN4/PARD3/PTPN1/PTPRB/SMAD2/SMAD3/SORBS1/SRC/SSX2IP/TGFBR2/TJP1/VCL/WASF2/WASF3/WASL/YES1	1.47397e-11	-10.8315	2.12662e-09	-0.0991296	0.888822	KEGG_ADHERENS_JUNCTION	2.12662e-09	Kent_10h-VIC_10h	ACTB/ACTN2/ACTN4/AFDN/BAIAP2/CDH1/CREBBP/CSNK2A1/CSNK2B/CTNNA1/CTNNA2/CTNNB1/CTNND1/EGFR/EP300/ERBB2/FARP2/FER/IQGAP1/LMO7/MAP3K7/MAPK1/MAPK3/MET/NECTIN1/NECTIN2/NECTIN3/NECTIN4/PARD3/PTPN1/PTPRB/SMAD2/SMAD3/SORBS1/SRC/SSX2IP/TGFBR2/TJP1/VCL/WASF2/WASF3/WASL/YES1
Kent_10h-VIC_10h	REACTOME_CYTOKINE_SIGNALING_IN_IMMUNE_SYSTEM	-6.71835	964	-0.229261	AAAS/ABL2/ADAM17/ADAR/AKT1/AKT2/AKT3/ANXA1/ANXA2/ARF1/ATF1/ATF2/BCL6/BLNK/BRWD1/CAMK2D/CAMK2G/CANX/CAPZA1/CD44/CDKN1A/CDKN1B/CFL1/CREB1/CRKL/EIF2AK2/EIF4A3/EIF4E/EIF4E2/EIF4G1/EIF4G2/EIF4G3/FGF2/FLNA/FLNB/FOXO1/FOXO3/GAB2/GRB10/GSDMD/H3C1/HCK/HMGB1/HNRNPA2B1/HNRNPDL/HNRNPF/HSP90AA1/HSP90B1/HSPA8/ICAM1/IFIT1/IFITM3/IFNAR2/IGHG1/IKBKB/IL1RAP/IL6ST/INPPL1/IRAK2/IRF6/IRS1/IRS2/ITGB1/JUN/JUNB/KPNA2/KP…	1.8379e-11	-10.7357	2.30722e-09	-0.0991296	0.888822	REACTOME_CYTOKINE_SIGNALING_IN_IMMUNE_SYSTEM	2.30722e-09	Kent_10h-VIC_10h	AAAS/ABL2/ADAM17/ADAR/AKT1/AKT2/AKT3/ANXA1/ANXA2/ARF1/ATF1/ATF2/BCL6/BLNK/BRWD1/CAMK2D/CAMK2G/CANX/CAPZA1/CD44/CDKN1A/CDKN1B/CFL1/CREB1/CRKL/EIF2AK2/EIF4A3/EIF4E/EIF4E2/EIF4G1/EIF4G2/EIF4G3/FGF2/FLNA/FLNB/FOXO1/FOXO3/GAB2/GRB10/GSDMD/H3C1/HCK/HMGB1/HNRNPA2B1/HNRNPDL/HNRNPF/HSP90AA1/HSP90B1/HSPA8/ICAM1/IFIT1/IFITM3/IFNAR2/IGHG1/IKBKB/IL1RAP/IL6ST/INPPL1/IRAK2/IRF6/IRS1/IRS2/ITGB1/JUN/JUNB/KPNA2/KP…
Kent_10h-VIC_10h	REACTOME_METABOLISM_OF_VITAMINS_AND_COFACTORS	-6.71099	89	-0.670332	AASDHPPT/ABCC1/ACACA/AKR1C3/AKT1/FASN/GPHN/HLCS/HSP90AA1/MCCC1/MMACHC/MOCOS/MOCS2/MOCS3/MTRR/NADK/NAPRT/NMNAT1/PANK2/PARP10/PARP14/PARP4/PNPO/SLC19A3/SPR	1.93305e-11	-10.7138	2.30722e-09	-0.0991296	0.888822	REACTOME_METABOLISM_OF_VITAMINS_AND_COFACTORS	2.30722e-09	Kent_10h-VIC_10h	AASDHPPT/ABCC1/ACACA/AKR1C3/AKT1/FASN/GPHN/HLCS/HSP90AA1/MCCC1/MMACHC/MOCOS/MOCS2/MOCS3/MTRR/NADK/NAPRT/NMNAT1/PANK2/PARP10/PARP14/PARP4/PNPO/SLC19A3/SPR
Kent_10h-VIC_10h	PID_RET_PATHWAY	-6.70351	205	-0.465372	BCAR1/CREB1/FRS2/GAB1/GRB10/GRB7/IRS1/IRS2/JUN/MAPK1/MAPK3/NCK1/PDLIM7/PRKACA/PRKCA/PTK2/PTPN11/PXN/RASA1/SHC1/SOS1/SRC	2.03478e-11	-10.6915	2.30722e-09	-0.0991296	0.888822	PID_RET_PATHWAY	2.30722e-09	Kent_10h-VIC_10h	BCAR1/CREB1/FRS2/GAB1/GRB10/GRB7/IRS1/IRS2/JUN/MAPK1/MAPK3/NCK1/PDLIM7/PRKACA/PRKCA/PTK2/PTPN11/PXN/RASA1/SHC1/SOS1/SRC
Kent_10h-VIC_10h	KEGG_CHEMOKINE_SIGNALING_PATHWAY	-6.67247	218	-0.491157	ADCY6/AKT1/AKT2/AKT3/ARRB1/BCAR1/BRAF/CRKL/FOXO3/GNG12/GNG5/GRK2/GRK5/GRK6/GSK3A/GSK3B/HCK/IKBKB/LYN/MAPK1/MAPK3/NFKB1/NFKBIB/PAK1/PARD3/PLCB3/PRKACA/PRKACB/PRKACG/PRKCD/PTK2/PTK2B/PXN/RAF1/ROCK1/ROCK2/SHC1/SOS1/STAT1/STAT3/TIAM1/VAV2/WASL	2.51541e-11	-10.5994	2.70208e-09	-0.0991296	0.888822	KEGG_CHEMOKINE_SIGNALING_PATHWAY	2.70208e-09	Kent_10h-VIC_10h	ADCY6/AKT1/AKT2/AKT3/ARRB1/BCAR1/BRAF/CRKL/FOXO3/GNG12/GNG5/GRK2/GRK5/GRK6/GSK3A/GSK3B/HCK/IKBKB/LYN/MAPK1/MAPK3/NFKB1/NFKBIB/PAK1/PARD3/PLCB3/PRKACA/PRKACB/PRKACG/PRKCD/PTK2/PTK2B/PXN/RAF1/ROCK1/ROCK2/SHC1/SOS1/STAT1/STAT3/TIAM1/VAV2/WASL
Kent_10h-VIC_10h	REACTOME_RET_SIGNALING	-6.60324	122	-0.624442	FRS2/GAB1/GAB2/GRB10/GRB7/IRS2/PDLIM7/PLCG1/PRKACA/PRKACB/PRKACG/PRKCA/PTPN11/RAP1GAP/SHC1/SOS1/SRC	4.02271e-11	-10.3955	4.10517e-09	-0.0991296	0.888822	REACTOME_RET_SIGNALING	4.10517e-09	Kent_10h-VIC_10h	FRS2/GAB1/GAB2/GRB10/GRB7/IRS2/PDLIM7/PLCG1/PRKACA/PRKACB/PRKACG/PRKCA/PTPN11/RAP1GAP/SHC1/SOS1/SRC
Kent_10h-VIC_10h	REACTOME_SIGNALING_BY_RECEPTOR_TYROSINE_KINASES	-6.50261	1145	-0.188277	ABI1/ABI2/ACTB/ADAM10/ADAM17/AKT1/AKT2/AKT3/AP2M1/ARHGEF7/ATF1/ATF2/AXL/BAIAP2/BCAR1/BRAF/CAV1/CHD4/CHEK1/CLTC/CREB1/CRKL/CTNNA1/CTNNB1/CTNND1/CYFIP1/DIAPH1/DOCK1/DOCK7/EGFR/EP300/EPN1/EPS15/EPS15L1/ERBB2/ERBB3/ERBIN/ESRP1/ESRP2/FER/FGF2/FRS2/GAB1/GAB2/GGA3/GRB10/GRB7/GTF2F1/GTF2F2/HNRNPA1/HNRNPF/HNRNPH1/HNRNPM/HSP90AA1/HSPB1/ID2/IRS1/IRS2/ITCH/ITGA3/ITGB1/ITPR3/JUNB/JUP/KIDINS220/LYN/MAP2K2/MAPK…	7.89367e-11	-10.1027	7.67189e-09	-0.0991296	0.888822	REACTOME_SIGNALING_BY_RECEPTOR_TYROSINE_KINASES	7.67189e-09	Kent_10h-VIC_10h	ABI1/ABI2/ACTB/ADAM10/ADAM17/AKT1/AKT2/AKT3/AP2M1/ARHGEF7/ATF1/ATF2/AXL/BAIAP2/BCAR1/BRAF/CAV1/CHD4/CHEK1/CLTC/CREB1/CRKL/CTNNA1/CTNNB1/CTNND1/CYFIP1/DIAPH1/DOCK1/DOCK7/EGFR/EP300/EPN1/EPS15/EPS15L1/ERBB2/ERBB3/ERBIN/ESRP1/ESRP2/FER/FGF2/FRS2/GAB1/GAB2/GGA3/GRB10/GRB7/GTF2F1/GTF2F2/HNRNPA1/HNRNPF/HNRNPH1/HNRNPM/HSP90AA1/HSPB1/ID2/IRS1/IRS2/ITCH/ITGA3/ITGB1/ITPR3/JUNB/JUP/KIDINS220/LYN/MAP2K2/MAPK…
Kent_10h-VIC_10h	REACTOME_G_ALPHA_Q_SIGNALLING_EVENTS	-6.2131	105	-0.469161	ANXA1/CASR/CREB1/DGKD/DGKH/DGKI/DGKZ/EGFR/F2RL1/GNG12/GNG5/GPR39/GRK2/GRK5/ITPR3/MAPK1/MAPK3/PLCB3/PRKCA/PRKCD/PRKCQ/RGS3/RPS6KA1/RPS6KA3/SOS1/TRIO	5.19501e-10	-9.28441	4.81955e-08	-0.0991296	0.888822	REACTOME_G_ALPHA_Q_SIGNALLING_EVENTS	4.81955e-08	Kent_10h-VIC_10h	ANXA1/CASR/CREB1/DGKD/DGKH/DGKI/DGKZ/EGFR/F2RL1/GNG12/GNG5/GPR39/GRK2/GRK5/ITPR3/MAPK1/MAPK3/PLCB3/PRKCA/PRKCD/PRKCQ/RGS3/RPS6KA1/RPS6KA3/SOS1/TRIO
Kent_10h-VIC_10h	BIOCARTA_INTEGRIN_PATHWAY	-6.16557	114	-0.494248	ACTN2/BCAR1/BCR/CAV1/CRKL/ITGB1/JUN/MAP2K2/MAPK1/MAPK3/RAF1/RAPGEF1/ROCK1/SHC1/SOS1/TLN1/VCL/ZYX	7.02279e-10	-9.15349	6.23196e-08	-0.0991296	0.888822	BIOCARTA_INTEGRIN_PATHWAY	6.23196e-08	Kent_10h-VIC_10h	ACTN2/BCAR1/BCR/CAV1/CRKL/ITGB1/JUN/MAP2K2/MAPK1/MAPK3/RAF1/RAPGEF1/ROCK1/SHC1/SOS1/TLN1/VCL/ZYX
Kent_10h-VIC_10h	REACTOME_SIGNALING_BY_SCF_KIT	-6.12452	113	-0.549297	CHEK1/FER/GAB2/GRB10/GRB7/LYN/PRKCA/PTPN11/SOS1/SRC/STAT1/STAT3/YES1	9.09565e-10	-9.04117	7.43619e-08	-0.0991296	0.888822	REACTOME_SIGNALING_BY_SCF_KIT	7.43619e-08	Kent_10h-VIC_10h	CHEK1/FER/GAB2/GRB10/GRB7/LYN/PRKCA/PTPN11/SOS1/SRC/STAT1/STAT3/YES1
Kent_10h-VIC_10h	BIOCARTA_KERATINOCYTE_PATHWAY	-6.06499	112	-0.467551	DAXX/EGFR/ETS1/FAS/IKBKB/JUN/MAP2K3/MAP2K4/MAP2K6/MAP2K7/MAP3K1/MAP3K5/MAPK1/MAPK14/MAPK3/NFKB1/PRKCA/PRKCD/PRKCG/PRKCQ/RAF1/RIPK1/SP1/TRAF2	1.31959e-09	-8.87956	1.03588e-07	-0.0991296	0.888822	BIOCARTA_KERATINOCYTE_PATHWAY	1.03588e-07	Kent_10h-VIC_10h	DAXX/EGFR/ETS1/FAS/IKBKB/JUN/MAP2K3/MAP2K4/MAP2K6/MAP2K7/MAP3K1/MAP3K5/MAPK1/MAPK14/MAPK3/NFKB1/PRKCA/PRKCD/PRKCG/PRKCQ/RAF1/RIPK1/SP1/TRAF2
Kent_10h-VIC_10h	SIG_PIP3_SIGNALING_IN_CARDIAC_MYOCTES	-5.9639	272	-0.388091	AKT1/AKT2/AKT3/BAD/CDKN1B/CREB1/FOXO3/GAB1/GSK3A/GSK3B/IGFBP1/INPPL1/IRS1/IRS2/MET/MTOR/MYC/NOLC1/PAK1/PAK2/PAK4/PAK6/PARD3/PDPK1/PPP1R13B/PTEN/PTK2/PTPN1/RPS6KA1/RPS6KA3/RPS6KB1/SFN/SHC1/SOS1/TSC1/TSC2/YWHAE/YWHAG/YWHAZ	2.46287e-09	-8.60856	1.86175e-07	-0.0991296	0.888822	SIG_PIP3_SIGNALING_IN_CARDIAC_MYOCTES	1.86175e-07	Kent_10h-VIC_10h	AKT1/AKT2/AKT3/BAD/CDKN1B/CREB1/FOXO3/GAB1/GSK3A/GSK3B/IGFBP1/INPPL1/IRS1/IRS2/MET/MTOR/MYC/NOLC1/PAK1/PAK2/PAK4/PAK6/PARD3/PDPK1/PPP1R13B/PTEN/PTK2/PTPN1/RPS6KA1/RPS6KA3/RPS6KB1/SFN/SHC1/SOS1/TSC1/TSC2/YWHAE/YWHAG/YWHAZ
Kent_10h-VIC_10h	REACTOME_CELL_CELL_JUNCTION_ORGANIZATION	-5.93141	261	-0.322858	ACTB/AFDN/CDH1/CLDN12/CLDN23/CLDN3/CTNNA1/CTNNB1/CTNND1/F11R/JUP/MPP5/NECTIN1/NECTIN2/NECTIN3/NECTIN4/PARD3/PARD6B/PATJ/PRKCI/PVR	3.00335e-09	-8.52239	2.18923e-07	-0.0991296	0.888822	REACTOME_CELL_CELL_JUNCTION_ORGANIZATION	2.18923e-07	Kent_10h-VIC_10h	ACTB/AFDN/CDH1/CLDN12/CLDN23/CLDN3/CTNNA1/CTNNB1/CTNND1/F11R/JUP/MPP5/NECTIN1/NECTIN2/NECTIN3/NECTIN4/PARD3/PARD6B/PATJ/PRKCI/PVR
Kent_10h-VIC_10h	REACTOME_PLATELET_ACTIVATION_SIGNALING_AND_AGGREGATION	-5.92396	235	-0.34551	ABCC4/ACTN2/ACTN4/AHSG/AKT1/ALDOA/ARRB1/BCAR1/BRPF3/CALU/CAP1/CFL1/CYB5R1/DGKD/DGKH/DGKI/DGKZ/FLNA/GNG12/GNG5/HABP4/ITPR3/LYN/MAGED2/MAPK1/MAPK14/MAPK3/PDPK1/PFN1/PHACTR2/PLA2G4A/PPIA/PRKCA/PRKCD/PRKCG/PRKCQ/PTK2/PTPN1/PTPN11/QSOX1/RAF1/SHC1/SOS1/SRC/STX4/SYTL4/TAGLN2/TEX264/TLN1/TMSB4X/TOR4A/VAV2/VCL/YWHAZ	3.14279e-09	-8.50268	2.21187e-07	-0.0991296	0.888822	REACTOME_PLATELET_ACTIVATION_SIGNALING_AND_AGGREGATION	2.21187e-07	Kent_10h-VIC_10h	ABCC4/ACTN2/ACTN4/AHSG/AKT1/ALDOA/ARRB1/BCAR1/BRPF3/CALU/CAP1/CFL1/CYB5R1/DGKD/DGKH/DGKI/DGKZ/FLNA/GNG12/GNG5/HABP4/ITPR3/LYN/MAGED2/MAPK1/MAPK14/MAPK3/PDPK1/PFN1/PHACTR2/PLA2G4A/PPIA/PRKCA/PRKCD/PRKCG/PRKCQ/PTK2/PTPN1/PTPN11/QSOX1/RAF1/SHC1/SOS1/SRC/STX4/SYTL4/TAGLN2/TEX264/TLN1/TMSB4X/TOR4A/VAV2/VCL/YWHAZ
Kent_10h-VIC_10h	BIOCARTA_CDMAC_PATHWAY	-5.91451	47	-0.589009	JUN/MAPK1/MAPK3/MYC/NFKB1/PRKCA/RAF1	3.3287e-09	-8.47773	2.26462e-07	-0.0991296	0.888822	BIOCARTA_CDMAC_PATHWAY	2.26462e-07	Kent_10h-VIC_10h	JUN/MAPK1/MAPK3/MYC/NFKB1/PRKCA/RAF1
Kent_10h-VIC_10h	REACTOME_FATTY_ACYL_COA_BIOSYNTHESIS	-5.90203	39	-0.942446	ACACA/ACLY/FASN/HACD3/MORC2/SCD/SLC25A1	3.59048e-09	-8.44485	2.36392e-07	-0.0991296	0.888822	REACTOME_FATTY_ACYL_COA_BIOSYNTHESIS	2.36392e-07	Kent_10h-VIC_10h	ACACA/ACLY/FASN/HACD3/MORC2/SCD/SLC25A1
Kent_10h-VIC_10h	REACTOME_SIGNALING_BY_RHO_GTPASES_MIRO_GTPASES_AND_RHOBTB3	-5.87954	2837	-0.118218	AAAS/ABI1/ABI2/ABL1/ABL2/ACBD5/ACTB/ADD3/AHCTF1/AKAP12/AKAP13/ALS2/ANKFY1/ANKLE2/ANKRD26/ANLN/ARAP1/ARAP2/ARFGAP2/ARFGAP3/ARHGAP1/ARHGAP12/ARHGAP17/ARHGAP18/ARHGAP20/ARHGAP21/ARHGAP23/ARHGAP26/ARHGAP27/ARHGAP29/ARHGAP32/ARHGAP35/ARHGAP39/ARHGAP44/ARHGAP45/ARHGAP5/ARHGAP8/ARHGDIA/ARHGEF1/ARHGEF10/ARHGEF11/ARHGEF12/ARHGEF16/ARHGEF17/ARHGEF18/ARHGEF2/ARHGEF26/ARHGEF28/ARHGEF40/ARHGEF5/ARHGEF7/ARMCX3…	4.11408e-09	-8.38573	2.62401e-07	-0.0991296	0.888822	REACTOME_SIGNALING_BY_RHO_GTPASES_MIRO_GTPASES_AND_RHOBTB3	2.62401e-07	Kent_10h-VIC_10h	AAAS/ABI1/ABI2/ABL1/ABL2/ACBD5/ACTB/ADD3/AHCTF1/AKAP12/AKAP13/ALS2/ANKFY1/ANKLE2/ANKRD26/ANLN/ARAP1/ARAP2/ARFGAP2/ARFGAP3/ARHGAP1/ARHGAP12/ARHGAP17/ARHGAP18/ARHGAP20/ARHGAP21/ARHGAP23/ARHGAP26/ARHGAP27/ARHGAP29/ARHGAP32/ARHGAP35/ARHGAP39/ARHGAP44/ARHGAP45/ARHGAP5/ARHGAP8/ARHGDIA/ARHGEF1/ARHGEF10/ARHGEF11/ARHGEF12/ARHGEF16/ARHGEF17/ARHGEF18/ARHGEF2/ARHGEF26/ARHGEF28/ARHGEF40/ARHGEF5/ARHGEF7/ARMCX3…
Kent_10h-VIC_10h	KEGG_GAP_JUNCTION	-5.87169	139	-0.445235	ADCY6/CDK1/CSNK1D/EGFR/GJA1/GNAS/ITPR3/MAP2K2/MAP3K2/MAPK1/MAPK3/PLCB3/PRKACA/PRKACB/PRKACG/PRKCA/PRKCG/RAF1/SOS1/SRC/TJP1/TUBA1B	4.31376e-09	-8.36514	2.66687e-07	-0.0991296	0.888822	KEGG_GAP_JUNCTION	2.66687e-07	Kent_10h-VIC_10h	ADCY6/CDK1/CSNK1D/EGFR/GJA1/GNAS/ITPR3/MAP2K2/MAP3K2/MAPK1/MAPK3/PLCB3/PRKACA/PRKACB/PRKACG/PRKCA/PRKCG/RAF1/SOS1/SRC/TJP1/TUBA1B
Kent_10h-VIC_10h	BIOCARTA_CBL_PATHWAY	-5.86681	29	-0.955971	EGFR/MET/PRKCA/SH3KBP1	4.4426e-09	-8.35236	2.66687e-07	-0.0991296	0.888822	BIOCARTA_CBL_PATHWAY	2.66687e-07	Kent_10h-VIC_10h	EGFR/MET/PRKCA/SH3KBP1
Kent_10h-VIC_10h	REACTOME_EGFR_TRANSACTIVATION_BY_GASTRIN	-5.8195	21	-1.04202	EGFR/PRKCA/SOS1	5.90248e-09	-8.22897	3.44199e-07	-0.0991296	0.888822	REACTOME_EGFR_TRANSACTIVATION_BY_GASTRIN	3.44199e-07	Kent_10h-VIC_10h	EGFR/PRKCA/SOS1
Kent_10h-VIC_10h	PID_FAK_PATHWAY	-5.79891	298	-0.334063	ARHGAP26/ARHGAP35/ARHGEF11/ARHGEF28/ARHGEF7/ASAP1/BCAR1/BRAF/DOCK1/ETS1/GIT2/GRB7/ITGB1/JUN/MAP2K4/MAPK1/MAPK8IP3/NCK1/NCK2/PAK1/PLCG1/PTK2/PTPN21/PXN/RAF1/RAPGEF1/RASA1/ROCK2/RRAS/SH3GL1/SOS1/SRC/TLN1/VCL/WASL/YES1	6.67487e-09	-8.17556	3.78428e-07	-0.0991296	0.888822	PID_FAK_PATHWAY	3.78428e-07	Kent_10h-VIC_10h	ARHGAP26/ARHGAP35/ARHGEF11/ARHGEF28/ARHGEF7/ASAP1/BCAR1/BRAF/DOCK1/ETS1/GIT2/GRB7/ITGB1/JUN/MAP2K4/MAPK1/MAPK8IP3/NCK1/NCK2/PAK1/PLCG1/PTK2/PTPN21/PXN/RAF1/RAPGEF1/RASA1/ROCK2/RRAS/SH3GL1/SOS1/SRC/TLN1/VCL/WASL/YES1
Kent_10h-VIC_10h	REACTOME_RESPONSE_TO_ELEVATED_PLATELET_CYTOSOLIC_CA2	-5.78053	122	-0.508275	ABCC4/ACTN2/ACTN4/AHSG/ALDOA/BRPF3/CALU/CAP1/CFL1/CYB5R1/FLNA/HABP4/MAGED2/PFN1/PHACTR2/PPIA/PRKCA/PRKCG/QSOX1/STX4/SYTL4/TAGLN2/TEX264/TLN1/TMSB4X/TOR4A/VCL	7.44657e-09	-8.12804	4.10769e-07	-0.0991296	0.888822	REACTOME_RESPONSE_TO_ELEVATED_PLATELET_CYTOSOLIC_CA2	4.10769e-07	Kent_10h-VIC_10h	ABCC4/ACTN2/ACTN4/AHSG/ALDOA/BRPF3/CALU/CAP1/CFL1/CYB5R1/FLNA/HABP4/MAGED2/PFN1/PHACTR2/PPIA/PRKCA/PRKCG/QSOX1/STX4/SYTL4/TAGLN2/TEX264/TLN1/TMSB4X/TOR4A/VCL
Kent_10h-VIC_10h	REACTOME_SIGNALING_BY_ERBB2	-5.68075	242	-0.311283	AKT1/AKT2/AKT3/DIAPH1/EGFR/ERBB2/ERBB3/ERBIN/GAB1/GRB7/HSP90AA1/PLCG1/PRKCA/PRKCD/PTPN12/SHC1/SOS1/SRC/STUB1/USP8/YES1	1.34104e-08	-7.87256	7.01811e-07	-0.0991296	0.888822	REACTOME_SIGNALING_BY_ERBB2	7.01811e-07	Kent_10h-VIC_10h	AKT1/AKT2/AKT3/DIAPH1/EGFR/ERBB2/ERBB3/ERBIN/GAB1/GRB7/HSP90AA1/PLCG1/PRKCA/PRKCD/PTPN12/SHC1/SOS1/SRC/STUB1/USP8/YES1
Kent_10h-VIC_10h	REACTOME_MAPK_FAMILY_SIGNALING_CASCADES	-5.65759	587	-0.227296	ACTB/ACTN2/AGO2/ARAF/ARRB1/BRAF/BRAP/CAMK2D/CAMK2G/CDC42EP2/CDC42EP3/CDK1/DAB2IP/DLG1/DLG3/DNAJB1/EGFR/ERBB2/ERBB3/FGF2/FNTA/FNTB/FOXO1/FOXO3/FRS2/HSPB1/IGF2BP1/IL6ST/IQGAP1/IRS1/IRS2/JUN/LRRC7/MAP2K2/MAP3K11/MAPK1/MAPK3/MARK3/MET/MOV10/MYC/NCAM1/NCOA3/NF1/PAK1/PAK2/PEA15/PEBP1/PPP1CB/PPP2R5A/PPP2R5C/PPP2R5D/PPP2R5E/PRKACA/PRKACB/PRKACG/PRKCQ/PSMA3/PSMA5/PSMB10/PSMC3/PSMD1/PSMD11/PSMD2/PSMD3/PSMD…	1.53512e-08	-7.81386	7.83295e-07	-0.0991296	0.888822	REACTOME_MAPK_FAMILY_SIGNALING_CASCADES	7.83295e-07	Kent_10h-VIC_10h	ACTB/ACTN2/AGO2/ARAF/ARRB1/BRAF/BRAP/CAMK2D/CAMK2G/CDC42EP2/CDC42EP3/CDK1/DAB2IP/DLG1/DLG3/DNAJB1/EGFR/ERBB2/ERBB3/FGF2/FNTA/FNTB/FOXO1/FOXO3/FRS2/HSPB1/IGF2BP1/IL6ST/IQGAP1/IRS1/IRS2/JUN/LRRC7/MAP2K2/MAP3K11/MAPK1/MAPK3/MARK3/MET/MOV10/MYC/NCAM1/NCOA3/NF1/PAK1/PAK2/PEA15/PEBP1/PPP1CB/PPP2R5A/PPP2R5C/PPP2R5D/PPP2R5E/PRKACA/PRKACB/PRKACG/PRKCQ/PSMA3/PSMA5/PSMB10/PSMC3/PSMD1/PSMD11/PSMD2/PSMD3/PSMD…
Kent_10h-VIC_10h	REACTOME_GP1B_IX_V_ACTIVATION_SIGNALLING	-5.60403	46	-0.72769	FLNA/RAF1/SRC/YWHAZ	2.09424e-08	-7.67897	1.04253e-06	-0.0991296	0.888822	REACTOME_GP1B_IX_V_ACTIVATION_SIGNALLING	1.04253e-06	Kent_10h-VIC_10h	FLNA/RAF1/SRC/YWHAZ
Kent_10h-VIC_10h	BIOCARTA_ERK_PATHWAY	-5.59339	83	-0.428182	EGFR/GNAS/ITGB1/MAP2K2/MAPK1/MAPK3/MKNK1/MKNK2/MYC/RAF1/RPS6KA1/RPS6KA5/SHC1/SOS1/STAT3	2.22679e-08	-7.65232	1.05906e-06	-0.0991296	0.888822	BIOCARTA_ERK_PATHWAY	1.05906e-06	Kent_10h-VIC_10h	EGFR/GNAS/ITGB1/MAP2K2/MAPK1/MAPK3/MKNK1/MKNK2/MYC/RAF1/RPS6KA1/RPS6KA5/SHC1/SOS1/STAT3
Kent_10h-VIC_10h	REACTOME_GASTRIN_CREB_SIGNALLING_PATHWAY_VIA_PKC_AND_MAPK	-5.59304	50	-0.474483	CREB1/EGFR/MAPK1/MAPK3/PRKCA/RPS6KA1/RPS6KA3/SOS1	2.23125e-08	-7.65145	1.05906e-06	-0.0991296	0.888822	REACTOME_GASTRIN_CREB_SIGNALLING_PATHWAY_VIA_PKC_AND_MAPK	1.05906e-06	Kent_10h-VIC_10h	CREB1/EGFR/MAPK1/MAPK3/PRKCA/RPS6KA1/RPS6KA3/SOS1
Kent_10h-VIC_10h	REACTOME_WNT5A_DEPENDENT_INTERNALIZATION_OF_FZD4	-5.57617	14	-1.42374	AP2M1/CLTC/PRKCA/PRKCG	2.45866e-08	-7.6093	1.14048e-06	-0.0991296	0.888822	REACTOME_WNT5A_DEPENDENT_INTERNALIZATION_OF_FZD4	1.14048e-06	Kent_10h-VIC_10h	AP2M1/CLTC/PRKCA/PRKCG
Kent_10h-VIC_10h	REACTOME_VISUAL_PHOTOTRANSDUCTION	-5.5698	18	-1.26599	AKR1C3/FNTA/FNTB/METAP2/NMT1/NMT2/PRKCA/PRKCQ	2.55033e-08	-7.5934	1.15672e-06	-0.0991296	0.888822	REACTOME_VISUAL_PHOTOTRANSDUCTION	1.15672e-06	Kent_10h-VIC_10h	AKR1C3/FNTA/FNTB/METAP2/NMT1/NMT2/PRKCA/PRKCQ
Kent_10h-VIC_10h	REACTOME_SENSORY_PERCEPTION	-5.55696	260	-0.310481	ACTB/AKR1C3/ATP2B1/CAPZA1/CAPZA2/CAPZB/CASK/CTBP2/DNAJC5/EPB41L1/EPS8/EPS8L2/EZR/FNTA/FNTB/METAP2/MSN/MYH9/MYO1C/MYO3B/NMT1/NMT2/OR2B11/PLS1/PRKCA/PRKCQ/REEP3/REEP4/RIPOR2/SPTAN1/SPTBN1/STX1A/TPRN/TRIOBP/TWF1/TWF2/USH1C	2.74511e-08	-7.56144	1.21799e-06	-0.0991296	0.888822	REACTOME_SENSORY_PERCEPTION	1.21799e-06	Kent_10h-VIC_10h	ACTB/AKR1C3/ATP2B1/CAPZA1/CAPZA2/CAPZB/CASK/CTBP2/DNAJC5/EPB41L1/EPS8/EPS8L2/EZR/FNTA/FNTB/METAP2/MSN/MYH9/MYO1C/MYO3B/NMT1/NMT2/OR2B11/PLS1/PRKCA/PRKCQ/REEP3/REEP4/RIPOR2/SPTAN1/SPTBN1/STX1A/TPRN/TRIOBP/TWF1/TWF2/USH1C
Kent_10h-VIC_10h	REACTOME_TIE2_SIGNALING	-5.5532	76	-0.590947	GRB14/GRB7/PTPN11/SHC1/SOS1	2.80494e-08	-7.55208	1.21806e-06	-0.0991296	0.888822	REACTOME_TIE2_SIGNALING	1.21806e-06	Kent_10h-VIC_10h	GRB14/GRB7/PTPN11/SHC1/SOS1
Kent_10h-VIC_10h	BIOCARTA_TCR_PATHWAY	-5.54537	76	-0.537866	JUN/MAP2K4/MAP3K1/MAPK3/NFATC2/NFATC4/NFKB1/PLCG1/PRKCA/RAF1/RASA1/SHC1/SOS1	2.93333e-08	-7.53264	1.24728e-06	-0.0991296	0.888822	BIOCARTA_TCR_PATHWAY	1.24728e-06	Kent_10h-VIC_10h	JUN/MAP2K4/MAP3K1/MAPK3/NFATC2/NFATC4/NFKB1/PLCG1/PRKCA/RAF1/RASA1/SHC1/SOS1
Kent_10h-VIC_10h	REACTOME_DISEASES_OF_SIGNAL_TRANSDUCTION_BY_GROWTH_FACTOR_RECEPTORS_AND_SECOND_MESSENGERS	-5.51825	1179	-0.140759	ACTB/ADAM10/ADAM17/AGGF1/AKAP9/AKT1/AKT1S1/AKT2/AKT3/AP3B1/APC/ARAF/ARRB1/AXIN1/BAD/BAG4/BCR/BRAF/BRAP/CAMK2D/CAMK2G/CDKN1A/CDKN1B/CPSF6/CREB1/CREBBP/CSNK1A1/CTBP2/CTNNB1/CUX1/EGFR/EP300/ERBB2/ERBB3/ERBIN/ESRP1/ETV6/FAM114A2/FGF2/FIP1L1/FOXO1/FOXO3/FOXO4/FRS2/FXR1/FZD6/GAB1/GAB2/GOLGA4/GOLGB1/GSK3A/GSK3B/GTF2F1/GTF2F2/HDAC1/HDAC10/HDAC2/HDAC4/HDAC5/HDAC6/HDAC7/HES1/HSP90AA1/IQGAP1/IRS1/IRS2/JAG1/…	3.42396e-08	-7.46547	1.42618e-06	-0.0991296	0.888822	REACTOME_DISEASES_OF_SIGNAL_TRANSDUCTION_BY_GROWTH_FACTOR_RECEPTORS_AND_SECOND_MESSENGERS	1.42618e-06	Kent_10h-VIC_10h	ACTB/ADAM10/ADAM17/AGGF1/AKAP9/AKT1/AKT1S1/AKT2/AKT3/AP3B1/APC/ARAF/ARRB1/AXIN1/BAD/BAG4/BCR/BRAF/BRAP/CAMK2D/CAMK2G/CDKN1A/CDKN1B/CPSF6/CREB1/CREBBP/CSNK1A1/CTBP2/CTNNB1/CUX1/EGFR/EP300/ERBB2/ERBB3/ERBIN/ESRP1/ETV6/FAM114A2/FGF2/FIP1L1/FOXO1/FOXO3/FOXO4/FRS2/FXR1/FZD6/GAB1/GAB2/GOLGA4/GOLGB1/GSK3A/GSK3B/GTF2F1/GTF2F2/HDAC1/HDAC10/HDAC2/HDAC4/HDAC5/HDAC6/HDAC7/HES1/HSP90AA1/IQGAP1/IRS1/IRS2/JAG1/…
Kent_10h-VIC_10h	PID_CDC42_PATHWAY	-5.4945	286	-0.315993	APC/ARHGDIA/ARHGEF7/ARPC1B/ATF2/BAIAP2/BCAR1/BRAF/CDH1/CFL1/CTNNA1/CTNNB1/DLG1/ENAH/EPS8/EXOC7/GSK3B/IQGAP1/IQGAP3/JUN/LIMK1/LIMK2/MAP2K3/MAP2K4/MAP2K6/MAP2K7/MAP3K1/MAP3K11/MAPK1/MAPK14/MAPK3/MTOR/PAK1/PAK2/PAK4/RAF1/RPS6KB1/SEPTIN2/SRC/TIAM1/VAV2/WASL/YES1	3.91813e-08	-7.40692	1.59938e-06	-0.0991296	0.888822	PID_CDC42_PATHWAY	1.59938e-06	Kent_10h-VIC_10h	APC/ARHGDIA/ARHGEF7/ARPC1B/ATF2/BAIAP2/BCAR1/BRAF/CDH1/CFL1/CTNNA1/CTNNB1/DLG1/ENAH/EPS8/EXOC7/GSK3B/IQGAP1/IQGAP3/JUN/LIMK1/LIMK2/MAP2K3/MAP2K4/MAP2K6/MAP2K7/MAP3K1/MAP3K11/MAPK1/MAPK14/MAPK3/MTOR/PAK1/PAK2/PAK4/RAF1/RPS6KB1/SEPTIN2/SRC/TIAM1/VAV2/WASL/YES1
Kent_10h-VIC_10h	PID_ERBB1_INTERNALIZATION_PATHWAY	-5.47999	93	-0.553233	ARHGEF7/CHMP3/EGFR/EPN1/EPS15/ITSN1/PTK2/RAF1/SH3KBP1/SHC1/SOS1/SRC/SYNJ1/TSG101/USP8	4.25352e-08	-7.37125	1.70224e-06	-0.0991296	0.888822	PID_ERBB1_INTERNALIZATION_PATHWAY	1.70224e-06	Kent_10h-VIC_10h	ARHGEF7/CHMP3/EGFR/EPN1/EPS15/ITSN1/PTK2/RAF1/SH3KBP1/SHC1/SOS1/SRC/SYNJ1/TSG101/USP8
Kent_10h-VIC_10h	REACTOME_CHREBP_ACTIVATES_METABOLIC_GENE_EXPRESSION	-5.45122	25	-1.12485	ACACA/ACLY/FASN	5.00257e-08	-7.30081	1.96351e-06	-0.0991296	0.888822	REACTOME_CHREBP_ACTIVATES_METABOLIC_GENE_EXPRESSION	1.96351e-06	Kent_10h-VIC_10h	ACACA/ACLY/FASN
Kent_10h-VIC_10h	PID_CD8_TCR_DOWNSTREAM_PATHWAY	-5.42497	77	-0.464111	BRAF/IFNAR2/JUN/JUNB/MAP2K2/MAPK1/MAPK3/NFATC2/PRKCA/PRKCQ/RAF1	5.79634e-08	-7.23685	2.23214e-06	-0.0991296	0.888822	PID_CD8_TCR_DOWNSTREAM_PATHWAY	2.23214e-06	Kent_10h-VIC_10h	BRAF/IFNAR2/JUN/JUNB/MAP2K2/MAPK1/MAPK3/NFATC2/PRKCA/PRKCQ/RAF1
Kent_10h-VIC_10h	REACTOME_DOWNSTREAM_SIGNAL_TRANSDUCTION	-5.42002	118	-0.46437	BCAR1/CRKL/GRB7/NCK1/NCK2/PLCG1/PTPN11/RAPGEF1/RASA1/SOS1/SRC/STAT1/STAT3	5.95915e-08	-7.22482	2.25234e-06	-0.0991296	0.888822	REACTOME_DOWNSTREAM_SIGNAL_TRANSDUCTION	2.25234e-06	Kent_10h-VIC_10h	BCAR1/CRKL/GRB7/NCK1/NCK2/PLCG1/PTPN11/RAPGEF1/RASA1/SOS1/SRC/STAT1/STAT3
Kent_10h-VIC_10h	KEGG_COLORECTAL_CANCER	-5.4069	153	-0.400089	AKT1/AKT2/AKT3/APC/APPL1/ARAF/AXIN1/BAD/BRAF/CTNNB1/GSK3B/JUN/MAPK1/MAPK3/MLH1/MSH6/MYC/RAF1/SMAD2/SMAD3/TGFBR2/TP53	6.41259e-08	-7.19297	2.37966e-06	-0.0991296	0.888822	KEGG_COLORECTAL_CANCER	2.37966e-06	Kent_10h-VIC_10h	AKT1/AKT2/AKT3/APC/APPL1/ARAF/AXIN1/BAD/BRAF/CTNNB1/GSK3B/JUN/MAPK1/MAPK3/MLH1/MSH6/MYC/RAF1/SMAD2/SMAD3/TGFBR2/TP53
Kent_10h-VIC_10h	KEGG_REGULATION_OF_ACTIN_CYTOSKELETON	-5.39349	493	-0.278245	ABI2/ACTB/ACTN2/ACTN4/APC/ARAF/ARHGAP35/ARHGEF1/ARHGEF12/ARHGEF7/ARPC1B/ARPC5L/BAIAP2/BCAR1/BRAF/CFL1/CFL2/CRKL/CYFIP1/DIAPH1/DOCK1/EGFR/ENAH/EZR/FGD3/FGF2/GIT1/GNG12/INSRR/IQGAP1/IQGAP2/IQGAP3/ITGA3/ITGB1/ITGB4/ITGB6/LIMK1/LIMK2/MAP2K2/MAPK1/MAPK3/MSN/MYH10/MYH14/MYH9/MYL12A/MYLK/PAK1/PAK2/PAK4/PAK6/PFN1/PIKFYVE/PIP5K1A/PPP1CA/PPP1CB/PPP1R12A/PTK2/PXN/RAF1/ROCK1/ROCK2/RRAS/RRAS2/SLC9A1/SOS1/SSH1…	6.91023e-08	-7.16051	2.51853e-06	-0.0991296	0.888822	KEGG_REGULATION_OF_ACTIN_CYTOSKELETON	2.51853e-06	Kent_10h-VIC_10h	ABI2/ACTB/ACTN2/ACTN4/APC/ARAF/ARHGAP35/ARHGEF1/ARHGEF12/ARHGEF7/ARPC1B/ARPC5L/BAIAP2/BCAR1/BRAF/CFL1/CFL2/CRKL/CYFIP1/DIAPH1/DOCK1/EGFR/ENAH/EZR/FGD3/FGF2/GIT1/GNG12/INSRR/IQGAP1/IQGAP2/IQGAP3/ITGA3/ITGB1/ITGB4/ITGB6/LIMK1/LIMK2/MAP2K2/MAPK1/MAPK3/MSN/MYH10/MYH14/MYH9/MYL12A/MYLK/PAK1/PAK2/PAK4/PAK6/PFN1/PIKFYVE/PIP5K1A/PPP1CA/PPP1CB/PPP1R12A/PTK2/PXN/RAF1/ROCK1/ROCK2/RRAS/RRAS2/SLC9A1/SOS1/SSH1…
Kent_10h-VIC_10h	REACTOME_OAS_ANTIVIRAL_RESPONSE	-5.38046	26	-0.982088	FLNA/OAS3/PDE12	7.42946e-08	-7.12904	2.61551e-06	-0.0991296	0.888822	REACTOME_OAS_ANTIVIRAL_RESPONSE	2.61551e-06	Kent_10h-VIC_10h	FLNA/OAS3/PDE12
Kent_10h-VIC_10h	PID_AJDISS_2PATHWAY	-5.38039	165	-0.380716	ABL1/ADAM10/CABLES1/CDH1/CREBBP/CTNNA1/CTNNB1/CTNND1/DSP/EGFR/IQGAP1/JUP/MET/NME1/PTPN1/RAB7A/ROBO1/SNX1/SRC/TIAM1	7.43262e-08	-7.12886	2.61551e-06	-0.0991296	0.888822	PID_AJDISS_2PATHWAY	2.61551e-06	Kent_10h-VIC_10h	ABL1/ADAM10/CABLES1/CDH1/CREBBP/CTNNA1/CTNNB1/CTNND1/DSP/EGFR/IQGAP1/JUP/MET/NME1/PTPN1/RAB7A/ROBO1/SNX1/SRC/TIAM1
Kent_10h-VIC_10h	REACTOME_ANTIVIRAL_MECHANISM_BY_IFN_STIMULATED_GENES	-5.34827	271	-0.338779	AAAS/EIF2AK2/EIF4A3/EIF4E/EIF4E2/EIF4G1/EIF4G2/EIF4G3/FLNA/FLNB/IFIT1/KPNA2/KPNA3/KPNA4/MAPK3/MX1/NDC1/NEDD4/NUP107/NUP133/NUP153/NUP155/NUP160/NUP188/NUP214/NUP35/NUP50/NUP54/NUP88/NUP93/NUP98/OAS3/PDE12/PLCG1/POM121/POM121C/PPM1B/RANBP2/STAT1/TPR/TRIM25/UBE2E1	8.8797e-08	-7.0516	3.07177e-06	-0.0991296	0.888822	REACTOME_ANTIVIRAL_MECHANISM_BY_IFN_STIMULATED_GENES	3.07177e-06	Kent_10h-VIC_10h	AAAS/EIF2AK2/EIF4A3/EIF4E/EIF4E2/EIF4G1/EIF4G2/EIF4G3/FLNA/FLNB/IFIT1/KPNA2/KPNA3/KPNA4/MAPK3/MX1/NDC1/NEDD4/NUP107/NUP133/NUP153/NUP155/NUP160/NUP188/NUP214/NUP35/NUP50/NUP54/NUP88/NUP93/NUP98/OAS3/PDE12/PLCG1/POM121/POM121C/PPM1B/RANBP2/STAT1/TPR/TRIM25/UBE2E1
Kent_10h-VIC_10h	REACTOME_PRC2_METHYLATES_HISTONES_AND_DNA	-5.34135	33	-1.05671	AEBP2/DNMT1/DNMT3A/EZH2/H2AC14/H2AC18/H2AC20/H2AC6/H2AC7/H2AC8/H2AX/H3C1/H4C9/PHF1/RBBP7/SUZ12	9.22591e-08	-7.03499	3.13835e-06	-0.0991296	0.888822	REACTOME_PRC2_METHYLATES_HISTONES_AND_DNA	3.13835e-06	Kent_10h-VIC_10h	AEBP2/DNMT1/DNMT3A/EZH2/H2AC14/H2AC18/H2AC20/H2AC6/H2AC7/H2AC8/H2AX/H3C1/H4C9/PHF1/RBBP7/SUZ12
Kent_10h-VIC_10h	PID_KIT_PATHWAY	-5.31557	108	-0.481065	AKT1/BAD/CREBBP/CRKL/FER/FOXO3/GAB1/GRB10/GSK3B/LYN/MAP2K2/MAPK3/MITF/PDPK1/PIK3C2B/PTEN/PTPN11/RAF1/RPS6KB1/SHC1/SOS1/STAT1/STAT3	1.06322e-07	-6.97338	3.48173e-06	-0.0991296	0.888822	PID_KIT_PATHWAY	3.48173e-06	Kent_10h-VIC_10h	AKT1/BAD/CREBBP/CRKL/FER/FOXO3/GAB1/GRB10/GSK3B/LYN/MAP2K2/MAPK3/MITF/PDPK1/PIK3C2B/PTEN/PTPN11/RAF1/RPS6KB1/SHC1/SOS1/STAT1/STAT3
Kent_10h-VIC_10h	REACTOME_MRNA_SPLICING	5.26591	1102	0.184117	ALYREF/CASC3/CCAR1/CD2BP2/CDC40/CDC5L/CHERP/CPSF1/CPSF2/CPSF4/CPSF7/CSTF2/CSTF2T/CSTF3/CTNNBL1/CWC22/CWC25/CWC27/DDX23/DDX42/DHX16/DHX9/EIF4A3/ELAVL1/FIP1L1/GCFC2/GPKOW/GTF2F1/GTF2F2/HNRNPA1/HNRNPA2B1/HNRNPA3/HNRNPC/HNRNPD/HNRNPF/HNRNPH1/HNRNPK/HNRNPL/HNRNPM/HNRNPR/HNRNPU/HNRNPUL1/HSPA8/LSM2/MAGOH/MAGOHB/NCBP1/PABPN1/PAPOLA/PCBP1/PCBP2/PCF11/POLR2A/PPIL1/PPIL4/PQBP1/PRCC/PRPF3/PRPF31/PRPF38A/PRPF…	1.39495e-07	6.85544	4.44857e-06	-0.0991296	0.888822	REACTOME_MRNA_SPLICING	4.44857e-06	Kent_10h-VIC_10h	ALYREF/CASC3/CCAR1/CD2BP2/CDC40/CDC5L/CHERP/CPSF1/CPSF2/CPSF4/CPSF7/CSTF2/CSTF2T/CSTF3/CTNNBL1/CWC22/CWC25/CWC27/DDX23/DDX42/DHX16/DHX9/EIF4A3/ELAVL1/FIP1L1/GCFC2/GPKOW/GTF2F1/GTF2F2/HNRNPA1/HNRNPA2B1/HNRNPA3/HNRNPC/HNRNPD/HNRNPF/HNRNPH1/HNRNPK/HNRNPL/HNRNPM/HNRNPR/HNRNPU/HNRNPUL1/HSPA8/LSM2/MAGOH/MAGOHB/NCBP1/PABPN1/PAPOLA/PCBP1/PCBP2/PCF11/POLR2A/PPIL1/PPIL4/PQBP1/PRCC/PRPF3/PRPF31/PRPF38A/PRPF…
Kent_10h-VIC_10h	REACTOME_NEUTROPHIL_DEGRANULATION	-5.24548	485	-0.209343	ACLY/ACTR10/ADAM10/AHSG/ALDOA/ANO6/ANXA2/AP1M1/APEH/APRT/ARHGAP45/ATP11A/ATP11B/C1orf35/CAP1/CCT2/CCT8/CD44/CDK13/CKAP4/CMTM6/CPNE1/CPNE3/CSNK2B/CYFIP1/DBNL/DDX3X/DGAT1/DIAPH1/DNAJC5/DSN1/DSP/DYNC1H1/DYNC1LI1/EEF2/FRK/GDI2/GPI/GSDMD/HMGB1/HSP90AA1/HSP90AB1/HSPA1A/HSPA8/HUWE1/IGF2R/IMPDH1/IMPDH2/IQGAP1/IQGAP2/JUP/KCMF1/LAMTOR1/LRRC7/MAPK1/MAPK14/MME/MVP/NAPRT/NBEAL2/NFKB1/NME2/OSTF1/PA2G4/PAFAH1B2…	1.55879e-07	-6.80721	4.89459e-06	-0.0991296	0.888822	REACTOME_NEUTROPHIL_DEGRANULATION	4.89459e-06	Kent_10h-VIC_10h	ACLY/ACTR10/ADAM10/AHSG/ALDOA/ANO6/ANXA2/AP1M1/APEH/APRT/ARHGAP45/ATP11A/ATP11B/C1orf35/CAP1/CCT2/CCT8/CD44/CDK13/CKAP4/CMTM6/CPNE1/CPNE3/CSNK2B/CYFIP1/DBNL/DDX3X/DGAT1/DIAPH1/DNAJC5/DSN1/DSP/DYNC1H1/DYNC1LI1/EEF2/FRK/GDI2/GPI/GSDMD/HMGB1/HSP90AA1/HSP90AB1/HSPA1A/HSPA8/HUWE1/IGF2R/IMPDH1/IMPDH2/IQGAP1/IQGAP2/JUP/KCMF1/LAMTOR1/LRRC7/MAPK1/MAPK14/MME/MVP/NAPRT/NBEAL2/NFKB1/NME2/OSTF1/PA2G4/PAFAH1B2…
Kent_10h-VIC_10h	NABA_ECM_AFFILIATED	-5.20559	35	-0.886395	ANXA1/ANXA13/ANXA2/ANXA4/LGALS4/MUC1/MUC5AC/PLXNA1/PLXNB2/SEMA4B	1.93384e-07	-6.71358	5.85768e-06	-0.0991296	0.888822	NABA_ECM_AFFILIATED	5.85768e-06	Kent_10h-VIC_10h	ANXA1/ANXA13/ANXA2/ANXA4/LGALS4/MUC1/MUC5AC/PLXNA1/PLXNB2/SEMA4B
Kent_10h-VIC_10h	REACTOME_INTERFERON_SIGNALING	-5.20389	422	-0.259406	AAAS/ADAR/CAMK2D/CAMK2G/CD44/EIF2AK2/EIF4A3/EIF4E/EIF4E2/EIF4G1/EIF4G2/EIF4G3/FLNA/FLNB/ICAM1/IFIT1/IFITM3/IFNAR2/IRF6/KPNA2/KPNA3/KPNA4/MAPK3/MID1/MX1/NCAM1/NDC1/NEDD4/NUP107/NUP133/NUP153/NUP155/NUP160/NUP188/NUP214/NUP35/NUP50/NUP54/NUP88/NUP93/NUP98/OAS3/PDE12/PIAS1/PLCG1/PML/POM121/POM121C/PPM1B/PRKCD/PTPN1/PTPN11/PTPN2/RANBP2/SAMHD1/SP100/STAT1/SUMO1/TPR/TRIM2/TRIM22/TRIM25/TRIM3/UBE2E1	1.9516e-07	-6.70961	5.85768e-06	-0.0991296	0.888822	REACTOME_INTERFERON_SIGNALING	5.85768e-06	Kent_10h-VIC_10h	AAAS/ADAR/CAMK2D/CAMK2G/CD44/EIF2AK2/EIF4A3/EIF4E/EIF4E2/EIF4G1/EIF4G2/EIF4G3/FLNA/FLNB/ICAM1/IFIT1/IFITM3/IFNAR2/IRF6/KPNA2/KPNA3/KPNA4/MAPK3/MID1/MX1/NCAM1/NDC1/NEDD4/NUP107/NUP133/NUP153/NUP155/NUP160/NUP188/NUP214/NUP35/NUP50/NUP54/NUP88/NUP93/NUP98/OAS3/PDE12/PIAS1/PLCG1/PML/POM121/POM121C/PPM1B/PRKCD/PTPN1/PTPN11/PTPN2/RANBP2/SAMHD1/SP100/STAT1/SUMO1/TPR/TRIM2/TRIM22/TRIM25/TRIM3/UBE2E1
Kent_10h-VIC_10h	KEGG_ENDOCYTOSIS	-5.19323	358	-0.323227	ACAP2/AGAP1/AP2M1/ARAP1/ARAP2/ARFGAP1/ARFGAP2/ARFGAP3/ARRB1/ASAP1/ASAP2/CBLC/CHMP2A/CHMP2B/CHMP3/CHMP4B/CHMP4C/CLTC/DAB2/DNM1L/EEA1/EGFR/EHD1/EHD2/EPN1/EPN2/EPN3/EPS15/ERBB3/GIT1/GIT2/GRK2/GRK5/GRK6/HSPA1A/HSPA8/IQSEC1/IQSEC2/ITCH/MET/MVB12A/NEDD4/NEDD4L/PARD3/PARD6B/PIKFYVE/PIP5K1A/PRKCI/PSD3/PSD4/RAB11FIP1/RAB11FIP2/RAB11FIP4/RAB11FIP5/RABEP1/RBSN/SH3GL1/SH3KBP1/SMAP1/SMAP2/SRC/TSG101/USP8/VPS4…	2.06675e-07	-6.68471	6.11337e-06	-0.0991296	0.888822	KEGG_ENDOCYTOSIS	6.11337e-06	Kent_10h-VIC_10h	ACAP2/AGAP1/AP2M1/ARAP1/ARAP2/ARFGAP1/ARFGAP2/ARFGAP3/ARRB1/ASAP1/ASAP2/CBLC/CHMP2A/CHMP2B/CHMP3/CHMP4B/CHMP4C/CLTC/DAB2/DNM1L/EEA1/EGFR/EHD1/EHD2/EPN1/EPN2/EPN3/EPS15/ERBB3/GIT1/GIT2/GRK2/GRK5/GRK6/HSPA1A/HSPA8/IQSEC1/IQSEC2/ITCH/MET/MVB12A/NEDD4/NEDD4L/PARD3/PARD6B/PIKFYVE/PIP5K1A/PRKCI/PSD3/PSD4/RAB11FIP1/RAB11FIP2/RAB11FIP4/RAB11FIP5/RABEP1/RBSN/SH3GL1/SH3KBP1/SMAP1/SMAP2/SRC/TSG101/USP8/VPS4…
Kent_10h-VIC_10h	PID_ANGIOPOIETIN_RECEPTOR_PATHWAY	-5.13032	157	-0.41102	AKT1/CDKN1A/ELF1/ELF2/ETS1/FGF2/FOXO1/GRB14/GRB7/ITGB1/MAPK1/MAPK14/MAPK3/NCK1/NFKB1/PAK1/PTK2/PTPN11/PXN/RASA1/RPS6KB1/SHC1	2.89247e-07	-6.53873	8.11336e-06	-0.0991296	0.888822	PID_ANGIOPOIETIN_RECEPTOR_PATHWAY	8.11336e-06	Kent_10h-VIC_10h	AKT1/CDKN1A/ELF1/ELF2/ETS1/FGF2/FOXO1/GRB14/GRB7/ITGB1/MAPK1/MAPK14/MAPK3/NCK1/NFKB1/PAK1/PTK2/PTPN11/PXN/RASA1/RPS6KB1/SHC1
Kent_10h-VIC_10h	REACTOME_MTORC1_MEDIATED_SIGNALLING	5.12971	210	0.298573	AKT1S1/EEF2K/EIF4B/EIF4E/EIF4EBP1/EIF4G1/LAMTOR1/MTOR/RPS6/RPS6KB1/RPTOR/RRAGC	2.90189e-07	6.53732	8.11336e-06	-0.0991296	0.888822	REACTOME_MTORC1_MEDIATED_SIGNALLING	8.11336e-06	Kent_10h-VIC_10h	AKT1S1/EEF2K/EIF4B/EIF4E/EIF4EBP1/EIF4G1/LAMTOR1/MTOR/RPS6/RPS6KB1/RPTOR/RRAGC
Kent_10h-VIC_10h	REACTOME_POST_TRANSLATIONAL_PROTEIN_MODIFICATION	-5.12153	2044	-0.14448	AAAS/ABRAXAS1/ACTB/ACTL6A/ACTR10/ADAM10/ADRM1/AHSG/ALG3/AMFR/ANK2/ANK3/ANKRD28/APC/ARCN1/ARF1/ARF3/ARFGAP1/ARFGAP2/ARFGAP3/ARRB1/ASXL1/ASXL2/AXIN1/BABAM1/BABAM2/BAP1/BARD1/BCL10/BET1/BET1L/BLM/BMI1/BRCA1/CALU/CANX/CAPZA1/CAPZA2/CAPZB/CBX4/CBX5/CBX8/CCP110/CDC20/CDCA8/CDK1/CETN2/CFTR/CHD3/CKAP4/CLSPN/COG1/COG4/COG5/COG7/COPA/COPB2/COPE/COPS3/COPS7A/CREBBP/CSNK1D/CTR9/CUL4A/CUL4B/DAG1/DAXX/DCAF5/DC…	3.03064e-07	-6.51847	8.35884e-06	-0.0991296	0.888822	REACTOME_POST_TRANSLATIONAL_PROTEIN_MODIFICATION	8.35884e-06	Kent_10h-VIC_10h	AAAS/ABRAXAS1/ACTB/ACTL6A/ACTR10/ADAM10/ADRM1/AHSG/ALG3/AMFR/ANK2/ANK3/ANKRD28/APC/ARCN1/ARF1/ARF3/ARFGAP1/ARFGAP2/ARFGAP3/ARRB1/ASXL1/ASXL2/AXIN1/BABAM1/BABAM2/BAP1/BARD1/BCL10/BET1/BET1L/BLM/BMI1/BRCA1/CALU/CANX/CAPZA1/CAPZA2/CAPZB/CBX4/CBX5/CBX8/CCP110/CDC20/CDCA8/CDK1/CETN2/CFTR/CHD3/CKAP4/CLSPN/COG1/COG4/COG5/COG7/COPA/COPB2/COPE/COPS3/COPS7A/CREBBP/CSNK1D/CTR9/CUL4A/CUL4B/DAG1/DAXX/DCAF5/DC…
Kent_10h-VIC_10h	REACTOME_DEVELOPMENTAL_BIOLOGY	-5.1031	2166	-0.102285	ABL1/ABL2/ABLIM1/ABLIM3/ACTB/ADAM10/ADGRG6/AJUBA/AKAP5/AKT1/AKT2/AKT3/ANK2/ANK3/AP2M1/ARHGAP35/ARHGAP39/ARHGEF11/ARHGEF12/ARHGEF28/ARHGEF7/ARPC1B/ASH2L/BNIP2/CAP1/CAP2/CASC3/CDKN1A/CEBPB/CFL1/CHD9/CLASP1/CLASP2/CLTC/CREB1/CREBBP/CSNK2A1/CSNK2B/CTNNA1/CTNNA2/CTNNB1/DAG1/DEK/DLG1/DLG3/DOCK1/DPYSL2/DPYSL3/DSC2/DSG2/DSP/EGFR/EIF4A3/EIF4G1/ENAH/EP300/EPHA2/EPHB4/ERBB2/EVL/EVPL/EZH2/EZR/FARP2/FGF2/FOXA…	3.3413e-07	-6.47608	9.0928e-06	-0.0991296	0.888822	REACTOME_DEVELOPMENTAL_BIOLOGY	9.0928e-06	Kent_10h-VIC_10h	ABL1/ABL2/ABLIM1/ABLIM3/ACTB/ADAM10/ADGRG6/AJUBA/AKAP5/AKT1/AKT2/AKT3/ANK2/ANK3/AP2M1/ARHGAP35/ARHGAP39/ARHGEF11/ARHGEF12/ARHGEF28/ARHGEF7/ARPC1B/ASH2L/BNIP2/CAP1/CAP2/CASC3/CDKN1A/CEBPB/CFL1/CHD9/CLASP1/CLASP2/CLTC/CREB1/CREBBP/CSNK2A1/CSNK2B/CTNNA1/CTNNA2/CTNNB1/DAG1/DEK/DLG1/DLG3/DOCK1/DPYSL2/DPYSL3/DSC2/DSG2/DSP/EGFR/EIF4A3/EIF4G1/ENAH/EP300/EPHA2/EPHB4/ERBB2/EVL/EVPL/EZH2/EZR/FARP2/FGF2/FOXA…
Kent_10h-VIC_10h	BIOCARTA_PKC_PATHWAY	-5.09859	7	-1.81197	NFKB1/PRKCA	3.42193e-07	-6.46573	9.18968e-06	-0.0991296	0.888822	BIOCARTA_PKC_PATHWAY	9.18968e-06	Kent_10h-VIC_10h	NFKB1/PRKCA
Kent_10h-VIC_10h	REACTOME_DISSOLUTION_OF_FIBRIN_CLOT	-5.08379	17	-1.1925	ANXA2	3.69984e-07	-6.43182	9.80697e-06	-0.0991296	0.888822	REACTOME_DISSOLUTION_OF_FIBRIN_CLOT	9.80697e-06	Kent_10h-VIC_10h	ANXA2
Kent_10h-VIC_10h	KEGG_TIGHT_JUNCTION	-5.06707	597	-0.168849	ACTB/ACTN2/ACTN4/AFDN/AKT1/AKT2/AKT3/AMOTL1/ASH1L/CASK/CGN/CLDN23/CLDN3/CSNK2A1/CSNK2B/CTNNA1/CTNNA2/CTNNB1/CTTN/EPB41/EPB41L1/EPB41L2/EXOC4/F11R/LLGL2/MAGI1/MAGI3/MAP3K20/MPP5/MYH10/MYH14/MYH9/MYL12A/OCLN/PARD3/PARD6B/PATJ/PRKCA/PRKCD/PRKCG/PRKCI/PRKCQ/PTEN/RRAS/RRAS2/SPTAN1/SRC/SYMPK/TJAP1/TJP1/TJP2/TJP3/VAPA/YBX3/YES1	4.03989e-07	-6.39363	1.04372e-05	-0.0991296	0.888822	KEGG_TIGHT_JUNCTION	1.04372e-05	Kent_10h-VIC_10h	ACTB/ACTN2/ACTN4/AFDN/AKT1/AKT2/AKT3/AMOTL1/ASH1L/CASK/CGN/CLDN23/CLDN3/CSNK2A1/CSNK2B/CTNNA1/CTNNA2/CTNNB1/CTTN/EPB41/EPB41L1/EPB41L2/EXOC4/F11R/LLGL2/MAGI1/MAGI3/MAP3K20/MPP5/MYH10/MYH14/MYH9/MYL12A/OCLN/PARD3/PARD6B/PATJ/PRKCA/PRKCD/PRKCG/PRKCI/PRKCQ/PTEN/RRAS/RRAS2/SPTAN1/SRC/SYMPK/TJAP1/TJP1/TJP2/TJP3/VAPA/YBX3/YES1
Kent_10h-VIC_10h	REACTOME_MYD88_INDEPENDENT_TLR4_CASCADE	-5.04151	120	-0.384485	ATF1/ATF2/CREB1/FADD/HMGB1/IKBKB/IRAK2/JUN/MAP2K3/MAP2K4/MAP2K6/MAP2K7/MAP3K7/MAPK1/MAPK14/MAPK3/MEF2A/NFKB1/NFKB2/NFKBIB/PPP2R5D/PTPN11/RIPK1/RIPK2/RIPK3/RPS6KA1/RPS6KA3/RPS6KA5/SKP1/TAB1/TAB2/TAB3/TANK/UBE2V1/VRK3	4.61867e-07	-6.33548	1.17407e-05	-0.0991296	0.888822	REACTOME_MYD88_INDEPENDENT_TLR4_CASCADE	1.17407e-05	Kent_10h-VIC_10h	ATF1/ATF2/CREB1/FADD/HMGB1/IKBKB/IRAK2/JUN/MAP2K3/MAP2K4/MAP2K6/MAP2K7/MAP3K7/MAPK1/MAPK14/MAPK3/MEF2A/NFKB1/NFKB2/NFKBIB/PPP2R5D/PTPN11/RIPK1/RIPK2/RIPK3/RPS6KA1/RPS6KA3/RPS6KA5/SKP1/TAB1/TAB2/TAB3/TANK/UBE2V1/VRK3
Kent_10h-VIC_10h	PID_EPHB_FWD_PATHWAY	-5.03983	164	-0.40206	EPHB4/GRB7/ITSN1/MAP4K4/MAPK1/MAPK3/NCK1/PAK1/PTK2/PXN/RASA1/ROCK1/RRAS/SHC1/SRC/SYNJ1/WASL	4.65946e-07	-6.33166	1.17407e-05	-0.0991296	0.888822	PID_EPHB_FWD_PATHWAY	1.17407e-05	Kent_10h-VIC_10h	EPHB4/GRB7/ITSN1/MAP4K4/MAPK1/MAPK3/NCK1/PAK1/PTK2/PXN/RASA1/ROCK1/RRAS/SHC1/SRC/SYNJ1/WASL
Kent_10h-VIC_10h	KEGG_ENDOMETRIAL_CANCER	-5.02678	238	-0.21821	AKT1/AKT2/AKT3/APC/ARAF/AXIN1/BAD/BRAF/CDH1/CTNNA1/CTNNA2/CTNNB1/EGFR/ERBB2/FOXO3/GSK3B/ILK/MAP2K2/MAPK1/MAPK3/MLH1/MYC/PDPK1/PTEN/RAF1/SOS1/TP53	4.98784e-07	-6.30209	1.22653e-05	-0.0991296	0.888822	KEGG_ENDOMETRIAL_CANCER	1.22653e-05	Kent_10h-VIC_10h	AKT1/AKT2/AKT3/APC/ARAF/AXIN1/BAD/BRAF/CDH1/CTNNA1/CTNNA2/CTNNB1/EGFR/ERBB2/FOXO3/GSK3B/ILK/MAP2K2/MAPK1/MAPK3/MLH1/MYC/PDPK1/PTEN/RAF1/SOS1/TP53
Kent_10h-VIC_10h	REACTOME_BETA_CATENIN_INDEPENDENT_WNT_SIGNALING	-5.00983	133	-0.418405	AGO2/AP2M1/CLTC/CTNNB1/DVL3/FZD6/GNG12/GNG5/ITPR3/MAP3K7/MOV10/MYC/PFN1/PLCB3/PRKCA/PRKCG/PSMA3/PSMA5/PSMB10/PSMC3/PSMD1/PSMD11/PSMD2/PSMD3/PSMD4/PSMD8/PSME2/PSME3/PSMF1/ROR1/SCRIB/TNRC6A/TNRC6B	5.44788e-07	-6.26377	1.31396e-05	-0.0991296	0.888822	REACTOME_BETA_CATENIN_INDEPENDENT_WNT_SIGNALING	1.31396e-05	Kent_10h-VIC_10h	AGO2/AP2M1/CLTC/CTNNB1/DVL3/FZD6/GNG12/GNG5/ITPR3/MAP3K7/MOV10/MYC/PFN1/PLCB3/PRKCA/PRKCG/PSMA3/PSMA5/PSMB10/PSMC3/PSMD1/PSMD11/PSMD2/PSMD3/PSMD4/PSMD8/PSME2/PSME3/PSMF1/ROR1/SCRIB/TNRC6A/TNRC6B
Kent_10h-VIC_10h	BIOCARTA_PLCD_PATHWAY	-5.00897	6	-1.91669	PRKCA	5.47214e-07	-6.26184	1.31396e-05	-0.0991296	0.888822	BIOCARTA_PLCD_PATHWAY	1.31396e-05	Kent_10h-VIC_10h	PRKCA
Kent_10h-VIC_10h	REACTOME_CASPASE_MEDIATED_CLEAVAGE_OF_CYTOSKELETAL_PROTEINS	4.98065	186	0.356854	ADD1/DBNL/MAPT/PLEC/SPTAN1/VIM	6.33701e-07	6.19812	1.50393e-05	-0.0991296	0.888822	REACTOME_CASPASE_MEDIATED_CLEAVAGE_OF_CYTOSKELETAL_PROTEINS	1.50393e-05	Kent_10h-VIC_10h	ADD1/DBNL/MAPT/PLEC/SPTAN1/VIM
Kent_10h-VIC_10h	REACTOME_PREVENTION_OF_PHAGOSOMAL_LYSOSOMAL_FUSION	-4.972	3	-2.65057	RAB7A	6.62656e-07	-6.17871	1.53691e-05	-0.0991296	0.888822	REACTOME_PREVENTION_OF_PHAGOSOMAL_LYSOSOMAL_FUSION	1.53691e-05	Kent_10h-VIC_10h	RAB7A
Kent_10h-VIC_10h	REACTOME_ADAPTIVE_IMMUNE_SYSTEM	-4.96713	794	-0.198157	ACTR10/AKT1/AKT2/AKT3/AP1M1/AP1M2/AP2M1/ARF1/BCL10/BLNK/CANX/CAPZA1/CAPZA2/CAPZB/CARD11/CD274/CD74/CD99/CDC20/CDC23/CDC26/CDC27/CDH1/CLTC/CXADR/DAPP1/DCAF1/DCTN1/DCTN2/DTX3L/DYNC1H1/DYNC1I2/DYNC1LI1/DYNC1LI2/ENAH/EVL/FBXL19/FBXL20/FBXO4/FBXO41/FBXW9/FZR1/HECTD1/HERC1/HERC2/HMGB1/HUWE1/ICAM1/IKBKB/ITCH/ITGB1/ITPR3/KIF11/KIF15/KIF18A/KIF20A/KIF22/KIF23/KIF2A/KIF4A/KIFAP3/KLC1/KLC2/KLC3/KLC4/LMO7/LN…	6.7952e-07	-6.1678	1.55832e-05	-0.0991296	0.888822	REACTOME_ADAPTIVE_IMMUNE_SYSTEM	1.55832e-05	Kent_10h-VIC_10h	ACTR10/AKT1/AKT2/AKT3/AP1M1/AP1M2/AP2M1/ARF1/BCL10/BLNK/CANX/CAPZA1/CAPZA2/CAPZB/CARD11/CD274/CD74/CD99/CDC20/CDC23/CDC26/CDC27/CDH1/CLTC/CXADR/DAPP1/DCAF1/DCTN1/DCTN2/DTX3L/DYNC1H1/DYNC1I2/DYNC1LI1/DYNC1LI2/ENAH/EVL/FBXL19/FBXL20/FBXO4/FBXO41/FBXW9/FZR1/HECTD1/HERC1/HERC2/HMGB1/HUWE1/ICAM1/IKBKB/ITCH/ITGB1/ITPR3/KIF11/KIF15/KIF18A/KIF20A/KIF22/KIF23/KIF2A/KIF4A/KIFAP3/KLC1/KLC2/KLC3/KLC4/LMO7/LN…
Kent_10h-VIC_10h	KEGG_NATURAL_KILLER_CELL_MEDIATED_CYTOTOXICITY	-4.95207	137	-0.371158	ARAF/BRAF/FAS/ICAM1/IFNAR2/MAP2K2/MAPK1/MAPK3/NFAT5/NFATC2/NFATC4/PAK1/PLCG1/PRKCA/PRKCG/PTK2B/PTPN11/RAF1/SH3BP2/SHC1/SOS1/VAV2	7.34281e-07	-6.13414	1.66519e-05	-0.0991296	0.888822	KEGG_NATURAL_KILLER_CELL_MEDIATED_CYTOTOXICITY	1.66519e-05	Kent_10h-VIC_10h	ARAF/BRAF/FAS/ICAM1/IFNAR2/MAP2K2/MAPK1/MAPK3/NFAT5/NFATC2/NFATC4/PAK1/PLCG1/PRKCA/PRKCG/PTK2B/PTPN11/RAF1/SH3BP2/SHC1/SOS1/VAV2
Kent_10h-VIC_10h	PID_ERBB2_ERBB3_PATHWAY	-4.92394	181	-0.245666	AKT1/BAD/DOCK7/ERBB2/ERBB3/JUN/MAP2K2/MAPK1/MAPK3/MTOR/NF2/NFATC4/PRKACA/PTPN11/RAF1/SHC1/SOS1/SRC/STAT3/USP8	8.48171e-07	-6.07152	1.90233e-05	-0.0991296	0.888822	PID_ERBB2_ERBB3_PATHWAY	1.90233e-05	Kent_10h-VIC_10h	AKT1/BAD/DOCK7/ERBB2/ERBB3/JUN/MAP2K2/MAPK1/MAPK3/MTOR/NF2/NFATC4/PRKACA/PTPN11/RAF1/SHC1/SOS1/SRC/STAT3/USP8
Kent_10h-VIC_10h	REACTOME_VEGFR2_MEDIATED_CELL_PROLIFERATION	-4.91526	28	-0.924752	ITPR3/PDPK1/PLCG1/PRKCA/PRKCD/RASA1/SRC	8.86668e-07	-6.05224	1.96705e-05	-0.0991296	0.888822	REACTOME_VEGFR2_MEDIATED_CELL_PROLIFERATION	1.96705e-05	Kent_10h-VIC_10h	ITPR3/PDPK1/PLCG1/PRKCA/PRKCD/RASA1/SRC
Kent_10h-VIC_10h	KEGG_RENAL_CELL_CARCINOMA	-4.90249	171	-0.355838	AKT1/AKT2/AKT3/ARAF/ARNT/BRAF/CREBBP/CRKL/EGLN1/EP300/ETS1/FLCN/GAB1/JUN/MAP2K2/MAPK1/MAPK3/MET/PAK1/PAK2/PAK4/PAK6/PTPN11/RAF1/RAPGEF1/SOS1	9.46291e-07	-6.02398	2.07675e-05	-0.0991296	0.888822	KEGG_RENAL_CELL_CARCINOMA	2.07675e-05	Kent_10h-VIC_10h	AKT1/AKT2/AKT3/ARAF/ARNT/BRAF/CREBBP/CRKL/EGLN1/EP300/ETS1/FLCN/GAB1/JUN/MAP2K2/MAPK1/MAPK3/MET/PAK1/PAK2/PAK4/PAK6/PTPN11/RAF1/RAPGEF1/SOS1
Kent_10h-VIC_10h	REACTOME_SIGNALING_BY_FGFR1_IN_DISEASE	-4.89302	130	-0.424989	BAG4/BCR/CPSF6/CUX1/FGF2/FRS2/GAB1/GAB2/LRRFIP1/MYO18A/PLCG1/SOS1/STAT1/STAT3/TRIM24/ZMYM2	9.92996e-07	-6.00305	2.15607e-05	-0.0991296	0.888822	REACTOME_SIGNALING_BY_FGFR1_IN_DISEASE	2.15607e-05	Kent_10h-VIC_10h	BAG4/BCR/CPSF6/CUX1/FGF2/FRS2/GAB1/GAB2/LRRFIP1/MYO18A/PLCG1/SOS1/STAT1/STAT3/TRIM24/ZMYM2
Kent_10h-VIC_10h	BIOCARTA_IL2_PATHWAY	-4.88024	42	-0.627882	CSNK2A1/JUN/MAPK3/RAF1/SHC1/SOS1	1.05956e-06	-5.97488	2.25266e-05	-0.0991296	0.888822	BIOCARTA_IL2_PATHWAY	2.25266e-05	Kent_10h-VIC_10h	CSNK2A1/JUN/MAPK3/RAF1/SHC1/SOS1
Kent_10h-VIC_10h	BIOCARTA_ION_PATHWAY	-4.87689	9	-1.54402	PLCG1/PRKCA/PTK2B	1.07774e-06	-5.96749	2.26769e-05	-0.0991296	0.888822	BIOCARTA_ION_PATHWAY	2.26769e-05	Kent_10h-VIC_10h	PLCG1/PRKCA/PTK2B
Kent_10h-VIC_10h	SIG_INSULIN_RECEPTOR_PATHWAY_IN_CARDIAC_MYOCYTES	-4.87245	203	-0.313261	AKT1/AKT2/AKT3/BRD4/CAP1/FLOT1/FOXO1/GSK3A/GSK3B/IGFBP1/INPPL1/IRS1/IRS2/LNPEP/MAPK1/MAPK3/PARD3/PDPK1/PTEN/PTPN1/RAF1/RPS6KA1/RPS6KA3/RPS6KB1/SFN/SHC1/SORBS1/SOS1/YWHAE/YWHAG/YWHAZ	1.10224e-06	-5.95772	2.29558e-05	-0.0991296	0.888822	SIG_INSULIN_RECEPTOR_PATHWAY_IN_CARDIAC_MYOCYTES	2.29558e-05	Kent_10h-VIC_10h	AKT1/AKT2/AKT3/BRD4/CAP1/FLOT1/FOXO1/GSK3A/GSK3B/IGFBP1/INPPL1/IRS1/IRS2/LNPEP/MAPK1/MAPK3/PARD3/PDPK1/PTEN/PTPN1/RAF1/RPS6KA1/RPS6KA3/RPS6KB1/SFN/SHC1/SORBS1/SOS1/YWHAE/YWHAG/YWHAZ
Kent_10h-VIC_10h	PID_GMCSF_PATHWAY	-4.86182	74	-0.491159	GAB2/IKBKB/LYN/MAP2K2/MAPK1/MAPK3/PRKACA/PRKACB/PRKACG/PTPN11/RAF1/SHC1/SOS1/STAT1/STAT3/YWHAZ	1.16313e-06	-5.93437	2.39792e-05	-0.0991296	0.888822	PID_GMCSF_PATHWAY	2.39792e-05	Kent_10h-VIC_10h	GAB2/IKBKB/LYN/MAP2K2/MAPK1/MAPK3/PRKACA/PRKACB/PRKACG/PTPN11/RAF1/SHC1/SOS1/STAT1/STAT3/YWHAZ
Kent_10h-VIC_10h	REACTOME_G_ALPHA_Z_SIGNALLING_EVENTS	-4.85941	30	-0.884112	ADCY6/GNAS/GNG12/GNG5/PRKCA/PRKCD/PRKCG/PRKCQ	1.17734e-06	-5.9291	2.40295e-05	-0.0991296	0.888822	REACTOME_G_ALPHA_Z_SIGNALLING_EVENTS	2.40295e-05	Kent_10h-VIC_10h	ADCY6/GNAS/GNG12/GNG5/PRKCA/PRKCD/PRKCG/PRKCQ
Kent_10h-VIC_10h	REACTOME_METABOLISM_OF_LIPIDS	-4.83794	746	-0.19159	ABCC1/ABCC3/ACACA/ACBD4/ACBD5/ACLY/ACOX1/AGPS/AKR1C3/ARF1/ARF3/ARNT/CAV1/CBR1/CDS1/CDS2/CEPT1/CERT1/CHD9/CPNE1/CPNE3/CREBBP/CSNK2A1/CSNK2B/DBI/DDHD1/DGAT1/DHCR7/EP300/ESYT1/ESYT2/FASN/GRHL1/HACD3/HADHA/HELZ2/HMGCR/HMGCS1/HSD17B4/HSD17B7/INPP4B/INPPL1/LBR/LIPE/LPIN1/MBOAT7/MED1/MED13/MED14/MED19/MED26/MED30/MED9/MIGA2/MORC2/MTM1/MTMR1/MTMR12/MTMR14/MTMR3/MTMR4/MTMR6/MTMR9/MVD/NCOA1/NCOA2/NCOA3/NCO…	1.31193e-06	-5.88209	2.65114e-05	-0.0991296	0.888822	REACTOME_METABOLISM_OF_LIPIDS	2.65114e-05	Kent_10h-VIC_10h	ABCC1/ABCC3/ACACA/ACBD4/ACBD5/ACLY/ACOX1/AGPS/AKR1C3/ARF1/ARF3/ARNT/CAV1/CBR1/CDS1/CDS2/CEPT1/CERT1/CHD9/CPNE1/CPNE3/CREBBP/CSNK2A1/CSNK2B/DBI/DDHD1/DGAT1/DHCR7/EP300/ESYT1/ESYT2/FASN/GRHL1/HACD3/HADHA/HELZ2/HMGCR/HMGCS1/HSD17B4/HSD17B7/INPP4B/INPPL1/LBR/LIPE/LPIN1/MBOAT7/MED1/MED13/MED14/MED19/MED26/MED30/MED9/MIGA2/MORC2/MTM1/MTMR1/MTMR12/MTMR14/MTMR3/MTMR4/MTMR6/MTMR9/MVD/NCOA1/NCOA2/NCOA3/NCO…
Kent_10h-VIC_10h	REACTOME_INFECTIOUS_DISEASE	-4.82705	1456	-0.140955	AAAS/ABI1/ABI2/ABL1/ACTB/ADAM17/ADCY6/ANTXR2/AP1M1/AP1M2/AP2M1/ARF1/ARID4A/ARID4B/ARPC1B/ATP1A1/BAIAP2/BRD4/BRMS1/CANX/CBX1/CCNH/CCNK/CCNT2/CDH1/CDK7/CHD3/CHD4/CHMP2A/CHMP2B/CHMP3/CHMP4B/CHMP4C/CHMP7/CLTC/COMT/CPSF4/CREB1/CTDP1/CTNNB1/CTNND1/CYFIP1/DAXX/DOCK1/DVL3/DYNC1H1/DYNC1I2/DYNC1LI1/DYNC1LI2/EEF2/EGFR/EIF2AK2/ELL/ELOA/ENO1/EPS15/EZH2/FKBP4/FXYD3/GATAD2A/GATAD2B/GNAS/GNG12/GNG5/GPR39/GSDMD/G…	1.38572e-06	-5.85832	2.7205e-05	-0.0991296	0.888822	REACTOME_INFECTIOUS_DISEASE	2.7205e-05	Kent_10h-VIC_10h	AAAS/ABI1/ABI2/ABL1/ACTB/ADAM17/ADCY6/ANTXR2/AP1M1/AP1M2/AP2M1/ARF1/ARID4A/ARID4B/ARPC1B/ATP1A1/BAIAP2/BRD4/BRMS1/CANX/CBX1/CCNH/CCNK/CCNT2/CDH1/CDK7/CHD3/CHD4/CHMP2A/CHMP2B/CHMP3/CHMP4B/CHMP4C/CHMP7/CLTC/COMT/CPSF4/CREB1/CTDP1/CTNNB1/CTNND1/CYFIP1/DAXX/DOCK1/DVL3/DYNC1H1/DYNC1I2/DYNC1LI1/DYNC1LI2/EEF2/EGFR/EIF2AK2/ELL/ELOA/ENO1/EPS15/EZH2/FKBP4/FXYD3/GATAD2A/GATAD2B/GNAS/GNG12/GNG5/GPR39/GSDMD/G…
Kent_10h-VIC_10h	REACTOME_RHOB_GTPASE_CYCLE	-4.82442	509	-0.181648	AKAP13/ANLN/ARHGAP1/ARHGAP21/ARHGAP26/ARHGAP32/ARHGAP35/ARHGAP39/ARHGAP5/ARHGEF1/ARHGEF10/ARHGEF11/ARHGEF12/ARHGEF17/ARHGEF2/ARHGEF28/ARHGEF5/BCR/CAV1/CAVIN1/CIT/DEPDC1B/DIAPH1/ECT2/ERBIN/FLOT1/IQGAP3/JUP/MCF2L/MYO9A/MYO9B/NET1/PKN1/PKN2/RACGAP1/RHPN2/ROCK1/ROCK2/RTKN/SLK/SNAP23/SOWAHC/STARD13/STK10/TJP2/VAMP3/VAV2	1.40415e-06	-5.85259	2.7205e-05	-0.0991296	0.888822	REACTOME_RHOB_GTPASE_CYCLE	2.7205e-05	Kent_10h-VIC_10h	AKAP13/ANLN/ARHGAP1/ARHGAP21/ARHGAP26/ARHGAP32/ARHGAP35/ARHGAP39/ARHGAP5/ARHGEF1/ARHGEF10/ARHGEF11/ARHGEF12/ARHGEF17/ARHGEF2/ARHGEF28/ARHGEF5/BCR/CAV1/CAVIN1/CIT/DEPDC1B/DIAPH1/ECT2/ERBIN/FLOT1/IQGAP3/JUP/MCF2L/MYO9A/MYO9B/NET1/PKN1/PKN2/RACGAP1/RHPN2/ROCK1/ROCK2/RTKN/SLK/SNAP23/SOWAHC/STARD13/STK10/TJP2/VAMP3/VAV2
Kent_10h-VIC_10h	BIOCARTA_CELL2CELL_PATHWAY	-4.82318	38	-0.695379	ACTN2/BCAR1/CTNNA1/CTNNA2/CTNNB1/VCL	1.4129e-06	-5.84989	2.7205e-05	-0.0991296	0.888822	BIOCARTA_CELL2CELL_PATHWAY	2.7205e-05	Kent_10h-VIC_10h	ACTN2/BCAR1/CTNNA1/CTNNA2/CTNNB1/VCL
Kent_10h-VIC_10h	REACTOME_SIGNALING_BY_CYTOSOLIC_FGFR1_FUSION_MUTANTS	-4.81832	115	-0.433948	BCR/CPSF6/CUX1/GAB2/LRRFIP1/MYO18A/STAT1/STAT3/TRIM24/ZMYM2	1.44773e-06	-5.83931	2.7615e-05	-0.0991296	0.888822	REACTOME_SIGNALING_BY_CYTOSOLIC_FGFR1_FUSION_MUTANTS	2.7615e-05	Kent_10h-VIC_10h	BCR/CPSF6/CUX1/GAB2/LRRFIP1/MYO18A/STAT1/STAT3/TRIM24/ZMYM2
Kent_10h-VIC_10h	BIOCARTA_IL6_PATHWAY	-4.81314	67	-0.518609	CEBPB/CSNK2A1/IL6ST/JUN/MAPK3/PTPN11/RAF1/SHC1/SOS1/SRF/STAT3	1.48578e-06	-5.82804	2.80786e-05	-0.0991296	0.888822	BIOCARTA_IL6_PATHWAY	2.80786e-05	Kent_10h-VIC_10h	CEBPB/CSNK2A1/IL6ST/JUN/MAPK3/PTPN11/RAF1/SHC1/SOS1/SRF/STAT3
Kent_10h-VIC_10h	REACTOME_SIGNALING_BY_EGFR	-4.80914	131	-0.451244	ADAM10/ADAM17/ARHGEF7/EGFR/EPN1/EPS15/EPS15L1/GAB1/PLCG1/PTPN11/PTPN12/PTPN3/PTPRK/PXN/SH3GL1/SH3KBP1/SHC1/SOS1/SRC	1.51582e-06	-5.81935	2.83833e-05	-0.0991296	0.888822	REACTOME_SIGNALING_BY_EGFR	2.83833e-05	Kent_10h-VIC_10h	ADAM10/ADAM17/ARHGEF7/EGFR/EPN1/EPS15/EPS15L1/GAB1/PLCG1/PTPN11/PTPN12/PTPN3/PTPRK/PXN/SH3GL1/SH3KBP1/SHC1/SOS1/SRC
Kent_10h-VIC_10h	REACTOME_CARNITINE_METABOLISM	-4.80034	20	-1.1242	ACACA/PRKAB2/RXRA	1.58398e-06	-5.80025	2.91253e-05	-0.0991296	0.888822	REACTOME_CARNITINE_METABOLISM	2.91253e-05	Kent_10h-VIC_10h	ACACA/PRKAB2/RXRA
Kent_10h-VIC_10h	BIOCARTA_GPCR_PATHWAY	-4.79303	94	-0.36657	CREB1/JUN/MAPK3/NFATC2/NFATC4/PLCG1/PRKACB/PRKACG/PRKAR1A/PRKAR1B/PRKAR2A/PRKAR2B/PRKCA/RAF1/RPS6KA3	1.64281e-06	-5.78441	2.99373e-05	-0.0991296	0.888822	BIOCARTA_GPCR_PATHWAY	2.99373e-05	Kent_10h-VIC_10h	CREB1/JUN/MAPK3/NFATC2/NFATC4/PLCG1/PRKACB/PRKACG/PRKAR1A/PRKAR1B/PRKAR2A/PRKAR2B/PRKCA/RAF1/RPS6KA3
Kent_10h-VIC_10h	BIOCARTA_TOB1_PATHWAY	-4.7524	4	-2.21115	SMAD3/TGFBR2/TOB1	2.01017e-06	-5.69677	3.62516e-05	-0.0991296	0.888822	BIOCARTA_TOB1_PATHWAY	3.62516e-05	Kent_10h-VIC_10h	SMAD3/TGFBR2/TOB1
Kent_10h-VIC_10h	REACTOME_THE_PHOTOTRANSDUCTION_CASCADE	-4.75093	16	-1.15481	FNTA/FNTB/METAP2/NMT1/NMT2/PRKCA/PRKCQ	2.02483e-06	-5.69361	3.62516e-05	-0.0991296	0.888822	REACTOME_THE_PHOTOTRANSDUCTION_CASCADE	3.62516e-05	Kent_10h-VIC_10h	FNTA/FNTB/METAP2/NMT1/NMT2/PRKCA/PRKCQ
Kent_10h-VIC_10h	PID_TELOMERASE_PATHWAY	-4.69629	158	-0.341041	ABL1/ACD/AKT1/ATM/BLM/CDKN1B/DKC1/EGFR/HDAC1/HDAC2/HNRNPC/HSP90AA1/IFNAR2/JUN/MAPK1/MAPK3/MAX/MRE11/MTOR/MYC/NBN/NCL/NFKB1/PARP2/PTGES3/RAD9A/RBBP7/RPS6KB1/SAP30/SIN3A/SMAD3/SMG5/SP1/TERF1/TERF2/TERF2IP/WRN/XRCC5/XRCC6/YWHAE	2.64929e-06	-5.57687	4.62155e-05	-0.0991296	0.888822	PID_TELOMERASE_PATHWAY	4.62155e-05	Kent_10h-VIC_10h	ABL1/ACD/AKT1/ATM/BLM/CDKN1B/DKC1/EGFR/HDAC1/HDAC2/HNRNPC/HSP90AA1/IFNAR2/JUN/MAPK1/MAPK3/MAX/MRE11/MTOR/MYC/NBN/NCL/NFKB1/PARP2/PTGES3/RAD9A/RBBP7/RPS6KB1/SAP30/SIN3A/SMAD3/SMG5/SP1/TERF1/TERF2/TERF2IP/WRN/XRCC5/XRCC6/YWHAE
Kent_10h-VIC_10h	BIOCARTA_RANMS_PATHWAY	-4.68727	44	-0.768147	KIF15/KPNA2/NUMA1/RANBP1/RANGAP1/RCC1/TPX2	2.7688e-06	-5.55771	4.78909e-05	-0.0991296	0.888822	BIOCARTA_RANMS_PATHWAY	4.78909e-05	Kent_10h-VIC_10h	KIF15/KPNA2/NUMA1/RANBP1/RANGAP1/RCC1/TPX2
Kent_10h-VIC_10h	KEGG_GNRH_SIGNALING_PATHWAY	-4.65507	141	-0.377607	ADCY6/CAMK2D/CAMK2G/EGFR/GNAS/ITPR3/JUN/MAP2K2/MAP2K3/MAP2K4/MAP2K6/MAP2K7/MAP3K1/MAP3K2/MAP3K3/MAP3K4/MAPK1/MAPK14/MAPK3/PLA2G4A/PLCB3/PRKACA/PRKACB/PRKACG/PRKCA/PRKCD/PTK2B/RAF1/SOS1/SRC	3.23874e-06	-5.48962	5.55484e-05	-0.0991296	0.888822	KEGG_GNRH_SIGNALING_PATHWAY	5.55484e-05	Kent_10h-VIC_10h	ADCY6/CAMK2D/CAMK2G/EGFR/GNAS/ITPR3/JUN/MAP2K2/MAP2K3/MAP2K4/MAP2K6/MAP2K7/MAP3K1/MAP3K2/MAP3K3/MAP3K4/MAPK1/MAPK14/MAPK3/PLA2G4A/PLCB3/PRKACA/PRKACB/PRKACG/PRKCA/PRKCD/PTK2B/RAF1/SOS1/SRC
Kent_10h-VIC_10h	REACTOME_ER_TO_GOLGI_ANTEROGRADE_TRANSPORT	-4.64249	276	-0.29371	ACTR10/ANK2/ANK3/ANKRD28/ARCN1/ARF1/ARF3/ARFGAP1/ARFGAP2/ARFGAP3/BET1/BET1L/CAPZA1/CAPZA2/CAPZB/COG1/COG4/COG5/COG7/COPA/COPB2/COPE/CSNK1D/DCTN1/DCTN2/DYNC1H1/DYNC1I2/DYNC1LI1/DYNC1LI2/GBF1/GOLGA2/GOLGB1/GORASP1/MIA2/MIA3/NSF/PPP6R1/PPP6R3/SCFD1/SEC16A/SEC22B/SEC23IP/SEC31A/SPTAN1/SPTBN1/SPTBN2/TFG/TMEM115/TRAPPC10/TRAPPC9/TUBA1B/USO1	3.44228e-06	-5.46315	5.80636e-05	-0.0991296	0.888822	REACTOME_ER_TO_GOLGI_ANTEROGRADE_TRANSPORT	5.80636e-05	Kent_10h-VIC_10h	ACTR10/ANK2/ANK3/ANKRD28/ARCN1/ARF1/ARF3/ARFGAP1/ARFGAP2/ARFGAP3/BET1/BET1L/CAPZA1/CAPZA2/CAPZB/COG1/COG4/COG5/COG7/COPA/COPB2/COPE/CSNK1D/DCTN1/DCTN2/DYNC1H1/DYNC1I2/DYNC1LI1/DYNC1LI2/GBF1/GOLGA2/GOLGB1/GORASP1/MIA2/MIA3/NSF/PPP6R1/PPP6R3/SCFD1/SEC16A/SEC22B/SEC23IP/SEC31A/SPTAN1/SPTBN1/SPTBN2/TFG/TMEM115/TRAPPC10/TRAPPC9/TUBA1B/USO1
Kent_10h-VIC_10h	REACTOME_RHOQ_GTPASE_CYCLE	-4.60273	340	-0.250721	ARHGAP1/ARHGAP17/ARHGAP21/ARHGAP26/ARHGAP32/ARHGAP35/ARHGAP5/ARHGEF7/CAV1/CDC42BPB/CDC42EP1/CDC42EP2/CDC42EP3/CDC42EP4/CFTR/DEPDC1B/GIT1/GIT2/GJA1/IQGAP1/IQGAP3/ITSN1/JUP/LAMTOR1/PAK1/PAK2/PAK4/PLEKHG3/RAB7A/SCRIB/SLC1A5/SLC4A7/SNAP23/SRGAP2/TRIP10/VAMP3/WASL/WWP2	4.16996e-06	-5.37987	6.91942e-05	-0.0991296	0.888822	REACTOME_RHOQ_GTPASE_CYCLE	6.91942e-05	Kent_10h-VIC_10h	ARHGAP1/ARHGAP17/ARHGAP21/ARHGAP26/ARHGAP32/ARHGAP35/ARHGAP5/ARHGEF7/CAV1/CDC42BPB/CDC42EP1/CDC42EP2/CDC42EP3/CDC42EP4/CFTR/DEPDC1B/GIT1/GIT2/GJA1/IQGAP1/IQGAP3/ITSN1/JUP/LAMTOR1/PAK1/PAK2/PAK4/PLEKHG3/RAB7A/SCRIB/SLC1A5/SLC4A7/SNAP23/SRGAP2/TRIP10/VAMP3/WASL/WWP2
Kent_10h-VIC_10h	REACTOME_SIGNAL_TRANSDUCTION_BY_L1	-4.55986	48	-0.463014	CSNK2A1/CSNK2B/EGFR/ITGB1/MAP2K2/MAPK1/MAPK3/NCAM1/PAK1/VAV2	5.1188e-06	-5.29083	8.35619e-05	-0.0991296	0.888822	REACTOME_SIGNAL_TRANSDUCTION_BY_L1	8.35619e-05	Kent_10h-VIC_10h	CSNK2A1/CSNK2B/EGFR/ITGB1/MAP2K2/MAPK1/MAPK3/NCAM1/PAK1/VAV2
Kent_10h-VIC_10h	PID_ERBB1_RECEPTOR_PROXIMAL_PATHWAY	-4.55872	109	-0.331368	EGFR/GAB1/MAPK1/MAPK3/NCK1/NCK2/PAK1/PLCG1/PTK2/PTPN1/PTPN11/RASA1/SHC1/SOS1/SRC/STAT1/STAT3/TLN1/WASL	5.14665e-06	-5.28848	8.35619e-05	-0.0991296	0.888822	PID_ERBB1_RECEPTOR_PROXIMAL_PATHWAY	8.35619e-05	Kent_10h-VIC_10h	EGFR/GAB1/MAPK1/MAPK3/NCK1/NCK2/PAK1/PLCG1/PTK2/PTPN1/PTPN11/RASA1/SHC1/SOS1/SRC/STAT1/STAT3/TLN1/WASL
Kent_10h-VIC_10h	KEGG_PYRUVATE_METABOLISM	-4.55823	41	-0.742144	ACACA/ACSS2/MDH1/PDHA1/PKM	5.15864e-06	-5.28746	8.35619e-05	-0.0991296	0.888822	KEGG_PYRUVATE_METABOLISM	8.35619e-05	Kent_10h-VIC_10h	ACACA/ACSS2/MDH1/PDHA1/PKM
Kent_10h-VIC_10h	REACTOME_LOSS_OF_FUNCTION_OF_SMAD2_3_IN_CANCER	-4.54935	3	-2.43368	SMAD2/SMAD3/TGFBR2	5.38111e-06	-5.26913	8.58035e-05	-0.0991296	0.888822	REACTOME_LOSS_OF_FUNCTION_OF_SMAD2_3_IN_CANCER	8.58035e-05	Kent_10h-VIC_10h	SMAD2/SMAD3/TGFBR2
Kent_10h-VIC_10h	KEGG_GLYCOLYSIS_GLUCONEOGENESIS	-4.54474	56	-0.599696	ACSS2/ALDOA/ENO1/GAPDH/GPI/PDHA1/PFKL/PFKP/PGAM1/PGK1/PGM1/PGM2/PKM/TPI1	5.50037e-06	-5.25961	8.65435e-05	-0.0991296	0.888822	KEGG_GLYCOLYSIS_GLUCONEOGENESIS	8.65435e-05	Kent_10h-VIC_10h	ACSS2/ALDOA/ENO1/GAPDH/GPI/PDHA1/PFKL/PFKP/PGAM1/PGK1/PGM1/PGM2/PKM/TPI1
Kent_10h-VIC_10h	REACTOME_RAC1_GTPASE_CYCLE	-4.54428	886	-0.182758	ABI1/ABI2/ABL2/ALS2/ARAP1/ARAP2/ARHGAP1/ARHGAP12/ARHGAP17/ARHGAP20/ARHGAP21/ARHGAP23/ARHGAP26/ARHGAP27/ARHGAP29/ARHGAP32/ARHGAP35/ARHGAP39/ARHGAP44/ARHGAP45/ARHGAP5/ARHGDIA/ARHGEF10/ARHGEF11/ARHGEF18/ARHGEF5/ARHGEF7/BAIAP2/BAIAP2L1/BCR/CAV1/CDC42EP1/CDC42EP4/CIT/CYFIP1/DEF6/DEPDC1B/DOCK1/DOCK5/DOCK6/DOCK7/DOCK9/ECT2/EMD/EPHA2/ERBIN/ESYT1/FAM13A/FARP1/FARP2/FERMT2/FMNL1/GIT1/GIT2/GMIP/IQGAP1/IQGAP…	5.51232e-06	-5.25867	8.65435e-05	-0.0991296	0.888822	REACTOME_RAC1_GTPASE_CYCLE	8.65435e-05	Kent_10h-VIC_10h	ABI1/ABI2/ABL2/ALS2/ARAP1/ARAP2/ARHGAP1/ARHGAP12/ARHGAP17/ARHGAP20/ARHGAP21/ARHGAP23/ARHGAP26/ARHGAP27/ARHGAP29/ARHGAP32/ARHGAP35/ARHGAP39/ARHGAP44/ARHGAP45/ARHGAP5/ARHGDIA/ARHGEF10/ARHGEF11/ARHGEF18/ARHGEF5/ARHGEF7/BAIAP2/BAIAP2L1/BCR/CAV1/CDC42EP1/CDC42EP4/CIT/CYFIP1/DEF6/DEPDC1B/DOCK1/DOCK5/DOCK6/DOCK7/DOCK9/ECT2/EMD/EPHA2/ERBIN/ESYT1/FAM13A/FARP1/FARP2/FERMT2/FMNL1/GIT1/GIT2/GMIP/IQGAP1/IQGAP…
Kent_10h-VIC_10h	PID_ECADHERIN_KERATINOCYTE_PATHWAY	-4.52548	136	-0.356532	AJUBA/AKT1/AKT2/CASR/CDH1/CTNNA1/CTNNB1/CTNND1/EGFR/JUP/PIP5K1A/PLCG1/SRC/VASP/ZYX	6.02593e-06	-5.21998	9.31737e-05	-0.0991296	0.888822	PID_ECADHERIN_KERATINOCYTE_PATHWAY	9.31737e-05	Kent_10h-VIC_10h	AJUBA/AKT1/AKT2/CASR/CDH1/CTNNA1/CTNNB1/CTNND1/EGFR/JUP/PIP5K1A/PLCG1/SRC/VASP/ZYX
Kent_10h-VIC_10h	REACTOME_L1CAM_INTERACTIONS	-4.50518	224	-0.216327	ACTB/ANK2/ANK3/AP2M1/CLTC/CSNK2A1/CSNK2B/DLG1/DLG3/DPYSL2/EGFR/EZR/HSPA8/ITGB1/KIF4A/MAP2K2/MAPK1/MAPK3/MSN/NCAM1/NUMB/PAK1/RANBP9/RPS6KA1/RPS6KA3/RPS6KA4/RPS6KA5/SHTN1/SPTAN1/SPTBN1/SPTBN2/SRC/TUBA1B/VAV2	6.6316e-06	-5.17838	0.000101008	-0.0991296	0.888822	REACTOME_L1CAM_INTERACTIONS	0.000101008	Kent_10h-VIC_10h	ACTB/ANK2/ANK3/AP2M1/CLTC/CSNK2A1/CSNK2B/DLG1/DLG3/DPYSL2/EGFR/EZR/HSPA8/ITGB1/KIF4A/MAP2K2/MAPK1/MAPK3/MSN/NCAM1/NUMB/PAK1/RANBP9/RPS6KA1/RPS6KA3/RPS6KA4/RPS6KA5/SHTN1/SPTAN1/SPTBN1/SPTBN2/SRC/TUBA1B/VAV2
Kent_10h-VIC_10h	REACTOME_RHOA_GTPASE_CYCLE	-4.49147	770	-0.153508	AAAS/ACBD5/AKAP13/ANLN/ARAP1/ARAP2/ARHGAP1/ARHGAP18/ARHGAP20/ARHGAP21/ARHGAP23/ARHGAP26/ARHGAP29/ARHGAP32/ARHGAP35/ARHGAP39/ARHGAP44/ARHGAP45/ARHGAP5/ARHGAP8/ARHGDIA/ARHGEF1/ARHGEF10/ARHGEF11/ARHGEF12/ARHGEF17/ARHGEF18/ARHGEF2/ARHGEF28/ARHGEF40/ARHGEF5/ARHGEF7/BCR/CAV1/CAVIN1/CIT/DEF6/DEPDC1B/DIAPH1/ECT2/ERBIN/FAM13A/FARP1/FLOT1/GMIP/IQGAP1/IQGAP3/JUP/KTN1/LBR/MACO1/MCF2L/MYO9A/MYO9B/NET1/PGRMC2/…	7.0732e-06	-5.15038	0.00010615	-0.0991296	0.888822	REACTOME_RHOA_GTPASE_CYCLE	0.00010615	Kent_10h-VIC_10h	AAAS/ACBD5/AKAP13/ANLN/ARAP1/ARAP2/ARHGAP1/ARHGAP18/ARHGAP20/ARHGAP21/ARHGAP23/ARHGAP26/ARHGAP29/ARHGAP32/ARHGAP35/ARHGAP39/ARHGAP44/ARHGAP45/ARHGAP5/ARHGAP8/ARHGDIA/ARHGEF1/ARHGEF10/ARHGEF11/ARHGEF12/ARHGEF17/ARHGEF18/ARHGEF2/ARHGEF28/ARHGEF40/ARHGEF5/ARHGEF7/BCR/CAV1/CAVIN1/CIT/DEF6/DEPDC1B/DIAPH1/ECT2/ERBIN/FAM13A/FARP1/FLOT1/GMIP/IQGAP1/IQGAP3/JUP/KTN1/LBR/MACO1/MCF2L/MYO9A/MYO9B/NET1/PGRMC2/…
Kent_10h-VIC_10h	REACTOME_SIGNALING_BY_PDGF	-4.48228	193	-0.28025	BCAR1/CRKL/GRB7/NCK1/NCK2/PLCG1/PTPN11/PTPN12/RAPGEF1/RASA1/SOS1/SPP1/SRC/STAT1/STAT3	7.38485e-06	-5.13166	0.000109482	-0.0991296	0.888822	REACTOME_SIGNALING_BY_PDGF	0.000109482	Kent_10h-VIC_10h	BCAR1/CRKL/GRB7/NCK1/NCK2/PLCG1/PTPN11/PTPN12/RAPGEF1/RASA1/SOS1/SPP1/SRC/STAT1/STAT3
Kent_10h-VIC_10h	KEGG_B_CELL_RECEPTOR_SIGNALING_PATHWAY	-4.48177	126	-0.360376	AKT1/AKT2/AKT3/BCL10/BLNK/CARD11/DAPP1/GSK3B/IKBKB/JUN/LYN/MAP2K2/MAPK1/MAPK3/NFAT5/NFATC2/NFATC4/NFKB1/NFKBIB/NFKBIE/PIK3AP1/RAF1/SOS1/VAV2	7.40254e-06	-5.13062	0.000109482	-0.0991296	0.888822	KEGG_B_CELL_RECEPTOR_SIGNALING_PATHWAY	0.000109482	Kent_10h-VIC_10h	AKT1/AKT2/AKT3/BCL10/BLNK/CARD11/DAPP1/GSK3B/IKBKB/JUN/LYN/MAP2K2/MAPK1/MAPK3/NFAT5/NFATC2/NFATC4/NFKB1/NFKBIB/NFKBIE/PIK3AP1/RAF1/SOS1/VAV2
Kent_10h-VIC_10h	REACTOME_FATTY_ACID_METABOLISM	-4.47382	84	-0.461244	ABCC1/ACACA/ACBD4/ACBD5/ACLY/ACOX1/AKR1C3/CBR1/DBI/FASN/HACD3/HADHA/HSD17B4/MORC2/PLA2G4A/PRKAB2/PTGES3/RXRA/SCD/SLC25A1	7.6835e-06	-5.11444	0.000111351	-0.0991296	0.888822	REACTOME_FATTY_ACID_METABOLISM	0.000111351	Kent_10h-VIC_10h	ABCC1/ACACA/ACBD4/ACBD5/ACLY/ACOX1/AKR1C3/CBR1/DBI/FASN/HACD3/HADHA/HSD17B4/MORC2/PLA2G4A/PRKAB2/PTGES3/RXRA/SCD/SLC25A1
Kent_10h-VIC_10h	REACTOME_HCMV_INFECTION	-4.47357	419	-0.270209	AAAS/CBX1/CHMP2A/CHMP2B/CHMP3/CHMP4B/CHMP4C/CHMP7/CREB1/DAXX/DYNC1H1/DYNC1I2/DYNC1LI1/DYNC1LI2/EGFR/EZH2/H2AC12/H2AC13/H2AC14/H2AC18/H2AC20/H2AC6/H2AC7/H2AC8/H2AW/H3C1/H4C9/HNRNPK/ITGB1/MVB12A/NCOR1/NCOR2/NDC1/NFKB1/NUP107/NUP133/NUP153/NUP155/NUP160/NUP188/NUP214/NUP35/NUP50/NUP54/NUP88/NUP93/NUP98/PML/POM121/POM121C/RANBP2/RBBP7/SUZ12/TBL1XR1/TPR/TRIM28/TSG101/TUBA1B/VPS4A	7.69252e-06	-5.11393	0.000111351	-0.0991296	0.888822	REACTOME_HCMV_INFECTION	0.000111351	Kent_10h-VIC_10h	AAAS/CBX1/CHMP2A/CHMP2B/CHMP3/CHMP4B/CHMP4C/CHMP7/CREB1/DAXX/DYNC1H1/DYNC1I2/DYNC1LI1/DYNC1LI2/EGFR/EZH2/H2AC12/H2AC13/H2AC14/H2AC18/H2AC20/H2AC6/H2AC7/H2AC8/H2AW/H3C1/H4C9/HNRNPK/ITGB1/MVB12A/NCOR1/NCOR2/NDC1/NFKB1/NUP107/NUP133/NUP153/NUP155/NUP160/NUP188/NUP214/NUP35/NUP50/NUP54/NUP88/NUP93/NUP98/PML/POM121/POM121C/RANBP2/RBBP7/SUZ12/TBL1XR1/TPR/TRIM28/TSG101/TUBA1B/VPS4A
Kent_10h-VIC_10h	REACTOME_SIGNALING_BY_GPCR	-4.46221	460	-0.221251	ADCY6/AKAP13/AKT1/AKT2/AKT3/ANXA1/ARHGEF1/ARHGEF10/ARHGEF11/ARHGEF12/ARHGEF16/ARHGEF17/ARHGEF18/ARHGEF2/ARHGEF26/ARHGEF35/ARHGEF38/ARHGEF40/ARHGEF5/ARHGEF7/ARRB1/CAMK2D/CAMK2G/CAMK4/CAMKK2/CASR/CREB1/DGKD/DGKH/DGKI/DGKZ/ECE1/ECT2/EGFR/F2RL1/FGD3/FZD6/GNAS/GNG12/GNG5/GPR39/GRK2/GRK5/GRK6/ITPR3/ITSN1/KPNA2/MAPK1/MAPK3/MCF2L/NBEA/NET1/PAK1/PDE1C/PDE3A/PDE4B/PDE4D/PDE8A/PDPK1/PLA2G4A/PLCB3/PLEKHG2/PP…	8.11182e-06	-5.09088	0.000116593	-0.0991296	0.888822	REACTOME_SIGNALING_BY_GPCR	0.000116593	Kent_10h-VIC_10h	ADCY6/AKAP13/AKT1/AKT2/AKT3/ANXA1/ARHGEF1/ARHGEF10/ARHGEF11/ARHGEF12/ARHGEF16/ARHGEF17/ARHGEF18/ARHGEF2/ARHGEF26/ARHGEF35/ARHGEF38/ARHGEF40/ARHGEF5/ARHGEF7/ARRB1/CAMK2D/CAMK2G/CAMK4/CAMKK2/CASR/CREB1/DGKD/DGKH/DGKI/DGKZ/ECE1/ECT2/EGFR/F2RL1/FGD3/FZD6/GNAS/GNG12/GNG5/GPR39/GRK2/GRK5/GRK6/ITPR3/ITSN1/KPNA2/MAPK1/MAPK3/MCF2L/NBEA/NET1/PAK1/PDE1C/PDE3A/PDE4B/PDE4D/PDE8A/PDPK1/PLA2G4A/PLCB3/PLEKHG2/PP…
Kent_10h-VIC_10h	REACTOME_ROBO_RECEPTORS_BIND_AKAP5	-4.44494	13	-1.39866	AKAP5/PRKACA/PRKACB/PRKACG/PRKAR2A/PRKCA	8.79161e-06	-5.05593	0.00012548	-0.0991296	0.888822	REACTOME_ROBO_RECEPTORS_BIND_AKAP5	0.00012548	Kent_10h-VIC_10h	AKAP5/PRKACA/PRKACB/PRKACG/PRKAR2A/PRKCA
Kent_10h-VIC_10h	REACTOME_FC_EPSILON_RECEPTOR_FCERI_SIGNALING	-4.42132	152	-0.343135	BCL10/CARD11/GAB2/IKBKB/ITPR3/JUN/LYN/MAP2K4/MAP2K7/MAP3K1/MAP3K7/MAPK1/MAPK3/NFATC2/NFKB1/PAK1/PAK2/PDPK1/PLCG1/PRKCQ/PSMA3/PSMA5/PSMB10/PSMC3/PSMD1/PSMD11/PSMD2/PSMD3/PSMD4/PSMD8/PSME2/PSME3/PSMF1/SHC1/SKP1/SOS1/TAB1/TAB2/TAB3/UBE2V1/VAV2	9.80982e-06	-5.00834	0.000138082	-0.0991296	0.888822	REACTOME_FC_EPSILON_RECEPTOR_FCERI_SIGNALING	0.000138082	Kent_10h-VIC_10h	BCL10/CARD11/GAB2/IKBKB/ITPR3/JUN/LYN/MAP2K4/MAP2K7/MAP3K1/MAP3K7/MAPK1/MAPK3/NFATC2/NFKB1/PAK1/PAK2/PDPK1/PLCG1/PRKCQ/PSMA3/PSMA5/PSMB10/PSMC3/PSMD1/PSMD11/PSMD2/PSMD3/PSMD4/PSMD8/PSME2/PSME3/PSMF1/SHC1/SKP1/SOS1/TAB1/TAB2/TAB3/UBE2V1/VAV2
Kent_10h-VIC_10h	REACTOME_DEFECTS_IN_VITAMIN_AND_COFACTOR_METABOLISM	-4.38725	22	-0.906003	ACACA/HLCS/MCCC1/MMACHC/MTRR	1.14791e-05	-4.94009	0.000160057	-0.0991296	0.888822	REACTOME_DEFECTS_IN_VITAMIN_AND_COFACTOR_METABOLISM	0.000160057	Kent_10h-VIC_10h	ACACA/HLCS/MCCC1/MMACHC/MTRR
Kent_10h-VIC_10h	REACTOME_TRAFFICKING_OF_AMPA_RECEPTORS	-4.38532	99	-0.437483	AKAP5/AP2M1/CAMK2D/CAMK2G/DLG1/EPB41L1/GRIP1/MYO6/NSF/PRKCA/PRKCG	1.15817e-05	-4.93623	0.000160057	-0.0991296	0.888822	REACTOME_TRAFFICKING_OF_AMPA_RECEPTORS	0.000160057	Kent_10h-VIC_10h	AKAP5/AP2M1/CAMK2D/CAMK2G/DLG1/EPB41L1/GRIP1/MYO6/NSF/PRKCA/PRKCG
Kent_10h-VIC_10h	REACTOME_PCP_CE_PATHWAY	-4.38486	89	-0.458042	AP2M1/CLTC/DVL3/FZD6/PFN1/PRKCA/PRKCG/PSMA3/PSMA5/PSMB10/PSMC3/PSMD1/PSMD11/PSMD2/PSMD3/PSMD4/PSMD8/PSME2/PSME3/PSMF1/ROR1/SCRIB	1.16063e-05	-4.93531	0.000160057	-0.0991296	0.888822	REACTOME_PCP_CE_PATHWAY	0.000160057	Kent_10h-VIC_10h	AP2M1/CLTC/DVL3/FZD6/PFN1/PRKCA/PRKCG/PSMA3/PSMA5/PSMB10/PSMC3/PSMD1/PSMD11/PSMD2/PSMD3/PSMD4/PSMD8/PSME2/PSME3/PSMF1/ROR1/SCRIB
Kent_10h-VIC_10h	KEGG_NON_SMALL_CELL_LUNG_CANCER	-4.36705	203	-0.163864	AKT1/AKT2/AKT3/ARAF/BAD/BRAF/EGFR/ERBB2/FOXO3/MAP2K2/MAPK1/MAPK3/PDPK1/PLCG1/PRKCA/PRKCG/RAF1/RB1/RXRA/SOS1/STK4/TP53	1.25937e-05	-4.89985	0.000172508	-0.0991296	0.888822	KEGG_NON_SMALL_CELL_LUNG_CANCER	0.000172508	Kent_10h-VIC_10h	AKT1/AKT2/AKT3/ARAF/BAD/BRAF/EGFR/ERBB2/FOXO3/MAP2K2/MAPK1/MAPK3/PDPK1/PLCG1/PRKCA/PRKCG/RAF1/RB1/RXRA/SOS1/STK4/TP53
Kent_10h-VIC_10h	PID_ENDOTHELIN_PATHWAY	-4.36372	105	-0.342549	ADCY6/AKT1/BCAR1/JUN/MAP2K2/MAPK1/MAPK14/MAPK3/PLA2G4A/PLCB3/PRKCA/PRKCD/PRKCG/PRKCQ/PTK2B/RAF1/SLC9A1/SRC	1.27871e-05	-4.89323	0.00017359	-0.0991296	0.888822	PID_ENDOTHELIN_PATHWAY	0.00017359	Kent_10h-VIC_10h	ADCY6/AKT1/BCAR1/JUN/MAP2K2/MAPK1/MAPK14/MAPK3/PLA2G4A/PLCB3/PRKCA/PRKCD/PRKCG/PRKCQ/PTK2B/RAF1/SLC9A1/SRC
Kent_10h-VIC_10h	PID_PI3K_PLC_TRK_PATHWAY	-4.36277	109	-0.417735	AKT1/BAD/CAMK4/CREB1/EPB41L1/FOXO3/GAB1/GSK3B/PDPK1/PLCG1/PRKCD/SFN/SHC1/SOS1/SRC/YWHAE/YWHAG/YWHAZ	1.28427e-05	-4.89134	0.00017359	-0.0991296	0.888822	PID_PI3K_PLC_TRK_PATHWAY	0.00017359	Kent_10h-VIC_10h	AKT1/BAD/CAMK4/CREB1/EPB41L1/FOXO3/GAB1/GSK3B/PDPK1/PLCG1/PRKCD/SFN/SHC1/SOS1/SRC/YWHAE/YWHAG/YWHAZ
Kent_10h-VIC_10h	REACTOME_IRF3_MEDIATED_ACTIVATION_OF_TYPE_1_IFN	-4.34964	1	-3.96519	ZBP1	1.36359e-05	-4.86532	0.000182263	-0.0991296	0.888822	REACTOME_IRF3_MEDIATED_ACTIVATION_OF_TYPE_1_IFN	0.000182263	Kent_10h-VIC_10h	ZBP1
Kent_10h-VIC_10h	REACTOME_SHC1_EVENTS_IN_ERBB2_SIGNALING	-4.34382	97	-0.233106	EGFR/ERBB2/ERBB3/PRKCA/PRKCD/PTPN12/SHC1/SOS1	1.40025e-05	-4.8538	0.000185429	-0.0991296	0.888822	REACTOME_SHC1_EVENTS_IN_ERBB2_SIGNALING	0.000185429	Kent_10h-VIC_10h	EGFR/ERBB2/ERBB3/PRKCA/PRKCD/PTPN12/SHC1/SOS1
Kent_10h-VIC_10h	REACTOME_INTEGRATION_OF_ENERGY_METABOLISM	-4.34258	120	-0.42061	ACACA/ACLY/ADCY6/AKAP5/FASN/GNAS/GNG12/GNG5/IQGAP1/ITPR3/MARCKS/PLCB3/PPP2R5D/PRKAB2/PRKACA/PRKACB/PRKACG/PRKAR1A/PRKAR1B/PRKAR2A/PRKAR2B/PRKCA/STK11/STX1A/TALDO1/TKT	1.40821e-05	-4.85133	0.000185429	-0.0991296	0.888822	REACTOME_INTEGRATION_OF_ENERGY_METABOLISM	0.000185429	Kent_10h-VIC_10h	ACACA/ACLY/ADCY6/AKAP5/FASN/GNAS/GNG12/GNG5/IQGAP1/ITPR3/MARCKS/PLCB3/PPP2R5D/PRKAB2/PRKACA/PRKACB/PRKACG/PRKAR1A/PRKAR1B/PRKAR2A/PRKAR2B/PRKCA/STK11/STX1A/TALDO1/TKT
Kent_10h-VIC_10h	SA_B_CELL_RECEPTOR_COMPLEXES	-4.33198	74	-0.370458	ATF2/BCR/BLNK/JUN/LYN/MAP3K1/MAPK1/MAPK3/MAPK8IP3/RPS6KA1/RPS6KA3/SHC1/SOS1/VAV2	1.47772e-05	-4.83041	0.000193336	-0.0991296	0.888822	SA_B_CELL_RECEPTOR_COMPLEXES	0.000193336	Kent_10h-VIC_10h	ATF2/BCR/BLNK/JUN/LYN/MAP3K1/MAPK1/MAPK3/MAPK8IP3/RPS6KA1/RPS6KA3/SHC1/SOS1/VAV2
Kent_10h-VIC_10h	BIOCARTA_ARENRF2_PATHWAY	-4.32081	24	-0.759207	CREB1/JUN/MAFK/MAPK1/MAPK14/PRKCA	1.55459e-05	-4.80839	0.000202096	-0.0991296	0.888822	BIOCARTA_ARENRF2_PATHWAY	0.000202096	Kent_10h-VIC_10h	CREB1/JUN/MAFK/MAPK1/MAPK14/PRKCA
Kent_10h-VIC_10h	REACTOME_VEGFR2_MEDIATED_VASCULAR_PERMEABILITY	-4.31443	159	-0.319343	AKT1/AKT2/AKT3/CAV1/CTNNA1/CTNNB1/CTNND1/HSP90AA1/JUP/MAPKAP1/MTOR/PAK1/PAK2/PDPK1/PRR5/RICTOR/VAV2	1.60012e-05	-4.79585	0.000205399	-0.0991296	0.888822	REACTOME_VEGFR2_MEDIATED_VASCULAR_PERMEABILITY	0.000205399	Kent_10h-VIC_10h	AKT1/AKT2/AKT3/CAV1/CTNNA1/CTNNB1/CTNND1/HSP90AA1/JUP/MAPKAP1/MTOR/PAK1/PAK2/PDPK1/PRR5/RICTOR/VAV2
Kent_10h-VIC_10h	REACTOME_TRANSLATION	4.31071	353	0.207972	AARS1/AIMP1/APEH/CARS1/EEF1B2/EEF1D/EEF2/EIF2B4/EIF2B5/EIF2S2/EIF3A/EIF3B/EIF3C/EIF3D/EIF3E/EIF3F/EIF3G/EIF3H/EIF3J/EIF3K/EIF4B/EIF4E/EIF4EBP1/EIF4G1/EIF5/EIF5B/EPRS1/HARS1/HARS2/IARS1/MARS1/MRPL1/MRPS16/MRPS36/PPA2/RPL12/RPL13/RPL14/RPL17/RPL18A/RPL19/RPL22L1/RPL23A/RPL24/RPL29/RPL30/RPL34/RPL37/RPL4/RPLP0/RPLP1/RPLP2/RPS10/RPS14/RPS17/RPS2/RPS20/RPS26/RPS27/RPS29/RPS3/RPS3A/RPS6/RPSA/SEC61A1/SE…	1.62733e-05	4.78852	0.000207586	-0.0991296	0.888822	REACTOME_TRANSLATION	0.000207586	Kent_10h-VIC_10h	AARS1/AIMP1/APEH/CARS1/EEF1B2/EEF1D/EEF2/EIF2B4/EIF2B5/EIF2S2/EIF3A/EIF3B/EIF3C/EIF3D/EIF3E/EIF3F/EIF3G/EIF3H/EIF3J/EIF3K/EIF4B/EIF4E/EIF4EBP1/EIF4G1/EIF5/EIF5B/EPRS1/HARS1/HARS2/IARS1/MARS1/MRPL1/MRPS16/MRPS36/PPA2/RPL12/RPL13/RPL14/RPL17/RPL18A/RPL19/RPL22L1/RPL23A/RPL24/RPL29/RPL30/RPL34/RPL37/RPL4/RPLP0/RPLP1/RPLP2/RPS10/RPS14/RPS17/RPS2/RPS20/RPS26/RPS27/RPS29/RPS3/RPS3A/RPS6/RPSA/SEC61A1/SE…
Kent_10h-VIC_10h	REACTOME_CARGO_RECOGNITION_FOR_CLATHRIN_MEDIATED_ENDOCYTOSIS	-4.2862	193	-0.265658	AAK1/AGFG1/AP2M1/ARRB1/CFTR/CLTC/COPS3/COPS7A/DAB2/EGFR/EPN1/EPN2/EPS15/EPS15L1/FCHO2/GPS1/GRK2/IGF2R/ITSN1/ITSN2/NECAP1/NECAP2/PICALM/REPS1/REPS2/SH3GL1/SH3KBP1/TGOLN2/UBQLN1/VAMP3/VAMP4/VAMP8	1.81755e-05	-4.74051	0.000230411	-0.0991296	0.888822	REACTOME_CARGO_RECOGNITION_FOR_CLATHRIN_MEDIATED_ENDOCYTOSIS	0.000230411	Kent_10h-VIC_10h	AAK1/AGFG1/AP2M1/ARRB1/CFTR/CLTC/COPS3/COPS7A/DAB2/EGFR/EPN1/EPN2/EPS15/EPS15L1/FCHO2/GPS1/GRK2/IGF2R/ITSN1/ITSN2/NECAP1/NECAP2/PICALM/REPS1/REPS2/SH3GL1/SH3KBP1/TGOLN2/UBQLN1/VAMP3/VAMP4/VAMP8
Kent_10h-VIC_10h	REACTOME_ASSEMBLY_OF_COLLAGEN_FIBRILS_AND_OTHER_MULTIMERIC_STRUCTURES	4.27832	143	0.328939	DST/ITGB4/PLEC	1.88306e-05	4.72513	0.000235454	-0.0991296	0.888822	REACTOME_ASSEMBLY_OF_COLLAGEN_FIBRILS_AND_OTHER_MULTIMERIC_STRUCTURES	0.000235454	Kent_10h-VIC_10h	DST/ITGB4/PLEC
Kent_10h-VIC_10h	REACTOME_TYPE_I_HEMIDESMOSOME_ASSEMBLY	4.27832	143	0.328939	DST/ITGB4/PLEC	1.88306e-05	4.72513	0.000235454	-0.0991296	0.888822	REACTOME_TYPE_I_HEMIDESMOSOME_ASSEMBLY	0.000235454	Kent_10h-VIC_10h	DST/ITGB4/PLEC
Kent_10h-VIC_10h	BIOCARTA_PCAF_PATHWAY	-4.26991	16	-1.10607	ATF2/CREBBP/HMGB1/JUN/NFKB1	1.95554e-05	-4.70873	0.000241144	-0.0991296	0.888822	BIOCARTA_PCAF_PATHWAY	0.000241144	Kent_10h-VIC_10h	ATF2/CREBBP/HMGB1/JUN/NFKB1
Kent_10h-VIC_10h	REACTOME_RAB_REGULATION_OF_TRAFFICKING	-4.26816	243	-0.306303	AKT1/AKT2/AKT3/ALS2/CCZ1/DENND1A/DENND1B/DENND3/DENND4A/DENND4B/DENND4C/DENND6A/GAPVD1/GDI2/GGA3/MADD/MON1A/MON1B/OPTN/RAB12/RAB27A/RAB3GAP1/RAB3GAP2/RAB3IP/RAB6A/RAB7A/RAB8A/RAB8B/RABEP1/RABGAP1/RABGEF1/RIC1/RIN1/SBF1/SBF2/SYTL1/TBC1D10A/TBC1D10B/TBC1D14/TBC1D15/TBC1D16/TBC1D2/TBC1D24/TBC1D25/TRAPPC10/TRAPPC12/TRAPPC9/TSC1/TSC2/ULK1/YWHAE	1.9709e-05	-4.70533	0.000241144	-0.0991296	0.888822	REACTOME_RAB_REGULATION_OF_TRAFFICKING	0.000241144	Kent_10h-VIC_10h	AKT1/AKT2/AKT3/ALS2/CCZ1/DENND1A/DENND1B/DENND3/DENND4A/DENND4B/DENND4C/DENND6A/GAPVD1/GDI2/GGA3/MADD/MON1A/MON1B/OPTN/RAB12/RAB27A/RAB3GAP1/RAB3GAP2/RAB3IP/RAB6A/RAB7A/RAB8A/RAB8B/RABEP1/RABGAP1/RABGEF1/RIC1/RIN1/SBF1/SBF2/SYTL1/TBC1D10A/TBC1D10B/TBC1D14/TBC1D15/TBC1D16/TBC1D2/TBC1D24/TBC1D25/TRAPPC10/TRAPPC12/TRAPPC9/TSC1/TSC2/ULK1/YWHAE
Kent_10h-VIC_10h	REACTOME_NERVOUS_SYSTEM_DEVELOPMENT	-4.26791	1171	-0.117504	ABL1/ABL2/ABLIM1/ABLIM3/ACTB/ADAM10/ADGRG6/AKAP5/ANK2/ANK3/AP2M1/ARHGAP35/ARHGAP39/ARHGEF11/ARHGEF12/ARHGEF28/ARHGEF7/ARPC1B/CAP1/CAP2/CASC3/CFL1/CLASP1/CLASP2/CLTC/CREB1/CSNK2A1/CSNK2B/DAG1/DLG1/DLG3/DOCK1/DPYSL2/DPYSL3/EGFR/EIF4A3/EIF4G1/ENAH/EPHA2/EPHB4/ERBB2/EVL/EZR/FARP2/FRS2/GAB1/GAB2/GIT1/GJB1/GRB10/GRB7/GSK3B/HDAC2/HMGCR/HSP90AA1/HSP90AB1/HSPA8/IRS2/ITGB1/ITSN1/KIF4A/LDB1/LIMK1/LIMK2/LYN/…	1.9731e-05	-4.70485	0.000241144	-0.0991296	0.888822	REACTOME_NERVOUS_SYSTEM_DEVELOPMENT	0.000241144	Kent_10h-VIC_10h	ABL1/ABL2/ABLIM1/ABLIM3/ACTB/ADAM10/ADGRG6/AKAP5/ANK2/ANK3/AP2M1/ARHGAP35/ARHGAP39/ARHGEF11/ARHGEF12/ARHGEF28/ARHGEF7/ARPC1B/CAP1/CAP2/CASC3/CFL1/CLASP1/CLASP2/CLTC/CREB1/CSNK2A1/CSNK2B/DAG1/DLG1/DLG3/DOCK1/DPYSL2/DPYSL3/EGFR/EIF4A3/EIF4G1/ENAH/EPHA2/EPHB4/ERBB2/EVL/EZR/FARP2/FRS2/GAB1/GAB2/GIT1/GJB1/GRB10/GRB7/GSK3B/HDAC2/HMGCR/HSP90AA1/HSP90AB1/HSPA8/IRS2/ITGB1/ITSN1/KIF4A/LDB1/LIMK1/LIMK2/LYN/…
Kent_10h-VIC_10h	PID_RAS_PATHWAY	-4.26563	59	-0.592726	DAB2IP/NF1/PRKCA/RABGEF1/RASA1/RASGRF2/RIN1/RRAS/SOS1	1.99336e-05	-4.70041	0.000241876	-0.0991296	0.888822	PID_RAS_PATHWAY	0.000241876	Kent_10h-VIC_10h	DAB2IP/NF1/PRKCA/RABGEF1/RASA1/RASGRF2/RIN1/RRAS/SOS1
Kent_10h-VIC_10h	PID_IL2_1PATHWAY	-4.26458	139	-0.314988	GAB2/IKZF3/IRS1/IRS2/JUN/MAP2K2/MAPK1/MAPK14/MAPK3/MYC/PPP2R5D/PTK2B/PTPN11/RAF1/RASA1/SHC1/SOS1/STAT1/STAT3	2.0028e-05	-4.69836	0.000241876	-0.0991296	0.888822	PID_IL2_1PATHWAY	0.000241876	Kent_10h-VIC_10h	GAB2/IKZF3/IRS1/IRS2/JUN/MAP2K2/MAPK1/MAPK14/MAPK3/MYC/PPP2R5D/PTK2B/PTPN11/RAF1/RASA1/SHC1/SOS1/STAT1/STAT3
Kent_10h-VIC_10h	REACTOME_RHOG_GTPASE_CYCLE	-4.25959	421	-0.226104	ANKLE2/ARFGAP3/ARHGAP1/ARHGAP21/ARHGAP32/ARHGAP35/ARHGAP39/ARHGAP5/ARHGDIA/ARHGEF16/ARHGEF26/ARHGEF5/CAV1/CDC42EP1/CYFIP1/DEPDC1B/DOCK1/DOCK5/DSG2/EMD/EPHA2/ERBIN/ESYT1/IQGAP2/ITGB1/ITSN1/KTN1/LAMTOR1/LBR/LEMD3/MAP3K11/MCF2L/PAK2/PAK4/PGRMC2/PLEKHG3/RAB7A/TMPO/TRIO/VAMP3/VAPB/VAV2	2.04803e-05	-4.68866	0.000245884	-0.0991296	0.888822	REACTOME_RHOG_GTPASE_CYCLE	0.000245884	Kent_10h-VIC_10h	ANKLE2/ARFGAP3/ARHGAP1/ARHGAP21/ARHGAP32/ARHGAP35/ARHGAP39/ARHGAP5/ARHGDIA/ARHGEF16/ARHGEF26/ARHGEF5/CAV1/CDC42EP1/CYFIP1/DEPDC1B/DOCK1/DOCK5/DSG2/EMD/EPHA2/ERBIN/ESYT1/IQGAP2/ITGB1/ITSN1/KTN1/LAMTOR1/LBR/LEMD3/MAP3K11/MCF2L/PAK2/PAK4/PGRMC2/PLEKHG3/RAB7A/TMPO/TRIO/VAMP3/VAPB/VAV2
Kent_10h-VIC_10h	REACTOME_MUSCLE_CONTRACTION	-4.25683	215	-0.331367	ACTN2/AKAP9/ANXA1/ANXA2/ASPH/ATP1A1/ATP2A2/ATP2B1/ATP2B4/CALD1/CAMK2D/CAMK2G/DMD/FXYD3/ITPR3/MYL12A/MYL6/MYLK/ORAI1/PAK1/PAK2/PRKACA/PXN/SORBS1/SORBS3/STIM1/TLN1/TMOD3/TPM3/VCL/VIM/WWTR1	2.07342e-05	-4.68331	0.000247476	-0.0991296	0.888822	REACTOME_MUSCLE_CONTRACTION	0.000247476	Kent_10h-VIC_10h	ACTN2/AKAP9/ANXA1/ANXA2/ASPH/ATP1A1/ATP2A2/ATP2B1/ATP2B4/CALD1/CAMK2D/CAMK2G/DMD/FXYD3/ITPR3/MYL12A/MYL6/MYLK/ORAI1/PAK1/PAK2/PRKACA/PXN/SORBS1/SORBS3/STIM1/TLN1/TMOD3/TPM3/VCL/VIM/WWTR1
Kent_10h-VIC_10h	REACTOME_TIGHT_JUNCTION_INTERACTIONS	-4.25072	101	-0.373025	CLDN12/CLDN23/CLDN3/F11R/MPP5/PARD3/PARD6B/PATJ/PRKCI	2.13086e-05	-4.67145	0.000252853	-0.0991296	0.888822	REACTOME_TIGHT_JUNCTION_INTERACTIONS	0.000252853	Kent_10h-VIC_10h	CLDN12/CLDN23/CLDN3/F11R/MPP5/PARD3/PARD6B/PATJ/PRKCI
Kent_10h-VIC_10h	REACTOME_C_TYPE_LECTIN_RECEPTORS_CLRS	-4.24709	165	-0.378035	BCL10/CARD11/CREBBP/EP300/IKBKB/ITPR3/LYN/MAP3K7/MUC1/MUC5AC/NFATC2/NFKB1/NFKB2/PAK1/PAK2/PDPK1/PRKACA/PRKACB/PRKACG/PRKCD/PSMA3/PSMA5/PSMB10/PSMC3/PSMD1/PSMD11/PSMD2/PSMD3/PSMD4/PSMD8/PSME2/PSME3/PSMF1/RAF1/RELB/RPS6KA5/SKP1/SRC/TAB1/TAB2/TAB3/UBE2V1	2.16569e-05	-4.6644	0.000255501	-0.0991296	0.888822	REACTOME_C_TYPE_LECTIN_RECEPTORS_CLRS	0.000255501	Kent_10h-VIC_10h	BCL10/CARD11/CREBBP/EP300/IKBKB/ITPR3/LYN/MAP3K7/MUC1/MUC5AC/NFATC2/NFKB1/NFKB2/PAK1/PAK2/PDPK1/PRKACA/PRKACB/PRKACG/PRKCD/PSMA3/PSMA5/PSMB10/PSMC3/PSMD1/PSMD11/PSMD2/PSMD3/PSMD4/PSMD8/PSME2/PSME3/PSMF1/RAF1/RELB/RPS6KA5/SKP1/SRC/TAB1/TAB2/TAB3/UBE2V1
Kent_10h-VIC_10h	SIG_REGULATION_OF_THE_ACTIN_CYTOSKELETON_BY_RHO_GTPASES	-4.2342	104	-0.41348	AKT1/CFL1/CFL2/FLNA/FLNC/GDI2/LIMK1/MYLK/PAK1/PAK2/PAK4/PAK6/PFN1/ROCK1/ROCK2/VASP/WASL	2.29364e-05	-4.63947	0.000268019	-0.0991296	0.888822	SIG_REGULATION_OF_THE_ACTIN_CYTOSKELETON_BY_RHO_GTPASES	0.000268019	Kent_10h-VIC_10h	AKT1/CFL1/CFL2/FLNA/FLNC/GDI2/LIMK1/MYLK/PAK1/PAK2/PAK4/PAK6/PFN1/ROCK1/ROCK2/VASP/WASL
Kent_10h-VIC_10h	KEGG_CYTOSOLIC_DNA_SENSING_PATHWAY	-4.23358	30	-0.786128	ADAR/IKBKB/MAVS/NFKB1/NFKBIB/POLR1D/POLR3G/RIPK1/RIPK3/TREX1/ZBP1	2.30002e-05	-4.63827	0.000268019	-0.0991296	0.888822	KEGG_CYTOSOLIC_DNA_SENSING_PATHWAY	0.000268019	Kent_10h-VIC_10h	ADAR/IKBKB/MAVS/NFKB1/NFKBIB/POLR1D/POLR3G/RIPK1/RIPK3/TREX1/ZBP1
Kent_10h-VIC_10h	REACTOME_SENSORY_PROCESSING_OF_SOUND	-4.22398	230	-0.262057	ACTB/ATP2B1/CAPZA1/CAPZA2/CAPZB/CASK/CTBP2/DNAJC5/EPB41L1/EPS8/EPS8L2/EZR/MSN/MYH9/MYO1C/MYO3B/PLS1/RIPOR2/SPTAN1/SPTBN1/STX1A/TPRN/TRIOBP/TWF1/TWF2/USH1C	2.40023e-05	-4.61975	0.000276773	-0.0991296	0.888822	REACTOME_SENSORY_PROCESSING_OF_SOUND	0.000276773	Kent_10h-VIC_10h	ACTB/ATP2B1/CAPZA1/CAPZA2/CAPZB/CASK/CTBP2/DNAJC5/EPB41L1/EPS8/EPS8L2/EZR/MSN/MYH9/MYO1C/MYO3B/PLS1/RIPOR2/SPTAN1/SPTBN1/STX1A/TPRN/TRIOBP/TWF1/TWF2/USH1C
Kent_10h-VIC_10h	KEGG_GLIOMA	-4.21335	152	-0.275169	AKT1/AKT2/AKT3/ARAF/BRAF/CAMK2D/CAMK2G/CDKN1A/EGFR/MAP2K2/MAPK1/MAPK3/MTOR/PLCG1/PRKCA/PRKCG/PTEN/RAF1/RB1/SHC1/SOS1/TP53	2.51609e-05	-4.59927	0.000288502	-0.0991296	0.888822	KEGG_GLIOMA	0.000288502	Kent_10h-VIC_10h	AKT1/AKT2/AKT3/ARAF/BRAF/CAMK2D/CAMK2G/CDKN1A/EGFR/MAP2K2/MAPK1/MAPK3/MTOR/PLCG1/PRKCA/PRKCG/PTEN/RAF1/RB1/SHC1/SOS1/TP53
Kent_10h-VIC_10h	REACTOME_INTERLEUKIN_2_FAMILY_SIGNALING	-4.20904	33	-0.683295	GAB2/INPPL1/PTK2B/SHC1/SOS1/STAT1/STAT3	2.56457e-05	-4.59098	0.000292419	-0.0991296	0.888822	REACTOME_INTERLEUKIN_2_FAMILY_SIGNALING	0.000292419	Kent_10h-VIC_10h	GAB2/INPPL1/PTK2B/SHC1/SOS1/STAT1/STAT3
Kent_10h-VIC_10h	PID_IL12_2PATHWAY	-4.19669	39	-0.658833	ATF2/MAP2K3/MAP2K6/MAPK14/MTOR/NFKB1/NFKB2/RAB7A/RELB/RIPK2/STAT1/STAT3	2.70848e-05	-4.56727	0.000305415	-0.0991296	0.888822	PID_IL12_2PATHWAY	0.000305415	Kent_10h-VIC_10h	ATF2/MAP2K3/MAP2K6/MAPK14/MTOR/NFKB1/NFKB2/RAB7A/RELB/RIPK2/STAT1/STAT3
Kent_10h-VIC_10h	REACTOME_TRANSMISSION_ACROSS_CHEMICAL_SYNAPSES	-4.17783	304	-0.22956	ACTN2/ADCY6/AKAP5/AP2M1/APBA1/ARHGEF7/CAMK1/CAMK2D/CAMK2G/CAMK4/CAMKK2/CASK/COMT/CREB1/DLG1/DLG3/DNAJC5/EPB41L1/GIT1/GNG12/GNG5/GRIK2/GRIP1/HSPA8/KPNA2/LRRC7/MAPK1/MAPK3/MAPT/MYO6/NBEA/NSF/PDPK1/PLCB3/PPFIA1/PRKAA1/PRKAB1/PRKAB2/PRKACA/PRKACB/PRKACG/PRKAR1A/PRKAR1B/PRKAR2A/PRKAR2B/PRKCA/PRKCG/RASGRF2/RPS6KA1/RPS6KA3/SLC1A1/SLC38A1/SRC/STX1A/TUBA1B/UNC13B	2.94304e-05	-4.5312	0.000330041	-0.0991296	0.888822	REACTOME_TRANSMISSION_ACROSS_CHEMICAL_SYNAPSES	0.000330041	Kent_10h-VIC_10h	ACTN2/ADCY6/AKAP5/AP2M1/APBA1/ARHGEF7/CAMK1/CAMK2D/CAMK2G/CAMK4/CAMKK2/CASK/COMT/CREB1/DLG1/DLG3/DNAJC5/EPB41L1/GIT1/GNG12/GNG5/GRIK2/GRIP1/HSPA8/KPNA2/LRRC7/MAPK1/MAPK3/MAPT/MYO6/NBEA/NSF/PDPK1/PLCB3/PPFIA1/PRKAA1/PRKAB1/PRKAB2/PRKACA/PRKACB/PRKACG/PRKAR1A/PRKAR1B/PRKAR2A/PRKAR2B/PRKCA/PRKCG/RASGRF2/RPS6KA1/RPS6KA3/SLC1A1/SLC38A1/SRC/STX1A/TUBA1B/UNC13B
Kent_10h-VIC_10h	REACTOME_ACTIVATION_OF_THE_MRNA_UPON_BINDING_OF_THE_CAP_BINDING_COMPLEX_AND_EIFS_AND_SUBSEQUENT_BINDING_TO_43S	4.16607	226	0.254086	EIF2S2/EIF3A/EIF3B/EIF3C/EIF3D/EIF3E/EIF3F/EIF3G/EIF3H/EIF3J/EIF3K/EIF4B/EIF4E/EIF4EBP1/EIF4G1/RPS10/RPS14/RPS17/RPS2/RPS20/RPS26/RPS27/RPS29/RPS3/RPS3A/RPS6/RPSA	3.09892e-05	4.50879	0.000345622	-0.0991296	0.888822	REACTOME_ACTIVATION_OF_THE_MRNA_UPON_BINDING_OF_THE_CAP_BINDING_COMPLEX_AND_EIFS_AND_SUBSEQUENT_BINDING_TO_43S	0.000345622	Kent_10h-VIC_10h	EIF2S2/EIF3A/EIF3B/EIF3C/EIF3D/EIF3E/EIF3F/EIF3G/EIF3H/EIF3J/EIF3K/EIF4B/EIF4E/EIF4EBP1/EIF4G1/RPS10/RPS14/RPS17/RPS2/RPS20/RPS26/RPS27/RPS29/RPS3/RPS3A/RPS6/RPSA
Kent_10h-VIC_10h	REACTOME_NEURONAL_SYSTEM	-4.13924	499	-0.198974	ACTN2/ADCY6/AKAP5/AP2M1/APBA1/ARHGEF7/CAMK1/CAMK2D/CAMK2G/CAMK4/CAMKK2/CASK/COMT/CREB1/DBNL/DLG1/DLG3/DLGAP4/DNAJC5/EPB41/EPB41L1/EPB41L2/EPB41L5/FLOT1/GIT1/GNG12/GNG5/GRIK2/GRIP1/HOMER3/HSPA8/IL1RAP/KPNA2/LRRC7/MAPK1/MAPK3/MAPT/MYO6/NBEA/NSF/PDLIM5/PDPK1/PLCB3/PPFIA1/PPFIBP1/PPFIBP2/PRKAA1/PRKAB1/PRKAB2/PRKACA/PRKACB/PRKACG/PRKAR1A/PRKAR1B/PRKAR2A/PRKAR2B/PRKCA/PRKCG/RASGRF2/RPS6KA1/RPS6KA3/RTN3…	3.48464e-05	-4.45784	0.000380329	-0.0991296	0.888822	REACTOME_NEURONAL_SYSTEM	0.000380329	Kent_10h-VIC_10h	ACTN2/ADCY6/AKAP5/AP2M1/APBA1/ARHGEF7/CAMK1/CAMK2D/CAMK2G/CAMK4/CAMKK2/CASK/COMT/CREB1/DBNL/DLG1/DLG3/DLGAP4/DNAJC5/EPB41/EPB41L1/EPB41L2/EPB41L5/FLOT1/GIT1/GNG12/GNG5/GRIK2/GRIP1/HOMER3/HSPA8/IL1RAP/KPNA2/LRRC7/MAPK1/MAPK3/MAPT/MYO6/NBEA/NSF/PDLIM5/PDPK1/PLCB3/PPFIA1/PPFIBP1/PPFIBP2/PRKAA1/PRKAB1/PRKAB2/PRKACA/PRKACB/PRKACG/PRKAR1A/PRKAR1B/PRKAR2A/PRKAR2B/PRKCA/PRKCG/RASGRF2/RPS6KA1/RPS6KA3/RTN3…
Kent_10h-VIC_10h	BIOCARTA_LEPTIN_PATHWAY	-4.13498	28	-0.88681	ACACA/PRKAA1/PRKAB1/PRKAB2	3.54988e-05	-4.44979	0.000385388	-0.0991296	0.888822	BIOCARTA_LEPTIN_PATHWAY	0.000385388	Kent_10h-VIC_10h	ACACA/PRKAA1/PRKAB1/PRKAB2
Kent_10h-VIC_10h	REACTOME_MAP2K_AND_MAPK_ACTIVATION	-4.1337	125	-0.325817	ACTB/ARAF/ARRB1/BRAF/IQGAP1/MAP2K2/MAPK1/MAPK3/MARK3/PEBP1/RAF1/SRC/TLN1/VCL	3.56966e-05	-4.44737	0.000385486	-0.0991296	0.888822	REACTOME_MAP2K_AND_MAPK_ACTIVATION	0.000385486	Kent_10h-VIC_10h	ACTB/ARAF/ARRB1/BRAF/IQGAP1/MAP2K2/MAPK1/MAPK3/MARK3/PEBP1/RAF1/SRC/TLN1/VCL
Kent_10h-VIC_10h	KEGG_MELANOGENESIS	-4.12547	102	-0.418524	ADCY6/CAMK2D/CAMK2G/CREB1/CREBBP/CTNNB1/DVL3/EP300/FZD6/GNAS/GSK3B/MAP2K2/MAPK1/MAPK3/MITF/PLCB3/PRKACA/PRKACB/PRKACG/PRKCA/PRKCG/RAF1	3.69982e-05	-4.43182	0.000397439	-0.0991296	0.888822	KEGG_MELANOGENESIS	0.000397439	Kent_10h-VIC_10h	ADCY6/CAMK2D/CAMK2G/CREB1/CREBBP/CTNNB1/DVL3/EP300/FZD6/GNAS/GSK3B/MAP2K2/MAPK1/MAPK3/MITF/PLCB3/PRKACA/PRKACB/PRKACG/PRKCA/PRKCG/RAF1
Kent_10h-VIC_10h	REACTOME_CELL_CELL_COMMUNICATION	-4.10379	605	-0.112666	ACTB/ACTN2/ACTN4/AFDN/CASK/CD2AP/CDH1/CLDN12/CLDN23/CLDN3/CTNNA1/CTNNB1/CTNND1/DST/F11R/FERMT2/FLNA/FLNC/ILK/IQGAP1/ITGB1/ITGB4/JUP/KIRREL1/MPP5/NCK1/NCK2/NECTIN1/NECTIN2/NECTIN3/NECTIN4/PARD3/PARD6B/PARVA/PATJ/PLEC/PRKCI/PTK2/PTK2B/PTPN11/PVR/PXN/SKAP2/SPTAN1/SPTBN1/SRC/VASP/WASL	4.06444e-05	-4.391	0.00043432	-0.0991296	0.888822	REACTOME_CELL_CELL_COMMUNICATION	0.00043432	Kent_10h-VIC_10h	ACTB/ACTN2/ACTN4/AFDN/CASK/CD2AP/CDH1/CLDN12/CLDN23/CLDN3/CTNNA1/CTNNB1/CTNND1/DST/F11R/FERMT2/FLNA/FLNC/ILK/IQGAP1/ITGB1/ITGB4/JUP/KIRREL1/MPP5/NCK1/NCK2/NECTIN1/NECTIN2/NECTIN3/NECTIN4/PARD3/PARD6B/PARVA/PATJ/PLEC/PRKCI/PTK2/PTK2B/PTPN11/PVR/PXN/SKAP2/SPTAN1/SPTBN1/SRC/VASP/WASL
Kent_10h-VIC_10h	KEGG_THYROID_CANCER	-4.0937	80	-0.328032	BRAF/CCDC6/CDH1/CTNNB1/MAP2K2/MAPK1/MAPK3/MYC/RXRA/TFG/TP53/TPM3/TPR	4.24538e-05	-4.37208	0.000448955	-0.0991296	0.888822	KEGG_THYROID_CANCER	0.000448955	Kent_10h-VIC_10h	BRAF/CCDC6/CDH1/CTNNB1/MAP2K2/MAPK1/MAPK3/MYC/RXRA/TFG/TP53/TPM3/TPR
Kent_10h-VIC_10h	KEGG_PHOSPHATIDYLINOSITOL_SIGNALING_SYSTEM	-4.08363	78	-0.494961	CDS1/CDS2/DGKD/DGKH/DGKI/DGKZ/INPP4B/INPPL1/ITPK1/ITPKB/ITPR3/PI4KA/PI4KB/PIK3C2A/PIK3C2B/PIKFYVE/PIP5K1A/PLCB3/PLCD3/PLCG1/PRKCA/PRKCG/PTEN/SYNJ1/SYNJ2	4.43375e-05	-4.35323	0.000459355	-0.0991296	0.888822	KEGG_PHOSPHATIDYLINOSITOL_SIGNALING_SYSTEM	0.000459355	Kent_10h-VIC_10h	CDS1/CDS2/DGKD/DGKH/DGKI/DGKZ/INPP4B/INPPL1/ITPK1/ITPKB/ITPR3/PI4KA/PI4KB/PIK3C2A/PIK3C2B/PIKFYVE/PIP5K1A/PLCB3/PLCD3/PLCG1/PRKCA/PRKCG/PTEN/SYNJ1/SYNJ2
Kent_10h-VIC_10h	KEGG_CHRONIC_MYELOID_LEUKEMIA	-4.08013	189	-0.213205	ABL1/AKT1/AKT2/AKT3/ARAF/BAD/BCR/BRAF/CBLC/CDKN1A/CDKN1B/CRKL/CTBP2/GAB2/HDAC1/HDAC2/IKBKB/MAP2K2/MAPK1/MAPK3/MECOM/MYC/NFKB1/PTPN11/RAF1/RB1/RUNX1/SHC1/SMAD3/SOS1/TGFBR2/TP53	4.50106e-05	-4.34669	0.000463972	-0.0991296	0.888822	KEGG_CHRONIC_MYELOID_LEUKEMIA	0.000463972	Kent_10h-VIC_10h	ABL1/AKT1/AKT2/AKT3/ARAF/BAD/BCR/BRAF/CBLC/CDKN1A/CDKN1B/CRKL/CTBP2/GAB2/HDAC1/HDAC2/IKBKB/MAP2K2/MAPK1/MAPK3/MECOM/MYC/NFKB1/PTPN11/RAF1/RB1/RUNX1/SHC1/SMAD3/SOS1/TGFBR2/TP53
Kent_10h-VIC_10h	REACTOME_GRB7_EVENTS_IN_ERBB2_SIGNALING	-4.06308	115	-0.276426	ERBB2/ERBB3/GRB7	4.84299e-05	-4.31489	0.000496537	-0.0991296	0.888822	REACTOME_GRB7_EVENTS_IN_ERBB2_SIGNALING	0.000496537	Kent_10h-VIC_10h	ERBB2/ERBB3/GRB7
Kent_10h-VIC_10h	REACTOME_RESPIRATORY_ELECTRON_TRANSPORT	-4.06199	3	-2.18359	ETFB/TRAP1/UQCRH	4.86563e-05	-4.31286	0.000496537	-0.0991296	0.888822	REACTOME_RESPIRATORY_ELECTRON_TRANSPORT	0.000496537	Kent_10h-VIC_10h	ETFB/TRAP1/UQCRH
Kent_10h-VIC_10h	REACTOME_RHO_GTPASE_EFFECTORS	-4.05478	808	-0.155397	ABI1/ABI2/ABL1/ACTB/AHCTF1/ARPC1B/BAIAP2/BUB1/BUB1B/BUB3/CDC20/CDC25C/CDCA8/CDH1/CDKN1B/CENPA/CENPC/CENPF/CENPH/CENPO/CENPT/CENPU/CFL1/CFTR/CIT/CKAP5/CLASP1/CLASP2/CLIP1/CTNNA1/CTNNB1/CTTN/CYFIP1/DIAPH1/DSN1/DVL3/DYNC1H1/DYNC1I2/DYNC1LI1/DYNC1LI2/ERCC6L/EVL/FLNA/FMNL1/FMNL2/H2AC14/H2AC18/H2AC20/H2AC6/H2AC7/H2AC8/H2AX/H3C1/H4C9/INCENP/IQGAP1/IQGAP2/IQGAP3/ITGB1/KDM1A/KIF18A/KIF2A/KLC1/KLC2/KLC3/KL…	5.01814e-05	-4.29946	0.000509553	-0.0991296	0.888822	REACTOME_RHO_GTPASE_EFFECTORS	0.000509553	Kent_10h-VIC_10h	ABI1/ABI2/ABL1/ACTB/AHCTF1/ARPC1B/BAIAP2/BUB1/BUB1B/BUB3/CDC20/CDC25C/CDCA8/CDH1/CDKN1B/CENPA/CENPC/CENPF/CENPH/CENPO/CENPT/CENPU/CFL1/CFTR/CIT/CKAP5/CLASP1/CLASP2/CLIP1/CTNNA1/CTNNB1/CTTN/CYFIP1/DIAPH1/DSN1/DVL3/DYNC1H1/DYNC1I2/DYNC1LI1/DYNC1LI2/ERCC6L/EVL/FLNA/FMNL1/FMNL2/H2AC14/H2AC18/H2AC20/H2AC6/H2AC7/H2AC8/H2AX/H3C1/H4C9/INCENP/IQGAP1/IQGAP2/IQGAP3/ITGB1/KDM1A/KIF18A/KIF2A/KLC1/KLC2/KLC3/KL…
Kent_10h-VIC_10h	PID_SYNDECAN_2_PATHWAY	-4.0294	60	-0.436778	CASK/CAV2/EPB41/EZR/ITGB1/MAPK1/MAPK3/NF1/PRKACA/PRKCD/RASA1/SRC	5.59187e-05	-4.25244	0.000559461	-0.0991296	0.888822	PID_SYNDECAN_2_PATHWAY	0.000559461	Kent_10h-VIC_10h	CASK/CAV2/EPB41/EZR/ITGB1/MAPK1/MAPK3/NF1/PRKACA/PRKCD/RASA1/SRC
Kent_10h-VIC_10h	REACTOME_SYNTHESIS_OF_PIPS_AT_THE_PLASMA_MEMBRANE	-4.02441	155	-0.317442	ARF1/INPP4B/INPPL1/MTM1/MTMR1/MTMR14/MTMR3/MTMR6/MTMR9/PI4K2A/PIK3C2A/PIK3C2B/PIP5K1A/PLEKHA1/PLEKHA2/PLEKHA3/PLEKHA4/PLEKHA5/PLEKHA6/PTEN/PTPN13/SBF2/SYNJ1/SYNJ2	5.71186e-05	-4.24322	0.000568678	-0.0991296	0.888822	REACTOME_SYNTHESIS_OF_PIPS_AT_THE_PLASMA_MEMBRANE	0.000568678	Kent_10h-VIC_10h	ARF1/INPP4B/INPPL1/MTM1/MTMR1/MTMR14/MTMR3/MTMR6/MTMR9/PI4K2A/PIK3C2A/PIK3C2B/PIP5K1A/PLEKHA1/PLEKHA2/PLEKHA3/PLEKHA4/PLEKHA5/PLEKHA6/PTEN/PTPN13/SBF2/SYNJ1/SYNJ2
Kent_10h-VIC_10h	REACTOME_FCERI_MEDIATED_MAPK_ACTIVATION	-4.02312	63	-0.418596	JUN/LYN/MAP2K4/MAP2K7/MAP3K1/MAPK1/MAPK3/PAK1/PAK2/PLCG1/SHC1/SOS1/VAV2	5.7432e-05	-4.24085	0.000569023	-0.0991296	0.888822	REACTOME_FCERI_MEDIATED_MAPK_ACTIVATION	0.000569023	Kent_10h-VIC_10h	JUN/LYN/MAP2K4/MAP2K7/MAP3K1/MAPK1/MAPK3/PAK1/PAK2/PLCG1/SHC1/SOS1/VAV2
Kent_10h-VIC_10h	BIOCARTA_TRKA_PATHWAY	-4.02038	18	-0.941389	AKT1/PLCG1/PRKCA/SHC1/SOS1	5.81037e-05	-4.2358	0.000572897	-0.0991296	0.888822	BIOCARTA_TRKA_PATHWAY	0.000572897	Kent_10h-VIC_10h	AKT1/PLCG1/PRKCA/SHC1/SOS1
Kent_10h-VIC_10h	REACTOME_RAB_GERANYLGERANYLATION	-4.0126	17	-0.964129	RAB12/RAB23/RAB27A/RAB29/RAB6A/RAB7A/RAB8A/RAB8B	6.00547e-05	-4.22145	0.000589286	-0.0991296	0.888822	REACTOME_RAB_GERANYLGERANYLATION	0.000589286	Kent_10h-VIC_10h	RAB12/RAB23/RAB27A/RAB29/RAB6A/RAB7A/RAB8A/RAB8B
Kent_10h-VIC_10h	PID_VEGFR1_PATHWAY	-4.00501	73	-0.319991	AKT1/CAV1/CD2AP/HSP90AA1/MAPK1/MAPK3/NCK1/PDPK1/PLCG1/PRKACA/PRKCA/PTPN11/RASA1	6.20143e-05	-4.20751	0.000600845	-0.0991296	0.888822	PID_VEGFR1_PATHWAY	0.000600845	Kent_10h-VIC_10h	AKT1/CAV1/CD2AP/HSP90AA1/MAPK1/MAPK3/NCK1/PDPK1/PLCG1/PRKACA/PRKCA/PTPN11/RASA1
Kent_10h-VIC_10h	REACTOME_INTERLEUKIN_3_INTERLEUKIN_5_AND_GM_CSF_SIGNALING	-4.00463	52	-0.541734	BLNK/CRKL/GAB2/HCK/INPPL1/LYN/PRKACA/PTPN11/RAPGEF1/SHC1/SOS1/YES1/YWHAZ	6.21157e-05	-4.2068	0.000600845	-0.0991296	0.888822	REACTOME_INTERLEUKIN_3_INTERLEUKIN_5_AND_GM_CSF_SIGNALING	0.000600845	Kent_10h-VIC_10h	BLNK/CRKL/GAB2/HCK/INPPL1/LYN/PRKACA/PTPN11/RAPGEF1/SHC1/SOS1/YES1/YWHAZ
Kent_10h-VIC_10h	BIOCARTA_VEGF_PATHWAY	-4.00085	25	-0.781131	ARNT/EIF2B4/EIF2B5/EIF2S2/ELAVL1/PLCG1/PRKCA/SHC1	6.31141e-05	-4.19987	0.000607622	-0.0991296	0.888822	BIOCARTA_VEGF_PATHWAY	0.000607622	Kent_10h-VIC_10h	ARNT/EIF2B4/EIF2B5/EIF2S2/ELAVL1/PLCG1/PRKCA/SHC1
Kent_10h-VIC_10h	REACTOME_POSTMITOTIC_NUCLEAR_PORE_COMPLEX_NPC_REFORMATION	-3.99973	79	-0.544705	AHCTF1/NDC1/NUP107/NUP133/NUP155/NUP160/NUP188/NUP35/NUP54/NUP93/NUP98/POM121/RANGAP1/RCC1/SUMO1	6.34143e-05	-4.19781	0.000607646	-0.0991296	0.888822	REACTOME_POSTMITOTIC_NUCLEAR_PORE_COMPLEX_NPC_REFORMATION	0.000607646	Kent_10h-VIC_10h	AHCTF1/NDC1/NUP107/NUP133/NUP155/NUP160/NUP188/NUP35/NUP54/NUP93/NUP98/POM121/RANGAP1/RCC1/SUMO1
Kent_10h-VIC_10h	REACTOME_TOLL_LIKE_RECEPTOR_9_TLR9_CASCADE	-3.98696	119	-0.298704	ATF1/ATF2/CREB1/EEA1/HMGB1/IKBKB/IRAK2/JUN/MAP2K3/MAP2K4/MAP2K6/MAP2K7/MAP3K1/MAP3K7/MAPK1/MAPK14/MAPK3/MEF2A/NFKB1/NFKB2/NFKBIB/PIK3R4/PPP2R5D/RBSN/RIPK2/RPS6KA1/RPS6KA3/RPS6KA5/SKP1/TAB1/TAB2/TAB3/UBE2V1/VRK3	6.69242e-05	-4.17442	0.000635313	-0.0991296	0.888822	REACTOME_TOLL_LIKE_RECEPTOR_9_TLR9_CASCADE	0.000635313	Kent_10h-VIC_10h	ATF1/ATF2/CREB1/EEA1/HMGB1/IKBKB/IRAK2/JUN/MAP2K3/MAP2K4/MAP2K6/MAP2K7/MAP3K1/MAP3K7/MAPK1/MAPK14/MAPK3/MEF2A/NFKB1/NFKB2/NFKBIB/PIK3R4/PPP2R5D/RBSN/RIPK2/RPS6KA1/RPS6KA3/RPS6KA5/SKP1/TAB1/TAB2/TAB3/UBE2V1/VRK3
Kent_10h-VIC_10h	REACTOME_SHC1_EVENTS_IN_EGFR_SIGNALING	-3.98336	18	-0.775948	EGFR/SHC1/SOS1	6.79483e-05	-4.16782	0.000641075	-0.0991296	0.888822	REACTOME_SHC1_EVENTS_IN_EGFR_SIGNALING	0.000641075	Kent_10h-VIC_10h	EGFR/SHC1/SOS1
Kent_10h-VIC_10h	REACTOME_SLBP_DEPENDENT_PROCESSING_OF_REPLICATION_DEPENDENT_HISTONE_PRE_MRNAS	-3.98262	8	-1.66313	LSM11/NCBP1/SLBP/SNRPF	6.81593e-05	-4.16647	0.000641075	-0.0991296	0.888822	REACTOME_SLBP_DEPENDENT_PROCESSING_OF_REPLICATION_DEPENDENT_HISTONE_PRE_MRNAS	0.000641075	Kent_10h-VIC_10h	LSM11/NCBP1/SLBP/SNRPF
Kent_10h-VIC_10h	PID_ECADHERIN_STABILIZATION_PATHWAY	-3.97449	359	-0.193478	ABI1/AFDN/CAMSAP3/CDH1/CTNNA1/CTNNB1/CTNND1/DIAPH1/EGFR/ENAH/EPHA2/EXOC4/GIT1/LIMA1/LPP/MET/MYO6/NCK1/NECTIN2/PLEKHA7/ROCK1/STX4/VASP/VCL/ZYX	7.05289e-05	-4.15163	0.000660318	-0.0991296	0.888822	PID_ECADHERIN_STABILIZATION_PATHWAY	0.000660318	Kent_10h-VIC_10h	ABI1/AFDN/CAMSAP3/CDH1/CTNNA1/CTNNB1/CTNND1/DIAPH1/EGFR/ENAH/EPHA2/EXOC4/GIT1/LIMA1/LPP/MET/MYO6/NCK1/NECTIN2/PLEKHA7/ROCK1/STX4/VASP/VCL/ZYX
Kent_10h-VIC_10h	PID_TXA2PATHWAY	-3.97264	72	-0.400409	AKT1/ARHGEF1/EGFR/GRK2/HCK/ICAM1/LYN/MAPK14/PRKACA/PRKCA/PRKCD/PRKCG/PRKCQ/ROCK1/SLC9A3R1/SRC/YES1	7.10814e-05	-4.14824	0.000661997	-0.0991296	0.888822	PID_TXA2PATHWAY	0.000661997	Kent_10h-VIC_10h	AKT1/ARHGEF1/EGFR/GRK2/HCK/ICAM1/LYN/MAPK14/PRKACA/PRKCA/PRKCD/PRKCG/PRKCQ/ROCK1/SLC9A3R1/SRC/YES1
Kent_10h-VIC_10h	REACTOME_INTERLEUKIN_17_SIGNALING	-3.95724	96	-0.315669	ATF1/ATF2/CREB1/IKBKB/IRAK2/JUN/MAP2K3/MAP2K4/MAP2K6/MAP2K7/MAP3K7/MAPK1/MAPK14/MAPK3/MEF2A/NFKB1/PPP2R5D/RIPK2/RPS6KA1/RPS6KA3/RPS6KA5/SKP1/TAB1/TAB2/TAB3/UBE2V1/VRK3	7.58214e-05	-4.12021	0.000697079	-0.0991296	0.888822	REACTOME_INTERLEUKIN_17_SIGNALING	0.000697079	Kent_10h-VIC_10h	ATF1/ATF2/CREB1/IKBKB/IRAK2/JUN/MAP2K3/MAP2K4/MAP2K6/MAP2K7/MAP3K7/MAPK1/MAPK14/MAPK3/MEF2A/NFKB1/PPP2R5D/RIPK2/RPS6KA1/RPS6KA3/RPS6KA5/SKP1/TAB1/TAB2/TAB3/UBE2V1/VRK3
Kent_10h-VIC_10h	KEGG_TASTE_TRANSDUCTION	-3.95503	13	-1.25552	ADCY6/GNAS/ITPR3/PRKACA/PRKACB/PRKACG	7.65266e-05	-4.11619	0.00069728	-0.0991296	0.888822	KEGG_TASTE_TRANSDUCTION	0.00069728	Kent_10h-VIC_10h	ADCY6/GNAS/ITPR3/PRKACA/PRKACB/PRKACG
Kent_10h-VIC_10h	PID_NEPHRIN_NEPH1_PATHWAY	-3.93899	123	-0.333823	AKT1/BAD/CD2AP/JUN/KIRREL1/MAP2K4/NCK1/NCK2/PLCG1/PRKCI/TJP1/WASL	8.18262e-05	-4.08711	0.000742254	-0.0991296	0.888822	PID_NEPHRIN_NEPH1_PATHWAY	0.000742254	Kent_10h-VIC_10h	AKT1/BAD/CD2AP/JUN/KIRREL1/MAP2K4/NCK1/NCK2/PLCG1/PRKCI/TJP1/WASL
Kent_10h-VIC_10h	BIOCARTA_PAR1_PATHWAY	-3.93266	22	-0.723375	ARHGEF1/MAP3K7/PRKCA/PTK2B/ROCK1	8.40117e-05	-4.07566	0.000758707	-0.0991296	0.888822	BIOCARTA_PAR1_PATHWAY	0.000758707	Kent_10h-VIC_10h	ARHGEF1/MAP3K7/PRKCA/PTK2B/ROCK1
Kent_10h-VIC_10h	KEGG_T_CELL_RECEPTOR_SIGNALING_PATHWAY	-3.91794	184	-0.246546	AKT1/AKT2/AKT3/BCL10/CARD11/CBLC/DLG1/GSK3B/IKBKB/JUN/MAP2K2/MAP2K7/MAP3K7/MAPK1/MAPK14/MAPK3/NCK1/NCK2/NFAT5/NFATC2/NFATC4/NFKB1/NFKBIB/NFKBIE/PAK1/PAK2/PAK4/PAK6/PDPK1/PLCG1/PRKCQ/RAF1/SOS1/VAV2	8.93089e-05	-4.04911	0.000802993	-0.0991296	0.888822	KEGG_T_CELL_RECEPTOR_SIGNALING_PATHWAY	0.000802993	Kent_10h-VIC_10h	AKT1/AKT2/AKT3/BCL10/CARD11/CBLC/DLG1/GSK3B/IKBKB/JUN/MAP2K2/MAP2K7/MAP3K7/MAPK1/MAPK14/MAPK3/NCK1/NCK2/NFAT5/NFATC2/NFATC4/NFKB1/NFKBIB/NFKBIE/PAK1/PAK2/PAK4/PAK6/PDPK1/PLCG1/PRKCQ/RAF1/SOS1/VAV2
Kent_10h-VIC_10h	REACTOME_ANTIGEN_ACTIVATES_B_CELL_RECEPTOR_BCR_LEADING_TO_GENERATION_OF_SECOND_MESSENGERS	-3.90878	77	-0.441603	BLNK/DAPP1/ITPR3/LYN/NCK1/ORAI1/PIK3AP1/SH3KBP1/SOS1/STIM1	9.27634e-05	-4.03262	0.000830396	-0.0991296	0.888822	REACTOME_ANTIGEN_ACTIVATES_B_CELL_RECEPTOR_BCR_LEADING_TO_GENERATION_OF_SECOND_MESSENGERS	0.000830396	Kent_10h-VIC_10h	BLNK/DAPP1/ITPR3/LYN/NCK1/ORAI1/PIK3AP1/SH3KBP1/SOS1/STIM1
Kent_10h-VIC_10h	BIOCARTA_TEL_PATHWAY	-3.88227	58	-0.328398	AKT1/EGFR/HSP90AA1/MYC/PRKCA/RB1/TEP1/TERF1/TP53/XRCC5/XRCC6	0.000103488	-3.98511	0.000910424	-0.0991296	0.888822	BIOCARTA_TEL_PATHWAY	0.000910424	Kent_10h-VIC_10h	AKT1/EGFR/HSP90AA1/MYC/PRKCA/RB1/TEP1/TERF1/TP53/XRCC5/XRCC6
Kent_10h-VIC_10h	REACTOME_TBC_RABGAPS	-3.86298	102	-0.400501	GGA3/OPTN/RAB6A/RAB7A/RAB8A/RAB8B/RABEP1/RABGAP1/RABGEF1/SYTL1/TBC1D10A/TBC1D10B/TBC1D14/TBC1D15/TBC1D16/TBC1D2/TBC1D24/TBC1D25/TSC1/TSC2/ULK1	0.000112012	-3.95074	0.000976992	-0.0991296	0.888822	REACTOME_TBC_RABGAPS	0.000976992	Kent_10h-VIC_10h	GGA3/OPTN/RAB6A/RAB7A/RAB8A/RAB8B/RABEP1/RABGAP1/RABGEF1/SYTL1/TBC1D10A/TBC1D10B/TBC1D14/TBC1D15/TBC1D16/TBC1D2/TBC1D24/TBC1D25/TSC1/TSC2/ULK1
Kent_10h-VIC_10h	REACTOME_DISEASES_OF_METABOLISM	-3.85412	53	-0.535498	ACACA/ALG3/DAG1/DPM1/GFPT1/GSS/GYS1/HLCS/MCCC1/MMACHC/MTRR/MUC1/MUC5AC/PGM1/RPIA/SLC26A2/TALDO1/TPMT/VCAN	0.000116149	-3.93498	0.00100877	-0.0991296	0.888822	REACTOME_DISEASES_OF_METABOLISM	0.00100877	Kent_10h-VIC_10h	ACACA/ALG3/DAG1/DPM1/GFPT1/GSS/GYS1/HLCS/MCCC1/MMACHC/MTRR/MUC1/MUC5AC/PGM1/RPIA/SLC26A2/TALDO1/TPMT/VCAN
Kent_10h-VIC_10h	REACTOME_INLA_MEDIATED_ENTRY_OF_LISTERIA_MONOCYTOGENES_INTO_HOST_CELLS	-3.84198	74	-0.393664	CDH1/CTNNB1/CTNND1/SRC	0.000122045	-3.91348	0.00105549	-0.0991296	0.888822	REACTOME_INLA_MEDIATED_ENTRY_OF_LISTERIA_MONOCYTOGENES_INTO_HOST_CELLS	0.00105549	Kent_10h-VIC_10h	CDH1/CTNNB1/CTNND1/SRC
Kent_10h-VIC_10h	REACTOME_NEGATIVE_FEEDBACK_REGULATION_OF_MAPK_PATHWAY	-3.83957	45	-0.352228	BRAF/MAP2K2/MAPK1/MAPK3/RAF1	0.000123252	-3.90921	0.00105696	-0.0991296	0.888822	REACTOME_NEGATIVE_FEEDBACK_REGULATION_OF_MAPK_PATHWAY	0.00105696	Kent_10h-VIC_10h	BRAF/MAP2K2/MAPK1/MAPK3/RAF1
Kent_10h-VIC_10h	PID_IGF1_PATHWAY	-3.81443	169	-0.320673	AKT1/BAD/BCAR1/CRKL/GRB10/IRS1/IRS2/NCK2/PDPK1/PRKCD/PRKD1/PTK2/PTPN1/PTPN11/PXN/RAF1/RPS6KB1/SHC1/SOS1/YWHAE/YWHAZ	0.000136497	-3.86488	0.00115598	-0.0991296	0.888822	PID_IGF1_PATHWAY	0.00115598	Kent_10h-VIC_10h	AKT1/BAD/BCAR1/CRKL/GRB10/IRS1/IRS2/NCK2/PDPK1/PRKCD/PRKD1/PTK2/PTPN1/PTPN11/PXN/RAF1/RPS6KB1/SHC1/SOS1/YWHAE/YWHAZ
Kent_10h-VIC_10h	KEGG_PROPANOATE_METABOLISM	-3.81048	20	-0.962876	ACACA/ACSS2/HADHA	0.000138699	-3.85793	0.00116977	-0.0991296	0.888822	KEGG_PROPANOATE_METABOLISM	0.00116977	Kent_10h-VIC_10h	ACACA/ACSS2/HADHA
Kent_10h-VIC_10h	KEGG_NEUROTROPHIN_SIGNALING_PATHWAY	-3.80167	261	-0.241097	ABL1/AKT1/AKT2/AKT3/ARHGDIA/BAD/BRAF/CAMK2D/CAMK2G/CAMK4/CRKL/FOXO3/FRS2/GAB1/GSK3B/IKBKB/IRAK2/IRS1/IRS2/JUN/KIDINS220/MAGED1/MAP2K2/MAP2K7/MAP3K1/MAP3K3/MAP3K5/MAPK1/MAPK14/MAPK3/NFKB1/NFKBIB/NFKBIE/PDPK1/PLCG1/PRKCD/PSEN1/PTPN11/RAF1/RAPGEF1/RIPK2/RPS6KA1/RPS6KA3/RPS6KA4/RPS6KA5/SH2B1/SHC1/SORT1/SOS1/TP53/YWHAE/YWHAG/YWHAZ	0.000143724	-3.84247	0.00120716	-0.0991296	0.888822	KEGG_NEUROTROPHIN_SIGNALING_PATHWAY	0.00120716	Kent_10h-VIC_10h	ABL1/AKT1/AKT2/AKT3/ARHGDIA/BAD/BRAF/CAMK2D/CAMK2G/CAMK4/CRKL/FOXO3/FRS2/GAB1/GSK3B/IKBKB/IRAK2/IRS1/IRS2/JUN/KIDINS220/MAGED1/MAP2K2/MAP2K7/MAP3K1/MAP3K3/MAP3K5/MAPK1/MAPK14/MAPK3/NFKB1/NFKBIB/NFKBIE/PDPK1/PLCG1/PRKCD/PSEN1/PTPN11/RAF1/RAPGEF1/RIPK2/RPS6KA1/RPS6KA3/RPS6KA4/RPS6KA5/SH2B1/SHC1/SORT1/SOS1/TP53/YWHAE/YWHAG/YWHAZ
Kent_10h-VIC_10h	KEGG_MTOR_SIGNALING_PATHWAY	3.78954	245	0.250008	AKT1/AKT2/AKT3/BRAF/EIF4B/EIF4E/EIF4E2/EIF4EBP1/MAPK1/MAPK3/MTOR/PDPK1/PRKAA1/RICTOR/RPS6/RPS6KA1/RPS6KA3/RPS6KB1/RPTOR/STK11/TSC1/TSC2/ULK1	0.000150929	3.82123	0.00126248	-0.0991296	0.888822	KEGG_MTOR_SIGNALING_PATHWAY	0.00126248	Kent_10h-VIC_10h	AKT1/AKT2/AKT3/BRAF/EIF4B/EIF4E/EIF4E2/EIF4EBP1/MAPK1/MAPK3/MTOR/PDPK1/PRKAA1/RICTOR/RPS6/RPS6KA1/RPS6KA3/RPS6KB1/RPTOR/STK11/TSC1/TSC2/ULK1
Kent_10h-VIC_10h	REACTOME_CA2_PATHWAY	-3.78795	54	-0.472169	AGO2/CTNNB1/FZD6/GNG12/GNG5/ITPR3/MAP3K7/MOV10/MYC/PLCB3/PRKCA/TNRC6A/TNRC6B	0.000151897	-3.81845	0.00126267	-0.0991296	0.888822	REACTOME_CA2_PATHWAY	0.00126267	Kent_10h-VIC_10h	AGO2/CTNNB1/FZD6/GNG12/GNG5/ITPR3/MAP3K7/MOV10/MYC/PLCB3/PRKCA/TNRC6A/TNRC6B
Kent_10h-VIC_10h	BIOCARTA_ECM_PATHWAY	-3.78747	62	-0.324541	ARHGAP5/DIAPH1/ITGB1/MAPK1/MAPK3/PFN1/RAF1/ROCK1/SHC1/TLN1	0.000152188	-3.81762	0.00126267	-0.0991296	0.888822	BIOCARTA_ECM_PATHWAY	0.00126267	Kent_10h-VIC_10h	ARHGAP5/DIAPH1/ITGB1/MAPK1/MAPK3/PFN1/RAF1/ROCK1/SHC1/TLN1
Kent_10h-VIC_10h	REACTOME_HCMV_LATE_EVENTS	-3.7768	188	-0.395632	AAAS/CHMP2A/CHMP2B/CHMP3/CHMP4B/CHMP4C/CHMP7/H2AC12/H2AC13/H2AC14/H2AC18/H2AC20/H2AC6/H2AC7/H2AC8/H2AW/H3C1/H4C9/HNRNPK/MVB12A/NDC1/NUP107/NUP133/NUP153/NUP155/NUP160/NUP188/NUP214/NUP35/NUP50/NUP54/NUP88/NUP93/NUP98/POM121/POM121C/RANBP2/TPR/TSG101/VPS4A	0.000158858	-3.79899	0.00130737	-0.0991296	0.888822	REACTOME_HCMV_LATE_EVENTS	0.00130737	Kent_10h-VIC_10h	AAAS/CHMP2A/CHMP2B/CHMP3/CHMP4B/CHMP4C/CHMP7/H2AC12/H2AC13/H2AC14/H2AC18/H2AC20/H2AC6/H2AC7/H2AC8/H2AW/H3C1/H4C9/HNRNPK/MVB12A/NDC1/NUP107/NUP133/NUP153/NUP155/NUP160/NUP188/NUP214/NUP35/NUP50/NUP54/NUP88/NUP93/NUP98/POM121/POM121C/RANBP2/TPR/TSG101/VPS4A
Kent_10h-VIC_10h	KEGG_ERBB_SIGNALING_PATHWAY	-3.77535	378	-0.111998	ABL1/ABL2/AKT1/AKT2/AKT3/ARAF/BAD/BRAF/CAMK2D/CAMK2G/CBLC/CDKN1A/CDKN1B/CRKL/EGFR/EIF4EBP1/ERBB2/ERBB3/GAB1/GSK3B/JUN/MAP2K2/MAP2K4/MAP2K7/MAPK1/MAPK3/MTOR/MYC/NCK1/NCK2/PAK1/PAK2/PAK4/PAK6/PLCG1/PRKCA/PRKCG/PTK2/RAF1/RPS6KB1/SHC1/SOS1/SRC	0.000159782	-3.79647	0.00130873	-0.0991296	0.888822	KEGG_ERBB_SIGNALING_PATHWAY	0.00130873	Kent_10h-VIC_10h	ABL1/ABL2/AKT1/AKT2/AKT3/ARAF/BAD/BRAF/CAMK2D/CAMK2G/CBLC/CDKN1A/CDKN1B/CRKL/EGFR/EIF4EBP1/ERBB2/ERBB3/GAB1/GSK3B/JUN/MAP2K2/MAP2K4/MAP2K7/MAPK1/MAPK3/MTOR/MYC/NCK1/NCK2/PAK1/PAK2/PAK4/PAK6/PLCG1/PRKCA/PRKCG/PTK2/RAF1/RPS6KB1/SHC1/SOS1/SRC
Kent_10h-VIC_10h	PID_A6B1_A6B4_INTEGRIN_PATHWAY	-3.77354	129	-0.167368	AKT1/CDH1/EGFR/ERBB2/ERBB3/ITGB1/ITGB4/MET/MST1R/PRKCA/RPS6KB1/RXRA/SFN/SHC1/YWHAE/YWHAG/YWHAZ	0.000160947	-3.79332	0.00130873	-0.0991296	0.888822	PID_A6B1_A6B4_INTEGRIN_PATHWAY	0.00130873	Kent_10h-VIC_10h	AKT1/CDH1/EGFR/ERBB2/ERBB3/ITGB1/ITGB4/MET/MST1R/PRKCA/RPS6KB1/RXRA/SFN/SHC1/YWHAE/YWHAG/YWHAZ
Kent_10h-VIC_10h	REACTOME_SIGNALING_BY_MET	-3.76196	153	-0.343269	CRKL/DOCK7/EPS15/GAB1/GGA3/ITGA3/ITGB1/MET/PTK2/PTPN1/PTPN11/PTPN2/RANBP10/RANBP9/RAPGEF1/SH3GL1/SH3KBP1/SHC1/SOS1/SRC/STAT3/TNS3/USP8	0.000168585	-3.77318	0.00136001	-0.0991296	0.888822	REACTOME_SIGNALING_BY_MET	0.00136001	Kent_10h-VIC_10h	CRKL/DOCK7/EPS15/GAB1/GGA3/ITGA3/ITGB1/MET/PTK2/PTPN1/PTPN11/PTPN2/RANBP10/RANBP9/RAPGEF1/SH3GL1/SH3KBP1/SHC1/SOS1/SRC/STAT3/TNS3/USP8
Kent_10h-VIC_10h	BIOCARTA_PLC_PATHWAY	-3.75776	10	-1.15532	AKT1/PLCG1/PRKCA	0.000171442	-3.76588	0.00137761	-0.0991296	0.888822	BIOCARTA_PLC_PATHWAY	0.00137761	Kent_10h-VIC_10h	AKT1/PLCG1/PRKCA
Kent_10h-VIC_10h	BIOCARTA_MYOSIN_PATHWAY	-3.73881	34	-0.564239	ARHGAP5/ARHGEF1/PKN1/PRKCA/ROCK1	0.000184896	-3.73307	0.00146837	-0.0991296	0.888822	BIOCARTA_MYOSIN_PATHWAY	0.00146837	Kent_10h-VIC_10h	ARHGAP5/ARHGEF1/PKN1/PRKCA/ROCK1
Kent_10h-VIC_10h	PID_TCPTP_PATHWAY	-3.71368	62	-0.458443	ATR/CREBBP/EGFR/EIF2AK2/GAB1/ITGB1/KPNA2/MET/PIAS1/PTPN1/PTPN2/SHC1/SOS1/SRC/STAT1/STAT3	0.000204264	-3.68981	0.0016159	-0.0991296	0.888822	PID_TCPTP_PATHWAY	0.0016159	Kent_10h-VIC_10h	ATR/CREBBP/EGFR/EIF2AK2/GAB1/ITGB1/KPNA2/MET/PIAS1/PTPN1/PTPN2/SHC1/SOS1/SRC/STAT1/STAT3
Kent_10h-VIC_10h	REACTOME_PTK6_PROMOTES_HIF1A_STABILIZATION	-3.70809	10	-0.834221	EGFR	0.000208832	-3.6802	0.00164566	-0.0991296	0.888822	REACTOME_PTK6_PROMOTES_HIF1A_STABILIZATION	0.00164566	Kent_10h-VIC_10h	EGFR
Kent_10h-VIC_10h	PID_RHOA_PATHWAY	-3.70584	136	-0.34015	ATF2/CDKN1B/CFL1/CIT/DIAPH1/EZR/ITGB1/JUN/LIMK1/LIMK2/MAP2K3/MAP2K4/MAP2K6/MRTFA/MSN/PIP5K1A/PKN1/PKN2/PPP1R12A/PTEN/ROCK1/ROCK2/SLC9A1/SRF/TLN1/VCL	0.000210694	-3.67635	0.00165395	-0.0991296	0.888822	PID_RHOA_PATHWAY	0.00165395	Kent_10h-VIC_10h	ATF2/CDKN1B/CFL1/CIT/DIAPH1/EZR/ITGB1/JUN/LIMK1/LIMK2/MAP2K3/MAP2K4/MAP2K6/MRTFA/MSN/PIP5K1A/PKN1/PKN2/PPP1R12A/PTEN/ROCK1/ROCK2/SLC9A1/SRF/TLN1/VCL
Kent_10h-VIC_10h	KEGG_TGF_BETA_SIGNALING_PATHWAY	-3.70155	65	-0.325409	CREBBP/E2F4/EP300/ID2/MAPK1/MAPK3/MYC/RBL1/RBL2/ROCK1/ROCK2/RPS6KB1/SKP1/SMAD1/SMAD2/SMAD3/SMAD5/SP1/TFDP1/TGFBR2/ZFYVE16	0.00021429	-3.669	0.00167573	-0.0991296	0.888822	KEGG_TGF_BETA_SIGNALING_PATHWAY	0.00167573	Kent_10h-VIC_10h	CREBBP/E2F4/EP300/ID2/MAPK1/MAPK3/MYC/RBL1/RBL2/ROCK1/ROCK2/RPS6KB1/SKP1/SMAD1/SMAD2/SMAD3/SMAD5/SP1/TFDP1/TGFBR2/ZFYVE16
Kent_10h-VIC_10h	REACTOME_ELASTIC_FIBRE_FORMATION	-3.69704	12	-1.05785	ITGB1/ITGB6/MFAP1	0.000218131	-3.66128	0.00169163	-0.0991296	0.888822	REACTOME_ELASTIC_FIBRE_FORMATION	0.00169163	Kent_10h-VIC_10h	ITGB1/ITGB6/MFAP1
Kent_10h-VIC_10h	NABA_MATRISOME_ASSOCIATED	-3.69625	78	-0.471287	ADAM10/ADAM17/ADAM9/ANXA1/ANXA13/ANXA2/ANXA4/EGLN1/FGF2/HCFC1/LGALS4/MMP15/MUC1/MUC5AC/PLXNA1/PLXNB2/S100A11/S100A16/SEMA4B/SULF2/ZFP91	0.00021881	-3.65993	0.00169163	-0.0991296	0.888822	NABA_MATRISOME_ASSOCIATED	0.00169163	Kent_10h-VIC_10h	ADAM10/ADAM17/ADAM9/ANXA1/ANXA13/ANXA2/ANXA4/EGLN1/FGF2/HCFC1/LGALS4/MMP15/MUC1/MUC5AC/PLXNA1/PLXNB2/S100A11/S100A16/SEMA4B/SULF2/ZFP91
Kent_10h-VIC_10h	PID_PDGFRA_PATHWAY	-3.68852	27	-0.801142	CAV1/CRKL/CSNK2A1/JUN/PLCG1/RAPGEF1/SHC1/SOS1/SRF	0.000225561	-3.64674	0.00173721	-0.0991296	0.888822	PID_PDGFRA_PATHWAY	0.00173721	Kent_10h-VIC_10h	CAV1/CRKL/CSNK2A1/JUN/PLCG1/RAPGEF1/SHC1/SOS1/SRF
Kent_10h-VIC_10h	PID_SYNDECAN_4_PATHWAY	-3.6873	27	-0.729857	FGF2/GIPC1/ITGB1/PRKCA/PRKCD/PTK2	0.000226643	-3.64466	0.00173721	-0.0991296	0.888822	PID_SYNDECAN_4_PATHWAY	0.00173721	Kent_10h-VIC_10h	FGF2/GIPC1/ITGB1/PRKCA/PRKCD/PTK2
Kent_10h-VIC_10h	REACTOME_SYNTHESIS_OF_IP3_AND_IP4_IN_THE_CYTOSOL	-3.67817	26	-0.74028	INPPL1/ITPK1/ITPKB/PLCB3/PLCD3/PLCG1/PLCH1/PTEN/SYNJ1	0.000234911	-3.6291	0.00178901	-0.0991296	0.888822	REACTOME_SYNTHESIS_OF_IP3_AND_IP4_IN_THE_CYTOSOL	0.00178901	Kent_10h-VIC_10h	INPPL1/ITPK1/ITPKB/PLCB3/PLCD3/PLCG1/PLCH1/PTEN/SYNJ1
Kent_10h-VIC_10h	REACTOME_SIGNALING_BY_ACTIVIN	-3.67447	2	-2.40851	SMAD2/SMAD3	0.000238342	-3.6228	0.00180838	-0.0991296	0.888822	REACTOME_SIGNALING_BY_ACTIVIN	0.00180838	Kent_10h-VIC_10h	SMAD2/SMAD3
Kent_10h-VIC_10h	REACTOME_NR1H2_NR1H3_REGULATE_GENE_EXPRESSION_LINKED_TO_LIPOGENESIS	-3.66399	12	-1.03924	FASN/NR1H2/RXRA/SCD	0.000248313	-3.605	0.00185846	-0.0991296	0.888822	REACTOME_NR1H2_NR1H3_REGULATE_GENE_EXPRESSION_LINKED_TO_LIPOGENESIS	0.00185846	Kent_10h-VIC_10h	FASN/NR1H2/RXRA/SCD
Kent_10h-VIC_10h	REACTOME_BINDING_OF_TCF_LEF_CTNNB1_TO_TARGET_GENE_PROMOTERS	-3.66372	12	-0.784055	CTNNB1/MYC	0.000248583	-3.60453	0.00185846	-0.0991296	0.888822	REACTOME_BINDING_OF_TCF_LEF_CTNNB1_TO_TARGET_GENE_PROMOTERS	0.00185846	Kent_10h-VIC_10h	CTNNB1/MYC
Kent_10h-VIC_10h	BIOCARTA_EDG1_PATHWAY	-3.65216	17	-0.394976	AKT1/MAPK1/MAPK3/PRKCA	0.00026004	-3.58496	0.00193702	-0.0991296	0.888822	BIOCARTA_EDG1_PATHWAY	0.00193702	Kent_10h-VIC_10h	AKT1/MAPK1/MAPK3/PRKCA
Kent_10h-VIC_10h	REACTOME_COPI_DEPENDENT_GOLGI_TO_ER_RETROGRADE_TRAFFIC	-3.64255	172	-0.273283	ARCN1/ARF1/ARF3/ARFGAP1/ARFGAP2/ARFGAP3/COPA/COPB2/COPE/GBF1/KIF11/KIF13B/KIF15/KIF18A/KIF18B/KIF1A/KIF1C/KIF20A/KIF21A/KIF22/KIF23/KIF2A/KIF4A/KIFAP3/KIFC1/KLC1/KLC2/KLC3/KLC4/NBAS/NSF/RACGAP1/SEC22B/TUBA1B	0.000269952	-3.56871	0.00200354	-0.0991296	0.888822	REACTOME_COPI_DEPENDENT_GOLGI_TO_ER_RETROGRADE_TRAFFIC	0.00200354	Kent_10h-VIC_10h	ARCN1/ARF1/ARF3/ARFGAP1/ARFGAP2/ARFGAP3/COPA/COPB2/COPE/GBF1/KIF11/KIF13B/KIF15/KIF18A/KIF18B/KIF1A/KIF1C/KIF20A/KIF21A/KIF22/KIF23/KIF2A/KIF4A/KIFAP3/KIFC1/KLC1/KLC2/KLC3/KLC4/NBAS/NSF/RACGAP1/SEC22B/TUBA1B
Kent_10h-VIC_10h	REACTOME_TRANSCRIPTIONAL_REGULATION_BY_TP53	-3.64141	881	-0.149203	AGO2/AKT1/AKT2/AKT3/ATF2/ATM/ATR/ATRIP/BANP/BARD1/BCL2L14/BCL6/BLM/BNIP3L/BRCA1/BRD1/BRD7/BRPF1/BRPF3/CASP2/CCNH/CCNK/CCNT2/CDC25C/CDK1/CDK12/CDK13/CDK7/CDKN1A/CDKN1B/CHD3/CHD4/CHEK1/CHEK2/CNOT2/CNOT3/CNOT4/CREBBP/CSNK2A1/CSNK2B/CTDP1/DAXX/DDB2/DYRK2/E2F4/E2F8/EHMT2/ELL/ELOA/EP300/FANCD2/FANCI/FAS/GATAD2A/GATAD2B/GPI/GTF2F1/GTF2F2/HDAC1/HDAC2/IGFBP3/ING5/JMY/JUN/KAT5/KAT6A/KMT5A/LAMTOR1/MAP2K6/MA…	0.000271145	-3.5668	0.00200509	-0.0991296	0.888822	REACTOME_TRANSCRIPTIONAL_REGULATION_BY_TP53	0.00200509	Kent_10h-VIC_10h	AGO2/AKT1/AKT2/AKT3/ATF2/ATM/ATR/ATRIP/BANP/BARD1/BCL2L14/BCL6/BLM/BNIP3L/BRCA1/BRD1/BRD7/BRPF1/BRPF3/CASP2/CCNH/CCNK/CCNT2/CDC25C/CDK1/CDK12/CDK13/CDK7/CDKN1A/CDKN1B/CHD3/CHD4/CHEK1/CHEK2/CNOT2/CNOT3/CNOT4/CREBBP/CSNK2A1/CSNK2B/CTDP1/DAXX/DDB2/DYRK2/E2F4/E2F8/EHMT2/ELL/ELOA/EP300/FANCD2/FANCI/FAS/GATAD2A/GATAD2B/GPI/GTF2F1/GTF2F2/HDAC1/HDAC2/IGFBP3/ING5/JMY/JUN/KAT5/KAT6A/KMT5A/LAMTOR1/MAP2K6/MA…
Kent_10h-VIC_10h	REACTOME_CELL_CYCLE	-3.63811	1912	-0.101406	AAAS/ABL1/ABRAXAS1/ACD/AHCTF1/AJUBA/AKAP9/AKT1/AKT2/AKT3/ANKLE2/ANKRD28/ARPP19/ATM/ATR/ATRIP/ATRX/BABAM1/BABAM2/BARD1/BLM/BLZF1/BRCA1/BUB1/BUB1B/BUB3/CABLES1/CC2D1B/CCNB2/CCNH/CCP110/CDC20/CDC23/CDC25C/CDC26/CDC27/CDC6/CDCA5/CDCA8/CDK1/CDK11A/CDK11B/CDK7/CDKN1A/CDKN1B/CENPA/CENPC/CENPF/CENPH/CENPO/CENPT/CENPU/CEP131/CEP152/CEP192/CEP41/CEP76/CETN2/CHEK1/CHEK2/CHMP2A/CHMP2B/CHMP3/CHMP4B/CHMP4C/CHM…	0.000274651	-3.56122	0.00202369	-0.0991296	0.888822	REACTOME_CELL_CYCLE	0.00202369	Kent_10h-VIC_10h	AAAS/ABL1/ABRAXAS1/ACD/AHCTF1/AJUBA/AKAP9/AKT1/AKT2/AKT3/ANKLE2/ANKRD28/ARPP19/ATM/ATR/ATRIP/ATRX/BABAM1/BABAM2/BARD1/BLM/BLZF1/BRCA1/BUB1/BUB1B/BUB3/CABLES1/CC2D1B/CCNB2/CCNH/CCP110/CDC20/CDC23/CDC25C/CDC26/CDC27/CDC6/CDCA5/CDCA8/CDK1/CDK11A/CDK11B/CDK7/CDKN1A/CDKN1B/CENPA/CENPC/CENPF/CENPH/CENPO/CENPT/CENPU/CEP131/CEP152/CEP192/CEP41/CEP76/CETN2/CHEK1/CHEK2/CHMP2A/CHMP2B/CHMP3/CHMP4B/CHMP4C/CHM…
Kent_10h-VIC_10h	PID_CMYB_PATHWAY	-3.636	163	-0.28643	ATP2B1/CBX4/CDKN1A/CDKN1B/CEBPB/COPA/CREBBP/EP300/ETS1/HES1/HSPA8/IQGAP1/MAD1L1/MAP3K7/MCM4/MYC/NCOR1/PPID/SIN3A/SMARCA2/SND1/SP1/TAB1/TAB2/TOM1/TRIM28/ZFHX3	0.000276902	-3.55767	0.00203294	-0.0991296	0.888822	PID_CMYB_PATHWAY	0.00203294	Kent_10h-VIC_10h	ATP2B1/CBX4/CDKN1A/CDKN1B/CEBPB/COPA/CREBBP/EP300/ETS1/HES1/HSPA8/IQGAP1/MAD1L1/MAP3K7/MCM4/MYC/NCOR1/PPID/SIN3A/SMARCA2/SND1/SP1/TAB1/TAB2/TOM1/TRIM28/ZFHX3
Kent_10h-VIC_10h	REACTOME_RHO_GTPASES_ACTIVATE_IQGAPS	-3.58616	59	-0.413737	ACTB/CDH1/CLIP1/CTNNA1/CTNNB1/IQGAP1/IQGAP2/IQGAP3/MEN1/TUBA1B	0.000335583	-3.4742	0.00244616	-0.0991296	0.888822	REACTOME_RHO_GTPASES_ACTIVATE_IQGAPS	0.00244616	Kent_10h-VIC_10h	ACTB/CDH1/CLIP1/CTNNA1/CTNNB1/IQGAP1/IQGAP2/IQGAP3/MEN1/TUBA1B
Kent_10h-VIC_10h	KEGG_VEGF_SIGNALING_PATHWAY	-3.56611	147	-0.246834	AKT1/AKT2/AKT3/BAD/HSPB1/MAP2K2/MAPK1/MAPK14/MAPK3/NFAT5/NFATC2/NFATC4/PLA2G4A/PLCG1/PRKCA/PRKCG/PTK2/PXN/RAF1/SRC	0.000362313	-3.44092	0.00262227	-0.0991296	0.888822	KEGG_VEGF_SIGNALING_PATHWAY	0.00262227	Kent_10h-VIC_10h	AKT1/AKT2/AKT3/BAD/HSPB1/MAP2K2/MAPK1/MAPK14/MAPK3/NFAT5/NFATC2/NFATC4/PLA2G4A/PLCG1/PRKCA/PRKCG/PTK2/PXN/RAF1/SRC
Kent_10h-VIC_10h	REACTOME_TP53_REGULATES_TRANSCRIPTION_OF_ADDITIONAL_CELL_CYCLE_GENES_WHOSE_EXACT_ROLE_IN_THE_P53_PATHWAY_REMAIN_UNCERTAIN	-3.56284	129	-0.408071	CDC25C/CNOT2/CNOT3/CNOT4/NPM1/TNKS1BP1/TP53	0.000366866	-3.43549	0.00264584	-0.0991296	0.888822	REACTOME_TP53_REGULATES_TRANSCRIPTION_OF_ADDITIONAL_CELL_CYCLE_GENES_WHOSE_EXACT_ROLE_IN_THE_P53_PATHWAY_REMAIN_UNCERTAIN	0.00264584	Kent_10h-VIC_10h	CDC25C/CNOT2/CNOT3/CNOT4/NPM1/TNKS1BP1/TP53
Kent_10h-VIC_10h	REACTOME_EPH_EPHRIN_SIGNALING	-3.55398	199	-0.244021	ACTB/ADAM10/AP2M1/ARHGEF28/ARHGEF7/ARPC1B/CFL1/CLTC/EPHA2/EPHB4/GIT1/ITSN1/LIMK1/LIMK2/LYN/MYH10/MYH14/MYH9/MYL12A/MYL6/NCK2/PAK1/PAK2/PSEN1/PSEN2/PTK2/RASA1/ROCK1/ROCK2/SRC/TIAM1/VAV2/WASL/YES1	0.000379441	-3.42086	0.00271733	-0.0991296	0.888822	REACTOME_EPH_EPHRIN_SIGNALING	0.00271733	Kent_10h-VIC_10h	ACTB/ADAM10/AP2M1/ARHGEF28/ARHGEF7/ARPC1B/CFL1/CLTC/EPHA2/EPHB4/GIT1/ITSN1/LIMK1/LIMK2/LYN/MYH10/MYH14/MYH9/MYL12A/MYL6/NCK2/PAK1/PAK2/PSEN1/PSEN2/PTK2/RASA1/ROCK1/ROCK2/SRC/TIAM1/VAV2/WASL/YES1
Kent_10h-VIC_10h	BIOCARTA_EEA1_PATHWAY	-3.54853	11	-0.787772	EEA1/EGFR	0.00038739	-3.41185	0.00276456	-0.0991296	0.888822	BIOCARTA_EEA1_PATHWAY	0.00276456	Kent_10h-VIC_10h	EEA1/EGFR
Kent_10h-VIC_10h	BIOCARTA_ERBB3_PATHWAY	-3.53582	13	-0.713713	EGFR/ERBB3	0.000406504	-3.39093	0.00288082	-0.0991296	0.888822	BIOCARTA_ERBB3_PATHWAY	0.00288082	Kent_10h-VIC_10h	EGFR/ERBB3
Kent_10h-VIC_10h	BIOCARTA_CHEMICAL_PATHWAY	-3.52464	31	-0.661793	AKT1/ATM/BAD/PARP1/PRKCA/STAT1/TLN1/TP53	0.000424054	-3.37258	0.00296188	-0.0991296	0.888822	BIOCARTA_CHEMICAL_PATHWAY	0.00296188	Kent_10h-VIC_10h	AKT1/ATM/BAD/PARP1/PRKCA/STAT1/TLN1/TP53
Kent_10h-VIC_10h	REACTOME_PKA_MEDIATED_PHOSPHORYLATION_OF_KEY_METABOLIC_FACTORS	-3.52393	1	-3.23127	PRKACA/PRKACB/PRKACG	0.000425199	-3.37141	0.00296188	-0.0991296	0.888822	REACTOME_PKA_MEDIATED_PHOSPHORYLATION_OF_KEY_METABOLIC_FACTORS	0.00296188	Kent_10h-VIC_10h	PRKACA/PRKACB/PRKACG
Kent_10h-VIC_10h	REACTOME_HDL_ASSEMBLY	-3.52393	1	-3.23127	PRKACA/PRKACB/PRKACG	0.000425199	-3.37141	0.00296188	-0.0991296	0.888822	REACTOME_HDL_ASSEMBLY	0.00296188	Kent_10h-VIC_10h	PRKACA/PRKACB/PRKACG
Kent_10h-VIC_10h	KEGG_VIBRIO_CHOLERAE_INFECTION	-3.49934	141	-0.24323	ACTB/ARF1/CFTR/GNAS/PLCG1/PRKACA/PRKACB/PRKACG/PRKCA/PRKCG/SEC61A1/SEC61B/SLC12A2/TJP1/TJP2	0.000466404	-3.33124	0.00322688	-0.0991296	0.888822	KEGG_VIBRIO_CHOLERAE_INFECTION	0.00322688	Kent_10h-VIC_10h	ACTB/ARF1/CFTR/GNAS/PLCG1/PRKACA/PRKACB/PRKACG/PRKCA/PRKCG/SEC61A1/SEC61B/SLC12A2/TJP1/TJP2
Kent_10h-VIC_10h	PID_PI3KCI_PATHWAY	-3.45738	59	-0.4356	ARF1/BLNK/CYTH2/DAPP1/FOXO3/HCK/HSP90AA1/INPPL1/LYN/PDPK1/PLCG1/PLEKHA1/PLEKHA2/PTEN/SRC/YES1	0.000545459	-3.26324	0.00370925	-0.0991296	0.888822	PID_PI3KCI_PATHWAY	0.00370925	Kent_10h-VIC_10h	ARF1/BLNK/CYTH2/DAPP1/FOXO3/HCK/HSP90AA1/INPPL1/LYN/PDPK1/PLCG1/PLEKHA1/PLEKHA2/PTEN/SRC/YES1
Kent_10h-VIC_10h	REACTOME_INTRACELLULAR_SIGNALING_BY_SECOND_MESSENGERS	-3.45513	664	-0.133291	ADCY6/AGO2/AKT1/AKT1S1/AKT2/AKT3/ATF2/ATN1/BAD/BMI1/CAMK2D/CAMK2G/CAMK4/CAMKK2/CBX4/CBX6/CBX8/CDKN1A/CDKN1B/CHD3/CHD4/CREB1/CSNK2A1/CSNK2B/EGFR/ERBB2/ERBB3/EZH2/FGF2/FOXO1/FOXO3/FOXO4/FRK/FRS2/GAB1/GAB2/GATAD2A/GATAD2B/GRK2/GSK3A/GSK3B/HDAC1/HDAC2/HDAC5/HDAC7/IL1RAP/IRS1/IRS2/ITPR3/JUN/KDM1A/KPNA2/LAMTOR1/MAF1/MAPK1/MAPK3/MAPKAP1/MBD3/MECOM/MET/MOV10/MTA1/MTA2/MTA3/MTOR/NBEA/NEDD4/OTUD3/PDE1C/PDP…	0.000550026	-3.25962	0.00370925	-0.0991296	0.888822	REACTOME_INTRACELLULAR_SIGNALING_BY_SECOND_MESSENGERS	0.00370925	Kent_10h-VIC_10h	ADCY6/AGO2/AKT1/AKT1S1/AKT2/AKT3/ATF2/ATN1/BAD/BMI1/CAMK2D/CAMK2G/CAMK4/CAMKK2/CBX4/CBX6/CBX8/CDKN1A/CDKN1B/CHD3/CHD4/CREB1/CSNK2A1/CSNK2B/EGFR/ERBB2/ERBB3/EZH2/FGF2/FOXO1/FOXO3/FOXO4/FRK/FRS2/GAB1/GAB2/GATAD2A/GATAD2B/GRK2/GSK3A/GSK3B/HDAC1/HDAC2/HDAC5/HDAC7/IL1RAP/IRS1/IRS2/ITPR3/JUN/KDM1A/KPNA2/LAMTOR1/MAF1/MAPK1/MAPK3/MAPKAP1/MBD3/MECOM/MET/MOV10/MTA1/MTA2/MTA3/MTOR/NBEA/NEDD4/OTUD3/PDE1C/PDP…
Kent_10h-VIC_10h	BIOCARTA_TFF_PATHWAY	-3.45428	100	-0.113685	AKT1/BAD/CTNNB1/EGFR/ERBB2/ITGB1/MAPK1/MAPK3/SHC1/SOS1	0.000551768	-3.25824	0.00370925	-0.0991296	0.888822	BIOCARTA_TFF_PATHWAY	0.00370925	Kent_10h-VIC_10h	AKT1/BAD/CTNNB1/EGFR/ERBB2/ITGB1/MAPK1/MAPK3/SHC1/SOS1
Kent_10h-VIC_10h	PID_IL6_7_PATHWAY	-3.4534	74	-0.402597	AKT1/CEBPB/FOXO1/GAB1/GAB2/HCK/HSP90B1/IL6ST/JUN/JUNB/MAP2K4/MAP2K6/MAPK14/MITF/MYC/PIAS1/PRKCD/PTPN11/SOS1/STAT1/STAT3	0.000553575	-3.25682	0.00370925	-0.0991296	0.888822	PID_IL6_7_PATHWAY	0.00370925	Kent_10h-VIC_10h	AKT1/CEBPB/FOXO1/GAB1/GAB2/HCK/HSP90B1/IL6ST/JUN/JUNB/MAP2K4/MAP2K6/MAPK14/MITF/MYC/PIAS1/PRKCD/PTPN11/SOS1/STAT1/STAT3
Kent_10h-VIC_10h	BIOCARTA_PTEN_PATHWAY	-3.44297	46	-0.348256	AKT1/BCAR1/CDKN1B/EGFR/FOXO3/ILK/ITGB1/MAPK1/MAPK3/PDPK1/PTEN/SHC1/SOS1	0.000575362	-3.24006	0.00381271	-0.0991296	0.888822	BIOCARTA_PTEN_PATHWAY	0.00381271	Kent_10h-VIC_10h	AKT1/BCAR1/CDKN1B/EGFR/FOXO3/ILK/ITGB1/MAPK1/MAPK3/PDPK1/PTEN/SHC1/SOS1
Kent_10h-VIC_10h	PID_WNT_NONCANONICAL_PATHWAY	-3.44121	70	-0.369793	CHD7/CSNK1A1/DVL3/FLNA/FZD6/MAP3K7/NFATC2/ROCK1/TAB1/TAB2/YES1	0.000579125	-3.23723	0.00382522	-0.0991296	0.888822	PID_WNT_NONCANONICAL_PATHWAY	0.00382522	Kent_10h-VIC_10h	CHD7/CSNK1A1/DVL3/FLNA/FZD6/MAP3K7/NFATC2/ROCK1/TAB1/TAB2/YES1
Kent_10h-VIC_10h	REACTOME_APOBEC3G_MEDIATED_RESISTANCE_TO_HIV_1_INFECTION	3.44005	55	0.366686	HMGA1/PPIA/PSIP1	0.000581601	3.23538	0.00382918	-0.0991296	0.888822	REACTOME_APOBEC3G_MEDIATED_RESISTANCE_TO_HIV_1_INFECTION	0.00382918	Kent_10h-VIC_10h	HMGA1/PPIA/PSIP1
Kent_10h-VIC_10h	PID_ATF2_PATHWAY	-3.43682	111	-0.242803	ATF2/BRCA1/CREB1/EP300/HES1/JUN/JUNB/KAT5/MACROH2A1/MAPK1/MAPK14/MAPK3/NF1/POU2F1/PRKCA/RB1	0.000588592	-3.23019	0.00385607	-0.0991296	0.888822	PID_ATF2_PATHWAY	0.00385607	Kent_10h-VIC_10h	ATF2/BRCA1/CREB1/EP300/HES1/JUN/JUNB/KAT5/MACROH2A1/MAPK1/MAPK14/MAPK3/NF1/POU2F1/PRKCA/RB1
Kent_10h-VIC_10h	REACTOME_INTERACTIONS_OF_REV_WITH_HOST_CELLULAR_PROTEINS	-3.43521	192	-0.314856	AAAS/NDC1/NPM1/NUP107/NUP133/NUP153/NUP155/NUP160/NUP188/NUP214/NUP35/NUP50/NUP54/NUP88/NUP93/NUP98/POM121/POM121C/RANBP1/RANBP2/RANGAP1/RCC1/TPR/XPO1	0.000592102	-3.2276	0.00385607	-0.0991296	0.888822	REACTOME_INTERACTIONS_OF_REV_WITH_HOST_CELLULAR_PROTEINS	0.00385607	Kent_10h-VIC_10h	AAAS/NDC1/NPM1/NUP107/NUP133/NUP153/NUP155/NUP160/NUP188/NUP214/NUP35/NUP50/NUP54/NUP88/NUP93/NUP98/POM121/POM121C/RANBP1/RANBP2/RANGAP1/RCC1/TPR/XPO1
Kent_10h-VIC_10h	REACTOME_RND1_GTPASE_CYCLE	-3.43407	307	-0.258047	ANKRD26/ARHGAP35/ARHGAP5/CAV1/CCDC88A/CPD/DEPDC1B/DLG5/DSP/DST/EPHA2/FAM135A/FAM83B/FRS2/GRB7/KIDINS220/LEMD3/PKP4/PLXNA1/PTPN13/RASAL2/RBMX/RRAS2/STIP1/TXNL1	0.000594594	-3.22578	0.00385607	-0.0991296	0.888822	REACTOME_RND1_GTPASE_CYCLE	0.00385607	Kent_10h-VIC_10h	ANKRD26/ARHGAP35/ARHGAP5/CAV1/CCDC88A/CPD/DEPDC1B/DLG5/DSP/DST/EPHA2/FAM135A/FAM83B/FRS2/GRB7/KIDINS220/LEMD3/PKP4/PLXNA1/PTPN13/RASAL2/RBMX/RRAS2/STIP1/TXNL1
Kent_10h-VIC_10h	REACTOME_NOTCH4_ACTIVATION_AND_TRANSMISSION_OF_SIGNAL_TO_THE_NUCLEUS	-3.43382	15	-0.815411	ADAM10/JAG1/PSEN1/PSEN2/YWHAZ	0.000595131	-3.22539	0.00385607	-0.0991296	0.888822	REACTOME_NOTCH4_ACTIVATION_AND_TRANSMISSION_OF_SIGNAL_TO_THE_NUCLEUS	0.00385607	Kent_10h-VIC_10h	ADAM10/JAG1/PSEN1/PSEN2/YWHAZ
Kent_10h-VIC_10h	REACTOME_TP53_REGULATES_TRANSCRIPTION_OF_CELL_CYCLE_GENES	-3.42408	163	-0.351135	CDC25C/CDK1/CDKN1A/CDKN1B/CNOT2/CNOT3/CNOT4/E2F4/E2F8/EP300/NPM1/RBL1/RBL2/SFN/TFDP1/TFDP2/TNKS1BP1/TP53	0.000616883	-3.2098	0.00397179	-0.0991296	0.888822	REACTOME_TP53_REGULATES_TRANSCRIPTION_OF_CELL_CYCLE_GENES	0.00397179	Kent_10h-VIC_10h	CDC25C/CDK1/CDKN1A/CDKN1B/CNOT2/CNOT3/CNOT4/E2F4/E2F8/EP300/NPM1/RBL1/RBL2/SFN/TFDP1/TFDP2/TNKS1BP1/TP53
Kent_10h-VIC_10h	SIG_PIP3_SIGNALING_IN_B_LYMPHOCYTES	-3.41958	77	-0.348177	AKT1/AKT2/AKT3/BCR/DAPP1/FLOT1/FOXO3/GAB1/ITPR3/LYN/PDPK1/PPP1R13B/PTEN/RPS6KA1/RPS6KA3/RPS6KB1	0.000627187	-3.2026	0.00398617	-0.0991296	0.888822	SIG_PIP3_SIGNALING_IN_B_LYMPHOCYTES	0.00398617	Kent_10h-VIC_10h	AKT1/AKT2/AKT3/BCR/DAPP1/FLOT1/FOXO3/GAB1/ITPR3/LYN/PDPK1/PPP1R13B/PTEN/RPS6KA1/RPS6KA3/RPS6KB1
Kent_10h-VIC_10h	REACTOME_ZBP1_DAI_MEDIATED_INDUCTION_OF_TYPE_I_IFNS	-3.41892	15	-0.883747	DHX9/IKBKB/NFKB1/NFKB2/NFKBIB/RIPK1/RIPK3/ZBP1	0.000628703	-3.20155	0.00398617	-0.0991296	0.888822	REACTOME_ZBP1_DAI_MEDIATED_INDUCTION_OF_TYPE_I_IFNS	0.00398617	Kent_10h-VIC_10h	DHX9/IKBKB/NFKB1/NFKB2/NFKBIB/RIPK1/RIPK3/ZBP1
Kent_10h-VIC_10h	REACTOME_RIP_MEDIATED_NFKB_ACTIVATION_VIA_ZBP1	-3.41892	15	-0.883747	DHX9/IKBKB/NFKB1/NFKB2/NFKBIB/RIPK1/RIPK3/ZBP1	0.000628703	-3.20155	0.00398617	-0.0991296	0.888822	REACTOME_RIP_MEDIATED_NFKB_ACTIVATION_VIA_ZBP1	0.00398617	Kent_10h-VIC_10h	DHX9/IKBKB/NFKB1/NFKB2/NFKBIB/RIPK1/RIPK3/ZBP1
Kent_10h-VIC_10h	BIOCARTA_ALK_PATHWAY	-3.41885	77	-0.449381	APC/ATF2/AXIN1/CTNNB1/GSK3B/HNF1A/MAP3K7/RFC1/SMAD1/SMAD5/TGFBR2	0.000628873	-3.20144	0.00398617	-0.0991296	0.888822	BIOCARTA_ALK_PATHWAY	0.00398617	Kent_10h-VIC_10h	APC/ATF2/AXIN1/CTNNB1/GSK3B/HNF1A/MAP3K7/RFC1/SMAD1/SMAD5/TGFBR2
Kent_10h-VIC_10h	PID_SHP2_PATHWAY	-3.41884	163	-0.243095	AFDN/ARHGAP35/EGFR/FRS2/GAB1/GAB2/IL6ST/IRS1/MAP2K2/PRKACA/PTPN11/RAF1/SHC1/SOS1/STAT1	0.000628882	-3.20143	0.00398617	-0.0991296	0.888822	PID_SHP2_PATHWAY	0.00398617	Kent_10h-VIC_10h	AFDN/ARHGAP35/EGFR/FRS2/GAB1/GAB2/IL6ST/IRS1/MAP2K2/PRKACA/PTPN11/RAF1/SHC1/SOS1/STAT1
Kent_10h-VIC_10h	REACTOME_CHL1_INTERACTIONS	3.41307	3	1.65232	HSPA8/ITGB1	0.000642362	3.19222	0.00405901	-0.0991296	0.888822	REACTOME_CHL1_INTERACTIONS	0.00405901	Kent_10h-VIC_10h	HSPA8/ITGB1
Kent_10h-VIC_10h	REACTOME_DISORDERS_OF_TRANSMEMBRANE_TRANSPORTERS	-3.40954	249	-0.236673	AAAS/CFTR/NDC1/NUP107/NUP133/NUP153/NUP155/NUP160/NUP188/NUP214/NUP35/NUP50/NUP54/NUP88/NUP93/NUP98/POM121/POM121C/PSMA3/PSMA5/PSMB10/PSMC3/PSMD1/PSMD11/PSMD2/PSMD3/PSMD4/PSMD8/PSME2/PSME3/PSMF1/RANBP2/SLC16A1/SLC17A5/SLC1A1/SLC20A2/SLC26A2/SLC3A2/SLC4A4/SLC6A14/TPR	0.000650716	-3.18661	0.00409911	-0.0991296	0.888822	REACTOME_DISORDERS_OF_TRANSMEMBRANE_TRANSPORTERS	0.00409911	Kent_10h-VIC_10h	AAAS/CFTR/NDC1/NUP107/NUP133/NUP153/NUP155/NUP160/NUP188/NUP214/NUP35/NUP50/NUP54/NUP88/NUP93/NUP98/POM121/POM121C/PSMA3/PSMA5/PSMB10/PSMC3/PSMD1/PSMD11/PSMD2/PSMD3/PSMD4/PSMD8/PSME2/PSME3/PSMF1/RANBP2/SLC16A1/SLC17A5/SLC1A1/SLC20A2/SLC26A2/SLC3A2/SLC4A4/SLC6A14/TPR
Kent_10h-VIC_10h	REACTOME_RAB_GEFS_EXCHANGE_GTP_FOR_GDP_ON_RABS	-3.39566	162	-0.298043	AKT1/AKT2/AKT3/ALS2/CCZ1/DENND1A/DENND1B/DENND3/DENND4A/DENND4B/DENND4C/DENND6A/GAPVD1/GDI2/MADD/MON1A/MON1B/RAB12/RAB27A/RAB3GAP1/RAB3GAP2/RAB3IP/RAB6A/RAB7A/RAB8A/RAB8B/RABGEF1/RIC1/RIN1/SBF1/SBF2/TRAPPC10/TRAPPC12/TRAPPC9/ULK1/YWHAE	0.000684623	-3.16455	0.00427313	-0.0991296	0.888822	REACTOME_RAB_GEFS_EXCHANGE_GTP_FOR_GDP_ON_RABS	0.00427313	Kent_10h-VIC_10h	AKT1/AKT2/AKT3/ALS2/CCZ1/DENND1A/DENND1B/DENND3/DENND4A/DENND4B/DENND4C/DENND6A/GAPVD1/GDI2/MADD/MON1A/MON1B/RAB12/RAB27A/RAB3GAP1/RAB3GAP2/RAB3IP/RAB6A/RAB7A/RAB8A/RAB8B/RABGEF1/RIC1/RIN1/SBF1/SBF2/TRAPPC10/TRAPPC12/TRAPPC9/ULK1/YWHAE
Kent_10h-VIC_10h	REACTOME_UB_SPECIFIC_PROCESSING_PROTEASES	-3.39103	210	-0.28338	ADRM1/ARRB1/AXIN1/CCP110/CDC20/CFTR/CLSPN/DDB2/FOXO4/H2AC12/H2AC13/H2AC14/H2AC18/H2AC20/H2AC6/H2AC7/H2AC8/H2AW/IFIH1/MAP3K7/MDM4/MYC/OTUB1/PSMA3/PSMA5/PSMB10/PSMC3/PSMD1/PSMD11/PSMD2/PSMD3/PSMD4/PSMD8/PSME2/PSME3/PSMF1/PTEN/RIPK1/SKP2/SMAD1/SMAD2/SMAD3/SNX3/SUDS3/TAB1/TADA3/TAF9B/TOMM20/TOMM70/TP53/TRAF2/TRRAP/UFD1/USP10/USP11/USP15/USP16/USP20/USP24/USP28/USP33/USP34/USP4/USP42/USP47/USP5/USP7/U…	0.000696301	-3.1572	0.00433277	-0.0991296	0.888822	REACTOME_UB_SPECIFIC_PROCESSING_PROTEASES	0.00433277	Kent_10h-VIC_10h	ADRM1/ARRB1/AXIN1/CCP110/CDC20/CFTR/CLSPN/DDB2/FOXO4/H2AC12/H2AC13/H2AC14/H2AC18/H2AC20/H2AC6/H2AC7/H2AC8/H2AW/IFIH1/MAP3K7/MDM4/MYC/OTUB1/PSMA3/PSMA5/PSMB10/PSMC3/PSMD1/PSMD11/PSMD2/PSMD3/PSMD4/PSMD8/PSME2/PSME3/PSMF1/PTEN/RIPK1/SKP2/SMAD1/SMAD2/SMAD3/SNX3/SUDS3/TAB1/TADA3/TAF9B/TOMM20/TOMM70/TP53/TRAF2/TRRAP/UFD1/USP10/USP11/USP15/USP16/USP20/USP24/USP28/USP33/USP34/USP4/USP42/USP47/USP5/USP7/U…
Kent_10h-VIC_10h	BIOCARTA_AGR_PATHWAY	-3.38754	106	-0.174497	CTTN/DAG1/DMD/EGFR/GIT2/ITGB1/JUN/MAPK1/MAPK3/PAK1/PAK2/PAK4/SP1/UTRN	0.000705213	-3.15168	0.00437489	-0.0991296	0.888822	BIOCARTA_AGR_PATHWAY	0.00437489	Kent_10h-VIC_10h	CTTN/DAG1/DMD/EGFR/GIT2/ITGB1/JUN/MAPK1/MAPK3/PAK1/PAK2/PAK4/SP1/UTRN
Kent_10h-VIC_10h	REACTOME_RHOU_GTPASE_CYCLE	-3.3852	219	-0.233827	ARHGEF7/CLTC/DEPDC1B/DLG5/DST/EPHA2/GIT1/GIT2/IQGAP1/MYO6/NCK1/NCK2/PAK1/PAK2/PAK4/PEAK1/SPTAN1/SPTBN1/SRGAP2/TXNL1/USP9X/WWP2	0.000711272	-3.14796	0.00439911	-0.0991296	0.888822	REACTOME_RHOU_GTPASE_CYCLE	0.00439911	Kent_10h-VIC_10h	ARHGEF7/CLTC/DEPDC1B/DLG5/DST/EPHA2/GIT1/GIT2/IQGAP1/MYO6/NCK1/NCK2/PAK1/PAK2/PAK4/PEAK1/SPTAN1/SPTBN1/SRGAP2/TXNL1/USP9X/WWP2
Kent_10h-VIC_10h	PID_IL8_CXCR1_PATHWAY	-3.38399	22	-0.740387	AKT1/ARRB1/GRK2/HCK/LYN/PDPK1/PLCB3/PRKCA/PRKCG	0.000714407	-3.14605	0.00440515	-0.0991296	0.888822	PID_IL8_CXCR1_PATHWAY	0.00440515	Kent_10h-VIC_10h	AKT1/ARRB1/GRK2/HCK/LYN/PDPK1/PLCB3/PRKCA/PRKCG
Kent_10h-VIC_10h	REACTOME_CD209_DC_SIGN_SIGNALING	-3.37964	65	-0.486806	CREBBP/EP300/LYN/NFKB1/PAK1/PAK2/PRKACA/PRKACB/PRKACG/RAF1/RELB/RPS6KA5	0.000725802	-3.13918	0.00446194	-0.0991296	0.888822	REACTOME_CD209_DC_SIGN_SIGNALING	0.00446194	Kent_10h-VIC_10h	CREBBP/EP300/LYN/NFKB1/PAK1/PAK2/PRKACA/PRKACB/PRKACG/RAF1/RELB/RPS6KA5
Kent_10h-VIC_10h	REACTOME_RHO_GTPASES_ACTIVATE_NADPH_OXIDASES	-3.37866	28	-0.384069	MAPK1/MAPK14/MAPK3/NOXO1/PIK3R4/PRKCA/PRKCD	0.000728399	-3.13763	0.00446445	-0.0991296	0.888822	REACTOME_RHO_GTPASES_ACTIVATE_NADPH_OXIDASES	0.00446445	Kent_10h-VIC_10h	MAPK1/MAPK14/MAPK3/NOXO1/PIK3R4/PRKCA/PRKCD
Kent_10h-VIC_10h	PID_PS1_PATHWAY	-3.37661	113	-0.278061	ADAM10/APC/AXIN1/CREBBP/CSNK1A1/CSNK2A1/CTNNB1/GSK3B/HDAC1/HNF1A/JUN/MAP3K7/MAPK1/MAPK3/MYC/NEDD4/PPP2R5D/PSEN1/TAB1/TLE1/TLE5	0.000733842	-3.1344	0.00448434	-0.0991296	0.888822	PID_PS1_PATHWAY	0.00448434	Kent_10h-VIC_10h	ADAM10/APC/AXIN1/CREBBP/CSNK1A1/CSNK2A1/CTNNB1/GSK3B/HDAC1/HNF1A/JUN/MAP3K7/MAPK1/MAPK3/MYC/NEDD4/PPP2R5D/PSEN1/TAB1/TLE1/TLE5
Kent_10h-VIC_10h	REACTOME_ACTIVATION_OF_THE_AP_1_FAMILY_OF_TRANSCRIPTION_FACTORS	-3.36604	22	-0.471977	ATF2/JUN/MAPK1/MAPK14/MAPK3	0.000762558	-3.11773	0.00464591	-0.0991296	0.888822	REACTOME_ACTIVATION_OF_THE_AP_1_FAMILY_OF_TRANSCRIPTION_FACTORS	0.00464591	Kent_10h-VIC_10h	ATF2/JUN/MAPK1/MAPK14/MAPK3
Kent_10h-VIC_10h	BIOCARTA_RAB_PATHWAY	-3.34821	10	-1.04021	RAB27A/RAB6A/RAB7A/RAB8A	0.000813368	-3.08971	0.00492607	-0.0991296	0.888822	BIOCARTA_RAB_PATHWAY	0.00492607	Kent_10h-VIC_10h	RAB27A/RAB6A/RAB7A/RAB8A
Kent_10h-VIC_10h	BIOCARTA_CDK5_PATHWAY	-3.33982	37	-0.285287	MAP2K2/MAPK1/MAPK3/RAF1	0.000838328	-3.07659	0.00506221	-0.0991296	0.888822	BIOCARTA_CDK5_PATHWAY	0.00506221	Kent_10h-VIC_10h	MAP2K2/MAPK1/MAPK3/RAF1
Kent_10h-VIC_10h	REACTOME_SIGNALING_BY_MODERATE_KINASE_ACTIVITY_BRAF_MUTANTS	-3.33153	146	-0.268468	ACTB/ARAF/ARRB1/BRAF/BRAP/CAMK2D/CAMK2G/IQGAP1/MAP2K2/MAP3K11/MAPK1/MAPK3/MARK3/PEBP1/RAF1/SRC/TLN1/VCL	0.000863713	-3.06363	0.00519656	-0.0991296	0.888822	REACTOME_SIGNALING_BY_MODERATE_KINASE_ACTIVITY_BRAF_MUTANTS	0.00519656	Kent_10h-VIC_10h	ACTB/ARAF/ARRB1/BRAF/BRAP/CAMK2D/CAMK2G/IQGAP1/MAP2K2/MAP3K11/MAPK1/MAPK3/MARK3/PEBP1/RAF1/SRC/TLN1/VCL
Kent_10h-VIC_10h	REACTOME_FORMATION_OF_SENESCENCE_ASSOCIATED_HETEROCHROMATIN_FOCI_SAHF	3.3309	127	0.276171	ASF1A/CABIN1/CDKN1A/EP400/H1-0/H1-2/H1-3/H1-4/H1-5/HMGA1/HMGA2/LMNB1/RB1/TP53/UBN1	0.000865669	3.06265	0.00519656	-0.0991296	0.888822	REACTOME_FORMATION_OF_SENESCENCE_ASSOCIATED_HETEROCHROMATIN_FOCI_SAHF	0.00519656	Kent_10h-VIC_10h	ASF1A/CABIN1/CDKN1A/EP400/H1-0/H1-2/H1-3/H1-4/H1-5/HMGA1/HMGA2/LMNB1/RB1/TP53/UBN1
Kent_10h-VIC_10h	REACTOME_EXTRA_NUCLEAR_ESTROGEN_SIGNALING	-3.32917	87	-0.302223	AKT1/AKT2/AKT3/CAV1/CAV2/CDKN1B/CREB1/EGFR/FOXO3/GNG12/GNG5/HSP90AA1/HSPB1/MAPK1/MAPK3/PDPK1/PTK2/SHC1/SRC/SRF/STRN/XPO1	0.000871059	-3.05995	0.00521358	-0.0991296	0.888822	REACTOME_EXTRA_NUCLEAR_ESTROGEN_SIGNALING	0.00521358	Kent_10h-VIC_10h	AKT1/AKT2/AKT3/CAV1/CAV2/CDKN1B/CREB1/EGFR/FOXO3/GNG12/GNG5/HSP90AA1/HSPB1/MAPK1/MAPK3/PDPK1/PTK2/SHC1/SRC/SRF/STRN/XPO1
Kent_10h-VIC_10h	REACTOME_SUMOYLATION_OF_DNA_DAMAGE_RESPONSE_AND_REPAIR_PROTEINS	-3.32392	381	-0.243932	AAAS/BLM/BMI1/BRCA1/CBX4/CBX8/CETN2/HDAC7/HERC2/MDC1/NDC1/NSMCE2/NSMCE3/NUP107/NUP133/NUP153/NUP155/NUP160/NUP188/NUP214/NUP35/NUP50/NUP54/NUP88/NUP93/NUP98/PARP1/PHC2/PHC3/PIAS1/PIAS2/PML/POM121/POM121C/RAD21/RANBP2/RING1/RNF2/RPA1/SMC1A/SMC3/SP100/STAG1/STAG2/SUMO1/TPR/WRN/XPC	0.00088762	-3.05177	0.00529717	-0.0991296	0.888822	REACTOME_SUMOYLATION_OF_DNA_DAMAGE_RESPONSE_AND_REPAIR_PROTEINS	0.00529717	Kent_10h-VIC_10h	AAAS/BLM/BMI1/BRCA1/CBX4/CBX8/CETN2/HDAC7/HERC2/MDC1/NDC1/NSMCE2/NSMCE3/NUP107/NUP133/NUP153/NUP155/NUP160/NUP188/NUP214/NUP35/NUP50/NUP54/NUP88/NUP93/NUP98/PARP1/PHC2/PHC3/PIAS1/PIAS2/PML/POM121/POM121C/RAD21/RANBP2/RING1/RNF2/RPA1/SMC1A/SMC3/SP100/STAG1/STAG2/SUMO1/TPR/WRN/XPC
Kent_10h-VIC_10h	BIOCARTA_CASPASE_PATHWAY	3.31754	145	0.260064	CASP2/DFFA/LMNA/LMNB1/LMNB2/PARP1	0.000908128	3.04185	0.00540376	-0.0991296	0.888822	BIOCARTA_CASPASE_PATHWAY	0.00540376	Kent_10h-VIC_10h	CASP2/DFFA/LMNA/LMNB1/LMNB2/PARP1
Kent_10h-VIC_10h	REACTOME_FGFR2_ALTERNATIVE_SPLICING	3.31062	74	0.368746	ESRP1/ESRP2/GTF2F1/GTF2F2/HNRNPA1/HNRNPF/HNRNPH1/HNRNPM/NCBP1/POLR2A/PTBP1	0.00093091	3.03109	0.00550721	-0.0991296	0.888822	REACTOME_FGFR2_ALTERNATIVE_SPLICING	0.00550721	Kent_10h-VIC_10h	ESRP1/ESRP2/GTF2F1/GTF2F2/HNRNPA1/HNRNPF/HNRNPH1/HNRNPM/NCBP1/POLR2A/PTBP1
Kent_10h-VIC_10h	REACTOME_NOTCH3_ACTIVATION_AND_TRANSMISSION_OF_SIGNAL_TO_THE_NUCLEUS	-3.29724	43	-0.50204	ADAM10/EGFR/JAG1/MIB1/MIB2/PSEN1/PSEN2/TACC3/WWP2/YBX1	0.000976416	-3.01037	0.00575973	-0.0991296	0.888822	REACTOME_NOTCH3_ACTIVATION_AND_TRANSMISSION_OF_SIGNAL_TO_THE_NUCLEUS	0.00575973	Kent_10h-VIC_10h	ADAM10/EGFR/JAG1/MIB1/MIB2/PSEN1/PSEN2/TACC3/WWP2/YBX1
Kent_10h-VIC_10h	KEGG_ALZHEIMERS_DISEASE	-3.29373	81	-0.312943	ADAM10/ADAM17/ATP2A2/ATP5F1B/BAD/EIF2AK3/FADD/FAS/GAPDH/GSK3B/ITPR3/MAPK1/MAPK3/MAPT/MME/PLCB3/PSEN1/PSEN2/UQCRH	0.000988675	-3.00495	0.00580014	-0.0991296	0.888822	KEGG_ALZHEIMERS_DISEASE	0.00580014	Kent_10h-VIC_10h	ADAM10/ADAM17/ATP2A2/ATP5F1B/BAD/EIF2AK3/FADD/FAS/GAPDH/GSK3B/ITPR3/MAPK1/MAPK3/MAPT/MME/PLCB3/PSEN1/PSEN2/UQCRH
Kent_10h-VIC_10h	REACTOME_TGF_BETA_RECEPTOR_SIGNALING_IN_EMT_EPITHELIAL_TO_MESENCHYMAL_TRANSITION	-3.27231	69	-0.40142	ARHGEF18/CGN/F11R/PARD3/TGFBR2	0.00106673	-2.97194	0.00609384	-0.0991296	0.888822	REACTOME_TGF_BETA_RECEPTOR_SIGNALING_IN_EMT_EPITHELIAL_TO_MESENCHYMAL_TRANSITION	0.00609384	Kent_10h-VIC_10h	ARHGEF18/CGN/F11R/PARD3/TGFBR2
Kent_10h-VIC_10h	KEGG_METABOLISM_OF_XENOBIOTICS_BY_CYTOCHROME_P450	-3.27174	2	-2.15539	AKR1C3	0.00106889	-2.97107	0.00609384	-0.0991296	0.888822	KEGG_METABOLISM_OF_XENOBIOTICS_BY_CYTOCHROME_P450	0.00609384	Kent_10h-VIC_10h	AKR1C3
Kent_10h-VIC_10h	REACTOME_SYNTHESIS_OF_BILE_ACIDS_AND_BILE_SALTS_VIA_24_HYDROXYCHOLESTEROL	-3.27174	2	-2.15539	AKR1C3	0.00106889	-2.97107	0.00609384	-0.0991296	0.888822	REACTOME_SYNTHESIS_OF_BILE_ACIDS_AND_BILE_SALTS_VIA_24_HYDROXYCHOLESTEROL	0.00609384	Kent_10h-VIC_10h	AKR1C3
Kent_10h-VIC_10h	REACTOME_RA_BIOSYNTHESIS_PATHWAY	-3.27174	2	-2.15539	AKR1C3	0.00106889	-2.97107	0.00609384	-0.0991296	0.888822	REACTOME_RA_BIOSYNTHESIS_PATHWAY	0.00609384	Kent_10h-VIC_10h	AKR1C3
Kent_10h-VIC_10h	REACTOME_INCRETIN_SYNTHESIS_SECRETION_AND_INACTIVATION	-3.25977	8	-1.1235	CTNNB1	0.00111502	-2.95272	0.00628663	-0.0991296	0.888822	REACTOME_INCRETIN_SYNTHESIS_SECRETION_AND_INACTIVATION	0.00628663	Kent_10h-VIC_10h	CTNNB1
Kent_10h-VIC_10h	PID_EPHA2_FWD_PATHWAY	-3.2441	68	-0.423575	ARHGAP35/BCAR1/EPHA2/INPPL1/PAK1/PTK2/SHC1/SRC/TIAM1/VAV2	0.00117823	-2.92877	0.00662471	-0.0991296	0.888822	PID_EPHA2_FWD_PATHWAY	0.00662471	Kent_10h-VIC_10h	ARHGAP35/BCAR1/EPHA2/INPPL1/PAK1/PTK2/SHC1/SRC/TIAM1/VAV2
Kent_10h-VIC_10h	REACTOME_DISEASES_OF_MISMATCH_REPAIR_MMR	-3.2314	10	-1.00738	MLH1/MSH6/PMS2	0.00123184	-2.90944	0.00683205	-0.0991296	0.888822	REACTOME_DISEASES_OF_MISMATCH_REPAIR_MMR	0.00683205	Kent_10h-VIC_10h	MLH1/MSH6/PMS2
Kent_10h-VIC_10h	BIOCARTA_ATM_PATHWAY	-3.22413	57	-0.518137	ABL1/ATM/BRCA1/CDKN1A/CHEK1/CHEK2/JUN/MRE11/NBN/NFKB1/RBBP8/TP53	0.00126357	-2.8984	0.00695136	-0.0991296	0.888822	BIOCARTA_ATM_PATHWAY	0.00695136	Kent_10h-VIC_10h	ABL1/ATM/BRCA1/CDKN1A/CHEK1/CHEK2/JUN/MRE11/NBN/NFKB1/RBBP8/TP53
Kent_10h-VIC_10h	REACTOME_PYROPTOSIS	-3.21738	20	-0.738574	CHMP2A/CHMP2B/CHMP3/CHMP4B/CHMP4C/CHMP7/GSDMD/HMGB1/TP53	0.00129365	-2.88818	0.00709771	-0.0991296	0.888822	REACTOME_PYROPTOSIS	0.00709771	Kent_10h-VIC_10h	CHMP2A/CHMP2B/CHMP3/CHMP4B/CHMP4C/CHMP7/GSDMD/HMGB1/TP53
Kent_10h-VIC_10h	REACTOME_MEIOTIC_RECOMBINATION	-3.20357	51	-0.629722	ATM/BLM/BRCA1/H2AC14/H2AC18/H2AC20/H2AC6/H2AC7/H2AC8/H2AX/H3-4/H3C1/H4C9/MLH1/MRE11/NBN/RBBP8/RPA1	0.00135735	-2.86731	0.00740735	-0.0991296	0.888822	REACTOME_MEIOTIC_RECOMBINATION	0.00740735	Kent_10h-VIC_10h	ATM/BLM/BRCA1/H2AC14/H2AC18/H2AC20/H2AC6/H2AC7/H2AC8/H2AX/H3-4/H3C1/H4C9/MLH1/MRE11/NBN/RBBP8/RPA1
Kent_10h-VIC_10h	SIG_BCR_SIGNALING_PATHWAY	-3.20262	120	-0.243785	AKT1/AKT2/AKT3/BAD/BCR/BLNK/DAG1/FLOT1/GSK3A/GSK3B/ITPR3/LYN/MAPK1/MAPK3/NFATC2/PDPK1/PPP1R13B/RAF1/SHC1/SOS1	0.00136181	-2.86588	0.0074119	-0.0991296	0.888822	SIG_BCR_SIGNALING_PATHWAY	0.0074119	Kent_10h-VIC_10h	AKT1/AKT2/AKT3/BAD/BCR/BLNK/DAG1/FLOT1/GSK3A/GSK3B/ITPR3/LYN/MAPK1/MAPK3/NFATC2/PDPK1/PPP1R13B/RAF1/SHC1/SOS1
Kent_10h-VIC_10h	PID_P38_MK2_PATHWAY	-3.17995	61	-0.411834	CREB1/HSPB1/MAPK14/RAF1/SFN/SRF/TCF3/TSC2/YWHAE/YWHAG/YWHAZ	0.00147301	-2.83179	0.00799577	-0.0991296	0.888822	PID_P38_MK2_PATHWAY	0.00799577	Kent_10h-VIC_10h	CREB1/HSPB1/MAPK14/RAF1/SFN/SRF/TCF3/TSC2/YWHAE/YWHAG/YWHAZ
Kent_10h-VIC_10h	REACTOME_ACTIVATION_OF_RAC1	-3.17441	74	-0.308497	NCK1/NCK2/PAK1/PAK2/PAK4/PAK6/ROBO1/SOS1	0.00150142	-2.8235	0.00812838	-0.0991296	0.888822	REACTOME_ACTIVATION_OF_RAC1	0.00812838	Kent_10h-VIC_10h	NCK1/NCK2/PAK1/PAK2/PAK4/PAK6/ROBO1/SOS1
Kent_10h-VIC_10h	REACTOME_FLT3_SIGNALING_IN_DISEASE	-3.1716	118	-0.255486	CDKN1A/ETV6/GAB2/GOLGB1/MYO18A/PTPN11/SOS1/SPTBN1/TRIP11/ZMYM2	0.00151603	-2.81929	0.00814269	-0.0991296	0.888822	REACTOME_FLT3_SIGNALING_IN_DISEASE	0.00814269	Kent_10h-VIC_10h	CDKN1A/ETV6/GAB2/GOLGB1/MYO18A/PTPN11/SOS1/SPTBN1/TRIP11/ZMYM2
Kent_10h-VIC_10h	REACTOME_GLYCOLYSIS	-3.17056	212	-0.284506	AAAS/ALDOA/ENO1/GAPDH/GPI/NDC1/NUP107/NUP133/NUP153/NUP155/NUP160/NUP188/NUP214/NUP35/NUP50/NUP54/NUP88/NUP93/NUP98/PFKFB2/PFKFB3/PFKL/PFKP/PGAM1/PGK1/PGM2L1/PKM/POM121/POM121C/PPP2R5D/PRKACA/PRKACB/PRKACG/RANBP2/TPI1/TPR	0.00152144	-2.81774	0.00815029	-0.0991296	0.888822	REACTOME_GLYCOLYSIS	0.00815029	Kent_10h-VIC_10h	AAAS/ALDOA/ENO1/GAPDH/GPI/NDC1/NUP107/NUP133/NUP153/NUP155/NUP160/NUP188/NUP214/NUP35/NUP50/NUP54/NUP88/NUP93/NUP98/PFKFB2/PFKFB3/PFKL/PFKP/PGAM1/PGK1/PGM2L1/PKM/POM121/POM121C/PPP2R5D/PRKACA/PRKACB/PRKACG/RANBP2/TPI1/TPR
Kent_10h-VIC_10h	BIOCARTA_HER2_PATHWAY	-3.16277	126	-0.0973547	EGFR/EP300/ERBB2/ERBB3/GRIP1/IL6ST/MAPK1/MAPK3/RAF1/SHC1/SOS1/STAT3	0.00156275	-2.80611	0.00834965	-0.0991296	0.888822	BIOCARTA_HER2_PATHWAY	0.00834965	Kent_10h-VIC_10h	EGFR/EP300/ERBB2/ERBB3/GRIP1/IL6ST/MAPK1/MAPK3/RAF1/SHC1/SOS1/STAT3
Kent_10h-VIC_10h	REACTOME_RHOH_GTPASE_CYCLE	-3.15996	147	-0.271266	ARHGDIA/CAV1/DBN1/FAM91A1/JUP/LAMTOR1/NSFL1C/OSBPL11/PAK1/PAK2/PAK4/PAK6/RAB7A/RALGAPA1/ROCK1/ROCK2/SLC1A5/SLC4A7/TUBA1B/UACA/VAMP3/WDR11	0.00157791	-2.80192	0.00840864	-0.0991296	0.888822	REACTOME_RHOH_GTPASE_CYCLE	0.00840864	Kent_10h-VIC_10h	ARHGDIA/CAV1/DBN1/FAM91A1/JUP/LAMTOR1/NSFL1C/OSBPL11/PAK1/PAK2/PAK4/PAK6/RAB7A/RALGAPA1/ROCK1/ROCK2/SLC1A5/SLC4A7/TUBA1B/UACA/VAMP3/WDR11
Kent_10h-VIC_10h	REACTOME_MHC_CLASS_II_ANTIGEN_PRESENTATION	-3.15501	125	-0.272915	ACTR10/AP1M1/AP1M2/AP2M1/ARF1/CANX/CAPZA1/CAPZA2/CAPZB/CD74/CLTC/DCTN1/DCTN2/DYNC1H1/DYNC1I2/DYNC1LI1/DYNC1LI2/KIF11/KIF15/KIF18A/KIF20A/KIF22/KIF23/KIF2A/KIF4A/KIFAP3/KLC1/KLC2/KLC3/KLC4/RAB7A/RACGAP1/SEC31A/SPTBN2/TUBA1B	0.00160492	-2.79455	0.00851133	-0.0991296	0.888822	REACTOME_MHC_CLASS_II_ANTIGEN_PRESENTATION	0.00851133	Kent_10h-VIC_10h	ACTR10/AP1M1/AP1M2/AP2M1/ARF1/CANX/CAPZA1/CAPZA2/CAPZB/CD74/CLTC/DCTN1/DCTN2/DYNC1H1/DYNC1I2/DYNC1LI1/DYNC1LI2/KIF11/KIF15/KIF18A/KIF20A/KIF22/KIF23/KIF2A/KIF4A/KIFAP3/KLC1/KLC2/KLC3/KLC4/RAB7A/RACGAP1/SEC31A/SPTBN2/TUBA1B
Kent_10h-VIC_10h	REACTOME_COPII_MEDIATED_VESICLE_TRANSPORT	-3.1549	92	-0.34296	ANKRD28/BET1/CSNK1D/GOLGA2/GORASP1/NSF/PPP6R1/PPP6R3/SCFD1/SEC16A/SEC22B/SEC23IP/SEC31A/TFG/TRAPPC10/TRAPPC9/USO1	0.00160552	-2.79439	0.00851133	-0.0991296	0.888822	REACTOME_COPII_MEDIATED_VESICLE_TRANSPORT	0.00851133	Kent_10h-VIC_10h	ANKRD28/BET1/CSNK1D/GOLGA2/GORASP1/NSF/PPP6R1/PPP6R3/SCFD1/SEC16A/SEC22B/SEC23IP/SEC31A/TFG/TRAPPC10/TRAPPC9/USO1
Kent_10h-VIC_10h	REACTOME_GLYCOGEN_SYNTHESIS	-3.13491	7	-0.955451	GYS1/PGM1/PGM2/PGM2L1	0.00171905	-2.76471	0.00904766	-0.0991296	0.888822	REACTOME_GLYCOGEN_SYNTHESIS	0.00904766	Kent_10h-VIC_10h	GYS1/PGM1/PGM2/PGM2L1
Kent_10h-VIC_10h	REACTOME_HUR_ELAVL1_BINDS_AND_STABILIZES_MRNA	-3.13475	36	-0.509044	ANP32A/ELAVL1/NUP214/PRKCA/PRKCD/SET/XPO1	0.00171999	-2.76448	0.00904766	-0.0991296	0.888822	REACTOME_HUR_ELAVL1_BINDS_AND_STABILIZES_MRNA	0.00904766	Kent_10h-VIC_10h	ANP32A/ELAVL1/NUP214/PRKCA/PRKCD/SET/XPO1
Kent_10h-VIC_10h	PID_AURORA_A_PATHWAY	-3.07984	107	-0.308951	AJUBA/AKT1/ARHGEF7/BRCA1/CENPA/CKAP5/DLGAP5/FZR1/GIT1/GSK3B/PAK1/PPP2R5D/PRKACA/RASA1/TACC1/TACC3/TP53/TPX2	0.0020711	-2.6838	0.0107287	-0.0991296	0.888822	PID_AURORA_A_PATHWAY	0.0107287	Kent_10h-VIC_10h	AJUBA/AKT1/ARHGEF7/BRCA1/CENPA/CKAP5/DLGAP5/FZR1/GIT1/GSK3B/PAK1/PPP2R5D/PRKACA/RASA1/TACC1/TACC3/TP53/TPX2
Kent_10h-VIC_10h	KEGG_EPITHELIAL_CELL_SIGNALING_IN_HELICOBACTER_PYLORI_INFECTION	-3.07692	110	-0.321197	ADAM10/ADAM17/EGFR/F11R/GIT1/IKBKB/JUN/LYN/MAP2K4/MAPK14/MET/NFKB1/PAK1/PLCG1/PTPN11/SRC/TJP1	0.00209149	-2.67954	0.0108058	-0.0991296	0.888822	KEGG_EPITHELIAL_CELL_SIGNALING_IN_HELICOBACTER_PYLORI_INFECTION	0.0108058	Kent_10h-VIC_10h	ADAM10/ADAM17/EGFR/F11R/GIT1/IKBKB/JUN/LYN/MAP2K4/MAPK14/MET/NFKB1/PAK1/PLCG1/PTPN11/SRC/TJP1
Kent_10h-VIC_10h	REACTOME_KILLING_MECHANISMS	-3.0762	10	-1.07245	DVL3/JUN/NOXO1	0.00209656	-2.67849	0.0108058	-0.0991296	0.888822	REACTOME_KILLING_MECHANISMS	0.0108058	Kent_10h-VIC_10h	DVL3/JUN/NOXO1
Kent_10h-VIC_10h	REACTOME_SYNTHESIS_OF_PIPS_AT_THE_ER_MEMBRANE	3.06827	9	0.80992	PI4KA/SBF1	0.00215298	2.66696	0.0110408	-0.0991296	0.888822	REACTOME_SYNTHESIS_OF_PIPS_AT_THE_ER_MEMBRANE	0.0110408	Kent_10h-VIC_10h	PI4KA/SBF1
Kent_10h-VIC_10h	BIOCARTA_D4GDI_PATHWAY	-3.06291	23	-0.598187	ARHGAP5/JUN/PARP1	0.00219193	-2.65917	0.0111694	-0.0991296	0.888822	BIOCARTA_D4GDI_PATHWAY	0.0111694	Kent_10h-VIC_10h	ARHGAP5/JUN/PARP1
Kent_10h-VIC_10h	REACTOME_GLUCOSE_METABOLISM	-3.06257	216	-0.277521	AAAS/ALDOA/ENO1/GAPDH/GPI/MDH1/NDC1/NUP107/NUP133/NUP153/NUP155/NUP160/NUP188/NUP214/NUP35/NUP50/NUP54/NUP88/NUP93/NUP98/PFKFB2/PFKFB3/PFKL/PFKP/PGAM1/PGK1/PGM2L1/PKM/POM121/POM121C/PPP2R5D/PRKACA/PRKACB/PRKACG/RANBP2/SLC25A1/TPI1/TPR	0.00219448	-2.65867	0.0111694	-0.0991296	0.888822	REACTOME_GLUCOSE_METABOLISM	0.0111694	Kent_10h-VIC_10h	AAAS/ALDOA/ENO1/GAPDH/GPI/MDH1/NDC1/NUP107/NUP133/NUP153/NUP155/NUP160/NUP188/NUP214/NUP35/NUP50/NUP54/NUP88/NUP93/NUP98/PFKFB2/PFKFB3/PFKL/PFKP/PGAM1/PGK1/PGM2L1/PKM/POM121/POM121C/PPP2R5D/PRKACA/PRKACB/PRKACG/RANBP2/SLC25A1/TPI1/TPR
Kent_10h-VIC_10h	REACTOME_INTRA_GOLGI_AND_RETROGRADE_GOLGI_TO_ER_TRAFFIC	-3.06169	305	-0.1976	ACTR10/ARCN1/ARF1/ARF3/ARFGAP1/ARFGAP2/ARFGAP3/BET1L/BICD1/BICD2/CAPZA1/CAPZA2/CAPZB/COG1/COG4/COG5/COG7/COPA/COPB2/COPE/CUX1/CYTH2/DCTN1/DCTN2/DYNC1H1/DYNC1I2/DYNC1LI1/DYNC1LI2/GBF1/GOLGA4/GOLGA5/IGF2R/KIF11/KIF13B/KIF15/KIF18A/KIF18B/KIF1A/KIF1C/KIF20A/KIF21A/KIF22/KIF23/KIF2A/KIF4A/KIFAP3/KIFC1/KLC1/KLC2/KLC3/KLC4/NAA30/NBAS/NSF/PAFAH1B2/PAFAH1B3/PLA2G4A/PLIN3/RAB3GAP1/RAB3GAP2/RAB6A/RACGAP1/R…	0.00220093	-2.65739	0.0111744	-0.0991296	0.888822	REACTOME_INTRA_GOLGI_AND_RETROGRADE_GOLGI_TO_ER_TRAFFIC	0.0111744	Kent_10h-VIC_10h	ACTR10/ARCN1/ARF1/ARF3/ARFGAP1/ARFGAP2/ARFGAP3/BET1L/BICD1/BICD2/CAPZA1/CAPZA2/CAPZB/COG1/COG4/COG5/COG7/COPA/COPB2/COPE/CUX1/CYTH2/DCTN1/DCTN2/DYNC1H1/DYNC1I2/DYNC1LI1/DYNC1LI2/GBF1/GOLGA4/GOLGA5/IGF2R/KIF11/KIF13B/KIF15/KIF18A/KIF18B/KIF1A/KIF1C/KIF20A/KIF21A/KIF22/KIF23/KIF2A/KIF4A/KIFAP3/KIFC1/KLC1/KLC2/KLC3/KLC4/NAA30/NBAS/NSF/PAFAH1B2/PAFAH1B3/PLA2G4A/PLIN3/RAB3GAP1/RAB3GAP2/RAB6A/RACGAP1/R…
Kent_10h-VIC_10h	PID_ERBB1_DOWNSTREAM_PATHWAY	-3.0557	323	-0.099538	ABI1/AKT1/ARPC1B/ATF1/ATF2/BAD/BAIAP2/BRAF/CREB1/EGFR/EPS8/GAB1/IQGAP1/JUN/MAP2K2/MAP2K4/MAP3K1/MAP3K2/MAPK1/MAPK3/MAPKAP1/MTOR/PDPK1/PEBP1/PRKCA/PRKCD/RAF1/RICTOR/RIN1/RPS6/RPS6KA3/RPS6KA4/RPS6KA5/SFN/SLC9A1/SMAD1/SOS1/SRC/SRF/STAT1/STAT3/USP6NL/VAV2/WASF2/WASL/YWHAE/YWHAG/YWHAZ/ZFP36	0.00224538	-2.64871	0.0113717	-0.0991296	0.888822	PID_ERBB1_DOWNSTREAM_PATHWAY	0.0113717	Kent_10h-VIC_10h	ABI1/AKT1/ARPC1B/ATF1/ATF2/BAD/BAIAP2/BRAF/CREB1/EGFR/EPS8/GAB1/IQGAP1/JUN/MAP2K2/MAP2K4/MAP3K1/MAP3K2/MAPK1/MAPK3/MAPKAP1/MTOR/PDPK1/PEBP1/PRKCA/PRKCD/RAF1/RICTOR/RIN1/RPS6/RPS6KA3/RPS6KA4/RPS6KA5/SFN/SLC9A1/SMAD1/SOS1/SRC/SRF/STAT1/STAT3/USP6NL/VAV2/WASF2/WASL/YWHAE/YWHAG/YWHAZ/ZFP36
Kent_10h-VIC_10h	KEGG_FC_EPSILON_RI_SIGNALING_PATHWAY	-3.04991	102	-0.205355	AKT1/AKT2/AKT3/GAB2/LYN/MAP2K2/MAP2K3/MAP2K4/MAP2K6/MAP2K7/MAPK1/MAPK14/MAPK3/PDPK1/PLA2G4A/PLCG1/PRKCA/PRKCD/RAF1/SOS1/VAV2	0.00228908	-2.64034	0.0115644	-0.0991296	0.888822	KEGG_FC_EPSILON_RI_SIGNALING_PATHWAY	0.0115644	Kent_10h-VIC_10h	AKT1/AKT2/AKT3/GAB2/LYN/MAP2K2/MAP2K3/MAP2K4/MAP2K6/MAP2K7/MAPK1/MAPK14/MAPK3/PDPK1/PLA2G4A/PLCG1/PRKCA/PRKCD/RAF1/SOS1/VAV2
Kent_10h-VIC_10h	REACTOME_PROCESSING_OF_CAPPED_INTRONLESS_PRE_MRNA	-3.04342	76	-0.327217	CPSF1/CPSF2/CPSF4/CPSF7/CSTF2/CSTF2T/CSTF3/FIP1L1/LSM11/NCBP1/PABPN1/PAPOLA/PCF11/SLBP/SNRPF/SYMPK/WDR33	0.00233906	-2.63096	0.0117877	-0.0991296	0.888822	REACTOME_PROCESSING_OF_CAPPED_INTRONLESS_PRE_MRNA	0.0117877	Kent_10h-VIC_10h	CPSF1/CPSF2/CPSF4/CPSF7/CSTF2/CSTF2T/CSTF3/FIP1L1/LSM11/NCBP1/PABPN1/PAPOLA/PCF11/SLBP/SNRPF/SYMPK/WDR33
Kent_10h-VIC_10h	REACTOME_MRNA_EDITING	-3.03494	12	-0.867089	ADAR	0.0024058	-2.61874	0.0120645	-0.0991296	0.888822	REACTOME_MRNA_EDITING	0.0120645	Kent_10h-VIC_10h	ADAR
Kent_10h-VIC_10h	BIOCARTA_PDZS_PATHWAY	-3.02894	92	-0.314239	ADD1/CASK/DLG1/DLG3/EPB41/NCAM1/SPTAN1/SPTBN1	0.00245415	-2.6101	0.0122768	-0.0991296	0.888822	BIOCARTA_PDZS_PATHWAY	0.0122768	Kent_10h-VIC_10h	ADD1/CASK/DLG1/DLG3/EPB41/NCAM1/SPTAN1/SPTBN1
Kent_10h-VIC_10h	REACTOME_SIGNALING_BY_FGFR1	-3.02058	45	-0.320326	BRAF/FGF2/FRS2/GAB1/MAPK1/MAPK3/MKNK1/PLCG1/PTPN11/SHC1/SOS1/SRC	0.00252287	-2.5981	0.012498	-0.0991296	0.888822	REACTOME_SIGNALING_BY_FGFR1	0.012498	Kent_10h-VIC_10h	BRAF/FGF2/FRS2/GAB1/MAPK1/MAPK3/MKNK1/PLCG1/PTPN11/SHC1/SOS1/SRC
Kent_10h-VIC_10h	REACTOME_NICOTINAMIDE_SALVAGING	-3.00123	12	-0.869189	NAPRT/PARP10/PARP14/PARP4	0.00268887	-2.57043	0.013256	-0.0991296	0.888822	REACTOME_NICOTINAMIDE_SALVAGING	0.013256	Kent_10h-VIC_10h	NAPRT/PARP10/PARP14/PARP4
Kent_10h-VIC_10h	REACTOME_GAP_JUNCTION_DEGRADATION	-3.00011	19	-0.71088	ACTB/AP2M1/CLTC/DAB2/GJA1/MYO6	0.00269886	-2.56882	0.0132732	-0.0991296	0.888822	REACTOME_GAP_JUNCTION_DEGRADATION	0.0132732	Kent_10h-VIC_10h	ACTB/AP2M1/CLTC/DAB2/GJA1/MYO6
Kent_10h-VIC_10h	REACTOME_SIGNALING_BY_NOTCH	-2.9903	368	-0.19751	ADAM10/ADAM17/AGO2/AKT1/ARRB1/ATP2A2/CREB1/CREBBP/DLGAP5/DTX2/EGFR/ELF3/EP300/H2AC14/H2AC18/H2AC20/H2AC6/H2AC7/H2AC8/H2AX/H3C1/H4C9/HDAC1/HDAC10/HDAC2/HDAC4/HDAC5/HDAC6/HDAC7/HES1/ITCH/JAG1/JUN/MAML1/MAML2/MIB1/MIB2/MOV10/MYC/NBEA/NCOR1/NCOR2/NUMB/PRKCI/PSEN1/PSEN2/PSMA3/PSMA5/PSMB10/PSMC3/PSMD1/PSMD11/PSMD2/PSMD3/PSMD4/PSMD8/PSME2/PSME3/PSMF1/RAB6A/RUNX1/SIRT6/SKP1/SMAD3/SNW1/STAT1/TACC3/TBL1XR1…	0.00278705	-2.55485	0.013674	-0.0991296	0.888822	REACTOME_SIGNALING_BY_NOTCH	0.013674	Kent_10h-VIC_10h	ADAM10/ADAM17/AGO2/AKT1/ARRB1/ATP2A2/CREB1/CREBBP/DLGAP5/DTX2/EGFR/ELF3/EP300/H2AC14/H2AC18/H2AC20/H2AC6/H2AC7/H2AC8/H2AX/H3C1/H4C9/HDAC1/HDAC10/HDAC2/HDAC4/HDAC5/HDAC6/HDAC7/HES1/ITCH/JAG1/JUN/MAML1/MAML2/MIB1/MIB2/MOV10/MYC/NBEA/NCOR1/NCOR2/NUMB/PRKCI/PSEN1/PSEN2/PSMA3/PSMA5/PSMB10/PSMC3/PSMD1/PSMD11/PSMD2/PSMD3/PSMD4/PSMD8/PSME2/PSME3/PSMF1/RAB6A/RUNX1/SIRT6/SKP1/SMAD3/SNW1/STAT1/TACC3/TBL1XR1…
Kent_10h-VIC_10h	REACTOME_NECTIN_NECL_TRANS_HETERODIMERIZATION	-2.98665	15	-0.76952	NECTIN1/NECTIN2/NECTIN3/NECTIN4/PVR	0.00282052	-2.54967	0.013805	-0.0991296	0.888822	REACTOME_NECTIN_NECL_TRANS_HETERODIMERIZATION	0.013805	Kent_10h-VIC_10h	NECTIN1/NECTIN2/NECTIN3/NECTIN4/PVR
Kent_10h-VIC_10h	PID_NECTIN_PATHWAY	-2.98189	123	-0.230166	AFDN/CDH1/CTNNA1/CTNNB1/F11R/FARP2/IQGAP1/NECTIN1/NECTIN2/NECTIN3/PTK2/PVR/RAPGEF1/SRC/TLN1/VAV2	0.00286477	-2.54291	0.0139547	-0.0991296	0.888822	PID_NECTIN_PATHWAY	0.0139547	Kent_10h-VIC_10h	AFDN/CDH1/CTNNA1/CTNNB1/F11R/FARP2/IQGAP1/NECTIN1/NECTIN2/NECTIN3/PTK2/PVR/RAPGEF1/SRC/TLN1/VAV2
Kent_10h-VIC_10h	REACTOME_EFFECTS_OF_PIP2_HYDROLYSIS	-2.97741	17	-0.695571	DGKD/DGKH/DGKI/DGKZ/ITPR3/PRKCD/PRKCQ	0.00290698	-2.53656	0.0141266	-0.0991296	0.888822	REACTOME_EFFECTS_OF_PIP2_HYDROLYSIS	0.0141266	Kent_10h-VIC_10h	DGKD/DGKH/DGKI/DGKZ/ITPR3/PRKCD/PRKCQ
Kent_10h-VIC_10h	REACTOME_NEUREXINS_AND_NEUROLIGINS	-2.97624	221	-0.223658	APBA1/CASK/DBNL/DLG3/DLGAP4/EPB41/EPB41L1/EPB41L2/EPB41L5/HOMER3/PDLIM5/SHANK2/SHARPIN/SIPA1L1/STX1A	0.00291808	-2.5349	0.0141468	-0.0991296	0.888822	REACTOME_NEUREXINS_AND_NEUROLIGINS	0.0141468	Kent_10h-VIC_10h	APBA1/CASK/DBNL/DLG3/DLGAP4/EPB41/EPB41L1/EPB41L2/EPB41L5/HOMER3/PDLIM5/SHANK2/SHARPIN/SIPA1L1/STX1A
Kent_10h-VIC_10h	KEGG_STARCH_AND_SUCROSE_METABOLISM	-2.96897	10	-0.810347	GPI/GYS1/PGM1/PGM2/PGM2L1/PYGB	0.002988	-2.52462	0.0143833	-0.0991296	0.888822	KEGG_STARCH_AND_SUCROSE_METABOLISM	0.0143833	Kent_10h-VIC_10h	GPI/GYS1/PGM1/PGM2/PGM2L1/PYGB
Kent_10h-VIC_10h	REACTOME_ESTROGEN_DEPENDENT_NUCLEAR_EVENTS_DOWNSTREAM_OF_ESR_MEMBRANE_SIGNALING	-2.96755	57	-0.273655	AKT1/AKT2/AKT3/CDKN1B/CREB1/EGFR/FOXO3/MAPK1/MAPK3/PTK2/SRF/XPO1	0.00300188	-2.52261	0.0144161	-0.0991296	0.888822	REACTOME_ESTROGEN_DEPENDENT_NUCLEAR_EVENTS_DOWNSTREAM_OF_ESR_MEMBRANE_SIGNALING	0.0144161	Kent_10h-VIC_10h	AKT1/AKT2/AKT3/CDKN1B/CREB1/EGFR/FOXO3/MAPK1/MAPK3/PTK2/SRF/XPO1
[truncated: 3,239 more rows]
