# Supplementary material for: Evolution of enhanced innate immune evasion by the SARS-CoV-2 B.1.1.7 UK variant
Source: bioRxiv. 2021 Jun 7:2021.06.06.446826. Preprint. [Version 1] doi: 10.1101/2021.06.06.446826 (PMC8202424; doi:10.1101/2021.06.06.446826)
Supplement: Supplement 4 — Table S4. Full table of calculated kinase activities for comparisons between B.1.1.7, VIC, and IC19. [file media-4.xlsx]

## Sheet: Sheet1
Label	Kinase	Z	N	meanLog2FC	sites	pValue	sigScore	fdr.BH	background_Mean	background_SD
IC19_10h-Mock_10h	CSNK2A1	8.00555	94	1.18432	ABCF1_S109,ABCF1_S140,ACACA_S29,ANP32B_T244,ARNT_S77,CAPZA1_S9,CAV2_S36,CBX5_S11,CBX5_S13,CBX5_S14,CTNNA1_S641,DEK_S32,EEF1D_S162,EIF2S2_S2,EIF4EBP1_S112,G3BP1_S149,GYS1_S653,HDAC1_S421,HDAC1_S423,HDAC2_S394,HDAC2_S422,HDAC2_S424,HMGA1_S99,HMGA1_S102,HMGA1_S103,HMGN1_S7,HMGN1_S8,HMGN1_S86,HMGN1_S89,HNRNPA1_S199,HNRNPC_S260,HSP90AA1_S231,HSP90AA1_S263,HSP90AB1_S226,HSP90AB1_S255,IGF2R_S2409,IGF2R_…	1.18935e-15	14.9247	3.67509e-13	0.325793	0.918107
IC19_10h-Mock_10h	CSNK2A2	6.66118	17	2.09274	ACACA_S29,EIF4EBP1_S112,HDAC1_S421,HDAC1_S423,HDAC2_S394,HDAC2_S422,HDAC2_S424,HMGA1_S99,HMGA1_S102,HMGA1_S103,HNRNPC_S260,KIF1C_S1092,PPP1R1B_S45,PPP1R1B_S102,PPP1R2_S87,PPP1R2_S121,PPP1R2_S122,SMC3_S1067,SRPK1_S51,STX1A_S14	2.71645e-11	10.566	4.19691e-09	0.325793	0.918107
IC19_10h-Mock_10h	BRAF	4.63242	10	1.89321	BAD_S75,BAD_S99,BAD_S118,BAD_S134,MAPK1_T185,MAPK1_Y187,MAPK3_Y204,RAF1_S494,TPR_S2155,TTK_S281,TTK_S436	3.61414e-06	5.44199	0.000323651	0.325793	0.918107
IC19_10h-Mock_10h	MAP2K2	4.58388	5	2.52625	ATF2_T71,MAPK1_T185,MAPK1_Y187,MAPK3_Y204,STAT3_S727,STAT3_Y705	4.5643e-06	5.34063	0.000323651	0.325793	0.918107
IC19_10h-Mock_10h	MEK	4.55506	17	1.49442	CTTN_S405,CTTN_S418,EPHA2_S897,HSF1_S307,IRS1_S307,IRS1_S312,MAPK1_T185,MAPK1_Y187,MAPK3_Y204,MYC_S62,NMT1_S69,PBK_T9,RPS6KA1_S363,RPS6KA1_T359,RPS6KB1_S447,STAT3_S727,STMN1_S25,STMN1_S38	5.23707e-06	5.28091	0.000323651	0.325793	0.918107
IC19_10h-Mock_10h	MAP2K1	4.46591	9	1.93507	BAD_S75,IRS1_S307,MAPK1_T185,MAPK1_Y187,MAPK3_T207,MAPK3_Y204,PKM_S37,PTK2_S910,STAT3_S727,STAT3_Y705	7.973e-06	5.09838	0.000410609	0.325793	0.918107
IC19_10h-Mock_10h	ERK	4.04106	92	0.750886	AGO2_S387,ARRB1_S412,ATF2_T69,ATF2_T71,BAD_S75,BAD_S99,BAD_S118,BAG2_S20,BAZ1B_S158,BRAF_S151,BRAF_T401,CALD1_S789,CCDC6_S244,CDC25C_S216,CDC25C_T48,CDKN1A_S130,CDKN1B_S10,CHEK1_S280,CIC_S1409,CTTN_S405,CTTN_S418,DCP1A_S315,DCP1A_S319,DNM1L_S616,EP300_S1038,EPS8_S625,EPS8_T629,ERBB2_T701,ERF_T526,EXOC7_S250,FOXO3_S425,GJA1_S255,GJA1_S279,GRK2_S670,GSK3B_S9,HNRNPK_S284,HSF1_S303,HSF1_S307,IRS1_S31…	5.32096e-05	4.27401	0.00234883	0.325793	0.918107
IC19_10h-Mock_10h	MTOR	3.92856	62	0.788692	ACLY_S455,AKT1S1_S183,AKT1S1_S212,AKT2_S474,ANKRD17_S2045,ANKRD17_S2047,BAG3_S289,BAG3_T285,BRD9_S588,CTNND1_S268,DNMT1_S714,EEF2K_S72,EEF2K_S74,EGLN1_S125,EIF4B_S422,EIF4EBP1_S6,EIF4EBP1_S44,EIF4EBP1_S65,EIF4EBP1_S83,EIF4EBP1_T36,EIF4EBP1_T37,EIF4EBP1_T41,EIF4EBP1_T45,EIF4EBP1_T46,EIF4EBP1_T70,ELL_S309,FOXO3_T32,IRS1_S307,IRS1_S312,IRS1_S315,ISCU_S14,LARP1_S766,LARP1_S774,LARP6_S348,LARP6_S409,M…	8.54572e-05	4.06825	0.00330079	0.325793	0.918107
IC19_10h-Mock_10h	MAP3K14	3.81188	4	2.48413	MAPK1_T185,MAPK1_Y187,MAPK3_Y204,STAT3_S727,STAT3_Y705	0.000137917	3.86038	0.00426162	0.325793	0.918107
IC19_10h-Mock_10h	RET	3.81188	4	2.07565	MAPK1_Y187,MAPK3_Y204,STAT3_S727,STAT3_Y705	0.000137917	3.86038	0.00426162	0.325793	0.918107
IC19_10h-Mock_10h	PKM	3.48724	4	1.92662	AKT1S1_S202,PAK2_S141,PAK2_S197,STAT3_Y705	0.000488038	3.31155	0.0137094	0.325793	0.918107
IC19_10h-Mock_10h	MAPK10	3.43929	11	1.39944	AKT2_S474,ATF2_T69,ATF2_T71,CDC25C_S168,CDKN1A_S130,HNRNPK_S216,HNRNPK_S284,JUN_S63,JUN_S73,MYC_S62,MYC_T58,STMN1_S38	0.000583233	3.23416	0.0150182	0.325793	0.918107
IC19_10h-Mock_10h	PLK3	3.17786	5	1.81497	ATF2_T69,ATF2_T71,CDC25C_S216,JUN_S63,JUN_S73,RBBP8_S327	0.00148365	2.82867	0.0352653	0.325793	0.918107
IC19_10h-Mock_10h	JAK2	3.14019	6	1.50278	IRS1_S323,MAPK1_Y187,MAPK3_Y204,RAF1_S494,STAT3_S727,STAT3_Y705	0.00168841	2.77252	0.0372656	0.325793	0.918107
IC19_10h-Mock_10h	MAPK9	3.09228	15	1.16371	ATF2_T69,ATF2_T71,BAZ1B_S158,CDC25C_S168,CDKN1A_S130,CTNNB1_S191,IRS1_S307,IRS1_S315,JUN_S63,JUN_S73,MARCKS_S46,MYC_S62,SIRT1_S27,STAT3_S727,STMN1_S38,TP53_S315	0.00198627	2.70196	0.0399705	0.325793	0.918107
IC19_10h-Mock_10h	RPS6KA3	3.08005	22	0.950823	ARHGEF12_S1288,BAD_S75,BAD_S99,CIC_S173,DAPK1_S289,EPHA2_S897,GSK3A_S21,GSK3B_S9,HMGN1_S7,KRT18_S53,MYL12A_S19,NFATC4_S289,PDCD4_S76,PDCD4_S457,PDPK1_S241,PFKFB2_S466,RANBP3_S126,RPS6_S235,RPS6_S236,STAT3_S727,STMN1_S16,WWC1_S947,WWC1_T929	0.00206967	2.6841	0.0399705	0.325793	0.918107
IC19_10h-Mock_10h	PAK1	3.04159	29	0.844349	ARHGEF2_S886,ARHGEF7_S518,BAD_S75,BAD_S99,BAD_S118,BAD_S134,BRAF_S446,CTNNB1_S675,CTTN_S113,CTTN_S405,CTTN_S418,ELF3_S207,FLNA_S2152,FXR1_S420,MORC2_S739,NF2_S518,PAK1_S144,PAK1_S199,PAK1_T423,PGAM1_S118,PPP1R12A_T696,PTK2_S910,PXN_S258,RAF1_S259,STMN1_S16,STMN1_S25,STMN1_S38,VIM_S39,VIM_S56	0.0023533	2.62832	0.0427746	0.325793	0.918107
IC19_10h-Mock_10h	PI3K	3.01855	24	0.891493	AKT1S1_T246,BAD_S75,BAD_S118,BMI1_S316,CDK1_T14,CGGBP1_S164,CHEK1_S280,CTNNB1_S552,EIF4B_S422,EIF4EBP2_T45,EPHA2_S897,FOXO3_S253,FOXO3_T32,GAB2_S210,GAB2_T391,GRK2_S670,GSK3A_S21,GSK3B_S9,JUN_S63,JUN_S73,MTOR_S2481,PDPK1_S241,PTK2_S910,RAF1_S259	0.00253985	2.59519	0.0436007	0.325793	0.918107
IC19_10h-Mock_10h	MAPK	2.96788	21	0.889669	AGO2_S387,BAD_S75,CDC25C_T48,CDKN1B_S10,CTTN_S405,CTTN_S418,GJA1_S255,GJA1_S279,GRK2_S670,GSK3B_S9,IRS1_S307,JUN_S63,JUN_S73,MYC_S62,MYC_T58,PML_S403,PML_T409,RBM17_S222,SIRT1_S47,STAT1_S727,STAT3_S727,STMN1_S16	0.00299857	2.52309	0.0442734	0.325793	0.918107
IC19_10h-Mock_10h	CDK8	2.9557	1	3.03944	STAT1_S727	0.00311962	2.5059	0.0442734	0.325793	0.918107
IC19_10h-Mock_10h	MAPK15	2.94441	2	2.2373	JUN_S63,JUN_S73	0.00323568	2.49003	0.0442734	0.325793	0.918107
IC19_10h-Mock_10h	PTK7	2.93842	1	3.02358	JUN_S63	0.00329891	2.48163	0.0442734	0.325793	0.918107
IC19_10h-Mock_10h	MAP3K21	2.93842	1	3.02358	JUN_S63	0.00329891	2.48163	0.0442734	0.325793	0.918107
IC19_10h-Mock_10h	TBK1	2.92553	5	1.52699	BMI1_S316,MTDH_S568,RAB7A_S72,RIPK1_S320,RPS6KB1_S447	0.00343871	2.4636	0.0442734	0.325793	0.918107
IC19_10h-Mock_10h	MAP2K	2.88156	2	2.83703	CDC25C_T48,MAPK1_T185,MAPK1_Y187	0.00395709	2.40262	0.0489097	0.325793	0.918107
IC19_10h-Mock_10h	CK2	2.86226	42	0.799918	BAD_T80,CANX_S554,CANX_S564,CASP2_S340,EIF2S2_S2,EIF4EBP1_S65,EIF4EBP1_S112,FXR1_S409,G3BP1_S149,HDAC2_S394,HDAC2_S422,HDAC2_S424,HNRNPC_S239,HSF1_S303,HSF1_S307,JUN_S243,KDM1A_S166,KIF1C_S1092,NCAPG_S975,NME1_S122,NME2_S122,NPM1_S125,OCLN_S408,OCLN_T404,PAWR_S231,PDCD5_S119,PKD2_S812,PML_S518,PML_S565,PPP1R1B_S45,PPP1R1B_S102,PPP1R2_S87,RNF2_S168,SEPTIN2_S218,SMC3_S1067,SRPK1_S51,STAT1_S727,STAT…	0.00420632	2.3761	0.0499904	0.325793	0.918107
IC19_10h-Mock_10h	VRK1	2.81601	5	1.69116	ATF2_T69,ATF2_T71,HNRNPA1_S6,JUN_S63,JUN_S73,NBN_S343	0.0048624	2.31315	0.0556475	0.325793	0.918107
IC19_10h-Mock_10h	KSR1	2.78686	7	1.64602	BRAF_S151,BRAF_T401,MAPK1_T185,MAPK1_Y187,MAPK3_Y204,RAF1_S259,RAF1_S494,RAF1_T269	0.00532217	2.27391	0.0584865	0.325793	0.918107
IC19_10h-Mock_10h	p38	2.77684	20	0.98353	AGO2_S387,ATF2_T69,ATF2_T71,CDC25C_S216,CDKN1A_S130,DCP1A_S315,EPS15_S796,ETV6_S257,GRK2_S670,GSK3B_S9,HNF4A_S167,JUN_S63,JUN_S73,PBK_T9,PXN_S83,PXN_S85,STAT1_S727,STAT3_S727,STMN1_S16,TAB3_S506,TRIM28_S473	0.00548903	2.2605	0.0584865	0.325793	0.918107
IC19_10h-Mock_10h	MAPK3	2.75369	94	0.605749	ABI1_S183,ABI1_S216,ABI1_S225,ARRB1_S412,ATF2_T69,ATF2_T71,BAD_S75,BAG3_S289,BAG3_T285,BAZ1B_S158,BCL6_S343,BRAF_S151,BRAF_T401,CALD1_S789,CANX_S583,CDKN1A_S130,CIC_S1409,CTTN_S405,CTTN_S418,DNM1L_S616,EIF4EBP1_S65,ERBB2_T701,ETV6_S213,ETV6_S257,EXOC7_S250,FOXO3_S425,GJA1_S255,GJA1_S279,GORASP2_T222,GORASP2_T225,GRK2_S670,HNRNPK_S284,HSF1_S307,JUN_S63,JUN_S73,JUNB_S259,KLC1_S460,KRT8_S432,LIMA1_S…	0.00589278	2.22968	0.0606956	0.325793	0.918107
IC19_10h-Mock_10h	PDPK1	2.69291	13	1.01151	AKT2_S474,AKT2_T309,PAK1_T423,PDHA1_S232,PDHA1_S293,PDHA1_S300,PDPK1_S241,PRKCA_T497,PRKCD_T507,PRKCI_T412,PRKCQ_S695,RPS6KA3_S227,SGK2_T253	0.00708314	2.14977	0.0702271	0.325793	0.918107
IC19_10h-Mock_10h	CSNK1A1	2.68409	13	1.05246	AXIN1_S75,AXIN1_S77,CTNNB1_S45,CTNND1_S268,CTNND1_S269,CTPS2_S568,FADD_S194,HNRNPC_S253,HNRNPC_S260,HNRNPC_S299,NFATC2_S217,RPS6_S247,TUT1_S6,YBX1_S176	0.0072727	2.1383	0.0702271	0.325793	0.918107
IC19_10h-Mock_10h	PRKCQ	2.65092	7	1.60474	BAD_S75,BAD_S99,IRS1_S307,IRS1_S1101,MAPK1_T185,MAPK1_Y187,MAPK3_Y204,MSN_T558	0.00802733	2.09543	0.075165	0.325793	0.918107
IC19_10h-Mock_10h	RAF1	2.63645	10	1.3664	BAD_S75,BAD_S99,BAD_S118,MAPK1_T185,MAPK1_Y187,MAPK3_Y204,PPP1R12A_T696,RAF1_S259,RAF1_S494,RAF1_S621,RAF1_T269	0.00837789	2.07687	0.0761402	0.325793	0.918107
IC19_10h-Mock_10h	AKT1	2.57096	81	0.588062	ACLY_S455,AFDN_S1799,AKT1S1_S183,AKT1S1_T246,ALYREF_S34,ATXN1_S775,BABAM1_S29,BAD_S75,BAD_S99,BAD_S118,BAD_S134,BCL3_S41,BMI1_S316,BRAF_S365,CARHSP1_S41,CARHSP1_S52,CCDC88A_S1417,CCT2_S260,CDKN1B_S10,CHEK1_S280,CTNNB1_S552,CTNNB1_S675,CTTN_S405,EDC3_S161,EIF4B_S422,EMSY_S209,EPHA2_S897,FAF1_S582,FLNA_S2152,FLNC_S2233,FOXO1_S256,FOXO3_S253,FOXO3_T32,GSK3A_S21,GSK3B_S9,HNRNPA1_S199,HTT_S419,IWS1_S7…	0.0101416	1.9939	0.0895355	0.325793	0.918107
IC19_10h-Mock_10h	PRKCB	2.55325	18	1.04883	ANXA2_S2,ANXA2_S26,GSK3A_S21,GSK3B_S9,IRS1_S323,IRS2_S306,IRS2_S679,LASP1_S146,LMNB1_S405,MAPK1_T185,MAPK1_Y187,MAPK3_Y204,PA2G4_S363,PRKAA1_S496,RAF1_S621,RB1_S780,SHC1_S139,STMN1_S25,STMN1_S38	0.0106724	1.97174	0.0912465	0.325793	0.918107
IC19_10h-Mock_10h	PKA	2.54506	67	0.623414	ACLY_S455,ADD1_S436,ADD1_S481,ADD1_S726,AKAP13_S1565,ARHGEF2_S886,ARPP19_S108,ATR_S435,BAD_S75,BAD_S99,BAD_S118,CDK16_S119,CDK18_S14,CFTR_S737,CTNNB1_S45,CTNNB1_S552,CTNNB1_S675,DNAJC5_S10,EMD_S49,ENSA_S109,EPHA2_S897,FLNA_S2152,GJA1_S365,GSK3A_S21,GSK3B_S9,HNRNPD_S83,HNRNPD_S87,KDM3A_S265,LASP1_S146,MAP3K7_S439,MAPT_S515,MAPT_S579,MAPT_S721,MAPT_T498,MAPT_T522,MEN1_S492,NF2_S10,NF2_S518,NFATC4_S…	0.010926	1.96154	0.0912465	0.325793	0.918107
IC19_10h-Mock_10h	RSK	2.46742	25	0.80421	BAD_S75,BAD_S118,CARHSP1_S41,CARHSP1_S52,CCT2_S260,CHEK1_S280,DAPK1_S289,EIF4B_S406,EIF4B_S422,EPHA2_S897,FLNA_S2152,GSK3A_S21,GSK3B_S9,IRS1_S1101,MRE11_S676,PDCD4_S67,PDCD4_S76,PDCD4_S457,PPP1R12A_T696,RANBP3_S126,RPS6_S235,RPS6_S236,SLC9A1_S703,SOS1_S1134,SOS1_S1161,TSC2_T1462	0.013609	1.86617	0.110663	0.325793	0.918107
IC19_10h-Mock_10h	LCK	2.4417	5	1.32833	EGFR_Y1172,JUN_S73,MAPK3_Y204,SHC1_Y427,STAT3_Y705	0.0146184	1.8351	0.115537	0.325793	0.918107
IC19_10h-Mock_10h	OXSR1	-2.43344	2	-1.25399	SLC12A2_T217,SLC12A2_T230	0.0149563	-1.82518	0.115537	0.325793	0.918107
IC19_10h-Mock_10h	SRC	2.39714	31	0.735914	ANXA2_S12,ANXA2_S26,ANXA2_Y24,ARHGAP35_Y1105,BCAR1_S639,BCR_Y246,CDH1_T790,CDK1_Y15,CTNND1_Y228,CTNND1_Y291,CTNND1_Y296,DAPK1_S289,EGFR_Y1172,EPHA2_S897,EPHA2_Y594,ERBB2_Y877,G3BP1_Y133,GAB1_Y659,GSK3A_Y279,INPPL1_Y987,KRT19_Y391,LASP1_Y171,MPZL1_Y263,NCKIPSD_Y161,OCLN_Y402,PDHA1_Y289,PXN_Y88,PXN_Y118,RAF1_S494,SHC1_Y427,STAT3_Y705	0.0165234	1.7819	0.12453	0.325793	0.918107
IC19_10h-Mock_10h	CAMK2B	2.35767	4	1.40809	CTNNB1_S552,GSK3A_S21,STAT1_S727,STMN1_S16	0.0183899	1.73542	0.135297	0.325793	0.918107
IC19_10h-Mock_10h	MAP2K3	-2.33755	1	-1.82032	MAPK13_Y182	0.0194107	-1.71196	0.136316	0.325793	0.918107
IC19_10h-Mock_10h	MAP2K6	-2.33755	1	-1.82032	MAPK13_Y182	0.0194107	-1.71196	0.136316	0.325793	0.918107
IC19_10h-Mock_10h	MKNK2	2.24254	1	2.38469	PLEC_S4642	0.0249262	1.60334	0.17116	0.325793	0.918107
IC19_10h-Mock_10h	PIK3CA	2.22118	5	1.23779	AFDN_S1799,AKT2_S474,GSK3B_S9,NPM1_T199,STMN1_S25	0.026339	1.5794	0.176929	0.325793	0.918107
IC19_10h-Mock_10h	PLK1	2.19913	28	0.696953	CDC25C_S216,CLIP1_S195,FADD_S194,HNRNPU_S59,IRS2_S560,KAT7_S57,KIF23_S911,KIF23_S912,MYC_S62,NPM1_T199,PPP1R7_S24,PPP1R7_S27,PRKDC_S3205,RAF1_S621,RAP1GAP_S525,RSF1_S1359,RSF1_S1375,SPAG9_T365,STK3_S385,SUZ12_S539,SUZ12_S546,TOP2A_S1525,VIM_S34,VIM_S39,VIM_S51,VIM_S56,VIM_S72,VIM_S459,ZMYM2_S305	0.0278686	1.55489	0.183221	0.325793	0.918107
IC19_10h-Mock_10h	JNK	2.16544	30	0.754837	ATF2_T69,ATF2_T71,BAD_S99,CDC25C_S168,CDKN1A_S130,CDKN1B_S10,CTNNB1_S191,DCP1A_S315,FADD_S194,FOXO1_S256,FOXO4_S230,HNRNPK_S216,IRS1_S307,IRS1_S312,JUN_S63,JUN_S73,LMNB1_T575,MAPT_S519,MAPT_T498,MAPT_T522,MARCKS_S46,MSN_T558,MTOR_S2481,MYC_S62,PXN_Y118,RARA_S445,RPTOR_S863,SIRT1_S27,STAT3_S727,STAT3_Y705,STMN1_S25	0.0303539	1.51779	0.192388	0.325793	0.918107
IC19_10h-Mock_10h	NLK	2.16343	4	1.31892	HDAC1_S421,RPTOR_S863,STAT3_S727,YAP1_S128	0.0305081	1.51559	0.192388	0.325793	0.918107
IC19_10h-Mock_10h	mTORC2	2.07994	10	0.929663	ACLY_S455,AKT2_S474,AKT3_S472,FLNA_S2152,GFPT1_S261,IGF2BP1_S181,IGF2BP3_S184,MTOR_S2481,OXSR1_S339,STAT3_S727	0.0375314	1.42561	0.231944	0.325793	0.918107
IC19_10h-Mock_10h	CDK3	2.01547	3	1.39413	CABLES1_S313,JUN_S63,JUN_S73	0.0438552	1.35798	0.256997	0.325793	0.918107
IC19_10h-Mock_10h	LIMK1	-2.01333	3	-0.741408	CFL1_S3,CFL2_S3,DSTN_S3	0.0440804	-1.35575	0.256997	0.325793	0.918107
IC19_10h-Mock_10h	TESK2	-2.01333	3	-0.741408	CFL1_S3,CFL2_S3,DSTN_S3	0.0440804	-1.35575	0.256997	0.325793	0.918107
IC19_10h-Mock_10h	AKT2	2.00043	34	0.640769	ACLY_S455,AFDN_S1799,AKT1S1_S183,AKT1S1_T246,AKT2_S474,AKT2_T309,BABAM1_S29,BAD_S75,BAD_S99,BAD_S118,BMI1_S316,BRAF_T440,CTNNB1_S552,EDC3_S161,EMSY_S209,FLNC_S2233,FOXO1_S256,FOXO3_S253,FOXO3_T32,GSK3A_S21,GSK3B_S9,MYC_S62,PTPN1_S50,RALGAPA2_S486,RALGAPA2_S696,RALGAPA2_T715,SH3RF1_S304,TBC1D4_S318,TBC1D4_S341,TBC1D4_S570,TBC1D4_S588,TBC1D4_T642,TSC2_S939,TSC2_T1462	0.0454534	1.34243	0.260094	0.325793	0.918107
IC19_10h-Mock_10h	PIM2	1.95943	8	0.961823	BAD_S75,BAD_S99,BAD_S118,EIF4B_S406,EIF4B_S422,EIF4EBP1_S65,IRS1_S1101,MYC_S62	0.0500626	1.30049	0.281261	0.325793	0.918107
IC19_10h-Mock_10h	AKT	1.93026	88	0.514708	ACLY_S455,AFDN_S1799,AGO2_S387,AKT1S1_S183,AKT1S1_T246,AKT2_S474,AKT2_T309,ATXN1_S775,BAD_S75,BAD_S99,BAD_S118,BMI1_S316,BRAF_S365,BRAF_S446,BRAF_T440,CARHSP1_S52,CBX4_S415,CCDC88A_S1417,CCT2_S260,CDKN1B_S10,CHEK1_S280,CTNNB1_S45,CTNNB1_S552,CTNNB1_S675,DAPK1_S289,DNMT1_S127,EIF4B_S406,EIF4B_S422,EIF4EBP1_T36,EMSY_S209,EPHA2_S897,FAF1_S582,FLNA_S2152,FOXO1_S256,FOXO3_S253,FOXO3_T32,GSK3A_S21,GSK3…	0.0535751	1.27104	0.29562	0.325793	0.918107
IC19_10h-Mock_10h	MAPK1	1.86512	122	0.543934	ABI1_S183,ABI1_S216,ABI1_S222,ABI1_S225,ARRB1_S412,ATF2_T69,ATF2_T71,BAD_S75,BCL6_S343,BRAF_S151,BRAF_T401,CALD1_S789,CDKN1A_S130,CDKN1B_S10,CEP55_S425,CEP55_S428,CIC_S1409,CTNNB1_S675,CTTN_S405,CTTN_S418,DNM1L_S616,EIF4EBP1_S65,EIF4EBP1_S83,EIF4EBP1_T37,EIF4EBP1_T45,EIF4EBP1_T46,EIF4EBP1_T70,ERBB2_T701,ERF_T526,ETV3_S139,EXOC7_S250,FOXO3_S425,GJA1_S255,GJA1_S279,GORASP2_T222,GORASP2_T225,HNRNPK_…	0.0621649	1.20645	0.32497	0.325793	0.918107
IC19_10h-Mock_10h	PBK	1.8618	3	1.31268	JUN_S63,JUN_S73,PRC1_T481	0.0626311	1.20321	0.32497	0.325793	0.918107
IC19_10h-Mock_10h	PRKD1	1.84704	23	0.679388	ARFIP1_S132,BAD_S75,BAD_S99,BAD_S118,CFL1_S3,CTTN_S113,HDAC7_S155,HDAC7_S181,HDAC7_S358,JUN_S63,KIDINS220_S918,MARK2_S400,MRTFA_S333,OSBP_S240,OSBP_S382,PAK4_S99,PAK4_S474,PKD2_S801,PLCG1_S1248,RABEP1_S407,RIN1_S351,SSH1_S937,VASP_S322	0.0647412	1.18882	0.32497	0.325793	0.918107
IC19_10h-Mock_10h	CDK19	1.8455	1	2.02016	PAK1_S174	0.0649644	1.18732	0.32497	0.325793	0.918107
IC19_10h-Mock_10h	CDK11B	1.8455	1	2.02016	PAK1_S174	0.0649644	1.18732	0.32497	0.325793	0.918107
IC19_10h-Mock_10h	BCR	1.84385	3	1.30316	CRKL_Y207,RAB7A_S72,STAT3_S727	0.0652044	1.18572	0.32497	0.325793	0.918107
IC19_10h-Mock_10h	TESK1	-1.79651	2	-0.840502	CFL1_S3,CFL2_S3	0.072413	-1.14018	0.355168	0.325793	0.918107
IC19_10h-Mock_10h	PRKACA	1.76926	87	0.499944	ACLY_S455,ADD1_S436,ADD1_S481,AKAP12_S627,AKAP12_S696,AKAP12_S698,AKAP13_S1565,ATR_S435,ATXN1_S775,BAD_S75,BAD_S99,BAD_S118,CAD_S1859,CBX3_S93,CD44_S697,CDK16_S12,CDK16_S110,CDK16_S119,CDK16_S153,CFTR_S660,CFTR_S700,CFTR_S712,CFTR_S737,CFTR_S795,CTNNB1_S45,CTNNB1_S552,CTNNB1_S675,CUX1_S1237,DNAJC5_S10,EMD_S49,FLNA_S2152,GSK3A_S21,GSK3B_S9,HMGN1_S7,HNRNPD_S87,HSPA1A_S418,IRS1_S1100,KDM3A_S265,LASP…	0.07685	1.11436	0.368074	0.325793	0.918107
IC19_10h-Mock_10h	GSK3	-1.76582	28	0.0255866	CAMKK2_S133,CDKN1A_S130,CTNNB1_S45,CTNNB1_S675,CTNND1_T310,DPYSL2_S522,DPYSL2_T514,EIF4EBP1_T82,GSK3B_S9,HSF1_S303,MAP1B_S1260,MAP2_T1616,MAP2_T1619,MAP3K11_S789,MAP3K11_S793,MAPT_S515,MAPT_S516,MAPT_S519,MAPT_S721,MAPT_T498,MARK2_S212,MYC_T58,NIFK_T234,PPP1R2_T73,PTK2_S722,PXN_S126,RPTOR_S859,SFPQ_T687,ZCCHC8_T492	0.0774266	-1.11111	0.368074	0.325793	0.918107
IC19_10h-Mock_10h	LIMK2	-1.74042	2	-0.804089	CFL1_S3,DSTN_S3	0.0817846	-1.08733	0.382901	0.325793	0.918107
IC19_10h-Mock_10h	MAPK14	1.7216	35	0.652517	ATF2_T69,ATF2_T71,BAZ1B_S158,CDC25C_S216,CDKN1A_S130,DROSHA_S221,EIF4EBP1_S65,EIF4EBP1_T37,EIF4EBP1_T46,EPS15_S796,ETV6_S22,ETV6_S257,FOXO3_S425,GJA1_S279,HNF4A_S167,HSF1_S303,HSF1_S307,JUN_S63,JUN_S73,MEF2A_S98,MEF2A_S408,MRTFA_S333,NFATC2_S217,PLA2G4A_S727,PXN_S85,RB1_S249,RB1_T252,RBSN_S215,RPS6KA4_S343,RPS6KA4_S347,SKP2_S64,SOX9_S211,STAT1_S727,STAT3_S727,STAT3_Y705,TP53_S315	0.0851424	1.06985	0.392672	0.325793	0.918107
IC19_10h-Mock_10h	GSK3B	-1.69561	73	0.144331	APPL1_S401,BCLAF1_S531,CAMKK2_S133,CDKN1A_S130,CEBPB_S231,CLASP2_S507,CTNNB1_S45,CTNNB1_S675,CTNND1_S252,CTNND1_T310,DPYSL2_S518,DPYSL2_S522,DPYSL2_T509,DPYSL2_T514,DPYSL3_S518,DPYSL3_S522,DPYSL3_T509,EIF4EBP1_S65,EIF4EBP1_T37,EIF4EBP1_T46,EIF4EBP1_T70,FBXO4_S12,GSK3B_S9,GYS1_S653,HDAC6_S22,HNRNPD_S83,HNRNPD_S87,HSF1_S303,IKZF3_S378,JUN_S243,JUNB_S251,JUNB_T255,MAP1B_S1260,MAP3K11_S789,MAP3K11_S7…	0.0899604	-1.04595	0.407532	0.325793	0.918107
IC19_10h-Mock_10h	PAK5	1.69013	2	1.42303	BAD_S75,CTNND1_S288	0.0910023	1.04095	0.407532	0.325793	0.918107
IC19_10h-Mock_10h	MAPKAPK5	1.67915	3	1.21586	DNAJB1_S149,DNAJB1_S151,PLA2G4A_S727	0.0931227	1.03094	0.41107	0.325793	0.918107
IC19_10h-Mock_10h	RPS6KA1	1.66635	29	0.663303	BAD_S75,BAD_S118,CARHSP1_S52,CCT2_S260,CHEK1_S280,CIC_S173,DAPK1_S289,EIF4B_S422,EPHA2_S897,FLNA_S2152,GSK3A_S21,GSK3B_S9,MRE11_S676,NDRG2_S332,NDRG2_S350,PDCD4_S76,PDCD4_S457,RANBP3_S126,RPS6_S235,RPS6_S236,RPS6_S240,RPS6_S244,RPTOR_S722,SLC9A1_S703,SOS1_S1134,SOS1_S1161,TBC1D4_S341,TSC2_T1462,VASP_T278,WWC1_S947,WWC1_T929	0.0956434	1.01935	0.416251	0.325793	0.918107
IC19_10h-Mock_10h	PDK1	1.65401	5	1.00491	MYC_S62,PDHA1_S232,PDHA1_S293,PDHA1_S300,PRKCD_T507	0.0981246	1.00822	0.419317	0.325793	0.918107
IC19_10h-Mock_10h	MAP3K5	1.64942	2	1.39659	ATF2_T69,PDPK1_S241	0.0990619	1.00409	0.419317	0.325793	0.918107
IC19_10h-Mock_10h	RPS6KA4	1.63674	5	0.997822	EIF4EBP1_S65,EIF4EBP1_T37,EIF4EBP1_T46,EIF4EBP1_T70,HMGN1_S7	0.101685	0.992744	0.420435	0.325793	0.918107
IC19_10h-Mock_10h	ARAF	1.63501	4	1.07635	BAD_S75,BAD_S99,BAD_S118,RAF1_S494	0.102047	0.991198	0.420435	0.325793	0.918107
IC19_10h-Mock_10h	PIM3	1.55752	5	0.965294	BAD_S75,BAD_S99,BAD_S118,BAD_S134,IRS1_S1101	0.119347	0.923187	0.485241	0.325793	0.918107
IC19_10h-Mock_10h	PKN1	1.55006	4	1.03735	ARHGEF2_S886,CDC25C_S216,FOXO1_S256,PGAM1_S118	0.121128	0.916755	0.485527	0.325793	0.918107
IC19_10h-Mock_10h	ROCK2	-1.53717	6	-0.250362	DPYSL2_T514,MSN_T558,MYL12A_S19,PPP1R12A_T696,PPP1R14B_T57,VIM_S72	0.124252	-0.905697	0.485527	0.325793	0.918107
IC19_10h-Mock_10h	CDK4	-1.53566	25	0.0438132	CDKN1A_S130,DNMT1_S127,MEF2D_S98,NPM1_T199,PXN_S83,RB1_S249,RB1_S608,RB1_S612,RB1_S780,RB1_S788,RB1_T252,RB1_T356,RB1_T373,RB1_T821,RB1_T826,RBL1_S640,RBL1_S650,RBL2_S672,RBL2_S1035,RBL2_T401,SMAD3_T8,TSC2_T1462,UBTF_S389,UBTF_S484,WDR77_T5	0.124622	-0.904406	0.485527	0.325793	0.918107
IC19_10h-Mock_10h	ERBB4	1.52608	1	1.7269	MYC_S62	0.126989	0.896232	0.485527	0.325793	0.918107
IC19_10h-Mock_10h	EIF2AK2	1.52439	5	0.95169	FOXO1_S256,IRS1_S312,STAT1_S727,STAT3_S727,TRIM28_S473	0.127412	0.894789	0.485527	0.325793	0.918107
IC19_10h-Mock_10h	PRKACG	1.51867	9	0.79056	BAD_S75,BAD_S99,BAD_S118,CTNNB1_S675,PPP1R1B_S102,PPP1R1B_T75,STAT3_S727,STMN1_S16,STMN1_S63	0.128845	0.889932	0.485527	0.325793	0.918107
IC19_10h-Mock_10h	EPHA2	1.50734	5	0.944693	EPHA2_S897,EPHA2_Y588,EPHA2_Y594,EPHA2_Y772,PDPK1_S241	0.131723	0.88034	0.490389	0.325793	0.918107
IC19_10h-Mock_10h	RPS6KB1	1.4579	26	0.648979	AKT2_S474,CAD_S1859,CCT2_S260,DNAJC2_S47,EIF4B_S422,EIF4G1_S1147,GSK3B_S9,IRS1_S270,IRS1_S307,IRS1_S312,IRS1_S527,IRS1_S1101,MTOR_S2448,MTOR_S2481,NCBP1_S22,NCBP1_T21,NDRG2_S332,NDRG2_S350,PDCD4_S67,PDCD4_S457,PFKFB2_S466,RPS6_S235,RPS6_S236,RPS6_S240,RPS6_S244,RPS6_S247,RPS6KB1_S447,URI1_S372	0.144868	0.839029	0.532905	0.325793	0.918107
IC19_10h-Mock_10h	WNK3	1.45116	1	1.65812	NEDD4L_S328	0.146734	0.833468	0.533422	0.325793	0.918107
IC19_10h-Mock_10h	AKT3	1.4217	19	0.625243	AFDN_S1799,AGO2_S387,AKT1S1_S183,AKT1S1_T246,BABAM1_S29,BAD_S99,BAD_S118,BMI1_S316,BRAF_S365,EMSY_S209,FOXO1_S256,FOXO3_S253,FOXO3_T32,GSK3A_S21,GSK3B_S9,IWS1_S720,IWS1_T721,TSC2_S939,TSC2_T1462	0.155114	0.80935	0.545616	0.325793	0.918107
IC19_10h-Mock_10h	CDK1	-1.41998	201	0.239405	AAK1_T389,ABI1_S216,ADD1_S12,ADD1_S355,AHNAK_S5763,AJUBA_S119,ATF2_T69,ATF2_T71,BAD_S75,BAD_S99,BARD1_T299,BRCA1_S1497,BTG1_S159,CANX_S583,CARHSP1_T23,CASP2_S340,CD3EAP_S285,CDC20_T70,CDC25C_S168,CDC25C_S214,CDC25C_T48,CDC27_T343,CDCA5_S75,CDK1_T14,CDK7_S164,CDK7_T170,CDKN1A_S130,CEP55_S425,CEP55_S428,CLASP2_S507,CLIP1_T287,CREB1_S271,CSNK2B_S209,CTTN_S405,CUEDC2_S110,CUX1_S1237,DNM1L_S616,ECT2_T…	0.155612	-0.807956	0.545616	0.325793	0.918107
IC19_10h-Mock_10h	PIM1	1.41839	15	0.662029	AKT1S1_T246,BAD_S75,BAD_S99,BAD_S118,CBX3_S93,CHEK1_S280,EIF4B_S406,EIF4B_S422,EIF4EBP1_S65,FOXO3_S253,FOXO3_T32,GSK3B_S9,IRS1_S1101,MYC_S62,SKP2_S64	0.156076	0.806665	0.545616	0.325793	0.918107
IC19_10h-Mock_10h	PKC	1.40952	47	0.560853	ABCB1_S661,ADD1_S436,ADD1_S481,ADD1_S726,ANXA2_S12,ANXA2_S26,ATF2_T69,ATF2_T71,BAD_S75,BAD_S118,CDK7_T170,DNMT1_S127,EIF6_S235,GJA1_S279,GJA1_S365,GSK3B_S9,IQGAP1_S1443,IRS1_S307,IRS1_S323,IRS1_S1101,KRT18_S53,LMNA_S403,LMNA_S404,LMNA_S625,LMNA_T416,LMNB1_S406,MAPT_S579,MARCKS_S46,MARCKS_S167,MYH9_S1916,OCLN_T403,OCLN_T404,PACSIN2_S313,PDE3A_S312,PEA15_S104,PFKFB3_S461,PLCG1_S1248,PPP1R12A_S695,P…	0.158681	0.799476	0.545616	0.325793	0.918107
IC19_10h-Mock_10h	STK39	-1.40872	2	-0.588749	SLC12A7_T973,SLC12A7_T980	0.158917	-0.798829	0.545616	0.325793	0.918107
IC19_10h-Mock_10h	PRKCA	1.39725	61	0.548559	ABCB1_S661,ACACA_S80,ADD1_S726,AFAP1_S277,ANXA2_S12,ANXA2_S26,BAD_S75,CALD1_S789,CDH1_T790,CFL1_S23,CFL1_S24,CFTR_S660,CFTR_S686,CFTR_S737,CFTR_S795,EIF4G1_S1185,EIF6_S235,F11R_S284,FLNA_S2152,GSK3A_S21,GSK3B_S9,IGFBP1_S194,IQGAP1_S1443,ITGB4_S1494,KRT18_S53,KRT20_S13,LMNA_S403,LMNA_S404,MAPK1_T185,MAPK1_Y187,MAPK3_Y204,MARCKS_S46,MARCKS_S81,MARCKS_S101,MARCKS_S118,MARCKS_S167,MYH9_S1916,PA2G4_S3…	0.162338	0.789581	0.551235	0.325793	0.918107
IC19_10h-Mock_10h	mTORC1	1.37289	31	0.579856	AKT1S1_S183,AKT1S1_S212,AKT1S1_T246,EIF2S2_S2,EIF4B_S422,EIF4EBP1_S6,EIF4EBP1_S65,EIF4EBP1_T36,EIF4EBP1_T37,EIF4EBP1_T45,EIF4EBP1_T46,EIF4EBP1_T70,GSK3B_S9,IRS1_S307,LARP6_S348,LARP6_S409,MAPT_S579,MTOR_S2481,NRBF2_S113,NRBF2_S120,PDCD4_S67,RPS6_S235,RPS6_S236,RPS6KB1_S447,SKP2_S64,STAT3_S727,STAT3_Y705,TFEB_S122,ULK1_S556,ULK1_S758,UVRAG_S498,WIPI2_S413	0.169787	0.770097	0.570262	0.325793	0.918107
IC19_10h-Mock_10h	RAF	1.36394	3	1.04878	BAD_S75,BAD_S99,KRT18_S53	0.172586	0.762995	0.57343	0.325793	0.918107
IC19_10h-Mock_10h	ABL1	1.35198	8	0.764646	CRKL_Y207,EGFR_Y1172,LASP1_Y171,MYC_S62,MYC_T58,PTPN11_Y63,PXN_Y118,STAT3_S727	0.176381	0.753548	0.579806	0.325793	0.918107
IC19_10h-Mock_10h	RIPK4	1.33603	1	1.55241	IRF6_S424	0.181539	0.741031	0.590479	0.325793	0.918107
IC19_10h-Mock_10h	PAK4	1.31143	5	0.864252	BAD_S75,CTNNB1_S675,CTNND1_S288,PAK4_S474,STMN1_S16	0.189713	0.721902	0.61064	0.325793	0.918107
IC19_10h-Mock_10h	PAK2	1.26968	11	0.794279	CFL1_S3,CTTN_S113,NF2_S518,PAK2_S55,PAK2_S141,PAK2_S197,RPS6_S235,RPS6_S236,RPS6_S240,RPS6_S242,VIM_S26,VIM_S39,VIM_S73	0.204198	0.689948	0.640584	0.325793	0.918107
IC19_10h-Mock_10h	RPS6KA5	1.26554	13	0.648047	ATF2_T71,ATXN1_S775,BAD_S75,CTNNB1_S552,EIF4EBP1_S65,EIF4EBP1_T37,EIF4EBP1_T45,EIF4EBP1_T46,EIF4EBP1_T70,KDM3A_S264,PLA2G4A_S727,STAT3_S727,TRIM28_S473	0.205677	0.686815	0.640584	0.325793	0.918107
IC19_10h-Mock_10h	PRKCD	1.25958	25	0.590955	ADD1_S726,CDH1_T790,CTTN_S405,DNM1L_S616,GSK3A_S21,GSK3B_S9,HMGA1_S44,HNRNPK_S284,IRS1_S307,IRS1_S323,IRS1_S1101,MUC1_T1224,PPP1R14B_T57,PRKCD_S299,PRKCD_S302,PRKCD_S304,PRKCD_S645,PRKCD_T507,RPS3_T221,RPS6_S235,RPS6_S236,SHC1_S139,STAT1_S727,STAT3_S727,STAT3_Y705,TRIM28_S473	0.20782	0.682313	0.640584	0.325793	0.918107
IC19_10h-Mock_10h	MAPK8	1.25909	34	0.587265	ARHGAP8_S455,ATF2_T69,ATF2_T71,BAD_S75,BAD_S118,CDC25C_S168,CDKN1A_S130,CDKN1B_S10,DCP1A_S315,EIF4ENIF1_S513,EIF4ENIF1_S587,EIF4ENIF1_S752,FOXO4_S230,GRB7_S194,HNRNPK_S216,HSF1_S363,IRS1_S307,IRS1_S312,IRS1_S315,JUN_S63,JUN_S73,KRT8_S432,MAP2_T1616,MAP2_T1619,MARCKS_S46,MYC_S62,RARA_S445,RPS6KB1_S447,RPTOR_S863,SIRT1_S27,SIRT1_S47,STAT3_S727,STAT3_Y705,STMN1_S38,TP53_S315	0.207998	0.681941	0.640584	0.325793	0.918107
IC19_10h-Mock_10h	STK10	-1.25429	1	-0.825782	MSN_T558	0.209735	-0.678328	0.640584	0.325793	0.918107
IC19_10h-Mock_10h	CDK14	1.24428	2	1.13358	PPP1R2_S87,TAGLN2_S163	0.213398	0.67081	0.640584	0.325793	0.918107
IC19_10h-Mock_10h	MAPKAPK2	1.2432	22	0.569138	AGO2_S387,BAG2_S20,CDC25C_S216,CEP131_S78,HNRNPA0_S84,KRT18_S53,KRT20_S13,MRTFA_S333,NELFE_S51,NELFE_S115,NELFE_S251,PARN_S557,PFKFB3_S461,RIPK1_S320,STAT3_S727,TRIM28_S473,TSC2_T1462,VIM_S39,VIM_S51,VIM_S55,ZFP36L1_S54,ZFP36L1_S92	0.213795	0.670002	0.640584	0.325793	0.918107
IC19_10h-Mock_10h	BUB1	-1.23714	2	-0.477361	CDC20_S41,CDC20_S72	0.216033	-0.665479	0.640584	0.325793	0.918107
IC19_10h-Mock_10h	CDK7	-1.23274	17	0.0512952	CDK1_Y15,CDK12_T893,CDKN1A_S130,MCM2_S5,MCM2_S7,MCM2_S13,MCM2_S27,MCM2_S40,MCM2_S41,MCM2_S108,MCM2_S139,POLR2A_S1864,POLR2A_S1878,POLR2A_S1892,POLR2A_S1899,POLR2A_S1913,POLR2A_S1920	0.217674	-0.662193	0.640584	0.325793	0.918107
IC19_10h-Mock_10h	RIPK3	1.21908	1	1.44504	DAXX_S668	0.222814	0.652058	0.643452	0.325793	0.918107
IC19_10h-Mock_10h	HIPK1	1.21908	1	1.44504	DAXX_S668	0.222814	0.652058	0.643452	0.325793	0.918107
IC19_10h-Mock_10h	CAMK4	1.19123	4	0.872632	HDAC4_S467,HDAC4_S632,STMN1_S16,STMN1_S63	0.233563	0.631596	0.668249	0.325793	0.918107
IC19_10h-Mock_10h	CHEK1	1.18421	44	0.4897	ADD1_S726,BRCA1_S1524,CAAP1_S203,CAMSAP2_S464,CCDC6_S240,CCDC6_S244,CDC25C_S216,CDK1_T14,CDK1_Y15,CDK13_S437,CEP170B_S655,CHEK1_S280,CLK3_S157,CTR9_S1081,CWC25_S337,DDX24_S82,EML3_S176,ERRFI1_S251,GOLGA4_S71,LIG1_S76,MAPT_S579,MAPT_T522,MATR3_S195,MCM3_S160,MYCBP2_S3478,OSBPL11_S189,PROSER2_S43,RALY_T160,RB1_S612,RBM14_S627,RBM14_T629,SEPTIN7_T228,SLTM_S748,SPEN_T1059,SRRM2_S1497,SRRM2_S1499,SRRM…	0.236329	0.626483	0.668823	0.325793	0.918107
IC19_10h-Mock_10h	EGFR	1.17976	8	0.708743	CHEK1_S280,CTNND1_Y228,CTNND1_Y321,EGFR_Y1172,GAB1_Y659,GPRC5A_Y347,IQGAP1_S1443,STAT3_Y705	0.238095	0.62325	0.668823	0.325793	0.918107
IC19_10h-Mock_10h	PRKACB	1.17434	5	0.807967	BAD_S75,BAD_S99,BAD_S118,PPP1R1B_S102,PPP1R1B_T75	0.240257	0.619324	0.668823	0.325793	0.918107
IC19_10h-Mock_10h	ICK	1.15805	1	1.38901	BAG6_T1080	0.246842	0.607581	0.680927	0.325793	0.918107
IC19_10h-Mock_10h	CDK	-1.15275	37	0.138694	ADD1_S12,ADD1_S355,CDK1_T14,CDKN1A_S130,CDKN1B_S10,CTNNB1_S45,DPYSL2_S522,EIF4EBP1_T70,EZH2_T487,FOXK2_S432,LBR_S86,MAPT_T522,MARCKS_S27,NBN_S432,NPM1_T234,NPM1_T237,PHF6_S154,PHF6_S155,PPP1CA_T320,PRC1_T470,PRC1_T481,RB1_S780,RBBP8_S327,RBL1_S650,RECQL4_S251,RNMT_T77,RRM2_S20,SAMHD1_T592,SIRT2_S368,SMAD2_T8,SP1_S59,STK3_S385,SUN1_S48,TP53_S315,TP53BP1_S379,UBTF_S389,UBTF_S484,VIM_S459	0.249012	-0.60378	0.680927	0.325793	0.918107
IC19_10h-Mock_10h	CLK2	-1.14203	1	-0.722712	PTPN1_S50	0.253442	-0.596122	0.683492	0.325793	0.918107
IC19_10h-Mock_10h	PRKCE	1.13154	13	0.613925	BAD_S75,BAD_S99,BAD_S118,CTNND1_S268,GJA1_S365,IQGAP1_S1443,KRT18_S53,MIIP_S303,OCLN_T403,OCLN_T404,STAT3_S727,STAT3_Y705,TJP1_S168	0.257828	0.58867	0.683492	0.325793	0.918107
IC19_10h-Mock_10h	RPS6KA2	1.12931	5	0.789476	BAD_S75,BAD_S118,IRS1_S1101,MRE11_S676,SLC9A1_S703	0.258767	0.587091	0.683492	0.325793	0.918107
IC19_10h-Mock_10h	MAPK7	-1.12648	14	0.0623793	GJA1_S255,GSK3B_S9,MEF2A_S408,MEF2D_S180,MEF2D_S444,PML_S403,PML_T409,PTK2_S910,RPS6KA1_S363,RPS6KA1_T359,RPS6KA3_S227,RPS6KA3_S369,RPS6KA3_S715,RPS6KA3_T231,RPS6KA3_T365	0.259963	-0.585088	0.683492	0.325793	0.918107
IC19_10h-Mock_10h	PDK2	1.12401	4	0.841772	AKT3_S472,PDHA1_S232,PDHA1_S293,PDHA1_S300	0.26101	0.583343	0.683492	0.325793	0.918107
IC19_10h-Mock_10h	AURKA	-1.0938	10	0.00822986	CTNNB1_S552,CTNNB1_S675,GSK3B_S9,HNRNPK_S379,MBD3_S85,NUMA1_S1969,PARD3_S962,STAT3_Y705,TP53_S315,WDR62_T50	0.274044	-0.56218	0.700234	0.325793	0.918107
IC19_10h-Mock_10h	PDK3	1.08771	3	0.902353	PDHA1_S232,PDHA1_S293,PDHA1_S300	0.276725	0.557952	0.700234	0.325793	0.918107
IC19_10h-Mock_10h	PDK4	1.08771	3	0.902353	PDHA1_S232,PDHA1_S293,PDHA1_S300	0.276725	0.557952	0.700234	0.325793	0.918107
IC19_10h-Mock_10h	LATS1	-1.08224	7	0.024127	PPP1R12A_S445,PPP1R12A_S473,RAF1_S259,WWTR1_S89,YAP1_S109,YAP1_S127,YAP1_S164	0.279145	-0.554169	0.700234	0.325793	0.918107
IC19_10h-Mock_10h	P90RSK	1.07514	17	0.657057	BAD_S75,BAD_S118,CARHSP1_S52,CCT2_S260,CHEK1_S280,CIC_S173,EIF4B_S422,FLNA_S2152,GSK3B_S9,RANBP3_S126,RPS6_S235,RPS6_S236,RPS6_S240,RPS6_S244,RPTOR_S722,SLC9A1_S703,VASP_T278,WWC1_S947,WWC1_T929	0.282312	0.549271	0.700234	0.325793	0.918107
IC19_10h-Mock_10h	CLK1	-1.07429	2	-0.371633	PTPN1_S50,RBM17_S222	0.282694	-0.548683	0.700234	0.325793	0.918107
IC19_10h-Mock_10h	BCKDK	1.07301	1	1.31093	BCKDHA_S337	0.283266	0.547805	0.700234	0.325793	0.918107
IC19_10h-Mock_10h	FLT4	1.05444	1	1.29389	SHC1_Y427	0.291679	0.535094	0.709677	0.325793	0.918107
IC19_10h-Mock_10h	ZAP70	1.05444	1	1.29389	SHC1_Y427	0.291679	0.535094	0.709677	0.325793	0.918107
IC19_10h-Mock_10h	GSK3A	-1.03851	17	0.100315	CAMKK2_S133,CTPS1_S571,DPYSL2_S518,DPYSL2_S522,GSK3A_Y279,IKZF3_S378,JUN_S243,MAP3K11_S789,MAP3K11_S793,MAPT_S579,MYC_T58,NDRG1_S342,NDRG1_S362,NIFK_T234,SFPQ_T687,UNG_S64,UNG_T60,USF1_S186	0.299031	-0.524284	0.721879	0.325793	0.918107
IC19_10h-Mock_10h	CAMK2A	1.03156	11	0.611349	CD44_S706,CDKN1B_S10,CREB1_S142,CTNNB1_S552,EGFR_S1166,GFPT1_S261,KRT18_S53,MAPT_S552,MAPT_S579,PEA15_S116,STMN1_S16	0.302278	0.519593	0.724061	0.325793	0.918107
IC19_10h-Mock_10h	PIM	1.00541	6	0.702635	AKT1S1_T246,BAD_S75,BAD_S99,BAD_S118,CHEK1_S280,IRS1_S1101	0.3147	0.502103	0.748019	0.325793	0.918107
IC19_10h-Mock_10h	DAPK1	0.99901	3	0.855337	MAPT_S579,MCM3_S160,NDRG2_S350	0.31779	0.49786	0.749596	0.325793	0.918107
IC19_10h-Mock_10h	MARK1	-0.986598	4	-0.127108	MAP4_S928,MAP4_S941,MAP4_S1073,MAPT_S579	0.32384	-0.48967	0.75808	0.325793	0.918107
IC19_10h-Mock_10h	PLK2	-0.969053	1	-0.563901	ADAM17_S791	0.332519	-0.478184	0.764757	0.325793	0.918107
IC19_10h-Mock_10h	SIK1	-0.968388	3	-0.18752	CRTC2_S70,CRTC2_S171,NCOR2_T1383	0.332851	-0.477751	0.764757	0.325793	0.918107
IC19_10h-Mock_10h	PRKAA1	0.965854	32	0.482551	ACACA_S80,BAG2_S20,BAIAP2_S366,BRAF_S729,CFTR_S737,CGN_S131,CRTC2_S171,CTTN_T401,FOXO3_S413,GFPT1_S261,HDAC7_S155,HDAC7_S358,KIF4A_S801,KLC2_S582,MAPT_S579,MFF_S155,NME1_S122,PFKFB2_S466,PFKFB3_S461,PPP1R12C_S452,PRKAA1_S496,PRKAB1_S108,RAF1_S259,RAF1_S621,RPTOR_S722,SQSTM1_S294,STAT3_S727,TBC1D1_S237,TSC2_S1387,ULK1_S556,VASP_S322,VASP_T278	0.334117	0.476101	0.764757	0.325793	0.918107
IC19_10h-Mock_10h	PRKDC	0.95764	10	0.559229	HNRNPU_S59,PNKP_S114,PRKDC_S3205,TOP1_S10,TRIM28_S824,VIM_S56,VIM_S430,VIM_S459,XRCC5_S580,XRCC6_S6	0.338244	0.470769	0.768511	0.325793	0.918107
IC19_10h-Mock_10h	AURKB	0.916174	19	0.518765	CBX5_S92,CDCA8_S219,CHMP4C_S214,CHMP4C_S215,DDX3X_S594,HSP90AB1_S255,KIF23_S911,LMO7_S751,MECP2_S423,NAGK_S76,NUMA1_S1969,PARD3_S962,PLEC_T2886,RB1_S780,RBMX_S326,SSH3_S37,STMN1_S16,VIM_S72,VIM_S73	0.359576	0.44421	0.80063	0.325793	0.918107
IC19_10h-Mock_10h	NME1	-0.915726	3	-0.159605	NME1_S120,NME1_S122,NME1_S125	0.35981	-0.443926	0.80063	0.325793	0.918107
IC19_10h-Mock_10h	CSNK1E	0.915072	4	0.74586	CTNNB1_S45,CTNND1_S268,EIF4EBP1_T41,EIF4EBP1_T50	0.360154	0.443512	0.80063	0.325793	0.918107
IC19_10h-Mock_10h	AMPK	0.904768	45	0.449623	ACACA_S78,ACACA_S80,BRAF_S729,CDC25C_S216,CFTR_S737,CHEK1_S280,CRTC2_S171,CTNNB1_S552,CTNNB1_S675,CTTN_T401,FLCN_S62,FOXO3_S413,FOXO3_T32,GFPT1_S261,GSK3B_S9,IRS1_S307,KIF4A_S801,MAPT_S519,MAPT_S579,MAPT_S721,MFF_S155,NME1_S120,NME1_S122,PAK2_S55,PAK2_S141,PAK2_S197,PEA15_S116,PFKFB2_S466,PFKFB3_S461,PFKFB3_S467,PIKFYVE_S307,PNPLA2_S404,PPP1R12C_S452,RAF1_S621,RPTOR_S722,SLC12A2_S77,TBC1D1_S237,T…	0.365588	0.437008	0.806906	0.325793	0.918107
IC19_10h-Mock_10h	PAK6	0.877807	3	0.791091	BAD_S75,CTNNB1_S675,CTNND1_S288	0.380048	0.420161	0.822431	0.325793	0.918107
IC19_10h-Mock_10h	TTBK1	-0.872359	3	-0.136618	MAPT_S515,MAPT_S516,MAPT_S519	0.383012	-0.416787	0.822431	0.325793	0.918107
IC19_10h-Mock_10h	MAP3K2	-0.869804	1	-0.47278	CTNNB1_S675	0.384407	-0.415208	0.822431	0.325793	0.918107
IC19_10h-Mock_10h	WNK1	-0.864421	1	-0.467837	OXSR1_T185	0.387357	-0.411889	0.822431	0.325793	0.918107
IC19_10h-Mock_10h	WNK4	-0.864421	1	-0.467837	OXSR1_T185	0.387357	-0.411889	0.822431	0.325793	0.918107
IC19_10h-Mock_10h	PRKCI	0.862174	10	0.576109	BAD_S75,BAD_S99,BAD_S118,CDK7_T170,ECT2_T359,EZH2_T487,MARK2_T596,MARK3_T564,PARD3_S827,SP1_S59	0.388592	0.410506	0.822431	0.325793	0.918107
IC19_10h-Mock_10h	PRKCZ	-0.850652	18	0.0424862	ADD1_S726,AKT2_T309,AKT3_S472,CTNNB1_S45,GSK3B_S9,IRS1_S307,IRS1_S323,IRS1_S1101,MARK2_T596,MARK3_T564,NFATC2_S217,NFATC2_S236,NFATC2_S243,NFATC2_S363,OCLN_T403,OCLN_T404,PARD3_S827,STAT3_S727,YAP1_S109,YAP1_T110	0.394963	-0.403444	0.827975	0.325793	0.918107
IC19_10h-Mock_10h	DYRK2	0.847762	9	0.857397	CARHSP1_S30,CARHSP1_S32,CARHSP1_S41,DPYSL2_S522,DPYSL3_S518,DPYSL3_S522,DPYSL3_T509,EIF4EBP1_S65,EIF4EBP1_S101,JUN_S243,KATNA1_S109	0.39657	0.40168	0.827975	0.325793	0.918107
IC19_10h-Mock_10h	MET	0.84051	4	0.711632	GAB1_Y659,MET_Y1234,PTK2_S910,SHC1_Y427	0.400622	0.397265	0.830821	0.325793	0.918107
IC19_10h-Mock_10h	MAP3K3	-0.823856	3	-0.0535377	RCAN1_S163,RCAN1_S167,SQSTM1_S272,SQSTM1_T269	0.410021	-0.387193	0.844572	0.325793	0.918107
IC19_10h-Mock_10h	SRPK1	-0.813926	1	-0.421478	SRSF1_S205	0.415687	-0.381233	0.844572	0.325793	0.918107
IC19_10h-Mock_10h	CAMK2G	0.811356	4	0.698249	CAMK2G_T287,PEA15_S116,PPP1R14A_S128,STAT1_S727	0.417161	0.379696	0.844572	0.325793	0.918107
IC19_10h-Mock_10h	CHEK2	0.809572	14	0.524441	BAIAP2L1_S331,BRCA1_S1524,CCAR2_T454,CDC25C_S216,CDK1_T14,CDK11B_S752,CHEK2_S379,CHEK2_S516,MAPT_S579,MED1_S671,RB1_S612,TRIM28_S473,XRCC1_S210,XRCC1_T284	0.418186	0.37863	0.844572	0.325793	0.918107
IC19_10h-Mock_10h	CDK6	-0.801634	16	0.141797	CDKN1A_S130,CDKN1B_S10,CTNNB1_S45,NPM1_T199,PKM_S37,RB1_S608,RB1_S612,RB1_S780,RB1_S788,RB1_T356,RB1_T821,RB1_T826,RBL2_S672,RBL2_S1035,RBL2_T401,RUNX1_S21	0.422765	-0.373901	0.848275	0.325793	0.918107
IC19_10h-Mock_10h	CSNK1D	-0.785093	5	0.00344176	CTNNB1_S45,DCK_S74,MAPT_S519,MAPT_S721,MAPT_T522	0.432399	-0.364115	0.862008	0.325793	0.918107
IC19_10h-Mock_10h	PDGFRA	-0.775414	1	-0.386119	RPS6KB1_S441	0.438095	-0.358431	0.867117	0.325793	0.918107
IC19_10h-Mock_10h	MAP4K3	0.771224	1	1.03386	PRKCQ_S695	0.440574	0.355981	0.867117	0.325793	0.918107
IC19_10h-Mock_10h	PAK	0.760811	16	0.50042	ARHGEF2_S886,ARHGEF7_S518,ARHGEF7_T704,BAD_S75,BAD_S99,CTNNB1_S675,FLNA_S2152,MYL12A_S19,NF2_S518,PPP1R12A_T696,PXN_S258,STMN1_S16,VIM_S39,VIM_S51,VIM_S56,VIM_S72	0.44677	0.349916	0.871491	0.325793	0.918107
IC19_10h-Mock_10h	STK4	0.758024	3	0.597607	MOB1A_T35,MOB1B_T35,PRKCA_S226,PRKCA_T228	0.448437	0.348299	0.871491	0.325793	0.918107
IC19_10h-Mock_10h	LATS2	-0.745295	4	0.11363	WWTR1_S89,YAP1_S109,YAP1_S127,YAP1_S164	0.456094	-0.340946	0.880831	0.325793	0.918107
IC19_10h-Mock_10h	ERBB3	0.731707	2	0.800817	MYC_S62,NF2_S518	0.464347	0.333157	0.891201	0.325793	0.918107
IC19_10h-Mock_10h	CDC42BPA	-0.712766	1	-0.328602	PPP1R12C_T560	0.475991	-0.322401	0.900538	0.325793	0.918107
IC19_10h-Mock_10h	MAP3K1	0.708855	2	0.785981	FADD_S194,STAT3_S727	0.478415	0.320196	0.900538	0.325793	0.918107
IC19_10h-Mock_10h	CDK5	-0.707523	61	0.242623	CAMKK2_S133,CASK_S395,CCDC88A_S1675,CDK16_S95,CDKN1B_S10,CTNNB1_S191,DBN1_S142,DNM1L_S616,DPYSL2_S518,DPYSL2_S522,DPYSL2_T509,DPYSL2_T514,DPYSL3_S518,DPYSL3_S522,DPYSL3_T509,EFHD2_S74,EFHD2_S76,ELAVL1_S202,ERBB2_S1174,GJA1_S279,HTT_S432,HTT_S1199,LMNA_S22,LMNA_S392,LMTK2_S1450,MAP2K2_T394,MAPT_S516,MAPT_S519,MAPT_S552,MAPT_S579,MAPT_S713,MAPT_S721,MAPT_T498,MAPT_T522,MARCKS_S26,MARCKS_S27,MEF2A_S…	0.479242	-0.319445	0.900538	0.325793	0.918107
IC19_10h-Mock_10h	NUAK2	-0.701733	3	-0.0461742	LATS1_S464,PPP1R12A_S445,PPP1R12A_T696	0.482845	-0.316192	0.900538	0.325793	0.918107
IC19_10h-Mock_10h	PRKG	0.699464	4	0.646884	BAD_S118,PPP1R12A_S695,RAF1_S43,VASP_T278	0.484262	0.314919	0.900538	0.325793	0.918107
IC19_10h-Mock_10h	HIPK3	0.695569	2	0.777356	ATF1_S198,FADD_S194	0.486699	0.31274	0.900538	0.325793	0.918107
IC19_10h-Mock_10h	CHUK	0.682068	4	0.638898	CTNNB1_S45,MECP2_S423,NPM1_S125,TRAF4_S426	0.495196	0.305223	0.902207	0.325793	0.918107
IC19_10h-Mock_10h	FYN	0.680402	8	0.546651	ARHGAP35_Y1105,CTNND1_Y228,EGFR_Y1172,ERBB2_Y877,IFITM3_Y20,PXN_Y118,SHC1_Y427,STAT3_Y705	0.49625	0.3043	0.902207	0.325793	0.918107
IC19_10h-Mock_10h	CAMK2D	-0.680229	3	-0.0347751	ANKRD28_S1011,HDAC4_S210,TPD52_S176	0.49636	-0.304203	0.902207	0.325793	0.918107
IC19_10h-Mock_10h	PRKG2	0.666798	1	0.937984	LASP1_S146	0.504901	0.296793	0.912366	0.325793	0.918107
IC19_10h-Mock_10h	MAPK11	0.660839	6	0.882537	ATF2_T69,ATF2_T71,GYS1_S653,HNF4A_S167,HSF1_S303,HSF1_S307,RPTOR_S863	0.508716	0.293525	0.913503	0.325793	0.918107
IC19_10h-Mock_10h	FLT3	0.656592	2	0.752052	CHEK1_S280,SHC1_Y427	0.511443	0.291202	0.913503	0.325793	0.918107
IC19_10h-Mock_10h	IRAK1	0.64988	1	0.922453	STAT3_S727	0.515769	0.287544	0.915745	0.325793	0.918107
IC19_10h-Mock_10h	GRK2	-0.643087	4	0.0305819	ARRB1_S412,IRS1_S307,MSN_T558,STK3_S316	0.520168	-0.283857	0.915745	0.325793	0.918107
IC19_10h-Mock_10h	ATR	-0.636946	22	0.201117	ATR_S435,ATR_T1989,BRCA1_S1524,CCAR2_T454,CDC25C_S216,CGGBP1_S164,CHEK1_S280,DCK_S74,GINS2_S182,GPS1_S474,IRS1_S270,MCM2_S108,NBN_S343,NPM1_S125,POLE_S1940,RAD50_S635,RAD51AP1_S120,SMC1A_S957,STAT3_S727,SUN2_S12,TRIM28_S824,UIMC1_S205	0.52416	-0.280536	0.915745	0.325793	0.918107
IC19_10h-Mock_10h	MOS	-0.636343	2	-0.0873205	MAPT_S516,VIM_S459	0.524553	-0.280211	0.915745	0.325793	0.918107
IC19_10h-Mock_10h	GRK6	0.628935	3	0.659172	GRK6_S484,GRK6_T485,SLC9A3R1_S290	0.529392	0.276223	0.919	0.325793	0.918107
IC19_10h-Mock_10h	PAK3	0.615306	3	0.651948	BRAF_S446,CTTN_S113,MYO6_T405	0.538353	0.268933	0.922127	0.325793	0.918107
IC19_10h-Mock_10h	MAP3K7	0.614191	8	0.525159	HDAC4_S246,HDAC7_S155,HNRNPA2B1_T176,MAP3K7_S454,MTOR_S2481,PTPN3_S359,RBMX_T216,RIPK1_S320	0.539089	0.268339	0.922127	0.325793	0.918107
IC19_10h-Mock_10h	DYRK1B	-0.60565	3	0.00475695	CDKN1B_S10,DYRK1B_Y273,HNF1A_S249	0.544747	-0.263805	0.922127	0.325793	0.918107
IC19_10h-Mock_10h	LRRK2	-0.603811	5	0.0778746	EIF4EBP1_S65,EIF4EBP1_T46,MAPT_T498,MAPT_T522,MSN_T558	0.54597	-0.262832	0.922127	0.325793	0.918107
IC19_10h-Mock_10h	SGK3	-0.602742	5	0.0783133	AKT1S1_T246,FOXO3_S253,GSK3A_S21,GSK3B_S9,TSC2_T1462	0.54668	-0.262267	0.922127	0.325793	0.918107
IC19_10h-Mock_10h	ULK1	0.588603	1	0.866194	RPTOR_S859	0.556127	0.254826	0.922127	0.325793	0.918107
IC19_10h-Mock_10h	DAPK2	0.588603	1	0.866194	RPTOR_S859	0.556127	0.254826	0.922127	0.325793	0.918107
IC19_10h-Mock_10h	SGK1	0.583744	17	0.455777	CARHSP1_S52,FOXO1_S256,FOXO3_S253,FOXO3_T32,HTT_S419,MAP2K4_S80,NDRG1_S330,NDRG1_T366,NDRG2_S332,NDRG2_S346,NDRG2_T330,NDRG2_T348,NEDD4L_S328,NEDD4L_S342,NEDD4L_T367,SLC9A1_S703,SP1_S59	0.559393	0.252283	0.922127	0.325793	0.918107
IC19_10h-Mock_10h	ERBB2	0.583486	5	0.565367	CDK1_Y15,ERBB2_Y877,ERBB2_Y1139,NF2_S518,TOM1L1_S321	0.559566	0.252149	0.922127	0.325793	0.918107
IC19_10h-Mock_10h	ILK	-0.577306	6	0.10941	AKT2_S474,CFL1_S3,GSK3B_S9,PPP1R12A_T696,PPP1R14B_T57,YAP1_S127	0.563733	-0.248927	0.922127	0.325793	0.918107
IC19_10h-Mock_10h	CAMKK2	-0.576882	3	0.0200059	CAMK1_T177,SIRT1_S27,SIRT1_S47	0.564019	-0.248706	0.922127	0.325793	0.918107
IC19_10h-Mock_10h	CDK16	-0.570746	4	0.0637904	CCNY_S12,CDKN1B_S10,PRKAR1A_S83,TP53_S315	0.568172	-0.24552	0.924027	0.325793	0.918107
IC19_10h-Mock_10h	RPS6KB2	0.562521	5	0.556758	GSK3B_S9,HNRNPA1_S6,IRS1_S307,KRT18_S53,RPS6_S236	0.573761	0.241269	0.928231	0.325793	0.918107
IC19_10h-Mock_10h	WNK2	-0.55192	1	-0.180929	STK39_T354	0.581003	-0.235822	0.935052	0.325793	0.918107
IC19_10h-Mock_10h	PRKG1	0.529002	8	0.497507	CFTR_S660,CFTR_S700,CFTR_S737,CFTR_S795,LASP1_S146,LIPE_S853,PPP1R12A_S695,VASP_T278	0.596804	0.224168	0.955505	0.325793	0.918107
IC19_10h-Mock_10h	CSF1R	0.523209	2	0.66546	CTNND1_Y228,CTNND1_Y904	0.600829	0.221249	0.955702	0.325793	0.918107
IC19_10h-Mock_10h	TRPM7	-0.519929	1	-0.151558	TRPM7_S1255	0.603113	-0.219602	0.955702	0.325793	0.918107
IC19_10h-Mock_10h	HIPK2	-0.507796	14	0.154162	ATF1_S198,CDKN1B_S10,CREB1_S271,CTBP2_S428,HMGA1_S36,HMGA1_T53,HMGA1_T77,HMGA1_T78,KLF3_S71,KLF3_S92,KLF3_S101,KLF3_S250,SIRT1_S27,STAT3_S727,ZBTB4_T795	0.611597	-0.213535	0.958803	0.325793	0.918107
IC19_10h-Mock_10h	SYK	0.502206	4	0.556332	BLNK_Y189,CDC25C_S216,MAPT_S721,SHC1_Y427	0.615523	0.210756	0.958803	0.325793	0.918107
IC19_10h-Mock_10h	MAP4K5	-0.499423	1	-0.13273	GSK3B_S9	0.617482	-0.209376	0.958803	0.325793	0.918107
IC19_10h-Mock_10h	PIK3CB	-0.499423	1	-0.13273	GSK3B_S9	0.617482	-0.209376	0.958803	0.325793	0.918107
IC19_10h-Mock_10h	PRKD2	-0.492782	5	0.123462	MARK2_S400,PAK4_S99,PKD2_S801,SSH1_S937,VASP_S322	0.622167	-0.206093	0.961247	0.325793	0.918107
IC19_10h-Mock_10h	DYRK1A	-0.480415	17	0.218817	CARHSP1_S41,CARHSP1_S52,CCNL2_S330,CCNL2_S369,CDKN1B_S10,DYRK1A_Y321,EIF2B5_S544,GSK3B_S9,MAPT_S519,MAPT_S721,MYC_S62,MYC_T58,PSEN1_T354,RCAN1_S167,SF3B1_T273,SRSF1_S234,SRSF1_S238	0.630933	-0.200017	0.962812	0.325793	0.918107
IC19_10h-Mock_10h	CAMK1	0.479723	4	0.546011	CAMK1_T177,KRT18_S53,NUMB_S276,STMN1_S16	0.631424	0.199679	0.962812	0.325793	0.918107
IC19_10h-Mock_10h	TAOK2	0.478173	2	0.903433	RPS6_S235,RPS6_S236,SEPTIN7_T426	0.632527	0.198921	0.962812	0.325793	0.918107
IC19_10h-Mock_10h	CSNK1A1L	-0.463639	1	-0.0998769	CTNNB1_S45	0.642906	-0.191852	0.969064	0.325793	0.918107
IC19_10h-Mock_10h	CSNK1	-0.463639	1	-0.0998769	CTNNB1_S45	0.642906	-0.191852	0.969064	0.325793	0.918107
IC19_10h-Mock_10h	JAK3	-0.454307	1	-0.0913094	ELAVL1_Y200	0.649608	-0.187349	0.969664	0.325793	0.918107
IC19_10h-Mock_10h	RIPK1	-0.449477	1	-0.0868748	DNM1L_S616	0.653088	-0.185029	0.969664	0.325793	0.918107
IC19_10h-Mock_10h	STK3	0.447352	6	0.452634	MOB1A_T35,MOB1B_T35,PRKCA_S226,PRKCA_T228,RAF1_S259,STK3_T336,YAP1_S127	0.654621	0.18401	0.969664	0.325793	0.918107
IC19_10h-Mock_10h	SMG1	0.445641	2	0.615103	UPF1_S1107,UPF1_S1127	0.655857	0.183191	0.969664	0.325793	0.918107
IC19_10h-Mock_10h	PRKCH	-0.434301	2	0.0438452	GSK3A_S21,GSK3B_S9	0.66407	-0.177786	0.970257	0.325793	0.918107
IC19_10h-Mock_10h	MARK2	-0.426233	14	0.221206	ARHGEF2_S886,ARHGEF2_S960,BAIAP2_S325,BAIAP2_S366,CRTC2_S171,HDAC4_S246,HDAC7_S155,KIF13B_S1410,MAPT_S579,MARK2_T596,PARD3_S144,PARD3_S873,RAB11FIP1_S234,RAB11FIP2_S227	0.669938	-0.173965	0.970257	0.325793	0.918107
IC19_10h-Mock_10h	MST1R	-0.422158	1	-0.0617926	MET_Y1234	0.67291	-0.172043	0.970257	0.325793	0.918107
IC19_10h-Mock_10h	PRKCG	-0.406649	5	0.158827	ARHGEF7_S518,DNAJC5_S10,GSK3A_S21,GSK3B_S9,PA2G4_S363	0.684266	-0.164775	0.970257	0.325793	0.918107
IC19_10h-Mock_10h	IKBKB	0.405824	10	0.443616	BAD_S25,IKBKB_S672,IRS1_S270,IRS1_S272,IRS1_S307,IRS1_S312,IRS1_S527,IRS1_S531,MTDH_S298,NAA10_S209	0.684872	0.16439	0.970257	0.325793	0.918107
IC19_10h-Mock_10h	IKK_family	0.394084	5	0.4876	IRS1_S270,IRS1_S307,IRS2_S306,MYC_S62,NAA10_S209	0.693519	0.158942	0.970257	0.325793	0.918107
IC19_10h-Mock_10h	GRK5	0.393737	3	0.534501	ARRB1_S412,GRK5_S484,GRK5_T485	0.693775	0.158781	0.970257	0.325793	0.918107
IC19_10h-Mock_10h	SGK2	-0.391782	2	0.0714487	FOXO3_S253,FOXO3_T32	0.69522	-0.157878	0.970257	0.325793	0.918107
IC19_10h-Mock_10h	STK11	0.387906	5	0.485063	GSK3B_S9,MARK2_T208,SIK3_T221,TBC1D1_S237,ULK1_S556	0.698086	0.156091	0.970257	0.325793	0.918107
IC19_10h-Mock_10h	MAP4K4	-0.385664	4	0.148753	MOB1A_T35,MSN_T558,STAT3_S727,STAT3_Y705	0.699745	-0.15506	0.970257	0.325793	0.918107
IC19_10h-Mock_10h	ALK	-0.380168	2	0.0789882	GSK3B_S9,STAT3_Y705	0.703821	-0.152538	0.970257	0.325793	0.918107
IC19_10h-Mock_10h	LYN	-0.379651	4	0.151513	CDK1_Y15,EGFR_Y1172,STAT3_Y705,TRIM28_Y449	0.704205	-0.152301	0.970257	0.325793	0.918107
IC19_10h-Mock_10h	PKN3	-0.376833	1	-0.0201798	BCAR1_S428	0.706298	-0.151012	0.970257	0.325793	0.918107
IC19_10h-Mock_10h	NEK6	0.370013	4	0.495649	KIF11_T926,NUP98_S612,NUP98_S623,STAT3_S727	0.711373	0.147903	0.970257	0.325793	0.918107
IC19_10h-Mock_10h	SIK3	-0.36534	2	0.0886144	CRTC2_S70,CRTC2_S171	0.714857	-0.145781	0.970257	0.325793	0.918107
IC19_10h-Mock_10h	AAK1	0.354767	1	0.651507	AP2M1_T156	0.722765	0.141003	0.970257	0.325793	0.918107
IC19_10h-Mock_10h	NUAK1	-0.353257	4	0.163629	LATS1_S464,MAPT_S579,PPP1R12A_S445,PPP1R12A_S910	0.723896	-0.140324	0.970257	0.325793	0.918107
IC19_10h-Mock_10h	SIK2	-0.351722	1	0.00287446	CRTC2_S171	0.725047	-0.139634	0.970257	0.325793	0.918107
IC19_10h-Mock_10h	PINK1	0.349288	1	0.646476	RIPOR2_S21	0.726873	0.138541	0.970257	0.325793	0.918107
IC19_10h-Mock_10h	PGK1	0.34764	1	0.644964	PGK1_S203	0.72811	0.137803	0.970257	0.325793	0.918107
IC19_10h-Mock_10h	CDK2	-0.336866	149	0.299557	AKIRIN2_S21,ANKLE2_S528,ANKRD17_S2042,ANKRD17_S2045,ANKRD17_S2401,APC_S1360,ARID1A_S363,ARID4A_S864,ARID4A_S1140,ATRIP_S224,ATRIP_S239,BARD1_T299,BAZ2A_S509,BCLAF1_T840,BRCA1_S1497,BRMS1_S237,BTG1_S159,CABLES1_S313,CC2D1A_S208,CCDC6_S244,CDC25C_S214,CDC6_S74,CDK16_S138,CDK7_S164,CDK7_T170,CDKN1A_S130,CDKN1B_S10,CENPA_S19,CEP76_S83,CTNNB1_S45,CTTN_S405,CTTNBP2NL_S563,DNM1L_S616,ELAVL1_S202,FAM122A…	0.736218	-0.132994	0.970257	0.325793	0.918107
IC19_10h-Mock_10h	PRAG1	0.336418	1	0.634661	EGFR_Y1172	0.736555	0.132795	0.970257	0.325793	0.918107
IC19_10h-Mock_10h	MARK3	0.33251	4	0.478433	ARHGEF2_S151,CDC25C_S216,PKP2_S82,PTPN3_S359	0.739504	0.131059	0.970257	0.325793	0.918107
IC19_10h-Mock_10h	FGFR3	-0.330707	2	0.111098	STAT3_Y705,VIM_S56	0.740866	-0.130261	0.970257	0.325793	0.918107
IC19_10h-Mock_10h	FES	0.328625	1	0.627506	BCR_Y246	0.742439	0.129339	0.970257	0.325793	0.918107
IC19_10h-Mock_10h	BRSK2	0.32624	5	0.459744	CDC25C_S216,CDK16_S12,MAPT_S579,PAK1_T423,TSC2_S1387	0.744243	0.128285	0.970257	0.325793	0.918107
IC19_10h-Mock_10h	PhK	0.324192	2	0.536258	MAPT_S579,PYGB_S15	0.745793	0.127382	0.970257	0.325793	0.918107
IC19_10h-Mock_10h	CAMKK1	-0.322178	1	0.0299989	CAMK1_T177	0.747318	-0.126495	0.970257	0.325793	0.918107
IC19_10h-Mock_10h	PNCK	-0.322178	1	0.0299989	CAMK1_T177	0.747318	-0.126495	0.970257	0.325793	0.918107
IC19_10h-Mock_10h	ABL_family	0.307754	2	0.525587	CRKL_Y207,LASP1_Y171	0.758269	0.120176	0.972553	0.325793	0.918107
IC19_10h-Mock_10h	STK25	-0.307106	1	0.0438372	CCM2_S384	0.758763	-0.119894	0.972553	0.325793	0.918107
IC19_10h-Mock_10h	ABL2	0.304682	1	0.605524	ITGB1_Y783	0.760608	0.118839	0.972553	0.325793	0.918107
IC19_10h-Mock_10h	MELK	0.303281	5	0.450317	EIF4B_S406,EIF4B_S422,MELK_S356,MELK_S529,PXN_Y118	0.761676	0.11823	0.972553	0.325793	0.918107
IC19_10h-Mock_10h	MASTL	-0.29443	2	0.134649	CDK1_T14,ENSA_S67	0.768429	-0.114396	0.977138	0.325793	0.918107
IC19_10h-Mock_10h	CDK12	-0.277422	6	0.221811	PML_S518,POLR2A_S1861,POLR2A_S1878,POLR2A_S1917,RECQL4_S251,SAMHD1_T592	0.781456	-0.107095	0.989631	0.325793	0.918107
IC19_10h-Mock_10h	IKBKE	0.27198	3	0.469961	GSK3A_S21,STAT1_S727,TRAF2_S11	0.785637	0.104778	0.990865	0.325793	0.918107
IC19_10h-Mock_10h	STK38L	0.266505	2	0.498808	RAB3IP_S288,YAP1_S127	0.78985	0.102455	0.991746	0.325793	0.918107
IC19_10h-Mock_10h	MAPK12	-0.248781	7	0.551636	ATF2_T69,ATF2_T71,HSF1_S303,HSF1_S307,MAPT_S519,MAPT_T498,MAPT_T522,MARCKS_S46	0.80353	-0.0949978	0.991746	0.325793	0.918107
IC19_10h-Mock_10h	CDC7	0.244549	16	0.381924	MCM2_S5,MCM2_S7,MCM2_S13,MCM2_S27,MCM2_S40,MCM2_S41,MCM2_S108,MCM2_S139,MFAP1_S116,NCL_T76,NCL_T121,NPM1_S137,NPM1_T199,PSIP1_S206,TOP2A_S1213,TOP2A_S1525	0.806806	0.093231	0.991746	0.325793	0.918107
IC19_10h-Mock_10h	CAMK2_complex	-0.243832	16	0.269827	BCL10_S138,CAMK2G_T287,CASP2_S340,CDC20_S51,CDKN1B_S10,DNM1L_S616,HDAC4_S246,HDAC4_S467,HDAC4_S632,MAPT_S579,MECP2_S423,PEA15_S104,PEA15_S116,REM2_S68,STAT1_S727,STMN1_S16	0.807361	-0.0929323	0.991746	0.325793	0.918107
IC19_10h-Mock_10h	P70S6K	0.234237	3	0.449955	EGLN1_S125,EIF4B_S422,GSK3A_S21	0.814801	0.0889484	0.991746	0.325793	0.918107
IC19_10h-Mock_10h	ROS1	0.22459	3	0.444841	CDK1_Y15,EIF4EBP1_S65,TRIM28_S473	0.822298	0.0849708	0.991746	0.325793	0.918107
IC19_10h-Mock_10h	AMPK_alpha	-0.223321	4	0.223277	FOXO3_S413,GSK3B_S9,TSC2_S1387,ULK1_S556	0.823286	-0.0844494	0.991746	0.325793	0.918107
IC19_10h-Mock_10h	CHKA	-0.222262	2	0.181501	CDC25C_S216,CTNNB1_S45	0.82411	-0.0840149	0.991746	0.325793	0.918107
IC19_10h-Mock_10h	IGF1R	0.215664	1	0.523795	ANXA2_Y24	0.82925	0.0813146	0.991746	0.325793	0.918107
IC19_10h-Mock_10h	ROCK	-0.211878	11	0.267141	DPYSL2_S522,MSN_T558,MYC_S62,MYC_T58,MYL12A_S19,MYL12A_T18,PPP1R12A_T696,SCRIB_S1378,SCRIB_S1508,VIM_S39,VIM_S72	0.832202	-0.0797713	0.991746	0.325793	0.918107
IC19_10h-Mock_10h	BLK	0.210861	2	0.462684	EGFR_Y1172,STAT3_Y705	0.832996	0.0793572	0.991746	0.325793	0.918107
IC19_10h-Mock_10h	FGR	0.210861	2	0.462684	EGFR_Y1172,STAT3_Y705	0.832996	0.0793572	0.991746	0.325793	0.918107
IC19_10h-Mock_10h	PKMYT1	0.208961	2	0.46145	CDK1_T14,CDK1_Y15	0.834479	0.0785846	0.991746	0.325793	0.918107
IC19_10h-Mock_10h	WEE1	0.208961	2	0.46145	CDK1_T14,CDK1_Y15	0.834479	0.0785846	0.991746	0.325793	0.918107
IC19_10h-Mock_10h	WEE2	0.208961	2	0.46145	CDK1_T14,CDK1_Y15	0.834479	0.0785846	0.991746	0.325793	0.918107
IC19_10h-Mock_10h	PRKAA2	0.203569	12	0.379746	ACACA_S80,BAIAP2_S366,CRTC2_S171,FOXO3_S413,PFKFB2_S466,PFKFB3_S461,PPP1R12C_S452,RPTOR_S863,TSC2_S1387,ULK1_S556,VASP_S322,VASP_T278	0.83869	0.0763983	0.992932	0.325793	0.918107
IC19_10h-Mock_10h	DAPK3	0.192964	2	0.451065	PPP1R12A_T696,STAT3_S727	0.846987	0.0721233	0.997288	0.325793	0.918107
IC19_10h-Mock_10h	PEAK1	-0.185108	1	0.155844	ERBB2_Y877	0.853144	-0.0689777	0.997288	0.325793	0.918107
IC19_10h-Mock_10h	TTK	0.183874	5	0.40129	MAPT_S516,MAPT_S579,MAPT_T522,USP16_S415,USP16_S552	0.854112	0.0684849	0.997288	0.325793	0.918107
IC19_10h-Mock_10h	MAP3K10	0.180166	1	0.491204	TCF3_S379	0.857022	0.0670078	0.997288	0.325793	0.918107
IC19_10h-Mock_10h	CSK	0.178275	4	0.407631	ANXA2_Y24,PRAG1_Y413,PXN_Y88,YES1_Y426	0.858507	0.0662561	0.997288	0.325793	0.918107
IC19_10h-Mock_10h	ROCK1	-0.169327	12	0.280915	ARHGAP35_S1150,CDKN1B_S10,DNM1L_S616,MAPK8IP3_S365,MSN_T558,MYC_S62,MYL12A_S19,MYL12A_T18,PPP1R12A_T696,SCRIB_S1378,SCRIB_S1508,VIM_S72	0.865539	-0.0627132	0.999695	0.325793	0.918107
IC19_10h-Mock_10h	PTK2	-0.164061	4	0.25048	GSK3A_Y279,PTK2_S910,PXN_Y118,STAT3_Y705	0.869683	-0.0606389	0.999695	0.325793	0.918107
IC19_10h-Mock_10h	AXL	-0.152174	2	0.227002	STAT3_Y705,YES1_Y426	0.87905	-0.0559865	0.999695	0.325793	0.918107
IC19_10h-Mock_10h	HCK	0.151965	3	0.406345	EGFR_Y1172,PXN_Y118,STAT3_Y705	0.879215	0.0559052	0.999695	0.325793	0.918107
IC19_10h-Mock_10h	PTK6	0.146547	2	0.37851	ARHGAP35_Y1105,PXN_Y118	0.88349	0.0537985	0.999695	0.325793	0.918107
IC19_10h-Mock_10h	PHKG1	-0.131083	1	0.205445	MAPT_S579	0.89571	-0.0478327	0.999695	0.325793	0.918107
IC19_10h-Mock_10h	MARK4	-0.131083	1	0.205445	MAPT_S579	0.89571	-0.0478327	0.999695	0.325793	0.918107
IC19_10h-Mock_10h	CAMK	0.126558	5	0.377757	HDAC7_S155,HDAC7_S358,MAPT_S579,MECP2_S423,STMN1_S16	0.89929	0.0461003	0.999695	0.325793	0.918107
IC19_10h-Mock_10h	ATM	-0.12525	38	0.307139	ABRAXAS1_S406,ACLY_S455,BRCA1_S1497,BRCA1_S1524,CCAR2_T454,CGGBP1_S164,CHEK2_S516,COPS3_S410,DCK_S74,EIF4EBP1_S94,EIF4EBP1_S112,FANCI_S1121,GPS1_S474,HMGA1_S99,HNF1A_S249,KHSRP_S274,MATR3_S208,MRE11_S676,MRE11_S678,MTOR_S2481,NBN_S343,NBN_S397,PNKP_S114,POLE_S1940,RAD50_S635,RNF20_S522,SMC1A_S957,SMC1A_S966,STAT3_S727,TAOK3_S324,TOPBP1_S492,TP53BP1_S831,TRIM28_S473,TRIM28_S824,UFL1_S462,UIMC1_S14…	0.900325	-0.0456006	0.999695	0.325793	0.918107
IC19_10h-Mock_10h	MAP2K4	-0.123883	2	0.245369	CTNNB1_S45,PRKCD_T507	0.901408	-0.0450785	0.999695	0.325793	0.918107
IC19_10h-Mock_10h	TGFBR1	0.123801	1	0.439456	OTUB1_S18	0.901473	0.0450473	0.999695	0.325793	0.918107
IC19_10h-Mock_10h	NEK9	-0.114771	1	0.220421	GSK3A_S21	0.908626	-0.0416146	0.999695	0.325793	0.918107
IC19_10h-Mock_10h	CDK17	-0.114771	1	0.220421	GSK3A_S21	0.908626	-0.0416146	0.999695	0.325793	0.918107
IC19_10h-Mock_10h	STK38	-0.107717	5	0.281566	AAK1_S637,RAB3IP_S288,YAP1_S109,YAP1_S127,YAP1_S164	0.914221	-0.038949	0.999695	0.325793	0.918107
IC19_10h-Mock_10h	MAPK13	-0.106644	9	0.293156	HSF1_S303,HSF1_S307,MAPT_S519,MAPT_T498,MAPT_T522,SQSTM1_S272,SQSTM1_T269,STMN1_S25,STMN1_S38	0.915071	-0.0385451	0.999695	0.325793	0.918107
IC19_10h-Mock_10h	PRKAC	-0.09248	15	0.30387	ADD1_S726,AKAP13_S1565,ATP2B1_S1178,CAMKK2_S100,CAMKK2_S495,CFTR_S795,GSK3A_S21,GSK3B_S9,LASP1_S146,PRKAR2B_S114,PTPN12_S435,RAF1_S43,RAF1_S621,SUN2_S54,VASP_T278	0.926317	-0.0332405	0.999695	0.325793	0.918107
IC19_10h-Mock_10h	LMTK2	0.0832163	4	0.363994	CFTR_S737,GSK3B_S9,PPP1CA_T320,PYGB_S15	0.93368	0.0298022	0.999695	0.325793	0.918107
IC19_10h-Mock_10h	DYRK3	-0.0768535	1	0.255233	AKT1S1_T246	0.93874	-0.0274546	0.999695	0.325793	0.918107
IC19_10h-Mock_10h	EEF2K	-0.0716496	3	0.287814	EEF2K_S445,EEF2K_T348,EEF2K_T353	0.942881	-0.0255432	0.999695	0.325793	0.918107
IC19_10h-Mock_10h	MAP3K8	-0.0637363	4	0.296535	EIF4EBP1_T70,EIF4G1_S1147,MSN_T558,NPM1_T199	0.94918	-0.0226513	0.999695	0.325793	0.918107
IC19_10h-Mock_10h	MAP2K7	0.0559375	3	0.355444	FADD_S194,IRS1_S312,STAT3_Y705	0.955392	0.0198186	0.999695	0.325793	0.918107
IC19_10h-Mock_10h	MERTK	-0.0382158	1	0.290707	STAT3_Y705	0.969516	-0.0134452	0.999695	0.325793	0.918107
IC19_10h-Mock_10h	FER	-0.0382158	1	0.290707	STAT3_Y705	0.969516	-0.0134452	0.999695	0.325793	0.918107
IC19_10h-Mock_10h	JAK1	-0.0382158	1	0.290707	STAT3_Y705	0.969516	-0.0134452	0.999695	0.325793	0.918107
IC19_10h-Mock_10h	JAK	-0.0382158	1	0.290707	STAT3_Y705	0.969516	-0.0134452	0.999695	0.325793	0.918107
IC19_10h-Mock_10h	TNK2	-0.0382158	1	0.290707	STAT3_Y705	0.969516	-0.0134452	0.999695	0.325793	0.918107
IC19_10h-Mock_10h	FGFR	-0.0382158	1	0.290707	STAT3_Y705	0.969516	-0.0134452	0.999695	0.325793	0.918107
IC19_10h-Mock_10h	FGFR4	-0.0382158	1	0.290707	STAT3_Y705	0.969516	-0.0134452	0.999695	0.325793	0.918107
IC19_10h-Mock_10h	EPHB1	-0.0349912	1	0.293667	PXN_Y118	0.972087	-0.012295	0.999695	0.325793	0.918107
IC19_10h-Mock_10h	MAP3K11	-0.0349912	1	0.293667	PXN_Y118	0.972087	-0.012295	0.999695	0.325793	0.918107
IC19_10h-Mock_10h	MYLK	-0.0327159	2	0.304554	MYL12A_S19,MYL12A_T18	0.973901	-0.0114851	0.999695	0.325793	0.918107
IC19_10h-Mock_10h	YES1	-0.0319483	4	0.311127	EGFR_Y1172,ERBB2_Y877,STAT3_Y705,YES1_Y426	0.974513	-0.0112122	0.999695	0.325793	0.918107
IC19_10h-Mock_10h	NEK2	-0.0319128	2	0.305075	NPM1_S70,TP53_S315	0.974542	-0.0111996	0.999695	0.325793	0.918107
IC19_10h-Mock_10h	PLK4	-0.0305615	1	0.297734	CEP131_S78	0.975619	-0.0107197	0.999695	0.325793	0.918107
IC19_10h-Mock_10h	ERN1	-0.0215153	1	0.30604	EMSY_S209	0.982835	-0.00751955	0.999695	0.325793	0.918107
IC19_10h-Mock_10h	CDK9	-0.0206342	9	0.319478	NCOA2_S493,POLR2A_S1861,POLR2A_S1878,POLR2A_S1917,STAT1_S727,SUPT5H_S666,SUPT5H_T799,SUPT5H_T806,TP53_S315	0.983537	-0.00720909	0.999695	0.325793	0.918107
IC19_10h-Mock_10h	PTK2B	-0.0193979	7	0.319062	GSK3A_Y279,GSK3B_S9,MTOR_S2448,PFKFB3_S461,PPP1R12A_T696,PXN_Y118,YES1_Y426	0.984524	-0.00677384	0.999695	0.325793	0.918107
IC19_10h-Mock_10h	MKNK1	0.0132767	4	0.331888	HNRNPA1_S362,HNRNPA1_S363,HNRNPA1_S364,PLA2G4A_S727	0.989407	0.00462499	0.999695	0.325793	0.918107
IC19_10h-Mock_10h	BRSK1	0.0128905	2	0.334162	CDC25C_S216,MAPT_S579	0.989715	0.00448977	0.999695	0.325793	0.918107
IC19_10h-Mock_10h	INSR	-0.00926257	18	0.323789	ANXA2_Y24,CDK1_Y15,CTNNB1_S675,DCK_S74,EIF4EBP2_T37,EIF4EBP2_T46,GAB1_Y659,IRS1_S307,MAPT_S519,NBN_S343,PNKP_S114,POLE_S1940,PTPN1_S50,SHC1_Y427,TRIM28_S473,TRIM28_S824,UIMC1_S677,VIM_S459	0.99261	-0.00322151	0.999695	0.325793	0.918107
IC19_10h-Mock_10h	STK26	0.00810395	1	0.333233	STK25_T174	0.993534	0.00281724	0.999695	0.325793	0.918107
IC19_10h-Mock_10h	UHMK1	-0.0029153	5	0.324596	CDKN1B_S10,PAM_S946,PIMREG_S131,SF1_S80,STMN1_S38	0.997674	-0.00101138	0.999695	0.325793	0.918107
IC19_10h-Mock_10h	TAF1	0.000382163	1	0.326144	TAF7_S264	0.999695	0.000132446	0.999695	0.325793	0.918107
IC19_10h-VIC_10h	MAP3K2	-5.10275	1	-3.79833	CTNNB1_S675	3.34747e-07	-6.47528	0.00010645	-0.0493851	0.734691
IC19_10h-VIC_10h	MAP2K1	3.72337	10	1.09322	BAD_S75,IRS1_S307,MAPK1_T185,MAPK1_Y187,MAPK14_T180,MAPK3_T202,MAPK3_T207,MAPK3_Y204,PKM_S37,PTK2_S910,STAT3_S727,STAT3_Y705	0.000196584	3.70645	0.0292871	-0.0493851	0.734691
IC19_10h-VIC_10h	PAK6	-3.56686	3	-1.56235	BAD_S75,CTNNB1_S675,CTNND1_S288	0.000361285	-3.44215	0.0292871	-0.0493851	0.734691
IC19_10h-VIC_10h	RET	3.56175	6	1.01891	MAPK1_Y187,MAPK14_T180,MAPK3_Y204,MAPK9_Y185,STAT3_S727,STAT3_Y705	0.000368391	3.43369	0.0292871	-0.0493851	0.734691
IC19_10h-VIC_10h	PRKCQ	3.49742	7	1.26829	BAD_S75,BAD_S99,IRS1_S307,IRS1_S1101,MAPK1_T185,MAPK1_Y187,MAPK3_T202,MAPK3_Y204,MSN_T558	0.000469787	3.3281	0.0298785	-0.0493851	0.734691
IC19_10h-VIC_10h	MAP3K6	3.25564	1	2.34251	MAPK14_T180	0.00113135	2.9464	0.0513957	-0.0493851	0.734691
IC19_10h-VIC_10h	MAP3K12	3.25564	1	2.34251	MAPK14_T180	0.00113135	2.9464	0.0513957	-0.0493851	0.734691
IC19_10h-VIC_10h	CDK2	-3.08743	154	-0.21883	ADD3_S423,AKIRIN2_S21,ANKLE2_S528,ANKRD17_S2042,ANKRD17_S2045,ANKRD17_S2401,APC_S1360,ARID4A_S864,ARID4A_S1140,ATRIP_S224,ATRIP_S239,BARD1_T299,BAZ2A_S509,BCLAF1_T840,BRCA1_S1497,BRMS1_S237,BTG1_S159,CABLES1_S313,CC2D1A_S208,CCDC6_S244,CDC25C_S214,CDC6_S74,CDK16_S138,CDK7_S164,CDK7_T170,CDKN1A_S130,CDKN1B_S10,CENPA_S19,CEP76_S83,CHEK1_S301,CRTC2_S433,CTNNB1_S45,CTTN_S405,CTTNBP2NL_S563,DNM1L_S616…	0.00201893	-2.69488	0.0724232	-0.0493851	0.734691
IC19_10h-VIC_10h	AKT3	3.08293	20	0.457085	AFDN_S1799,AGO2_S387,AKT1S1_S183,AKT1S1_T246,BABAM1_S29,BAD_S99,BAD_S118,BMI1_S316,BRAF_S365,EMSY_S209,FOXO1_S256,FOXO3_S253,FOXO3_T32,FOXO4_S262,GSK3A_S21,GSK3B_S9,IWS1_S720,IWS1_T721,TSC2_S939,TSC2_T1462	0.00204971	2.68831	0.0724232	-0.0493851	0.734691
IC19_10h-VIC_10h	ILK	-2.93075	7	-0.863217	AKT2_S474,CFL1_S3,GSK3B_S9,PPP1R12A_T696,PPP1R14B_T57,RICTOR_T1135,YAP1_S127	0.00338142	-2.4709	0.0979446	-0.0493851	0.734691
IC19_10h-VIC_10h	MAP3K14	2.90345	4	1.50512	MAPK1_T185,MAPK1_Y187,MAPK3_T202,MAPK3_Y204,STAT3_S727,STAT3_Y705	0.00369074	2.43289	0.0979446	-0.0493851	0.734691
IC19_10h-VIC_10h	LIMK2	-2.903	2	-1.55751	CFL1_S3,DSTN_S3	0.00369602	-2.43227	0.0979446	-0.0493851	0.734691
IC19_10h-VIC_10h	JAK2	2.80788	7	0.730326	ARAF_S299,IRS1_S323,MAPK1_Y187,MAPK3_Y204,RAF1_S494,STAT3_S727,STAT3_Y705	0.00498692	2.30217	0.121988	-0.0493851	0.734691
IC19_10h-VIC_10h	MAP2K2	2.68508	5	1.30373	ATF2_T71,MAPK1_T185,MAPK1_Y187,MAPK3_T202,MAPK3_Y204,STAT3_S727,STAT3_Y705	0.00725135	2.13958	0.161644	-0.0493851	0.734691
IC19_10h-VIC_10h	MAP2K	2.66825	2	1.84906	CDC25C_T48,MAPK1_T185,MAPK1_Y187	0.00762473	2.11778	0.161644	-0.0493851	0.734691
IC19_10h-VIC_10h	AKT1	2.60609	88	0.154719	ACLY_S455,AFDN_S1799,AKT1S1_S183,AKT1S1_T246,ALYREF_S34,ATXN1_S775,BABAM1_S29,BAD_S75,BAD_S99,BAD_S118,BAD_S134,BCL3_S41,BMI1_S316,BRAF_S365,CARHSP1_S41,CARHSP1_S52,CCDC88A_S1417,CCT2_S260,CDKN1B_S10,CHEK1_S280,CTNNB1_S552,CTNNB1_S675,CTTN_S405,DNMT1_S143,EDC3_S161,EIF4B_S422,EMSY_S209,EPHA2_S897,FAF1_S582,FLNA_S2152,FLNC_S2233,FOXO1_S256,FOXO3_S253,FOXO3_T32,FOXO4_S262,GSK3A_S21,GSK3B_S9,HNRNPA1…	0.00915826	2.03819	0.18202	-0.0493851	0.734691
IC19_10h-VIC_10h	PDPK1	-2.53617	15	-0.530487	AKT2_S474,AKT2_T309,MAP2K1_S222,PAK1_T423,PDHA1_S232,PDHA1_S293,PDHA1_S300,PDPK1_S241,PRKCA_T497,PRKCD_T507,PRKCI_T412,PRKCQ_S676,PRKCQ_S695,RPS6KA3_S227,SGK2_T253	0.0112072	-1.9505	0.188331	-0.0493851	0.734691
IC19_10h-VIC_10h	PAK4	-2.51251	5	-0.874905	BAD_S75,CTNNB1_S675,CTNND1_S288,PAK4_S474,STMN1_S16	0.0119875	-1.92127	0.188331	-0.0493851	0.734691
IC19_10h-VIC_10h	AURKA	-2.5025	11	-0.603733	CTNNB1_S552,CTNNB1_S675,GSK3B_S9,HNRNPK_S379,MBD3_S85,NUMA1_S1969,NUMA1_S2047,PARD3_S962,STAT3_Y705,TP53_S315,WDR62_T50	0.0123319	-1.90897	0.188331	-0.0493851	0.734691
IC19_10h-VIC_10h	GSK3B	2.49047	74	0.146936	APPL1_S401,BCLAF1_S531,CAMKK2_S129,CAMKK2_S133,CAMKK2_S137,CDKN1A_S130,CEBPB_S231,CLASP2_S507,CTNNB1_S45,CTNNB1_S675,CTNND1_S252,CTNND1_T310,DPYSL2_S518,DPYSL2_S522,DPYSL2_T509,DPYSL2_T514,DPYSL3_S518,DPYSL3_S522,DPYSL3_T509,EIF4EBP1_S65,EIF4EBP1_T37,EIF4EBP1_T46,EIF4EBP1_T70,FBXO4_S12,GSK3B_S9,GYS1_S653,HDAC6_S22,HNRNPD_S83,HNRNPD_S87,HSF1_S303,IKZF3_S378,JUN_S243,JUNB_S251,JUNB_T255,MAP1B_S1260…	0.0127574	1.89424	0.188331	-0.0493851	0.734691
IC19_10h-VIC_10h	RPS6KA5	2.4868	13	0.457341	ATF2_T71,ATXN1_S775,BAD_S75,CTNNB1_S552,EIF4EBP1_S65,EIF4EBP1_T37,EIF4EBP1_T45,EIF4EBP1_T46,EIF4EBP1_T70,KDM3A_S264,PLA2G4A_S727,STAT3_S727,TRIM28_S473	0.0128898	1.88975	0.188331	-0.0493851	0.734691
IC19_10h-VIC_10h	CDK4	-2.47081	25	-0.412441	CDKN1A_S130,DNMT1_S127,MEF2D_S98,NPM1_T199,PXN_S83,RB1_S249,RB1_S608,RB1_S612,RB1_S780,RB1_S788,RB1_T252,RB1_T356,RB1_T373,RB1_T821,RB1_T826,RBL1_S640,RBL1_S650,RBL2_S672,RBL2_S1035,RBL2_T401,SMAD3_T8,TSC2_T1462,UBTF_S389,UBTF_S484,WDR77_T5	0.0134808	-1.87028	0.188331	-0.0493851	0.734691
IC19_10h-VIC_10h	BRAF	2.46709	12	0.760586	ARAF_S299,BAD_S75,BAD_S99,BAD_S118,BAD_S134,MAP2K1_S222,MAPK1_T185,MAPK1_Y187,MAPK3_T202,MAPK3_Y204,RAF1_S494,TPR_S2155,TTK_S281,TTK_S436	0.0136214	1.86578	0.188331	-0.0493851	0.734691
IC19_10h-VIC_10h	SGK1	2.33245	18	0.354522	CARHSP1_S52,FOXO1_S256,FOXO3_S253,FOXO3_T32,HTT_S419,MAP2K4_S80,NDRG1_S330,NDRG1_T366,NDRG2_S332,NDRG2_S346,NDRG2_T330,NDRG2_T348,NEDD4L_S328,NEDD4L_S342,NEDD4L_T367,RICTOR_T1135,SLC9A1_S703,SP1_S59	0.0196768	1.70605	0.260717	-0.0493851	0.734691
IC19_10h-VIC_10h	ULK2	-2.26487	1	-1.71337	DENND3_S472	0.0235206	-1.62855	0.299182	-0.0493851	0.734691
IC19_10h-VIC_10h	AKT2	2.21015	35	0.225084	ACLY_S455,AFDN_S1799,AKT1S1_S183,AKT1S1_T246,AKT2_S474,AKT2_T309,BABAM1_S29,BAD_S75,BAD_S99,BAD_S118,BMI1_S316,BRAF_T440,CTNNB1_S552,EDC3_S161,EMSY_S209,FLNC_S2233,FOXO1_S256,FOXO3_S253,FOXO3_T32,FOXO4_S262,GSK3A_S21,GSK3B_S9,MYC_S62,PTPN1_S50,RALGAPA2_S486,RALGAPA2_S696,RALGAPA2_T715,SH3RF1_S304,TBC1D4_S318,TBC1D4_S341,TBC1D4_S570,TBC1D4_S588,TBC1D4_T642,TSC2_S939,TSC2_T1462	0.0270944	1.56712	0.331385	-0.0493851	0.734691
IC19_10h-VIC_10h	PDK2	2.15525	4	0.742337	AKT3_S472,PDHA1_S232,PDHA1_S293,PDHA1_S300	0.0311421	1.50665	0.349392	-0.0493851	0.734691
IC19_10h-VIC_10h	MEK	2.15446	18	0.539428	CTTN_S405,CTTN_S418,EPHA2_S897,ETS1_T38,HSF1_S307,IRS1_S307,IRS1_S312,MAPK1_T185,MAPK1_Y187,MAPK3_T202,MAPK3_Y204,MYC_S62,NMT1_S69,PBK_T9,RPS6KA1_S363,RPS6KA1_T359,RPS6KB1_S447,STAT3_S727,STMN1_S25,STMN1_S38	0.0312038	1.50579	0.349392	-0.0493851	0.734691
IC19_10h-VIC_10h	DAPK1	-2.14613	4	-0.837755	CAMKK2_S511,MAPT_S579,MCM3_S160,NDRG2_S350	0.0318628	-1.49672	0.349392	-0.0493851	0.734691
IC19_10h-VIC_10h	RAF1	2.11098	12	0.695848	ARAF_S299,BAD_S75,BAD_S99,BAD_S118,MAP2K1_S222,MAPK1_T185,MAPK1_Y187,MAPK3_T202,MAPK3_Y204,PPP1R12A_T696,RAF1_S259,RAF1_S494,RAF1_S621,RAF1_T269	0.034774	1.45874	0.356329	-0.0493851	0.734691
IC19_10h-VIC_10h	PIK3CA	-2.08897	5	-0.735746	AFDN_S1799,AKT2_S474,GSK3B_S9,NPM1_T199,STMN1_S25	0.03671	-1.43522	0.356329	-0.0493851	0.734691
IC19_10h-VIC_10h	CDK7	2.0855	16	0.296518	CDK1_Y15,CDK12_T893,CDKN1A_S130,MCM2_S5,MCM2_S7,MCM2_S13,MCM2_S27,MCM2_S40,MCM2_S41,MCM2_S108,MCM2_S139,POLR2A_S1864,POLR2A_S1878,POLR2A_S1892,POLR2A_S1899,POLR2A_S1913,POLR2A_S1920	0.0370236	1.43152	0.356329	-0.0493851	0.734691
IC19_10h-VIC_10h	LIMK1	-2.0738	3	-0.929036	CFL1_S3,CFL2_S3,DSTN_S3	0.038098	-1.4191	0.356329	-0.0493851	0.734691
IC19_10h-VIC_10h	TESK2	-2.0738	3	-0.929036	CFL1_S3,CFL2_S3,DSTN_S3	0.038098	-1.4191	0.356329	-0.0493851	0.734691
IC19_10h-VIC_10h	PIM2	1.95325	8	0.457976	BAD_S75,BAD_S99,BAD_S118,EIF4B_S406,EIF4B_S422,EIF4EBP1_S65,IRS1_S1101,MYC_S62	0.0507901	1.29422	0.41051	-0.0493851	0.734691
IC19_10h-VIC_10h	MAP2K3	1.95155	2	0.964456	HSPB1_S15,MAPK14_T180	0.0509913	1.2925	0.41051	-0.0493851	0.734691
IC19_10h-VIC_10h	MAP2K6	1.95155	2	0.964456	HSPB1_S15,MAPK14_T180	0.0509913	1.2925	0.41051	-0.0493851	0.734691
IC19_10h-VIC_10h	IKK_family	1.94716	5	0.590381	IRS1_S270,IRS1_S307,IRS2_S306,MYC_S62,NAA10_S209	0.0515155	1.28806	0.41051	-0.0493851	0.734691
IC19_10h-VIC_10h	PRKCA	1.94361	68	0.203227	ABCB1_S661,ACACA_S80,ADAM17_T735,ADD1_S726,AFAP1_S277,ANXA2_S12,ANXA2_S26,ARHGAP35_S1236,BAD_S75,CALD1_S789,CDH1_T790,CFL1_S23,CFL1_S24,CFTR_S660,CFTR_S686,CFTR_S737,CFTR_S795,EIF4G1_S1185,EIF6_S235,F11R_S284,FLNA_S2152,GSK3A_S21,GSK3B_S9,IGFBP1_S194,IQGAP1_S1443,ITGB1_S785,ITGB4_S1494,KRT20_S13,LMNA_S403,LMNA_S404,MAPK1_T185,MAPK1_Y187,MAPK3_T202,MAPK3_Y204,MARCKS_S46,MARCKS_S81,MARCKS_S101,MARC…	0.051943	1.28447	0.41051	-0.0493851	0.734691
IC19_10h-VIC_10h	EEF2K	-1.93962	5	-0.686673	EEF2_T57,EEF2_T59,EEF2K_S445,EEF2K_T348,EEF2K_T353	0.0524262	-1.28045	0.41051	-0.0493851	0.734691
IC19_10h-VIC_10h	PRKACA	1.93551	92	0.098869	ACLY_S455,ADD1_S436,ADD1_S481,AKAP12_S627,AKAP12_S696,AKAP12_S698,AKAP13_S1565,ATR_S435,ATXN1_S775,BAD_S75,BAD_S99,BAD_S118,CAD_S1406,CAD_S1859,CBX3_S93,CD44_S697,CDK16_S12,CDK16_S110,CDK16_S119,CDK16_S153,CFTR_S660,CFTR_S700,CFTR_S712,CFTR_S737,CFTR_S795,CTNNB1_S45,CTNNB1_S552,CTNNB1_S675,CUX1_S1215,CUX1_S1237,DNAJC5_S10,EMD_S49,FLNA_S2152,GSK3A_S21,GSK3B_S9,HMGCR_S872,HMGN1_S7,HNRNPD_S87,HSPA1A…	0.0529274	1.27632	0.41051	-0.0493851	0.734691
IC19_10h-VIC_10h	MAPK14	1.90978	40	0.305405	ADAM17_T735,ATF2_T69,ATF2_T71,BAZ1B_S158,CDC25C_S216,CDKN1A_S130,DROSHA_S221,EIF4EBP1_S65,EIF4EBP1_T37,EIF4EBP1_T46,EPS15_S796,ETV6_S22,ETV6_S257,FOXO3_S425,GJA1_S279,HNF4A_S167,HSF1_S303,HSF1_S307,HSPB1_S176,JUN_S63,JUN_S73,LIMK1_S310,MAPK14_T180,MEF2A_S98,MEF2A_S408,MEF2A_T108,MITF_S414,MRTFA_S333,NFATC2_S217,PLA2G4A_S727,PXN_S85,RB1_S249,RB1_T252,RBSN_S215,RPS27_S27,RPS6KA4_S343,RPS6KA4_S347,S…	0.0561618	1.25056	0.420908	-0.0493851	0.734691
IC19_10h-VIC_10h	CDK1	-1.90396	214	-0.147128	AAK1_T389,ABI1_S216,ADD1_S12,ADD1_S355,AHNAK_S5763,AJUBA_S119,ANAPC4_S779,ATF2_T69,ATF2_T71,BAD_S75,BAD_S99,BARD1_T299,BRCA1_S1497,BTG1_S159,BUB1B_S670,CANX_S583,CARHSP1_T23,CASP2_S340,CD3EAP_S285,CDC20_T70,CDC23_T562,CDC23_T565,CDC25C_S214,CDC25C_T48,CDC27_T343,CDCA5_S75,CDCA5_T111,CDCA5_T115,CDK1_T14,CDK7_S164,CDK7_T170,CDKN1A_S130,CEP55_S425,CEP55_S428,CHEK1_S301,CLASP2_S507,CLIP1_T287,CREB1_S…	0.0569153	-1.24477	0.420908	-0.0493851	0.734691
IC19_10h-VIC_10h	DYRK2	1.89146	9	0.417944	CARHSP1_S30,CARHSP1_S32,CARHSP1_S41,DPYSL2_S522,DPYSL3_S518,DPYSL3_S522,DPYSL3_T509,EIF4EBP1_S65,EIF4EBP1_S101,JUN_S243,KATNA1_S109	0.0585633	1.23237	0.423253	-0.0493851	0.734691
IC19_10h-VIC_10h	CDK6	-1.87064	16	-0.39297	CDKN1A_S130,CDKN1B_S10,CTNNB1_S45,NPM1_T199,PKM_S37,RB1_S608,RB1_S612,RB1_S780,RB1_S788,RB1_T356,RB1_T821,RB1_T826,RBL2_S672,RBL2_S1035,RBL2_T401,RUNX1_S21	0.0613955	-1.21186	0.433862	-0.0493851	0.734691
IC19_10h-VIC_10h	RPS6KA4	1.85012	5	0.558496	EIF4EBP1_S65,EIF4EBP1_T37,EIF4EBP1_T46,EIF4EBP1_T70,HMGN1_S7	0.0642968	1.19181	0.444487	-0.0493851	0.734691
IC19_10h-VIC_10h	PIM1	1.82902	15	0.297573	AKT1S1_T246,BAD_S75,BAD_S99,BAD_S118,CBX3_S93,CHEK1_S280,EIF4B_S406,EIF4B_S422,EIF4EBP1_S65,FOXO3_S253,FOXO3_T32,GSK3B_S9,IRS1_S1101,MYC_S62,SKP2_S64	0.0673965	1.17136	0.456002	-0.0493851	0.734691
IC19_10h-VIC_10h	SYK	1.81396	6	0.494689	BLNK_Y189,CDC25C_S216,MAPK14_T180,MAPT_S721,PRKCD_Y313,SHC1_Y427	0.0696832	1.15687	0.461651	-0.0493851	0.734691
IC19_10h-VIC_10h	PRKCB	1.77682	21	0.430741	ANXA2_S2,ANXA2_S26,GSK3A_S21,GSK3B_S9,IRS1_S323,IRS2_S306,IRS2_S679,LASP1_S146,LMNB1_S405,MAPK1_T185,MAPK1_Y187,MAPK3_T202,MAPK3_Y204,MARCKS_S163,MARCKS_S170,PA2G4_S363,PRKAA1_S496,PSEN1_S346,RAF1_S621,RB1_S780,SHC1_S139,STMN1_S25,STMN1_S38	0.0755973	1.12149	0.490611	-0.0493851	0.734691
IC19_10h-VIC_10h	CLK2	-1.70287	2	-0.934036	CLK2_S142,PTPN1_S50	0.0885918	-1.05261	0.534106	-0.0493851	0.734691
IC19_10h-VIC_10h	MKNK1	1.70201	4	0.57584	HNRNPA1_S362,HNRNPA1_S363,HNRNPA1_S364,PLA2G4A_S727	0.0887539	1.05181	0.534106	-0.0493851	0.734691
IC19_10h-VIC_10h	PINK1	-1.69947	1	-1.29797	RIPOR2_S21	0.0892314	-1.04948	0.534106	-0.0493851	0.734691
IC19_10h-VIC_10h	PDK3	1.69173	3	0.668203	PDHA1_S232,PDHA1_S293,PDHA1_S300	0.0906973	1.04241	0.534106	-0.0493851	0.734691
IC19_10h-VIC_10h	PDK4	1.69173	3	0.668203	PDHA1_S232,PDHA1_S293,PDHA1_S300	0.0906973	1.04241	0.534106	-0.0493851	0.734691
IC19_10h-VIC_10h	mTORC2	-1.67786	11	-0.421061	ACLY_S455,AKT2_S474,AKT3_S472,FLNA_S2152,GFPT1_S261,IGF2BP1_S181,IGF2BP3_S184,MTOR_S2481,OXSR1_S339,PRKCE_S729,STAT3_S727	0.093374	-1.02977	0.539872	-0.0493851	0.734691
IC19_10h-VIC_10h	IKBKB	1.65097	12	0.300763	BAD_S25,IKBKB_S672,IRS1_S270,IRS1_S272,IRS1_S307,IRS1_S312,IRS1_S527,IRS1_S531,MTDH_S298,NAA10_S209,OPTN_S177,OPTN_S513	0.0987456	1.00548	0.554844	-0.0493851	0.734691
IC19_10h-VIC_10h	GSK3A	1.64751	18	0.166408	CAMKK2_S129,CAMKK2_S133,CAMKK2_S137,CTPS1_S571,DPYSL2_S518,DPYSL2_S522,GSK3A_Y279,IKZF3_S378,JUN_S243,MAP3K11_S789,MAP3K11_S793,MAPT_S579,MYC_T58,NDRG1_S342,NDRG1_S362,NIFK_T234,SFPQ_T687,UNG_S64,UNG_T60,USF1_S186	0.0994532	1.00238	0.554844	-0.0493851	0.734691
IC19_10h-VIC_10h	STK26	-1.62387	1	-1.24243	STK25_T174	0.104404	-0.981283	0.572421	-0.0493851	0.734691
IC19_10h-VIC_10h	BRSK1	1.58796	2	0.775567	CDC25C_S216,MAPT_S579	0.112296	0.949637	0.605255	-0.0493851	0.734691
IC19_10h-VIC_10h	KSR1	1.54254	8	0.777231	BRAF_S151,BRAF_T401,MAP2K1_S222,MAPK1_T185,MAPK1_Y187,MAPK3_T202,MAPK3_Y204,RAF1_S259,RAF1_S494,RAF1_T269	0.122942	0.910298	0.626783	-0.0493851	0.734691
IC19_10h-VIC_10h	SGK3	1.53974	5	0.456519	AKT1S1_T246,FOXO3_S253,GSK3A_S21,GSK3B_S9,TSC2_T1462	0.123623	0.907902	0.626783	-0.0493851	0.734691
IC19_10h-VIC_10h	PRKACG	-1.53266	9	-0.424729	BAD_S75,BAD_S99,BAD_S118,CTNNB1_S675,PPP1R1B_S102,PPP1R1B_T75,STAT3_S727,STMN1_S16,STMN1_S63	0.12536	-0.901842	0.626783	-0.0493851	0.734691
IC19_10h-VIC_10h	MAPK	1.53213	23	0.185328	ADAM17_T735,AGO2_S387,BAD_S75,CDC25C_T48,CDKN1B_S10,CTTN_S405,CTTN_S418,GJA1_S255,GJA1_S279,GRK2_S670,GSK3B_S9,IRS1_S307,JUN_S63,JUN_S73,MYC_S62,MYC_T58,PML_S403,PML_T409,RBM17_S222,SIRT1_S47,STAT1_S727,STAT3_S727,STMN1_S16	0.12549	0.901391	0.626783	-0.0493851	0.734691
IC19_10h-VIC_10h	MAP2K7	-1.52948	4	-0.611233	FADD_S194,IRS1_S312,MAPK9_Y185,STAT3_Y705	0.126145	-0.89913	0.626783	-0.0493851	0.734691
IC19_10h-VIC_10h	PKN1	1.49349	6	0.398566	ARHGEF2_S886,CDC25C_S216,FOXO1_S256,MARCKS_S163,MARCKS_S170,PGAM1_S118	0.13531	0.868671	0.661977	-0.0493851	0.734691
IC19_10h-VIC_10h	ROS1	1.4841	3	0.580131	CDK1_Y15,EIF4EBP1_S65,TRIM28_S473	0.137783	0.860805	0.663862	-0.0493851	0.734691
IC19_10h-VIC_10h	FYN	-1.45304	10	-0.386969	ARHGAP35_Y1105,CTNND1_Y228,EGFR_Y1172,EGFR_Y1197,ERBB2_Y877,IFITM3_Y20,PRKCD_Y313,PXN_Y118,SHC1_Y427,STAT3_Y705	0.146213	-0.835014	0.693966	-0.0493851	0.734691
IC19_10h-VIC_10h	MAP4K3	-1.41462	2	-0.784286	PRKCQ_S676,PRKCQ_S695	0.157181	-0.803601	0.735051	-0.0493851	0.734691
IC19_10h-VIC_10h	MAPKAPK2	1.39468	25	0.177056	AGO2_S387,BAG2_S20,CDC25C_S216,CEP131_S47,CEP131_S78,HSPB1_S15,KRT20_S13,MRTFA_S333,NELFE_S51,NELFE_S115,NELFE_S251,PARN_S557,PFKFB3_S461,RIPK1_S320,RTN4_S107,STAT3_S727,TRIM28_S473,TSC2_S1254,TSC2_T1462,VIM_S39,VIM_S51,VIM_S55,ZFP36_S186,ZFP36L1_S54,ZFP36L1_S92	0.163112	0.787515	0.751731	-0.0493851	0.734691
IC19_10h-VIC_10h	MAP2K4	1.36616	4	0.452468	CTNNB1_S45,MAPK14_T180,MAPK9_Y185,PRKCD_T507	0.171889	0.764753	0.766797	-0.0493851	0.734691
IC19_10h-VIC_10h	AKT	1.34981	98	0.0507908	ACLY_S455,AFDN_S1799,AGO2_S387,AKT1S1_S183,AKT1S1_T246,AKT2_S474,AKT2_T309,ATXN1_S775,BAD_S75,BAD_S99,BAD_S118,BMI1_S316,BRAF_S365,BRAF_S446,BRAF_T440,CARHSP1_S52,CBX4_S415,CCDC88A_S1417,CCT2_S260,CDKN1B_S10,CHEK1_S280,CTNNB1_S45,CTNNB1_S552,CTNNB1_S675,DAPK1_S289,DNMT1_S127,DNMT1_S143,EIF4B_S406,EIF4B_S422,EIF4EBP1_T36,EMSY_S209,EPHA2_S897,FAF1_S582,FLNA_S2152,FOXO1_S256,FOXO3_S253,FOXO3_T32,FOX…	0.177078	0.751835	0.766797	-0.0493851	0.734691
IC19_10h-VIC_10h	ULK1	-1.34949	2	-0.750451	DENND3_S472,RPTOR_S859	0.17718	-0.751585	0.766797	-0.0493851	0.734691
IC19_10h-VIC_10h	STK4	-1.3457	4	-0.502691	FOXO4_S262,MOB1A_T35,MOB1B_T35,PRKCA_S226,PRKCA_T228	0.178398	-0.748609	0.766797	-0.0493851	0.734691
IC19_10h-VIC_10h	PGK1	-1.34555	1	-1.03795	PGK1_S203	0.178449	-0.748487	0.766797	-0.0493851	0.734691
IC19_10h-VIC_10h	CAMK2B	1.33815	5	0.390282	CTNNB1_S552,GSK3A_S21,PLCB3_S537,STAT1_S727,STMN1_S16	0.180848	0.742685	0.766797	-0.0493851	0.734691
IC19_10h-VIC_10h	JAK3	-1.33029	1	-1.02673	ELAVL1_Y200	0.183424	-0.736544	0.767484	-0.0493851	0.734691
IC19_10h-VIC_10h	ABL1	1.31337	12	0.147707	CRKL_Y207,EGFR_Y1172,EGFR_Y1197,LASP1_Y171,MYC_S62,MYC_T58,PIK3AP1_Y570,PRKCD_Y313,PTPN11_Y63,PXN_Y118,SRCIN1_Y396,STAT3_S727	0.189057	0.723407	0.771224	-0.0493851	0.734691
IC19_10h-VIC_10h	ERBB4	1.31304	1	0.915296	MYC_S62	0.189168	0.723152	0.771224	-0.0493851	0.734691
IC19_10h-VIC_10h	BLK	-1.30097	4	-0.527291	EGFR_Y1172,EGFR_Y1197,PRKCD_Y313,STAT3_Y705	0.193268	-0.71384	0.777965	-0.0493851	0.734691
IC19_10h-VIC_10h	YES1	-1.28124	6	-0.433676	EGFR_Y1172,EGFR_Y1197,ERBB2_Y877,PRKCD_Y313,STAT3_Y705,YES1_Y426	0.200109	-0.698734	0.78982	-0.0493851	0.734691
IC19_10h-VIC_10h	PRKAA2	-1.26935	13	-0.308035	ACACA_S80,BAIAP2_S366,CRTC2_S171,FOXO3_S413,PFKFB2_S466,PFKFB3_S461,PPP1R12C_S452,RPTOR_S863,TSC2_S1387,ULK1_S556,ULK1_S638,VASP_S322,VASP_T278	0.204318	-0.689694	0.78982	-0.0493851	0.734691
IC19_10h-VIC_10h	CAMKK1	-1.26423	1	-0.978202	CAMK1_T177	0.206148	-0.685821	0.78982	-0.0493851	0.734691
IC19_10h-VIC_10h	PNCK	-1.26423	1	-0.978202	CAMK1_T177	0.206148	-0.685821	0.78982	-0.0493851	0.734691
IC19_10h-VIC_10h	PIM3	1.25226	5	0.362062	BAD_S75,BAD_S99,BAD_S118,BAD_S134,IRS1_S1101	0.210476	0.676798	0.793117	-0.0493851	0.734691
IC19_10h-VIC_10h	LRRK2	1.23387	5	0.356018	EIF4EBP1_S65,EIF4EBP1_T46,MAPT_T498,MAPT_T522,MSN_T558	0.217253	0.663034	0.793117	-0.0493851	0.734691
IC19_10h-VIC_10h	PKA	1.22804	69	0.071705	ACLY_S455,ADD1_S436,ADD1_S481,ADD1_S726,AKAP13_S1565,ARHGEF2_S886,ARPP19_S108,ATR_S435,BAD_S75,BAD_S99,BAD_S118,CDK16_S119,CDK18_S14,CFTR_S737,CTNNB1_S45,CTNNB1_S552,CTNNB1_S675,CUX1_S1215,DNAJC5_S10,DNMT1_S143,EMD_S49,ENSA_S109,EPHA2_S897,FLNA_S2152,GJA1_S365,GSK3A_S21,GSK3B_S9,HNRNPD_S83,HNRNPD_S87,LASP1_S146,MAP3K7_S439,MAPT_S515,MAPT_S579,MAPT_S721,MAPT_T498,MAPT_T522,MEN1_S492,NF2_S10,NF2_S5…	0.219431	0.658703	0.793117	-0.0493851	0.734691
IC19_10h-VIC_10h	CDK16	1.22245	4	0.399677	CCNY_S12,CDKN1B_S10,PRKAR1A_S83,TP53_S315	0.221536	0.654555	0.793117	-0.0493851	0.734691
IC19_10h-VIC_10h	EIF2AK2	1.22109	5	0.351819	FOXO1_S256,IRS1_S312,STAT1_S727,STAT3_S727,TRIM28_S473	0.222054	0.653542	0.793117	-0.0493851	0.734691
IC19_10h-VIC_10h	WNK1	-1.21474	2	-0.680446	OXSR1_T185,STK39_S371	0.224467	-0.648847	0.793117	-0.0493851	0.734691
IC19_10h-VIC_10h	WNK4	-1.21474	2	-0.680446	OXSR1_T185,STK39_S371	0.224467	-0.648847	0.793117	-0.0493851	0.734691
IC19_10h-VIC_10h	CDK12	1.2074	6	0.312758	PML_S518,POLR2A_S1861,POLR2A_S1878,POLR2A_S1917,RECQL4_S251,SAMHD1_T592	0.227278	0.643442	0.794225	-0.0493851	0.734691
IC19_10h-VIC_10h	PRKCH	1.17837	2	0.562782	GSK3A_S21,GSK3B_S9	0.23865	0.622238	0.812818	-0.0493851	0.734691
IC19_10h-VIC_10h	CHEK2	1.17647	15	0.173786	BAIAP2L1_S331,BRCA1_S1524,CCAR2_T454,CDC25C_S216,CDK1_T14,CDK11B_S752,CHEK2_S379,CHEK2_S516,MAPT_S579,MED1_S671,RB1_S612,SOD1_S99,TRIM28_S473,XRCC1_S210,XRCC1_T284	0.239408	0.620861	0.812818	-0.0493851	0.734691
IC19_10h-VIC_10h	MAP3K5	1.17398	3	0.448588	ATF2_T69,MAPK14_T180,PDPK1_S241	0.240402	0.619062	0.812818	-0.0493851	0.734691
IC19_10h-VIC_10h	HCK	-1.16796	5	-0.433134	EGFR_Y1172,EGFR_Y1197,PRKCD_Y313,PXN_Y118,STAT3_Y705	0.242823	-0.61471	0.812818	-0.0493851	0.734691
IC19_10h-VIC_10h	NTRK2	-1.15331	1	-0.89671	ADAM17_T735	0.248784	-0.604178	0.815601	-0.0493851	0.734691
IC19_10h-VIC_10h	NTRK1	-1.15331	1	-0.89671	ADAM17_T735	0.248784	-0.604178	0.815601	-0.0493851	0.734691
IC19_10h-VIC_10h	MAPKAPK5	1.14418	4	0.370924	DNAJB1_S149,DNAJB1_S151,HSPB1_S15,PLA2G4A_S727	0.252549	0.597655	0.819495	-0.0493851	0.734691
IC19_10h-VIC_10h	PKMYT1	1.10614	1	0.763288	CDK1_T14,CDK1_Y15	0.268664	0.57079	0.839171	-0.0493851	0.734691
IC19_10h-VIC_10h	WEE1	1.10614	1	0.763288	CDK1_T14,CDK1_Y15	0.268664	0.57079	0.839171	-0.0493851	0.734691
IC19_10h-VIC_10h	WEE2	1.10614	1	0.763288	CDK1_T14,CDK1_Y15	0.268664	0.57079	0.839171	-0.0493851	0.734691
IC19_10h-VIC_10h	CDK9	1.09663	9	0.219176	NCOA2_S493,POLR2A_S1861,POLR2A_S1878,POLR2A_S1917,STAT1_S727,SUPT5H_S666,SUPT5H_T799,SUPT5H_T806,TP53_S315	0.272804	0.564149	0.839171	-0.0493851	0.734691
IC19_10h-VIC_10h	ERBB2	-1.08987	6	-0.376277	CDK1_Y15,EGFR_Y1197,ERBB2_Y877,ERBB2_Y1139,NF2_S518,TOM1L1_S321	0.275769	-0.559454	0.839171	-0.0493851	0.734691
IC19_10h-VIC_10h	RPS6KA3	1.07888	23	0.149914	ARHGEF12_S1288,BAD_S75,BAD_S99,CIC_S173,DAPK1_S289,EPHA2_S897,GSK3A_S21,GSK3B_S9,HMGN1_S7,LCP1_S5,MYL12A_S19,NFATC4_S289,PDCD4_S76,PDCD4_S457,PDPK1_S241,PFKFB2_S466,RANBP3_S126,RPS6_S235,RPS6_S236,STAT3_S727,STMN1_S16,WWC1_S947,WWC1_T929,YBX1_S102	0.280642	0.551848	0.839171	-0.0493851	0.734691
IC19_10h-VIC_10h	RIPK3	-1.07638	1	-0.840194	DAXX_S668	0.281756	-0.550127	0.839171	-0.0493851	0.734691
IC19_10h-VIC_10h	HIPK1	-1.07638	1	-0.840194	DAXX_S668	0.281756	-0.550127	0.839171	-0.0493851	0.734691
IC19_10h-VIC_10h	CDC7	-1.07503	15	-0.256096	MCM2_S5,MCM2_S7,MCM2_S13,MCM2_S27,MCM2_S40,MCM2_S41,MCM2_S108,MCM2_S139,MFAP1_S116,NCL_T76,NCL_T121,NPM1_S137,NPM1_T199,PSIP1_S206,TOP2A_S1213,TOP2A_S1525	0.282363	-0.549193	0.839171	-0.0493851	0.734691
IC19_10h-VIC_10h	MAP3K8	-1.06845	6	-0.369852	EIF4EBP1_T70,EIF4G1_S1147,MAP2K1_S222,MSN_T558,NPM1_T199,PLCB3_S537	0.285318	-0.544671	0.840103	-0.0493851	0.734691
IC19_10h-VIC_10h	PDK1	1.05329	6	0.266534	MYC_S62,PDHA1_S232,PDHA1_S293,PDHA1_S300,PRKCD_T507,PRKCE_S729	0.292209	0.534306	0.8525	-0.0493851	0.734691
IC19_10h-VIC_10h	PEAK1	-1.03454	1	-0.809451	ERBB2_Y877	0.300884	-0.5216	0.861328	-0.0493851	0.734691
IC19_10h-VIC_10h	CSNK2A1	1.03248	114	0.0138368	ABCF1_S109,ABCF1_S140,ACACA_S29,ANP32B_T244,ARNT_S77,CALM1_S102,CAPZA1_S9,CAV2_S23,CAV2_S36,CBX5_S11,CBX5_S13,CBX5_S14,CCNH_T315,CTNNA1_S641,DEK_S32,EEF1B2_S106,EEF1B2_S112,EEF1D_S162,EIF2S2_S2,EIF2S2_S67,EIF4EBP1_S112,EIF5_S389,EIF5_S390,FUNDC1_S13,G3BP1_S149,GYS1_S653,HDAC1_S421,HDAC1_S423,HDAC2_S394,HDAC2_S422,HDAC2_S424,HMGA1_S99,HMGA1_S102,HMGA1_S103,HMGN1_S7,HMGN1_S8,HMGN1_S86,HMGN1_S89,HNR…	0.301847	0.520213	0.861328	-0.0493851	0.734691
IC19_10h-VIC_10h	SRPK2	1.02355	1	0.702606	SF1_S82	0.306049	0.514209	0.861328	-0.0493851	0.734691
IC19_10h-VIC_10h	MASTL	1.0235	2	0.482331	CDK1_T14,ENSA_S67	0.306069	0.51418	0.861328	-0.0493851	0.734691
IC19_10h-VIC_10h	RPS6KB1	1.01506	30	0.139623	AKT2_S474,CAD_S1859,CCT2_S260,DNAJC2_S47,EIF4B_S422,EIF4G1_S1147,GSK3B_S9,HSPB1_S15,IRS1_S270,IRS1_S307,IRS1_S312,IRS1_S527,IRS1_S1101,MTOR_S2448,MTOR_S2481,NCBP1_S7,NCBP1_S22,NCBP1_T21,NDRG2_S332,NDRG2_S350,PDCD4_S67,PDCD4_S457,PFKFB2_S466,RICTOR_T1135,RPS6_S235,RPS6_S236,RPS6_S240,RPS6_S244,RPS6_S247,RPS6KB1_S447,SRPK2_S494,URI1_S372	0.310077	0.50853	0.864952	-0.0493851	0.734691
IC19_10h-VIC_10h	TTK	1.00278	6	0.251384	BUB1B_S670,MAPT_S516,MAPT_S579,MAPT_T522,USP16_S415,USP16_S552	0.315969	0.500355	0.873723	-0.0493851	0.734691
IC19_10h-VIC_10h	MAP3K3	0.992595	3	0.333817	RCAN1_S163,RCAN1_S167,SQSTM1_S272,SQSTM1_T269	0.320907	0.493621	0.879728	-0.0493851	0.734691
IC19_10h-VIC_10h	SRC	-0.985652	39	-0.166754	ANXA2_S12,ANXA2_S26,ANXA2_Y24,ARAF_S299,ARHGAP35_Y1105,BCAR1_S639,BCAR1_Y362,BCR_Y246,CAV2_Y19,CAV2_Y27,CDH1_T790,CDK1_Y15,CTNND1_Y228,CTNND1_Y280,CTNND1_Y291,CTNND1_Y296,DAPK1_S289,EGFR_Y1172,EGFR_Y1197,EPHA2_S897,EPHA2_Y594,ERBB2_Y877,FUNDC1_S13,G3BP1_Y133,GAB1_Y659,GSK3A_Y279,INPPL1_Y987,KRT19_Y391,LASP1_Y171,MAPK14_T180,MPZL1_Y263,NCKIPSD_Y161,OCLN_Y402,PDHA1_Y289,PRKCD_Y313,PXN_Y118,RAF1_S49…	0.324304	-0.489048	0.880205	-0.0493851	0.734691
IC19_10h-VIC_10h	MYLK	-0.944921	2	-0.540276	MYL12A_S19,MYL12A_T18	0.344699	-0.46256	0.880205	-0.0493851	0.734691
IC19_10h-VIC_10h	TTBK1	0.939044	3	0.348933	MAPT_S515,MAPT_S516,MAPT_S519	0.347708	0.458785	0.880205	-0.0493851	0.734691
IC19_10h-VIC_10h	INSR	-0.933334	19	-0.206698	ANXA2_Y24,ATM_S1981,CDK1_Y15,CTNNB1_S675,DCK_S74,EIF4EBP2_T37,EIF4EBP2_T46,GAB1_Y659,IRS1_S307,MAPT_S519,NBN_S343,PNKP_S114,POLE_S1940,PTPN1_S50,SHC1_Y427,TRIM28_S473,TRIM28_S824,UIMC1_S677,VIM_S459	0.350648	-0.455129	0.880205	-0.0493851	0.734691
IC19_10h-VIC_10h	AAK1	-0.930372	1	-0.732921	AP2M1_T156	0.352179	-0.453237	0.880205	-0.0493851	0.734691
IC19_10h-VIC_10h	FES	0.926341	1	0.631189	BCR_Y246	0.354269	0.450667	0.880205	-0.0493851	0.734691
IC19_10h-VIC_10h	CAMK4	0.916634	4	0.287336	HDAC4_S467,HDAC4_S632,STMN1_S16,STMN1_S63	0.359334	0.444501	0.880205	-0.0493851	0.734691
IC19_10h-VIC_10h	GRK5	-0.912496	3	-0.436442	ARRB1_S412,GRK5_S484,GRK5_T485	0.361508	-0.441882	0.880205	-0.0493851	0.734691
IC19_10h-VIC_10h	TESK1	-0.909017	2	-0.521624	CFL1_S3,CFL2_S3	0.363341	-0.439685	0.880205	-0.0493851	0.734691
IC19_10h-VIC_10h	P70S6K	0.90651	3	0.335133	EGLN1_S125,EIF4B_S422,GSK3A_S21	0.364666	0.438105	0.880205	-0.0493851	0.734691
IC19_10h-VIC_10h	PAK	-0.900473	17	-0.209839	ARHGEF2_S886,ARHGEF7_S518,ARHGEF7_T704,BAD_S75,BAD_S99,CTNNB1_S675,FLNA_S2152,MAP2K1_S222,MYL12A_S19,NF2_S518,PPP1R12A_T696,PXN_S258,STMN1_S16,VIM_S39,VIM_S51,VIM_S56,VIM_S72	0.367869	-0.434307	0.880205	-0.0493851	0.734691
IC19_10h-VIC_10h	STK3	-0.895551	6	-0.320932	MOB1A_T35,MOB1B_T35,PRKCA_S226,PRKCA_T228,RAF1_S259,STK3_T336,YAP1_S127	0.370493	-0.43122	0.880205	-0.0493851	0.734691
IC19_10h-VIC_10h	MAP4K5	0.893093	1	0.606762	GSK3B_S9	0.371807	0.429682	0.880205	-0.0493851	0.734691
IC19_10h-VIC_10h	PIK3CB	0.893093	1	0.606762	GSK3B_S9	0.371807	0.429682	0.880205	-0.0493851	0.734691
IC19_10h-VIC_10h	PIM	0.892869	6	0.218419	AKT1S1_T246,BAD_S75,BAD_S99,BAD_S118,CHEK1_S280,IRS1_S1101	0.371928	0.429542	0.880205	-0.0493851	0.734691
IC19_10h-VIC_10h	MTOR	-0.879274	68	-0.132753	ACLY_S455,AKT1S1_S183,AKT1S1_S212,AKT2_S474,ANKRD17_S2045,ANKRD17_S2047,BAG3_S289,BAG3_T285,BRD9_S588,CTNND1_S268,DAP_S51,DNMT1_S714,EEF2K_S72,EEF2K_S74,EGLN1_S125,EIF4B_S422,EIF4EBP1_S6,EIF4EBP1_S44,EIF4EBP1_S65,EIF4EBP1_S83,EIF4EBP1_T36,EIF4EBP1_T37,EIF4EBP1_T41,EIF4EBP1_T45,EIF4EBP1_T46,EIF4EBP1_T70,ELL_S309,FOXO3_T32,GRB10_S474,GRB10_S476,IRS1_S307,IRS1_S312,IRS1_S315,ISCU_S14,LARP1_S766,LARP…	0.379253	-0.421071	0.880205	-0.0493851	0.734691
IC19_10h-VIC_10h	PRKD1	-0.871467	25	-0.177437	ARFIP1_S132,BAD_S75,BAD_S99,BAD_S118,CFL1_S3,CTTN_S113,HDAC7_S155,HDAC7_S181,HDAC7_S358,HSPB1_S15,JUN_S63,KIDINS220_S918,MARK2_S400,MRTFA_S333,OSBP_S240,OSBP_S382,PAK4_S99,PAK4_S474,PKD2_S801,PLCG1_S1248,PRKD1_S205,RABEP1_S407,RIN1_S351,SSH1_S937,VASP_S322	0.383499	-0.416236	0.880205	-0.0493851	0.734691
IC19_10h-VIC_10h	AMPK	-0.870234	48	-0.141668	ACACA_S78,ACACA_S80,BRAF_S729,CDC25C_S216,CFTR_S737,CHEK1_S280,CRTC2_S171,CTNNB1_S552,CTNNB1_S675,CTTN_T401,EEF2_T57,FLCN_S62,FOXO3_S413,FOXO3_T32,GFPT1_S261,GSK3B_S9,HMGCR_S872,IRS1_S307,KIF4A_S801,MAPT_S519,MAPT_S579,MAPT_S721,MFF_S155,NME1_S120,NME1_S122,PAK2_S55,PAK2_S141,PAK2_S197,PEA15_S116,PFKFB2_S466,PFKFB3_S461,PFKFB3_S467,PIKFYVE_S307,PNPLA2_S404,PPP1R12C_S452,RAF1_S621,RPTOR_S722,SLC12…	0.384173	-0.415473	0.880205	-0.0493851	0.734691
IC19_10h-VIC_10h	MAP4K4	-0.869159	4	-0.368667	MOB1A_T35,MSN_T558,STAT3_S727,STAT3_Y705	0.38476	-0.41481	0.880205	-0.0493851	0.734691
IC19_10h-VIC_10h	WNK2	-0.867758	2	-0.500189	STK39_S371,STK39_T354	0.385527	-0.413945	0.880205	-0.0493851	0.734691
IC19_10h-VIC_10h	CAMK	0.863375	5	0.234289	HDAC7_S155,HDAC7_S358,MAPT_S579,MECP2_S423,STMN1_S16	0.387931	0.411245	0.880205	-0.0493851	0.734691
IC19_10h-VIC_10h	GRK6	-0.858963	3	-0.413735	GRK6_S484,GRK6_T485,SLC9A3R1_S290	0.390361	-0.408534	0.880205	-0.0493851	0.734691
IC19_10h-VIC_10h	CHUK	-0.847186	5	-0.32774	CTNNB1_S45,MECP2_S423,NCOA3_S857,NPM1_S125,TRAF4_S426	0.396892	-0.401328	0.880205	-0.0493851	0.734691
IC19_10h-VIC_10h	RSK	0.845546	28	0.0978203	BAD_S75,BAD_S118,CARHSP1_S41,CARHSP1_S52,CCT2_S260,CHEK1_S280,DAPK1_S289,EIF4B_S406,EIF4B_S422,EPHA2_S897,FLNA_S2152,GSK3A_S21,GSK3B_S9,IRS1_S1101,MRE11_S676,OSTF1_S202,PDCD4_S67,PDCD4_S76,PDCD4_S457,PPP1R12A_T696,RANBP3_S126,RPS6_S235,RPS6_S236,SLC9A1_S703,SOS1_S1134,SOS1_S1161,TSC2_S1254,TSC2_T1462,YBX1_S102	0.397806	0.400328	0.880205	-0.0493851	0.734691
IC19_10h-VIC_10h	MAPK8	-0.840063	32	-0.188929	ARHGAP8_S455,ATF2_T69,ATF2_T71,BAD_S75,BAD_S118,CDKN1A_S130,CDKN1B_S10,DCP1A_S315,EIF4ENIF1_S513,EIF4ENIF1_S587,EIF4ENIF1_S752,FOXO4_S230,GRB7_S194,HNRNPK_S216,HSF1_S363,IRS1_S307,IRS1_S312,IRS1_S315,JUN_S63,JUN_S73,KRT8_S432,MAP2_T1616,MAP2_T1619,MARCKS_S46,MYC_S62,RARA_S445,RPS6KB1_S447,RPTOR_S863,SIRT1_S27,SIRT1_S47,STAT3_S727,STAT3_Y705,STMN1_S38,TP53_S315	0.400873	-0.396993	0.880205	-0.0493851	0.734691
IC19_10h-VIC_10h	SRPK1	0.839396	2	0.386685	SRPK1_S309,SRSF1_S205	0.401247	0.396588	0.880205	-0.0493851	0.734691
IC19_10h-VIC_10h	ATM	0.83499	46	0.0410646	ABRAXAS1_S406,ACLY_S455,ATM_S1981,BRCA1_S1497,BRCA1_S1524,CCAR2_T454,CGGBP1_S164,CHEK2_S516,COPS3_S410,DCK_S74,EIF4EBP1_S94,EIF4EBP1_S112,FANCI_S1121,GPS1_S474,HMGA1_S99,HNF1A_S249,KAT7_S50,KAT7_S53,KHSRP_S274,MATR3_S208,MED1_S953,MRE11_S676,MRE11_S678,MTOR_S2481,NBN_S343,NBN_S397,PNKP_S114,POLE_S1940,PRKDC_S2612,RAD18_S403,RAD50_S635,RNF20_S522,SMC1A_S957,SMC1A_S966,STAT3_S727,TAOK3_S324,TOPBP1_…	0.403723	0.393916	0.880205	-0.0493851	0.734691
IC19_10h-VIC_10h	PRKAA1	-0.831684	34	-0.154176	ACACA_S80,BAG2_S20,BAIAP2_S366,BRAF_S729,CFTR_S737,CGN_S131,CRTC2_S171,CTTN_T401,FOXO3_S413,GFPT1_S261,HDAC7_S155,HDAC7_S358,KIF4A_S801,KLC2_S582,MAPT_S579,MFF_S155,NME1_S122,PFKFB2_S466,PFKFB3_S461,PPP1R12C_S452,PRKAA1_S496,PRKAB1_S108,RAF1_S259,RAF1_S621,RPTOR_S722,SQSTM1_S294,STAT3_S727,TBC1D1_S237,TBC1D1_T596,TSC2_S1387,ULK1_S556,ULK1_S638,VASP_S322,VASP_T278	0.405587	-0.391916	0.880205	-0.0493851	0.734691
IC19_10h-VIC_10h	DYRK1A	0.809929	17	0.161841	CARHSP1_S41,CARHSP1_S52,CCNL2_S330,CCNL2_S369,CDKN1B_S10,DYRK1A_Y321,EIF2B5_S544,GSK3B_S9,MAPT_S519,MAPT_S721,MYC_S62,MYC_T58,PSEN1_T354,RCAN1_S167,SF3B1_T273,SF3B1_T434,SRSF1_S234,SRSF1_S238	0.417981	0.378844	0.880205	-0.0493851	0.734691
IC19_10h-VIC_10h	CHEK1	0.803278	43	0.0570381	ADD1_S726,BRCA1_S1524,CAAP1_S203,CAMSAP2_S464,CCDC6_S240,CCDC6_S244,CDC25C_S216,CDK1_T14,CDK1_Y15,CDK13_S437,CEP170B_S655,CHEK1_S280,CLK3_S157,CTR9_S1081,CWC25_S337,DDX24_S82,EML3_S176,ERRFI1_S251,GOLGA4_S71,LIG1_S76,LMO7_S1510,MAPT_S579,MAPT_T522,MATR3_S195,MCM3_S160,MYCBP2_S3478,OSBPL11_S189,PROSER2_S43,RALY_T160,RB1_S612,RBM14_S627,RBM14_T629,SENP2_S344,SEPTIN7_T228,SLTM_S748,SPEN_T1059,SRRM2_…	0.421814	0.374879	0.880205	-0.0493851	0.734691
IC19_10h-VIC_10h	MELK	0.784933	5	0.208515	EIF4B_S406,EIF4B_S422,MELK_S356,MELK_S529,PXN_Y118	0.432493	0.364021	0.880205	-0.0493851	0.734691
IC19_10h-VIC_10h	MARK1	0.775343	4	0.235434	MAP4_S928,MAP4_S941,MAP4_S1073,MAPT_S579	0.438137	0.35839	0.880205	-0.0493851	0.734691
IC19_10h-VIC_10h	NEK9	0.77337	1	0.518803	GSK3A_S21	0.439303	0.357235	0.880205	-0.0493851	0.734691
IC19_10h-VIC_10h	CDK17	0.77337	1	0.518803	GSK3A_S21	0.439303	0.357235	0.880205	-0.0493851	0.734691
IC19_10h-VIC_10h	MERTK	-0.772046	1	-0.6166	STAT3_Y705	0.440087	-0.356461	0.880205	-0.0493851	0.734691
IC19_10h-VIC_10h	FER	-0.772046	1	-0.6166	STAT3_Y705	0.440087	-0.356461	0.880205	-0.0493851	0.734691
IC19_10h-VIC_10h	JAK1	-0.772046	1	-0.6166	STAT3_Y705	0.440087	-0.356461	0.880205	-0.0493851	0.734691
IC19_10h-VIC_10h	JAK	-0.772046	1	-0.6166	STAT3_Y705	0.440087	-0.356461	0.880205	-0.0493851	0.734691
IC19_10h-VIC_10h	TNK2	-0.772046	1	-0.6166	STAT3_Y705	0.440087	-0.356461	0.880205	-0.0493851	0.734691
IC19_10h-VIC_10h	FGFR	-0.772046	1	-0.6166	STAT3_Y705	0.440087	-0.356461	0.880205	-0.0493851	0.734691
IC19_10h-VIC_10h	FGFR4	-0.772046	1	-0.6166	STAT3_Y705	0.440087	-0.356461	0.880205	-0.0493851	0.734691
IC19_10h-VIC_10h	RPS6KB2	0.769682	5	0.203504	GSK3B_S9,HNRNPA1_S6,IRS1_S307,RICTOR_T1135,RPS6_S236	0.441489	0.35508	0.880205	-0.0493851	0.734691
IC19_10h-VIC_10h	PTK2B	0.765584	7	0.163208	GSK3A_Y279,GSK3B_S9,MTOR_S2448,PFKFB3_S461,PPP1R12A_T696,PXN_Y118,YES1_Y426	0.443924	0.352692	0.880205	-0.0493851	0.734691
IC19_10h-VIC_10h	PAK5	-0.760301	2	-0.444365	BAD_S75,CTNND1_S288	0.447074	-0.34962	0.880205	-0.0493851	0.734691
IC19_10h-VIC_10h	FGFR3	-0.751526	2	-0.439806	STAT3_Y705,VIM_S56	0.452336	-0.344539	0.880205	-0.0493851	0.734691
IC19_10h-VIC_10h	BCR	-0.744587	3	-0.36522	CRKL_Y207,RAB7A_S72,STAT3_S727	0.456521	-0.340539	0.880205	-0.0493851	0.734691
IC19_10h-VIC_10h	TBK1	-0.743554	7	-0.25586	BMI1_S316,MTDH_S568,OPTN_S177,OPTN_S513,RAB7A_S72,RIPK1_S320,RPS6KB1_S447	0.457146	-0.339945	0.880205	-0.0493851	0.734691
IC19_10h-VIC_10h	CSNK1A1L	-0.743311	1	-0.595488	CTNNB1_S45	0.457294	-0.339805	0.880205	-0.0493851	0.734691
IC19_10h-VIC_10h	CSNK1	-0.743311	1	-0.595488	CTNNB1_S45	0.457294	-0.339805	0.880205	-0.0493851	0.734691
IC19_10h-VIC_10h	NEK2	-0.73733	2	-0.432432	NPM1_S70,TP53_S315	0.460922	-0.336373	0.880205	-0.0493851	0.734691
IC19_10h-VIC_10h	CAMK2_complex	0.73009	18	0.0770434	BCL10_S138,CAMK2G_T287,CASP2_S340,CDC20_S51,CDKN1B_S10,DNM1L_S616,HDAC4_S246,HDAC4_S266,HDAC4_S467,HDAC4_S632,MAPT_S579,MECP2_S423,PEA15_S104,PEA15_S116,PLCB3_S537,REM2_S68,STAT1_S727,STMN1_S16	0.465335	0.332234	0.880205	-0.0493851	0.734691
IC19_10h-VIC_10h	WNK3	-0.727047	1	-0.58354	NEDD4L_S328	0.467197	-0.3305	0.880205	-0.0493851	0.734691
IC19_10h-VIC_10h	PRKDC	-0.725938	11	-0.193719	HNRNPU_S59,PNKP_S114,PRKDC_S2612,PRKDC_S3205,TOP1_S10,TRIM28_S824,VIM_S56,VIM_S430,VIM_S459,XRCC5_S580,XRCC6_S6	0.467877	-0.329868	0.880205	-0.0493851	0.734691
IC19_10h-VIC_10h	GSK3	0.715352	30	0.0169456	CAMKK2_S129,CAMKK2_S133,CDKN1A_S130,CTNNB1_S45,CTNNB1_S675,CTNND1_T310,DPYSL2_S522,DPYSL2_T514,EIF4EBP1_T82,GSK3B_S9,HSF1_S303,MAP1B_S1260,MAP1B_S1396,MAP2_T1616,MAP2_T1619,MAP3K11_S789,MAP3K11_S793,MAPT_S515,MAPT_S516,MAPT_S519,MAPT_S721,MAPT_T498,MARK2_S212,MYC_T58,NIFK_T234,PPP1R2_T73,PTK2_S722,PXN_S126,RPTOR_S859,SFPQ_T687,ZCCHC8_T492	0.474392	0.323863	0.880205	-0.0493851	0.734691
IC19_10h-VIC_10h	HIPK3	-0.713905	2	-0.420262	ATF1_S198,FADD_S194	0.475286	-0.323045	0.880205	-0.0493851	0.734691
IC19_10h-VIC_10h	CSNK1E	0.712612	4	0.21239	CTNNB1_S45,CTNND1_S268,EIF4EBP1_T41,EIF4EBP1_T50	0.476086	0.322315	0.880205	-0.0493851	0.734691
IC19_10h-VIC_10h	CSNK2A2	0.707273	22	0.110246	ACACA_S29,CCNH_T315,EEF1B2_S106,EEF1B2_S112,EIF4EBP1_S112,HDAC1_S421,HDAC1_S423,HDAC2_S394,HDAC2_S422,HDAC2_S424,HMGA1_S99,HMGA1_S102,HMGA1_S103,HNRNPC_S260,KIF1C_S1092,PPP1R1B_S45,PPP1R1B_S102,PPP1R2_S87,PPP1R2_S121,PPP1R2_S122,SMC3_S1067,SRPK1_S51,STX1A_S14	0.479397	0.319305	0.881204	-0.0493851	0.734691
IC19_10h-VIC_10h	MAPK1	-0.696073	127	-0.0489296	ABI1_S183,ABI1_S216,ABI1_S222,ABI1_S225,ADAM17_T735,ARRB1_S412,ATF2_T69,ATF2_T71,BAD_S75,BCL6_S343,BRAF_S151,BRAF_T401,CALD1_S789,CDKN1A_S130,CDKN1B_S10,CEP55_S425,CEP55_S428,CTNNB1_S675,CTTN_S405,CTTN_S418,DNM1L_S616,EIF4EBP1_S65,EIF4EBP1_S83,EIF4EBP1_T37,EIF4EBP1_T45,EIF4EBP1_T46,EIF4EBP1_T70,ERBB2_T701,ERF_T526,ETS1_T38,ETV3_S139,EXOC7_S250,FOXO3_S425,GJA1_S255,GJA1_S279,GORASP2_T222,GORASP2_T…	0.486383	-0.313021	0.88461	-0.0493851	0.734691
IC19_10h-VIC_10h	PRKG2	0.69198	2	0.310102	LASP1_S146,PLCB3_S1105	0.48895	0.310736	0.88461	-0.0493851	0.734691
IC19_10h-VIC_10h	ERBB3	0.690952	2	0.309568	MYC_S62,NF2_S518	0.489596	0.310162	0.88461	-0.0493851	0.734691
IC19_10h-VIC_10h	OXSR1	-0.686076	2	-0.405805	SLC12A2_T217,SLC12A2_T230	0.492665	-0.307448	0.885128	-0.0493851	0.734691
IC19_10h-VIC_10h	UHMK1	0.676369	6	0.153483	CDKN1B_S10,PAM_S946,PIMREG_S131,SF1_S80,SF1_S82,STMN1_S38	0.498806	0.302068	0.8892	-0.0493851	0.734691
IC19_10h-VIC_10h	TAOK2	0.672562	2	0.510813	RPS6_S235,RPS6_S236,SEPTIN7_T426	0.501226	0.299966	0.8892	-0.0493851	0.734691
IC19_10h-VIC_10h	NUAK1	0.666928	5	0.169743	LATS1_S464,MAPT_S579,PPP1R12A_S445,PPP1R12A_S472,PPP1R12A_S910	0.504818	0.296865	0.8892	-0.0493851	0.734691
IC19_10h-VIC_10h	MARK2	0.657933	14	0.079803	ARHGEF2_S886,ARHGEF2_S960,BAIAP2_S325,BAIAP2_S366,CRTC2_S171,HDAC4_S246,HDAC7_S155,KIF13B_S1410,MAPT_S579,MARK2_T596,PARD3_S144,PARD3_S873,RAB11FIP1_S234,RAB11FIP2_S227	0.510581	0.291935	0.8892	-0.0493851	0.734691
IC19_10h-VIC_10h	MAP3K1	0.657099	4	0.191997	FADD_S194,MAP2K1_S222,MAPK14_T180,STAT3_S727	0.511117	0.291479	0.8892	-0.0493851	0.734691
IC19_10h-VIC_10h	ATR	0.648651	26	0.0440756	ATM_S1981,ATR_S435,ATR_T1989,BRCA1_S1524,CCAR2_T454,CDC25C_S216,CGGBP1_S164,CHEK1_S280,DCK_S74,GINS2_S182,GPS1_S474,IRS1_S270,KAT7_S50,KAT7_S53,MCM2_S108,NBN_S343,NPM1_S125,POLE_S1940,PRKDC_S2612,RAD50_S635,RAD51AP1_S120,SMC1A_S957,STAT3_S727,SUN2_S12,TRIM28_S824,UIMC1_S205	0.516564	0.286876	0.8892	-0.0493851	0.734691
IC19_10h-VIC_10h	CK2	0.644195	50	0.0123368	BAD_T80,CANX_S554,CANX_S564,CASP2_S340,EEF1B2_S106,EIF2S2_S2,EIF4EBP1_S65,EIF4EBP1_S112,EIF5_S389,EIF5_S390,FUNDC1_S13,FXR1_S409,G3BP1_S149,HDAC2_S394,HDAC2_S422,HDAC2_S424,HNRNPC_S239,HSF1_S303,HSF1_S307,JUN_S243,KDM1A_S131,KDM1A_S137,KDM1A_S166,KIF1C_S1092,MAX_S11,MRE11_S649,NCAPG_S975,NME1_S122,NME2_S122,NPM1_S125,OCLN_S408,OCLN_T404,PAK1_S223,PAWR_S231,PDCD5_S119,PKD2_S812,PML_S518,PML_S565,P…	0.519449	0.284457	0.8892	-0.0493851	0.734691
IC19_10h-VIC_10h	SGK2	0.619096	2	0.272238	FOXO3_S253,FOXO3_T32	0.535853	0.270954	0.8892	-0.0493851	0.734691
IC19_10h-VIC_10h	CSK	0.602708	4	0.172017	ANXA2_Y24,FUNDC1_S13,PRAG1_Y413,YES1_Y426	0.546703	0.262249	0.8892	-0.0493851	0.734691
IC19_10h-VIC_10h	PRAG1	-0.601393	2	-0.361812	EGFR_Y1172,EGFR_Y1197	0.547578	-0.261554	0.8892	-0.0493851	0.734691
IC19_10h-VIC_10h	MAPK10	-0.600127	10	-0.162972	AKT2_S474,ATF2_T69,ATF2_T71,CDKN1A_S130,HNRNPK_S216,HNRNPK_S284,JUN_S63,JUN_S73,MYC_S62,MYC_T58,STMN1_S38	0.548422	-0.260885	0.8892	-0.0493851	0.734691
IC19_10h-VIC_10h	CDK19	0.592521	1	0.385935	PAK1_S174	0.553502	0.256881	0.8892	-0.0493851	0.734691
IC19_10h-VIC_10h	CDK11B	0.592521	1	0.385935	PAK1_S174	0.553502	0.256881	0.8892	-0.0493851	0.734691
IC19_10h-VIC_10h	MAPK12	0.59087	8	0.103132	ATF2_T69,ATF2_T71,HSF1_S303,HSF1_S307,MAPK9_Y185,MAPT_S519,MAPT_T498,MAPT_T522,MARCKS_S46	0.554608	0.256014	0.8892	-0.0493851	0.734691
IC19_10h-VIC_10h	VRK1	0.590116	5	0.136326	ATF2_T69,ATF2_T71,HNRNPA1_S6,JUN_S63,JUN_S73,NBN_S343	0.555113	0.255618	0.8892	-0.0493851	0.734691
IC19_10h-VIC_10h	PKC	-0.581446	49	-0.0836183	ABCB1_S661,ADAM17_T735,ADD1_S436,ADD1_S481,ADD1_S726,ANXA2_S12,ANXA2_S26,ATF2_T69,ATF2_T71,BAD_S75,BAD_S118,CDK7_T170,DNMT1_S127,DNMT1_S143,EIF6_S235,GJA1_S279,GJA1_S365,GSK3B_S9,IQGAP1_S1443,IRS1_S307,IRS1_S323,IRS1_S1101,LMNA_S403,LMNA_S404,LMNA_S625,LMNA_T416,LMNB1_S406,MAPT_S579,MARCKS_S46,MARCKS_S163,MARCKS_S167,MARCKS_S170,MYH9_S1916,OCLN_T403,OCLN_T404,PACSIN2_S313,PDE3A_S312,PEA15_S104,PF…	0.56094	-0.251083	0.8892	-0.0493851	0.734691
IC19_10h-VIC_10h	CHKA	0.580454	3	0.196828	CDC25C_S216,CTNNB1_S45,MAPK9_Y185	0.561609	0.250566	0.8892	-0.0493851	0.734691
IC19_10h-VIC_10h	MOS	0.57545	2	0.249564	MAPT_S516,VIM_S459	0.564987	0.247962	0.8892	-0.0493851	0.734691
IC19_10h-VIC_10h	ERK	-0.574891	104	-0.0793917	ADAM17_T735,AGO2_S387,ARRB1_S412,ATF2_T69,ATF2_T71,BAD_S75,BAD_S99,BAD_S118,BAG2_S20,BAZ1B_S158,BRAF_S151,BRAF_T401,CALD1_S789,CAV2_Y19,CCDC6_S244,CDC25C_S216,CDC25C_T48,CDKN1A_S130,CDKN1B_S10,CHEK1_S280,CTTN_S405,CTTN_S418,DCP1A_S315,DCP1A_S319,DNM1L_S616,EP300_S1038,EPS8_S625,EPS8_T629,ERBB2_T701,ERF_T526,ETS1_T38,EXOC7_S250,FOXO3_S425,GJA1_S255,GJA1_S279,GRB10_S476,GRK2_S670,GSK3B_S9,HNRNPK_S2…	0.565365	-0.247671	0.8892	-0.0493851	0.734691
IC19_10h-VIC_10h	HIPK2	-0.574203	16	-0.15485	ATF1_S198,CDKN1B_S10,CREB1_S271,CTBP2_S428,HMGA1_T53,HMGA1_T77,HMGA1_T78,KLF3_S71,KLF3_S92,KLF3_S101,KLF3_S108,KLF3_S111,KLF3_S250,SIRT1_S27,STAT3_S727,ZBTB4_T795	0.565831	-0.247313	0.8892	-0.0493851	0.734691
IC19_10h-VIC_10h	GRK2	0.571495	4	0.160551	ARRB1_S412,IRS1_S307,MSN_T558,STK3_S316	0.567664	0.245908	0.8892	-0.0493851	0.734691
IC19_10h-VIC_10h	PTK7	-0.568483	1	-0.467044	JUN_S63	0.569707	-0.244348	0.8892	-0.0493851	0.734691
IC19_10h-VIC_10h	MAP3K21	-0.568483	1	-0.467044	JUN_S63	0.569707	-0.244348	0.8892	-0.0493851	0.734691
IC19_10h-VIC_10h	PLK2	0.563592	1	0.364681	ADAM17_S791	0.573032	0.241821	0.8892	-0.0493851	0.734691
IC19_10h-VIC_10h	AMPK_alpha	-0.558866	5	-0.233008	FOXO3_S413,GSK3B_S9,HMGCR_S872,TSC2_S1387,ULK1_S556	0.576253	-0.239387	0.8892	-0.0493851	0.734691
IC19_10h-VIC_10h	CLK1	-0.558242	2	-0.339395	PTPN1_S50,RBM17_S222	0.576679	-0.239066	0.8892	-0.0493851	0.734691
IC19_10h-VIC_10h	PAK3	-0.555726	3	-0.285109	BRAF_S446,CTTN_S113,MYO6_T405	0.578398	-0.237773	0.8892	-0.0493851	0.734691
IC19_10h-VIC_10h	JNK	0.551496	30	0.0268753	ATF2_T69,ATF2_T71,BAD_S99,CDKN1A_S130,CDKN1B_S10,CTNNB1_S191,DCP1A_S315,FADD_S194,FOXO1_S256,FOXO4_S230,FOXO4_S262,HNRNPK_S216,IRS1_S307,IRS1_S312,JUN_S63,JUN_S73,LMNB1_T575,MAPT_S519,MAPT_T498,MAPT_T522,MARCKS_S46,MSN_T558,MTOR_S2481,MYC_S62,PXN_Y118,RARA_S445,RPTOR_S863,SIRT1_S27,STAT3_S727,STAT3_Y705,STMN1_S25	0.581294	0.235605	0.8892	-0.0493851	0.734691
IC19_10h-VIC_10h	PI3K	0.547258	25	0.031028	AKT1S1_T246,BAD_S75,BAD_S118,BMI1_S316,CDK1_T14,CGGBP1_S164,CHEK1_S280,CTNNB1_S552,EIF4B_S422,EIF4EBP2_T45,EPHA2_S897,FOXO3_S253,FOXO3_T32,GAB2_S210,GAB2_T391,GRK2_S670,GSK3A_S21,GSK3B_S9,JUN_S63,JUN_S73,MTOR_S2481,PDPK1_S241,PTK2_S910,RAF1_S259,YBX1_S102	0.584202	0.233437	0.8892	-0.0493851	0.734691
IC19_10h-VIC_10h	PRKG	0.546787	3	0.182548	BAD_S118,RAF1_S43,VASP_T278	0.584525	0.233197	0.8892	-0.0493851	0.734691
IC19_10h-VIC_10h	PLK1	0.543847	33	0.0186182	ANAPC4_S779,BUB1B_S670,CDC23_T562,CDC23_T565,CDC25C_S216,CLIP1_S195,FADD_S194,HNRNPU_S59,IRS2_S560,KAT7_S57,KDM1A_S131,KIF23_S911,KIF23_S912,MAP2K1_S222,MRE11_S649,MYC_S62,NPM1_T199,OPTN_S177,PPP1R7_S24,PPP1R7_S27,PRKDC_S3205,RAF1_S621,RSF1_S1359,RSF1_S1375,SPAG9_T365,STK3_S385,SUZ12_S539,SUZ12_S546,TOP2A_S1525,VIM_S39,VIM_S51,VIM_S56,VIM_S72,VIM_S459,ZMYM2_S305	0.586546	0.231698	0.8892	-0.0493851	0.734691
IC19_10h-VIC_10h	ALK	-0.543377	3	-0.279872	GSK3B_S9,SRCIN1_Y396,STAT3_Y705	0.58687	-0.231458	0.8892	-0.0493851	0.734691
IC19_10h-VIC_10h	P90RSK	0.542887	18	0.133404	BAD_S75,BAD_S118,CARHSP1_S52,CCT2_S260,CHEK1_S280,CIC_S173,EIF4B_S422,FLNA_S2152,GSK3B_S9,RANBP3_S126,RPS6_S235,RPS6_S236,RPS6_S240,RPS6_S244,RPTOR_S722,SLC9A1_S703,VASP_T278,WWC1_S947,WWC1_T929,YBX1_S102	0.587208	0.231208	0.8892	-0.0493851	0.734691
IC19_10h-VIC_10h	BUB1	-0.527004	2	-0.323166	CDC20_S41,CDC20_S72	0.598191	-0.22316	0.897327	-0.0493851	0.734691
IC19_10h-VIC_10h	ROCK	0.521221	11	0.0660745	DPYSL2_S522,MSN_T558,MYC_S62,MYC_T58,MYL12A_S19,MYL12A_T18,PPP1R12A_T696,SCRIB_S1378,SCRIB_S1508,VIM_S39,VIM_S72	0.602213	0.22025	0.897327	-0.0493851	0.734691
IC19_10h-VIC_10h	PTK2	-0.512922	5	-0.217912	ACTN4_Y265,GSK3A_Y279,PTK2_S910,PXN_Y118,STAT3_Y705	0.608006	-0.216092	0.897327	-0.0493851	0.734691
IC19_10h-VIC_10h	p38	0.51164	25	0.0284726	ADAM17_T735,AGO2_S387,ATF2_T69,ATF2_T71,CDC25C_S216,CDKN1A_S130,DCP1A_S315,EPS15_S796,ETV6_S257,GRK2_S670,GSK3B_S9,HNF4A_S167,HSPB1_S15,JUN_S63,JUN_S73,LIMK1_S310,MITF_S414,PBK_T9,PXN_S83,PXN_S85,STAT1_S727,STAT3_S727,STMN1_S16,TAB3_S506,TRIM28_S473,ZFP36_S186	0.608903	0.215452	0.897327	-0.0493851	0.734691
IC19_10h-VIC_10h	PLK3	0.499781	5	0.111592	ATF2_T69,ATF2_T71,CDC25C_S216,JUN_S63,JUN_S73,RBBP8_S327	0.617229	0.209553	0.897327	-0.0493851	0.734691
IC19_10h-VIC_10h	PRKACB	-0.496093	5	-0.212383	BAD_S75,BAD_S99,BAD_S118,PPP1R1B_S102,PPP1R1B_T75	0.619829	-0.207728	0.897327	-0.0493851	0.734691
IC19_10h-VIC_10h	LMTK2	-0.487798	4	-0.228575	CFTR_S737,GSK3B_S9,PPP1CA_T320,PYGB_S15	0.625693	-0.203639	0.897327	-0.0493851	0.734691
IC19_10h-VIC_10h	MAPK13	0.484055	9	0.0691585	HSF1_S303,HSF1_S307,MAPT_S519,MAPT_T498,MAPT_T522,SQSTM1_S272,SQSTM1_T269,STMN1_S25,STMN1_S38	0.628347	0.201801	0.897327	-0.0493851	0.734691
IC19_10h-VIC_10h	ARAF	0.468571	6	0.0911563	ARAF_S299,BAD_S75,BAD_S99,BAD_S118,MAP2K1_S222,RAF1_S494	0.639376	0.194243	0.897327	-0.0493851	0.734691
IC19_10h-VIC_10h	ERN1	0.465687	1	0.292751	EMSY_S209	0.64144	0.192844	0.897327	-0.0493851	0.734691
IC19_10h-VIC_10h	PLK4	0.460867	1	0.28921	CEP131_S78	0.644894	0.190512	0.897327	-0.0493851	0.734691
IC19_10h-VIC_10h	MAP3K11	-0.459894	2	-0.288302	PAK1_S204,PXN_Y118	0.645592	-0.190042	0.897327	-0.0493851	0.734691
IC19_10h-VIC_10h	RPS6KA1	0.459459	32	0.0645303	BAD_S75,BAD_S118,CARHSP1_S52,CCT2_S260,CHEK1_S280,CIC_S173,DAPK1_S289,EIF4B_S422,EPHA2_S897,FLNA_S2152,GSK3A_S21,GSK3B_S9,LCP1_S5,MRE11_S676,NDRG2_S332,NDRG2_S350,OSTF1_S202,PDCD4_S76,PDCD4_S457,RANBP3_S126,RPS6_S235,RPS6_S236,RPS6_S240,RPS6_S244,RPTOR_S722,SLC9A1_S703,SOS1_S1134,SOS1_S1161,TBC1D4_S341,TSC2_T1462,VASP_T278,WWC1_S947,WWC1_T929,YBX1_S102	0.645905	0.189832	0.897327	-0.0493851	0.734691
IC19_10h-VIC_10h	LATS1	0.457909	8	0.0602608	KIF23_S814,PPP1R12A_S445,PPP1R12A_S473,RAF1_S259,WWTR1_S89,YAP1_S109,YAP1_S127,YAP1_S164	0.647018	0.189084	0.897327	-0.0493851	0.734691
IC19_10h-VIC_10h	STK11	-0.457016	5	-0.199544	GSK3B_S9,MARK2_T208,SIK3_T221,TBC1D1_S237,ULK1_S556	0.64766	-0.188653	0.897327	-0.0493851	0.734691
IC19_10h-VIC_10h	ROCK2	-0.455437	6	-0.185987	DPYSL2_T514,MSN_T558,MYL12A_S19,PPP1R12A_T696,PPP1R14B_T57,VIM_S72	0.648795	-0.187893	0.897327	-0.0493851	0.734691
IC19_10h-VIC_10h	CAMK2D	-0.4552	2	-0.285864	ANKRD28_S1011,TPD52_S176	0.648965	-0.187779	0.897327	-0.0493851	0.734691
IC19_10h-VIC_10h	NME1	0.454483	3	0.143395	NME1_S120,NME1_S122,NME1_S125	0.649481	0.187433	0.897327	-0.0493851	0.734691
IC19_10h-VIC_10h	PKN3	0.454464	1	0.284506	BCAR1_S428	0.649495	0.187424	0.897327	-0.0493851	0.734691
IC19_10h-VIC_10h	PAK2	0.453519	11	0.186667	CFL1_S3,CTTN_S113,NF2_S518,PAK2_S55,PAK2_S141,PAK2_S197,RPS6_S235,RPS6_S236,RPS6_S240,RPS6_S242,VIM_S26,VIM_S39,VIM_S73	0.650175	0.18697	0.897327	-0.0493851	0.734691
IC19_10h-VIC_10h	STK39	-0.449441	3	-0.240026	SLC12A7_T973,SLC12A7_T980,SLC4A4_S65	0.653113	-0.185011	0.897327	-0.0493851	0.734691
IC19_10h-VIC_10h	AURKB	-0.445455	31	-0.108165	ATXN10_S12,CBX5_S92,CDCA5_T111,CDCA5_T115,CDCA8_S219,CHMP4C_S214,CHMP4C_S215,DDX3X_S594,DSN1_S109,HDAC4_S265,HMGN5_S24,HSP90AB1_S255,KIF23_S911,LMO7_S751,MECP2_S423,MKI67_S374,NAGK_S76,NELFE_S131,NUMA1_S1969,NUMA1_S2047,PARD3_S962,PLEC_T2886,RB1_S780,RBM14_S649,RBMX_S326,SH2D4A_S261,SSH3_S37,STMN1_S16,UTP3_S462,VIM_S72,VIM_S73	0.655991	-0.183102	0.897327	-0.0493851	0.734691
IC19_10h-VIC_10h	PRKG1	0.443401	9	0.0592025	CFTR_S660,CFTR_S700,CFTR_S737,CFTR_S795,HSPB1_S15,LASP1_S146,LIPE_S853,PLCB3_S1105,VASP_T278	0.657476	0.18212	0.897327	-0.0493851	0.734691
IC19_10h-VIC_10h	FLT4	-0.417477	1	-0.356101	SHC1_Y427	0.67633	-0.169842	0.91266	-0.0493851	0.734691
IC19_10h-VIC_10h	ZAP70	-0.417477	1	-0.356101	SHC1_Y427	0.67633	-0.169842	0.91266	-0.0493851	0.734691
IC19_10h-VIC_10h	CDK5	0.416123	61	-0.0108259	CAMKK2_S129,CAMKK2_S133,CAMKK2_S137,CASK_S395,CCDC88A_S1675,CDK16_S95,CDKN1B_S10,CTNNB1_S191,DBN1_S142,DNM1L_S616,DPYSL2_S518,DPYSL2_S522,DPYSL2_T509,DPYSL2_T514,DPYSL3_S518,DPYSL3_S522,DPYSL3_T509,EFHD2_S74,EFHD2_S76,ELAVL1_S202,ERBB2_S1174,GJA1_S279,HTT_S432,HTT_S1199,LMNA_S22,LMNA_S392,LMTK2_S1450,MAP2K2_T394,MAPT_S516,MAPT_S519,MAPT_S552,MAPT_S579,MAPT_S713,MAPT_S721,MAPT_T498,MAPT_T522,MARCK…	0.67732	0.169206	0.91266	-0.0493851	0.734691
IC19_10h-VIC_10h	CSNK1A1	-0.391436	15	-0.17872	AXIN1_S75,AXIN1_S77,CTNNB1_S45,CTNND1_S268,CTNND1_S269,CTPS2_S568,ECE1_S34,ECE1_S36,FADD_S194,HNRNPC_S253,HNRNPC_S260,HNRNPC_S299,NFATC2_S217,RPS6_S247,TUT1_S6,YBX1_S176	0.695475	-0.157719	0.92725	-0.0493851	0.734691
IC19_10h-VIC_10h	MAPK9	-0.38962	15	-0.109624	ATF2_T69,ATF2_T71,BAZ1B_S158,CDKN1A_S130,CTNNB1_S191,IRS1_S307,IRS1_S315,JUN_S63,JUN_S73,MARCKS_S46,MYC_S62,PSEN1_T320,SIRT1_S27,STAT3_S727,STMN1_S38,TP53_S315	0.696817	-0.156881	0.92725	-0.0493851	0.734691
IC19_10h-VIC_10h	MAPKAPK3	0.384944	2	0.150595	HSPB1_S15,RTN4_S107	0.700279	0.154729	0.92725	-0.0493851	0.734691
IC19_10h-VIC_10h	LATS2	0.378691	5	0.0915537	KIF23_S814,WWTR1_S89,YAP1_S109,YAP1_S127,YAP1_S164	0.704918	0.151862	0.92725	-0.0493851	0.734691
IC19_10h-VIC_10h	PRKAC	0.3766	18	0.0158301	ADD1_S726,AKAP13_S1565,ATP2B1_S1178,CAMKK2_S100,CAMKK2_S495,CAMKK2_S511,CFTR_S795,GSK3A_S21,GSK3B_S9,HSPB1_S15,LASP1_S146,PLCB3_S1105,PRKAR2B_S114,PTPN12_S435,RAF1_S43,RAF1_S621,SUN2_S54,VASP_T278	0.706471	0.150906	0.92725	-0.0493851	0.734691
IC19_10h-VIC_10h	PRKCZ	0.375877	21	0.0401187	ADD1_S726,AKT2_T309,AKT3_S472,CTNNB1_S45,GSK3B_S9,IRS1_S307,IRS1_S323,IRS1_S1101,MAPK9_Y185,MARK2_T596,MARK3_T564,NFATC2_S217,NFATC2_S236,NFATC2_S243,NFATC2_S363,OCLN_T403,OCLN_T404,PARD3_S827,PSEN1_S346,STAT3_S727,YAP1_S109,YAP1_T110	0.707008	0.150575	0.92725	-0.0493851	0.734691
IC19_10h-VIC_10h	ABL_family	0.36334	2	0.139372	CRKL_Y207,LASP1_Y171	0.716351	0.144874	0.92725	-0.0493851	0.734691
IC19_10h-VIC_10h	STK38L	0.361328	2	0.138327	RAB3IP_S288,YAP1_S127	0.717854	0.143964	0.92725	-0.0493851	0.734691
IC19_10h-VIC_10h	CAMK2G	0.356896	6	0.0576611	CAMK2G_T287,EEF2_T57,PEA15_S116,PLCB3_S537,PPP1R14A_S128,STAT1_S727	0.721169	0.141963	0.92725	-0.0493851	0.734691
IC19_10h-VIC_10h	DAPK2	0.356406	1	0.212463	RPTOR_S859	0.721536	0.141742	0.92725	-0.0493851	0.734691
IC19_10h-VIC_10h	RPS6KA2	-0.353304	6	-0.155354	BAD_S75,BAD_S118,IRS1_S1101,MRE11_S676,OSTF1_S202,SLC9A1_S703	0.723861	-0.140345	0.92725	-0.0493851	0.734691
IC19_10h-VIC_10h	BCKDK	-0.351439	2	-0.231959	BCKDHA_S337,MAP2K1_S222	0.725259	-0.139507	0.92725	-0.0493851	0.734691
IC19_10h-VIC_10h	NLK	0.350379	4	0.0793252	HDAC1_S421,RPTOR_S863,STAT3_S727,YAP1_S128	0.726054	0.139031	0.92725	-0.0493851	0.734691
IC19_10h-VIC_10h	DYRK3	0.339989	1	0.200402	AKT1S1_T246	0.733865	0.134384	0.933476	-0.0493851	0.734691
IC19_10h-VIC_10h	MET	-0.313252	3	-0.182258	GAB1_Y659,PTK2_S910,SHC1_Y427	0.754089	-0.122577	0.952792	-0.0493851	0.734691
IC19_10h-VIC_10h	IRAK1	-0.3093	1	-0.276625	STAT3_S727	0.757094	-0.12085	0.952792	-0.0493851	0.734691
IC19_10h-VIC_10h	DAPK3	-0.301247	2	-0.205884	PPP1R12A_T696,STAT3_S727	0.763226	-0.117347	0.952792	-0.0493851	0.734691
IC19_10h-VIC_10h	ICK	0.29855	1	0.169957	BAG6_T1080	0.765283	0.116178	0.952792	-0.0493851	0.734691
IC19_10h-VIC_10h	SIK1	-0.297358	3	-0.175516	CRTC2_S70,CRTC2_S171,NCOR2_T1383	0.766194	-0.115662	0.952792	-0.0493851	0.734691
IC19_10h-VIC_10h	SMG1	-0.29547	2	-0.202883	UPF1_S1107,UPF1_S1127	0.767635	-0.114845	0.952792	-0.0493851	0.734691
IC19_10h-VIC_10h	FGR	0.292344	5	0.0466684	EGFR_Y1172,EGFR_Y1197,MAPK14_T180,PRKCD_Y313,STAT3_Y705	0.770024	0.113496	0.952792	-0.0493851	0.734691
IC19_10h-VIC_10h	LRRK1	-0.264113	1	-0.243426	LCP1_S5	0.791693	-0.101443	0.961669	-0.0493851	0.734691
IC19_10h-VIC_10h	STK10	-0.263366	1	-0.242878	MSN_T558	0.792268	-0.101128	0.961669	-0.0493851	0.734691
IC19_10h-VIC_10h	FRK	-0.261849	1	-0.241763	EGFR_Y1197	0.793438	-0.100487	0.961669	-0.0493851	0.734691
IC19_10h-VIC_10h	MAPK15	-0.261307	2	-0.185135	JUN_S63,JUN_S73	0.793856	-0.100258	0.961669	-0.0493851	0.734691
IC19_10h-VIC_10h	NUAK2	0.259618	3	0.060738	LATS1_S464,PPP1R12A_S445,PPP1R12A_T696	0.795159	0.0995462	0.961669	-0.0493851	0.734691
IC19_10h-VIC_10h	PhK	-0.25938	2	-0.184134	MAPT_S579,PYGB_S15	0.795342	-0.0994459	0.961669	-0.0493851	0.734691
IC19_10h-VIC_10h	PRKCE	-0.254209	15	-0.0976077	ADAM17_T735,BAD_S75,BAD_S99,BAD_S118,CTNND1_S268,GJA1_S365,IQGAP1_S1443,KRT8_S24,MIIP_S303,OCLN_T403,OCLN_T404,PRKCE_S729,STAT3_S727,STAT3_Y705,TJP1_S168	0.799334	-0.0972718	0.962834	-0.0493851	0.734691
IC19_10h-VIC_10h	ABL2	-0.237716	1	-0.224033	ITGB1_Y783	0.812101	-0.0903898	0.973652	-0.0493851	0.734691
IC19_10h-VIC_10h	MAPK6	0.233278	1	0.122002	NCOA3_S857	0.815546	0.0885516	0.973652	-0.0493851	0.734691
IC19_10h-VIC_10h	EGFR	-0.228972	10	-0.102582	CHEK1_S280,CTNND1_Y228,CTNND1_Y321,EGFR_Y1172,EGFR_Y1197,GAB1_Y659,GPRC5A_Y347,IQGAP1_S1443,PRKCD_Y313,STAT3_Y705	0.818891	-0.0867739	0.973652	-0.0493851	0.734691
IC19_10h-VIC_10h	CDC42BPA	-0.226822	1	-0.216029	PPP1R12C_T560	0.820562	-0.0858884	0.973652	-0.0493851	0.734691
IC19_10h-VIC_10h	TGFBR1	0.217752	1	0.110595	OTUB1_S18	0.827622	0.0821677	0.978379	-0.0493851	0.734691
IC19_10h-VIC_10h	MAP3K10	-0.21205	1	-0.205176	TCF3_S379	0.832068	-0.0798413	0.978763	-0.0493851	0.734691
IC19_10h-VIC_10h	BRSK2	0.205718	5	0.0182065	CDC25C_S216,CDK16_S12,MAPT_S579,PAK1_T423,TSC2_S1387	0.837011	0.0772689	0.978763	-0.0493851	0.734691
IC19_10h-VIC_10h	SIK3	-0.203304	2	-0.155002	CRTC2_S70,CRTC2_S171	0.838898	-0.076291	0.978763	-0.0493851	0.734691
IC19_10h-VIC_10h	PRKCD	-0.201562	31	-0.0444698	ADAM17_T735,ADD1_S726,CDH1_T790,CTTN_S405,DNM1L_S616,GSK3A_S21,GSK3B_S9,HMGA1_S44,HNRNPK_S284,IRS1_S307,IRS1_S323,IRS1_S1101,LCP1_S5,MAP2K1_S222,MARCKS_S163,MARCKS_S170,MUC1_T1224,PPP1R14B_T57,PRKCD_S299,PRKCD_S302,PRKCD_S304,PRKCD_S645,PRKCD_T507,RPS3_T221,RPS6_S235,RPS6_S236,SHC1_S139,STAT1_S727,STAT3_S727,STAT3_Y705,TBL1XR1_S123,TRIM28_S473	0.840259	-0.0755868	0.978763	-0.0493851	0.734691
IC19_10h-VIC_10h	AXL	-0.193714	2	-0.15002	STAT3_Y705,YES1_Y426	0.8464	-0.0724243	0.979122	-0.0493851	0.734691
IC19_10h-VIC_10h	CDK14	0.191394	2	0.050045	PPP1R2_S87,TAGLN2_S163	0.848217	0.071493	0.979122	-0.0493851	0.734691
IC19_10h-VIC_10h	MAPK3	-0.18443	102	-0.022198	ABI1_S183,ABI1_S216,ABI1_S225,ADAM17_T735,ARRB1_S412,ATF2_T69,ATF2_T71,BAD_S75,BAG3_S289,BAG3_T285,BAZ1B_S158,BCL6_S343,BRAF_S151,BRAF_T401,CALD1_S789,CANX_S583,CDKN1A_S130,CTTN_S405,CTTN_S418,DNM1L_S616,EIF4EBP1_S65,ERBB2_T701,ETS1_T38,ETV6_S213,ETV6_S257,EXOC7_S250,FOXO3_S425,GJA1_S255,GJA1_S279,GORASP2_T222,GORASP2_T225,GRB10_S476,GRK2_S670,HNRNPK_S284,HSF1_S307,JUN_S63,JUN_S73,JUNB_S259,KLC1_…	0.853676	-0.0687067	0.979122	-0.0493851	0.734691
IC19_10h-VIC_10h	STK25	0.183876	1	0.0857071	CCM2_S384	0.854111	0.0684859	0.979122	-0.0493851	0.734691
IC19_10h-VIC_10h	LYN	0.176962	6	0.00369211	CDK1_Y15,EGFR_Y1172,EGFR_Y1197,PRKCD_Y313,STAT3_Y705,TRIM28_Y449	0.859539	0.0657346	0.979122	-0.0493851	0.734691
IC19_10h-VIC_10h	PRKCI	-0.171129	10	-0.0891434	BAD_S75,BAD_S99,BAD_S118,CDK7_T170,ECT2_T359,EZH2_T487,MARK2_T596,MARK3_T564,PARD3_S827,SP1_S59	0.864122	-0.0634248	0.979122	-0.0493851	0.734691
IC19_10h-VIC_10h	RAF	-0.170802	3	-0.121835	BAD_S75,BAD_S99,MAP2K1_S222	0.86438	-0.0632955	0.979122	-0.0493851	0.734691
IC19_10h-VIC_10h	CDK3	0.164537	3	0.0204071	CABLES1_S313,JUN_S63,JUN_S73	0.869309	0.060826	0.979122	-0.0493851	0.734691
IC19_10h-VIC_10h	PHKG1	0.158949	1	0.067393	MAPT_S579	0.873709	0.058633	0.979122	-0.0493851	0.734691
IC19_10h-VIC_10h	MARK4	0.158949	1	0.067393	MAPT_S579	0.873709	0.058633	0.979122	-0.0493851	0.734691
IC19_10h-VIC_10h	ROCK1	0.151993	13	-0.018414	ARHGAP35_S1150,ARHGAP35_S1236,CDKN1B_S10,DNM1L_S616,MAPK8IP3_S365,MSN_T558,MYC_S62,MYL12A_S19,MYL12A_T18,PPP1R12A_T696,SCRIB_S1378,SCRIB_S1508,VIM_S72	0.879192	0.0559161	0.979122	-0.0493851	0.734691
IC19_10h-VIC_10h	CAMK2A	0.145603	11	-0.0171315	CD44_S706,CDKN1B_S10,CREB1_S142,CTNNB1_S552,EGFR_S1166,GFPT1_S261,MAPT_S552,MAPT_S579,PEA15_S116,PLCB3_S537,STMN1_S16	0.884235	0.0534323	0.979122	-0.0493851	0.734691
IC19_10h-VIC_10h	PRKCG	0.143448	6	-0.00635994	ARHGEF7_S518,DNAJC5_S10,GSK3A_S21,GSK3B_S9,PA2G4_S363,PSEN1_S346	0.885937	0.0525973	0.979122	-0.0493851	0.734691
IC19_10h-VIC_10h	MAP3K7	0.140791	8	-0.0128143	HDAC4_S246,HDAC7_S155,HNRNPA2B1_T176,MAP3K7_S454,MTOR_S2481,PTPN3_S359,RBMX_T216,RIPK1_S320	0.888035	0.0515699	0.979122	-0.0493851	0.734691
IC19_10h-VIC_10h	MARK3	-0.139755	4	-0.100723	ARHGEF2_S151,CDC25C_S216,PKP2_S82,PTPN3_S359	0.888854	-0.0511697	0.979122	-0.0493851	0.734691
IC19_10h-VIC_10h	PDGFRA	0.133567	1	0.0487455	RPS6KB1_S441	0.893745	0.0487865	0.979122	-0.0493851	0.734691
IC19_10h-VIC_10h	IGF1R	0.123161	1	0.0410999	ANXA2_Y24	0.90198	0.0448031	0.979122	-0.0493851	0.734691
IC19_10h-VIC_10h	CDK8	0.119447	1	0.0383716	STAT1_S727	0.904921	0.0433893	0.979122	-0.0493851	0.734691
IC19_10h-VIC_10h	PRKD2	-0.116491	5	-0.0876596	MARK2_S400,PAK4_S99,PKD2_S801,SSH1_S937,VASP_S322	0.907264	-0.0422664	0.979122	-0.0493851	0.734691
IC19_10h-VIC_10h	EPHA2	-0.115085	5	-0.0871978	EPHA2_S897,EPHA2_Y588,EPHA2_Y594,EPHA2_Y772,PDPK1_S241	0.908378	-0.0417335	0.979122	-0.0493851	0.734691
IC19_10h-VIC_10h	PTK6	0.111929	3	-0.0155574	ARAP1_Y231,ARHGAP35_Y1105,PXN_Y118	0.91088	0.0405391	0.979122	-0.0493851	0.734691
IC19_10h-VIC_10h	mTORC1	-0.11153	34	-0.0349849	AKT1S1_S183,AKT1S1_S212,AKT1S1_T246,EIF2S2_S2,EIF4B_S422,EIF4EBP1_S6,EIF4EBP1_S65,EIF4EBP1_T36,EIF4EBP1_T37,EIF4EBP1_T45,EIF4EBP1_T46,EIF4EBP1_T70,GSK3B_S9,IRS1_S307,LARP6_S348,LARP6_S409,MAPT_S579,MTOR_S2481,NRBF2_S113,NRBF2_S120,PDCD4_S67,PRKCE_S729,RPS6_S235,RPS6_S236,RPS6KB1_S447,SKP2_S64,STAT3_S727,STAT3_Y705,TFEB_S122,ULK1_S556,ULK1_S638,ULK1_S758,UVRAG_S498,WIPI2_S413,ZNRF2_S145	0.911196	-0.0403883	0.979122	-0.0493851	0.734691
IC19_10h-VIC_10h	TRPM7	-0.109618	2	-0.106332	EEF2_T57,TRPM7_S1255	0.912712	-0.0396661	0.979122	-0.0493851	0.734691
IC19_10h-VIC_10h	TAF1	-0.10741	1	-0.128299	TAF7_S264	0.914463	-0.0388337	0.979122	-0.0493851	0.734691
IC19_10h-VIC_10h	DYRK1B	-0.0947316	4	-0.0841843	CDKN1B_S10,DYRK1B_Y273,HNF1A_S249,SF3B1_T434	0.924528	-0.0340799	0.983807	-0.0493851	0.734691
IC19_10h-VIC_10h	PAK1	0.0829681	31	-0.0384371	ARAF_S299,ARHGEF2_S886,ARHGEF7_S518,BAD_S75,BAD_S99,BAD_S118,BAD_S134,BRAF_S446,CTNNB1_S675,CTTN_S113,CTTN_S405,CTTN_S418,ELF3_S207,FLNA_S2152,FXR1_S420,MORC2_S739,NF2_S518,PAK1_S144,PAK1_S199,PAK1_S223,PAK1_T423,PGAM1_S118,PPP1R12A_T696,PTK2_S910,PXN_S258,RAF1_S259,STMN1_S16,STMN1_S25,STMN1_S38,VIM_S39,VIM_S56	0.933877	0.0297104	0.983807	-0.0493851	0.734691
IC19_10h-VIC_10h	MKNK2	-0.0803904	1	-0.108447	PLEC_S4642	0.935927	-0.0287581	0.983807	-0.0493851	0.734691
IC19_10h-VIC_10h	PKM	0.0797956	4	-0.0200725	AKT1S1_S202,PAK2_S141,PAK2_S197,STAT3_Y705	0.9364	0.0285387	0.983807	-0.0493851	0.734691
IC19_10h-VIC_10h	NEK6	-0.0787046	4	-0.0782969	KIF11_T926,NUP98_S612,NUP98_S623,STAT3_S727	0.937268	-0.0281364	0.983807	-0.0493851	0.734691
IC19_10h-VIC_10h	STK38	-0.0785365	6	-0.072941	AAK1_S637,KIF23_S814,RAB3IP_S288,YAP1_S109,YAP1_S127,YAP1_S164	0.937401	-0.0280744	0.983807	-0.0493851	0.734691
IC19_10h-VIC_10h	CSNK1D	-0.0676697	6	-0.0696817	CTNNB1_S45,DCK_S74,MAPT_S519,MAPT_S721,MAPT_T522,UHRF1_S95	0.946049	-0.0240866	0.989617	-0.0493851	0.734691
IC19_10h-VIC_10h	CAMKK2	0.0579382	4	-0.0281018	CAMK1_T177,CAMKK2_S511,SIRT1_S27,SIRT1_S47	0.953798	0.0205436	0.994452	-0.0493851	0.734691
IC19_10h-VIC_10h	FLT3	-0.0515901	2	-0.0761864	CHEK1_S280,SHC1_Y427	0.958855	-0.0182469	0.996457	-0.0493851	0.734691
IC19_10h-VIC_10h	RIPK1	0.0414209	1	-0.0189535	DNM1L_S616	0.96696	0.0145913	0.996717	-0.0493851	0.734691
IC19_10h-VIC_10h	PBK	-0.0359672	3	-0.0646414	JUN_S63,JUN_S73,PRC1_T481	0.971308	-0.0126428	0.996717	-0.0493851	0.734691
IC19_10h-VIC_10h	LCK	0.0337211	7	-0.0400212	EGFR_Y1172,EGFR_Y1197,JUN_S73,MAPK3_Y204,PRKCD_Y313,SHC1_Y427,STAT3_Y705	0.9731	0.0118427	0.996717	-0.0493851	0.734691
IC19_10h-VIC_10h	CSF1R	-0.03038	2	-0.0651677	CTNND1_Y228,CTNND1_Y904	0.975764	-0.0106552	0.996717	-0.0493851	0.734691
IC19_10h-VIC_10h	CDK	-0.0302769	39	-0.052947	ADD1_S12,ADD1_S355,CDK1_T14,CDKN1A_S130,CDKN1B_S10,CTNNB1_S45,DPYSL2_S522,EIF4EBP1_T70,EZH2_T487,FOXK2_S432,LBR_S86,MAPT_T522,MARCKS_S27,NBN_S432,NPM1_T234,NPM1_T237,PHF6_S154,PHF6_S155,PPP1CA_T320,PRC1_T470,PRC1_T481,RB1_S780,RBBP8_S327,RBL1_S650,RECQL4_S251,RNMT_T77,RRM2_S20,SAMHD1_T592,SIRT2_S368,SMAD2_T8,SP1_S59,STK3_S385,SUN1_S48,TP53_S315,TP53BP1_S379,UBTF_S389,UBTF_S484,VIM_S459,WRN_S1133	0.975846	-0.0106186	0.996717	-0.0493851	0.734691
IC19_10h-VIC_10h	MAPK11	0.0265953	7	-0.0248215	ATF2_T69,ATF2_T71,GYS1_S653,HNF4A_S167,HSF1_S303,HSF1_S307,MITF_S414,RPTOR_S863	0.978783	0.00931379	0.996717	-0.0493851	0.734691
IC19_10h-VIC_10h	IKBKE	-0.022965	3	-0.0591262	GSK3A_S21,STAT1_S727,TRAF2_S11	0.981678	-0.00803087	0.996717	-0.0493851	0.734691
IC19_10h-VIC_10h	SIK2	-0.0198289	1	-0.0639532	CRTC2_S171	0.98418	-0.00692552	0.996717	-0.0493851	0.734691
IC19_10h-VIC_10h	RIPK4	-0.0141473	1	-0.059779	IRF6_S424	0.988712	-0.00493001	0.998129	-0.0493851	0.734691
IC19_10h-VIC_10h	EPHB1	-0.00969369	1	-0.0565069	PXN_Y118	0.992266	-0.00337203	0.998546	-0.0493851	0.734691
IC19_10h-VIC_10h	MAPK7	0.00433025	16	-0.0485897	ETS1_T38,GJA1_S255,GSK3B_S9,MEF2A_S408,MEF2D_S180,MEF2D_S444,PML_S403,PML_T409,PTK2_S910,RPS6KA1_S363,RPS6KA1_T359,RPS6KA3_S227,RPS6KA3_S369,RPS6KA3_S715,RPS6KA3_T231,RPS6KA3_T365	0.996545	0.0015031	0.9987	-0.0493851	0.734691
IC19_10h-VIC_10h	CAMK1	-0.00162935	3	-0.0500762	CAMK1_T177,NUMB_S276,STMN1_S16	0.9987	-0.000564963	0.9987	-0.0493851	0.734691
IC19_24h-Mock_24h	MAP2K3	8.21861	4	4.44569	HSPB1_S15,HSPB1_S78,HSPB1_S82,MAPK14_T180	2.05876e-16	15.6864	3.3249e-14	0.133643	1.04934
IC19_24h-Mock_24h	MAP2K6	8.21861	4	4.44569	HSPB1_S15,HSPB1_S78,HSPB1_S82,MAPK14_T180	2.05876e-16	15.6864	3.3249e-14	0.133643	1.04934
IC19_24h-Mock_24h	MAPKAPK5	7.9831	6	3.55352	DNAJB1_S149,DNAJB1_S151,HSPB1_S15,HSPB1_S78,HSPB1_S82,PLA2G4A_S727	1.42705e-15	14.8456	1.53646e-13	0.133643	1.04934
IC19_24h-Mock_24h	MAPKAPK2	7.25614	25	1.65647	AGO2_S387,BAG2_S20,CDC25C_S216,CEP131_S47,CEP131_S78,HNRNPA0_S84,HSPB1_S15,HSPB1_S78,HSPB1_S82,KRT18_S53,KRT20_S13,MRTFA_S333,NELFE_S51,NELFE_S115,NELFE_S251,PFKFB3_S461,RIPK1_S320,STAT3_S727,TRIM28_S473,TSC2_T1462,VIM_S39,VIM_S51,VIM_S55,ZFP36L1_S54,ZFP36L1_S92	3.98293e-13	12.3998	3.01156e-11	0.133643	1.04934
IC19_24h-Mock_24h	CDK2	-7.23481	161	-0.473048	ADD3_S423,AKIRIN2_S21,ANKLE2_S528,ANKRD17_S2042,ANKRD17_S2045,ANKRD17_S2401,APC_S1360,ARID4A_S864,ARID4A_S1140,ARID4A_S1145,ATRIP_S224,ATRIP_S239,BARD1_T299,BAZ2A_S509,BCLAF1_T840,BRCA1_S1497,BRMS1_S237,BTG1_S159,CABLES1_S313,CCDC6_S244,CDC25C_S214,CDC6_S74,CDC6_S106,CDK16_S138,CDK7_S164,CDK7_T170,CDKN1A_S130,CDKN1B_S10,CENPA_S19,CEP76_S83,CHEK1_S301,CRTC2_S433,CTNNB1_S45,CTTN_S405,DLG1_S158,DNM1…	4.66186e-13	-12.3314	3.01156e-11	0.133643	1.04934
IC19_24h-Mock_24h	MAPKAPK3	6.47789	3	4.05818	HSPB1_S15,HSPB1_S78,HSPB1_S82	9.30112e-11	10.0315	5.0071e-09	0.133643	1.04934
IC19_24h-Mock_24h	MAP3K6	5.21718	1	5.60822	MAPK14_T180	1.81671e-07	6.74071	7.33497e-06	0.133643	1.04934
IC19_24h-Mock_24h	MAP3K12	5.21718	1	5.60822	MAPK14_T180	1.81671e-07	6.74071	7.33497e-06	0.133643	1.04934
IC19_24h-Mock_24h	BCR	4.93224	5	2.44823	CRKL_Y207,HSPB1_S82,RAB7A_S72,STAT3_S727,YWHAZ_T232	8.12924e-07	6.08995	2.91749e-05	0.133643	1.04934
IC19_24h-Mock_24h	CDK1	-4.71229	219	-0.21452	AAK1_T389,ABI1_S216,ADD1_S12,ADD1_S355,AHNAK_S5763,AJUBA_S119,ANAPC4_S779,ATF2_T69,ATF2_T71,BAD_S75,BAD_S99,BARD1_T299,BRCA1_S1497,BTG1_S159,BUB1_S593,BUB1B_S670,CANX_S583,CARHSP1_T23,CASP2_S340,CD3EAP_S285,CDC20_T70,CDC25C_S168,CDC25C_S214,CDC25C_T48,CDC27_T343,CDCA5_S75,CDCA5_T111,CDCA5_T115,CDK1_T14,CDK1_T161,CDK7_S164,CDK7_T170,CDKN1A_S130,CEP55_S425,CEP55_S428,CHEK1_S301,CLASP2_S507,CLIP1_T2…	2.44946e-06	-5.61093	7.91177e-05	0.133643	1.04934
IC19_24h-Mock_24h	RPS6KA3	4.35186	23	1.13281	BAD_S75,BAD_S99,CIC_S173,DAPK1_S289,GSK3A_S21,GSK3B_S9,HMGN1_S7,HSPB1_S78,HSPB1_S82,KRT18_S53,LCP1_S5,MYL12A_S19,PDCD4_S76,PDCD4_S457,PDPK1_S241,PFKFB2_S466,RANBP3_S126,RPS6_S235,RPS6_S236,STAT3_S727,STMN1_S16,WWC1_S947,WWC1_T929,YBX1_S102	1.34985e-05	4.86972	0.000396364	0.133643	1.04934
IC19_24h-Mock_24h	MAPK12	4.30964	12	1.42282	ATF2_T69,ATF2_T71,DLG1_S158,HSF1_S303,HSF1_S307,HSPB1_S78,HSPB1_S82,KRT8_S74,MAPK9_Y185,MAPT_S519,MAPT_T498,MAPT_T522,MARCKS_S46	1.6352e-05	4.78643	0.00041034	0.133643	1.04934
IC19_24h-Mock_24h	CDK4	-4.30744	23	-0.803367	CDK1_T161,CDKN1A_S130,DNMT1_S127,NPM1_T199,PXN_S83,RB1_S249,RB1_S608,RB1_S612,RB1_S780,RB1_S788,RB1_T252,RB1_T356,RB1_T373,RB1_T821,RB1_T826,RBL1_S640,RBL1_S650,RBL2_S1035,RBL2_T401,SMAD3_T8,TSC2_T1462,UBTF_S389,UBTF_S484,WDR77_T5	1.65152e-05	-4.78212	0.00041034	0.133643	1.04934
IC19_24h-Mock_24h	p38	4.29026	27	1.00816	ADAM17_T735,AGO2_S387,ATF2_T69,ATF2_T71,CDC25C_S216,CDKN1A_S130,DCP1A_S315,EGFR_T693,EPS15_S796,ETV6_S257,GRK2_S670,GSK3B_S9,HNF4A_S167,HSPB1_S15,HSPB1_S78,HSPB1_S82,JUN_S63,JUN_S73,KHSRP_S193,MITF_S414,PBK_T9,PXN_S83,PXN_S85,STAT1_S727,STAT3_S727,STMN1_S16,TAB3_S506,TRIM28_S473	1.78462e-05	4.74845	0.000411737	0.133643	1.04934
IC19_24h-Mock_24h	MAPK13	4.24351	12	1.41907	HSF1_S303,HSF1_S307,HSPB1_S78,HSPB1_S82,KRT8_S74,MAPT_S519,MAPT_T498,MAPT_T522,SQSTM1_S272,SQSTM1_T269,STMN1_S25,STMN1_S38	2.20054e-05	4.65747	0.00047385	0.133643	1.04934
IC19_24h-Mock_24h	PRKG2	4.16646	3	2.65783	HSPB1_S78,HSPB1_S82,LASP1_S146	3.09365e-05	4.50953	0.000624531	0.133643	1.04934
IC19_24h-Mock_24h	CDK6	-4.1128	14	-0.99697	CDKN1A_S130,CDKN1B_S10,CTNNB1_S45,NPM1_T199,PKM_S37,RB1_S608,RB1_S612,RB1_S780,RB1_S788,RB1_T356,RB1_T821,RB1_T826,RBL2_S1035,RBL2_T401,RUNX1_S21	3.90889e-05	-4.40795	0.00074269	0.133643	1.04934
IC19_24h-Mock_24h	PRKG1	3.99682	11	1.39819	CFTR_S660,CFTR_S700,CFTR_S737,CFTR_S795,HSPB1_S15,HSPB1_S78,HSPB1_S82,LASP1_S146,LIPE_S853,PPP1R12A_S695,VASP_T278	6.41985e-05	4.19248	0.00113033	0.133643	1.04934
IC19_24h-Mock_24h	SCYL1	3.98851	1	4.31893	HSPB1_S78	6.64902e-05	4.17724	0.00113033	0.133643	1.04934
IC19_24h-Mock_24h	CDC7	-3.94788	16	-0.902021	MCM2_S5,MCM2_S7,MCM2_S13,MCM2_S27,MCM2_S40,MCM2_S41,MCM2_S108,MCM2_S139,MFAP1_S116,NCL_T76,NCL_T121,NPM1_S137,NPM1_T199,PSIP1_S206,TOP2A_S1213,TOP2A_S1525	7.88453e-05	-4.10322	0.00127335	0.133643	1.04934
IC19_24h-Mock_24h	MAP2K1	3.89641	13	1.22074	BAD_S75,IRS1_S307,KRT8_S74,MAP2K1_T292,MAPK1_T185,MAPK1_Y187,MAPK14_T180,MAPK3_T202,MAPK3_T207,MAPK3_Y204,PKM_S37,PTK2_S910,STAT3_S727,STAT3_Y705	9.76308e-05	4.01041	0.00150165	0.133643	1.04934
IC19_24h-Mock_24h	PKC	3.88001	53	0.702796	ABCB1_S661,ADAM17_T735,ADD1_S436,ADD1_S481,ADD1_S726,ANXA2_S12,ANXA2_S26,ARHGDIA_S34,ATF2_T69,ATF2_T71,BAD_S75,BAD_S118,CDK7_T170,DNMT1_S127,DNMT1_S143,EIF6_S235,GJA1_S279,GJA1_S365,GSK3B_S9,HSPB1_S82,IQGAP1_S1443,IRS1_S307,IRS1_S323,IRS1_S1101,KRT18_S53,KRT8_S74,LMNA_S625,LMNA_T416,LMNB1_S406,MAPT_S579,MARCKS_S46,MARCKS_S163,MARCKS_S167,MARCKS_S170,MYH9_S1916,OCLN_T403,OCLN_T404,PACSIN2_S313,PDE…	0.00010445	3.98109	0.00153352	0.133643	1.04934
IC19_24h-Mock_24h	RPS6KB1	3.7691	32	0.874637	AKT2_S474,CAD_S1859,CCT2_S260,DNAJC2_S47,EIF4B_S422,EIF4G1_S1147,GSK3B_S9,HSPB1_S15,HSPB1_S78,HSPB1_S82,IRS1_S270,IRS1_S307,IRS1_S527,IRS1_S636,IRS1_S1101,MTOR_S2448,MTOR_S2481,NCBP1_S7,NCBP1_S22,NCBP1_T21,NDRG2_S332,NDRG2_S350,PDCD4_S67,PDCD4_S457,PFKFB2_S466,RICTOR_T1135,RPS6_S235,RPS6_S236,RPS6_S240,RPS6_S244,RPS6_S247,RPS6KB1_S447,URI1_S372	0.000163836	3.78559	0.00230083	0.133643	1.04934
IC19_24h-Mock_24h	RET	3.74917	6	1.73975	MAPK1_Y187,MAPK14_T180,MAPK3_Y204,MAPK9_Y185,STAT3_S727,STAT3_Y705	0.000177424	3.75099	0.00238783	0.133643	1.04934
IC19_24h-Mock_24h	RPS6KB2	3.66371	8	1.49287	GSK3B_S9,HNRNPA1_S6,HSPB1_S78,HSPB1_S82,IRS1_S307,KRT18_S53,RICTOR_T1135,RPS6_S236	0.000248585	3.60452	0.00321172	0.133643	1.04934
IC19_24h-Mock_24h	MAP3K1	3.56227	5	1.80534	FADD_S194,MAP2K1_S222,MAP2K6_S207,MAPK14_T180,STAT3_S727	0.000367664	3.43455	0.00440452	0.133643	1.04934
IC19_24h-Mock_24h	CDK	-3.5619	40	-0.516867	ADD1_S12,ADD1_S355,CDK1_T14,CDK1_T161,CDKN1A_S130,CDKN1B_S10,CTNNB1_S45,DLG1_S158,DNMT1_S152,DPYSL2_S522,EIF4EBP1_T70,EZH2_T487,FOXK2_S432,LBR_S86,MAPT_T522,MARCKS_S27,NBN_S432,NPM1_T234,NPM1_T237,PHF6_S154,PHF6_S155,PPP1CA_T320,PRC1_T470,PRC1_T481,RB1_S780,RBBP8_S327,RBL1_S650,RECQL4_S251,RNMT_T77,RRM2_S20,SAMHD1_T592,SIRT2_S368,SMAD2_T8,SP1_S59,STK3_S385,TP53_S315,TP53BP1_S379,UBTF_S389,UBTF_S4…	0.00036818	-3.43394	0.00440452	0.133643	1.04934
IC19_24h-Mock_24h	PRKCD	3.43872	34	0.794212	ADAM17_T735,ADD1_S726,CTTN_S405,DNM1L_S616,GSK3A_S21,GSK3B_S9,HMGA1_S44,HNRNPK_S284,HSPB1_S78,HSPB1_S82,IRS1_S307,IRS1_S323,IRS1_S1101,KRT8_S74,LCP1_S5,MAP2K1_S222,MARCKS_S163,MARCKS_S170,MUC1_T1224,PPP1R14B_T57,PRKCD_S299,PRKCD_S302,PRKCD_S304,PRKCD_S645,PRKCD_T218,PRKCD_T507,RPS3_T221,RPS6_S235,RPS6_S236,SHC1_S139,STAT1_S727,STAT3_S727,STAT3_Y705,TBL1XR1_S123,TRIM28_S473	0.000584464	3.23324	0.00674221	0.133643	1.04934
IC19_24h-Mock_24h	OXSR1	-3.39395	2	-2.38465	SLC12A2_T217,SLC12A2_T230	0.000688914	-3.16183	0.00767308	0.133643	1.04934
IC19_24h-Mock_24h	MAPK	3.37337	21	0.891019	ADAM17_T735,AGO2_S387,BAD_S75,CDC25C_T48,CDKN1B_S10,CTTN_S405,CTTN_S418,GJA1_S279,GRK2_S670,GSK3B_S9,IRS1_S307,JUN_S63,JUN_S73,MYC_S62,MYC_T58,PML_S403,PML_T409,RBM17_S222,SIRT1_S47,STAT1_S727,STAT3_S727,STMN1_S16	0.000742543	3.12928	0.00799471	0.133643	1.04934
IC19_24h-Mock_24h	MAPK9	3.30139	16	1.0131	ATF2_T69,ATF2_T71,BAZ1B_S158,CDC25C_S168,CDKN1A_S130,CTNNB1_S191,IRS1_S307,IRS1_S315,JUN_S63,JUN_S73,MARCKS_S46,MYC_S62,PSEN1_T320,SIRT1_S27,STAT3_S727,STMN1_S38,TP53_S315	0.000962063	3.0168	0.0100241	0.133643	1.04934
IC19_24h-Mock_24h	MAPK8	3.28154	35	0.729903	ARHGAP8_S455,ATF2_T69,ATF2_T71,BAD_S75,BAD_S118,CDC25C_S168,CDKN1A_S130,CDKN1B_S10,DCP1A_S315,DGCR8_S153,EIF4ENIF1_S513,EIF4ENIF1_S587,EIF4ENIF1_S752,FOXO4_S230,GRB7_S194,HNRNPK_S216,HSF1_S363,IRS1_S307,IRS1_S315,IRS1_S636,JUN_S63,JUN_S73,KRT8_S74,KRT8_S432,MAP2_T1616,MAP2_T1619,MARCKS_S46,MYC_S62,RPS6KB1_S447,RPTOR_S863,SIRT1_S27,SIRT1_S47,STAT3_S727,STAT3_Y705,STMN1_S38,TP53_S315	0.00103243	2.98614	0.0104211	0.133643	1.04934
IC19_24h-Mock_24h	MAP3K5	3.19619	4	1.81058	ATF2_T69,MAP2K6_S207,MAPK14_T180,PDPK1_S241	0.00139258	2.85618	0.0136304	0.133643	1.04934
IC19_24h-Mock_24h	TBK1	3.18321	5	1.62745	MTDH_S568,OPTN_S177,RAB7A_S72,RIPK1_S320,RPS6KB1_S447	0.0014565	2.83669	0.0138368	0.133643	1.04934
IC19_24h-Mock_24h	MAP2K4	3.08793	4	1.75378	CTNNB1_S45,MAPK14_T180,MAPK9_Y185,PRKCD_T507	0.00201554	2.69561	0.0186005	0.133643	1.04934
IC19_24h-Mock_24h	MAPK15	3.06701	2	2.40934	JUN_S63,JUN_S73	0.0021621	2.66512	0.0193988	0.133643	1.04934
IC19_24h-Mock_24h	PRKD1	2.95398	27	0.730184	ARFIP1_S132,BAD_S75,BAD_S99,BAD_S118,CFL1_S3,CTTN_S113,EGFR_T693,HDAC7_S155,HDAC7_S181,HDAC7_S358,HSPB1_S15,HSPB1_S82,JUN_S63,KIDINS220_S918,MARK2_S400,MRTFA_S333,OSBP_S240,OSBP_S382,PAK4_S99,PAK4_S474,PKD2_S801,PLCG1_S1248,PRKD1_S205,RABEP1_S407,RIN1_S351,SSH1_S937,VASP_S322	0.00313708	2.50347	0.0273859	0.133643	1.04934
IC19_24h-Mock_24h	PKA	2.89767	69	0.524171	ACLY_S455,ADD1_S436,ADD1_S481,ADD1_S726,AKAP13_S1565,ARHGEF2_S886,ARPP19_S108,ATR_S435,BAD_S75,BAD_S99,BAD_S118,CDK16_S119,CDK18_S14,CFTR_S737,CTNNB1_S45,CTNNB1_S552,CTNNB1_S675,CUX1_S1215,DNAJC5_S10,DNMT1_S143,EMD_S49,ENSA_S109,FLNA_S2152,GJA1_S365,GSK3A_S21,GSK3B_S9,HNRNPD_S83,HNRNPD_S87,HSPB1_S78,HSPB1_S82,LASP1_S146,MAP3K7_S439,MAPT_S515,MAPT_S579,MAPT_S721,MAPT_T498,MAPT_T522,MEN1_S492,NF2_S…	0.00375951	2.42487	0.0319558	0.133643	1.04934
IC19_24h-Mock_24h	MAP2K2	2.87716	8	1.20106	ATF2_T71,KRT8_S74,MAPK1_T185,MAPK1_Y187,MAPK3_T202,MAPK3_Y204,STAT3_S727,STAT3_Y705	0.00401271	2.39656	0.0332335	0.133643	1.04934
IC19_24h-Mock_24h	AURKB	2.75544	30	0.661536	AHNAK_T158,ATXN10_S12,CBX5_S92,CDCA5_T111,CDCA5_T115,CDCA8_S219,CHMP4C_S214,CHMP4C_S215,DDX3X_S594,DSN1_S109,HDAC4_S265,HMGN5_S24,HSP90AB1_S255,KIF23_S911,LMO7_S751,MKI67_S374,NAGK_S76,NUMA1_S1969,NUMA1_S2047,NUMA1_T2055,PARD3_S962,PLEC_T2886,PRKDC_S511,RB1_S780,RBMX_S326,SH2D4A_S261,SSH3_S37,STMN1_S16,VIM_S72,VIM_S73	0.00586131	2.23201	0.04733	0.133643	1.04934
IC19_24h-Mock_24h	PRKCA	2.74363	66	0.488022	ABCB1_S661,ACACA_S80,ADAM17_T735,ADD1_S726,AFAP1_S277,ANXA2_S12,ANXA2_S26,ARHGAP35_S1236,ARHGDIA_S34,BAD_S75,CALD1_S789,CFL1_S23,CFL1_S24,CFTR_S660,CFTR_S686,CFTR_S737,CFTR_S795,EIF4G1_S1185,EIF6_S235,F11R_S284,FLNA_S2152,GSK3A_S21,GSK3B_S9,IQGAP1_S1443,ITGB1_S785,ITGB4_S1494,KRT18_S53,KRT20_S13,MAPK1_T185,MAPK1_Y187,MAPK3_T202,MAPK3_Y204,MARCKS_S46,MARCKS_S81,MARCKS_S101,MARCKS_S118,MARCKS_S163,…	0.00607649	2.21635	0.0478709	0.133643	1.04934
IC19_24h-Mock_24h	BUB1	-2.68075	2	-1.85545	CDC20_S41,CDC20_S72	0.00734583	-2.13396	0.0553008	0.133643	1.04934
IC19_24h-Mock_24h	BMX	2.68001	1	2.94587	MET_Y1235	0.00736202	2.133	0.0553008	0.133643	1.04934
IC19_24h-Mock_24h	IKBKB	2.57367	9	1.00217	BAD_S25,IKBKB_S672,IRS1_S270,IRS1_S272,IRS1_S307,IRS1_S527,IRS1_S531,MTDH_S298,NAA10_S209,OPTN_S177	0.0100627	1.99729	0.0738692	0.133643	1.04934
IC19_24h-Mock_24h	BTK	2.54861	1	2.80799	WASL_Y256	0.0108153	1.96596	0.0776299	0.133643	1.04934
IC19_24h-Mock_24h	PRKACA	2.52706	93	0.408616	ACLY_S455,ADD1_S436,ADD1_S481,AKAP12_S627,AKAP12_S696,AKAP12_S698,AKAP13_S1565,ATR_S435,ATXN1_S775,BAD_S75,BAD_S99,BAD_S118,CAD_S1859,CBX3_S93,CD44_S697,CDK16_S12,CDK16_S110,CDK16_S119,CDK16_S153,CFTR_S660,CFTR_S700,CFTR_S712,CFTR_S737,CFTR_S795,CTNNB1_S45,CTNNB1_S552,CTNNB1_S675,CUX1_S1215,CUX1_S1237,DNAJC5_S10,EMD_S49,FLNA_S2152,GSK3A_S21,GSK3B_S9,HMGCR_S872,HMGN1_S7,HNRNPD_S87,HSPA1A_S418,HSPB…	0.0115022	1.93922	0.0807654	0.133643	1.04934
IC19_24h-Mock_24h	CDK12	-2.47626	6	-0.927163	NUMA1_T2055,PML_S518,POLR2A_S1861,POLR2A_S1917,RECQL4_S251,SAMHD1_T592	0.0132765	-1.87692	0.0912408	0.133643	1.04934
IC19_24h-Mock_24h	PTK7	2.45728	1	2.71216	JUN_S63	0.0139994	1.85389	0.0922817	0.133643	1.04934
IC19_24h-Mock_24h	MAP3K21	2.45728	1	2.71216	JUN_S63	0.0139994	1.85389	0.0922817	0.133643	1.04934
IC19_24h-Mock_24h	P90RSK	2.4129	19	0.789448	BAD_S75,BAD_S118,CARHSP1_S52,CCT2_S260,CHEK1_S280,CIC_S173,EIF4B_S422,FLNA_S2152,GSK3B_S9,RANBP3_S126,RPS6_S235,RPS6_S236,RPS6_S240,RPS6_S244,RPTOR_S722,SLC9A1_S703,VASP_T278,WWC1_S947,WWC1_T929,YBX1_S102	0.0158263	1.80062	0.101739	0.133643	1.04934
IC19_24h-Mock_24h	FGR	2.40746	4	1.39676	EGFR_Y1172,EGFR_Y1197,MAPK14_T180,STAT3_Y705	0.016064	1.79415	0.101739	0.133643	1.04934
IC19_24h-Mock_24h	PDK2	2.35718	4	1.37038	AKT3_S472,PDHA1_S232,PDHA1_S293,PDHA1_S300	0.0184143	1.73485	0.114381	0.133643	1.04934
IC19_24h-Mock_24h	PRKACG	2.3246	9	0.946738	BAD_S75,BAD_S99,BAD_S118,CTNNB1_S675,PPP1R1B_S102,PPP1R1B_T75,STAT3_S727,STMN1_S16,STMN1_S63	0.0200935	1.69694	0.122457	0.133643	1.04934
IC19_24h-Mock_24h	ERK	2.30501	103	0.39765	ADAM17_T735,AGO2_S387,ARRB1_S412,ATF2_T69,ATF2_T71,BAD_S75,BAD_S99,BAD_S118,BAG2_S20,BAZ1B_S158,BRAF_S151,BRAF_T401,CALD1_S789,CAV2_Y19,CCDC6_S244,CDC25C_S216,CDC25C_T48,CDKN1A_S130,CDKN1B_S10,CHEK1_S280,CIC_S1409,CTTN_S405,CTTN_S418,DCP1A_S315,DCP1A_S319,DNM1L_S616,EGFR_T693,EP300_S1038,EPS8_S625,EPS8_T629,ERBB2_T701,ERF_T526,ETS1_T38,EXOC7_S250,FOXO3_S425,GJA1_S279,GRB10_S476,GRK2_S670,GSK3B_S9…	0.0211663	1.67436	0.126462	0.133643	1.04934
IC19_24h-Mock_24h	SYK	2.29849	5	1.21227	BLNK_Y189,CDC25C_S216,MAPK14_T180,MAPT_S721,SHC1_Y427	0.0215337	1.66688	0.126462	0.133643	1.04934
IC19_24h-Mock_24h	PDK3	2.2611	3	1.50349	PDHA1_S232,PDHA1_S293,PDHA1_S300	0.0237533	1.62428	0.134602	0.133643	1.04934
IC19_24h-Mock_24h	PDK4	2.2611	3	1.50349	PDHA1_S232,PDHA1_S293,PDHA1_S300	0.0237533	1.62428	0.134602	0.133643	1.04934
IC19_24h-Mock_24h	VRK1	2.12449	5	1.14674	ATF2_T69,ATF2_T71,HNRNPA1_S6,JUN_S63,JUN_S73,NBN_S343	0.0336292	1.47328	0.185963	0.133643	1.04934
IC19_24h-Mock_24h	CAMK1	2.11366	4	1.24261	CAMK1_T177,KRT18_S53,NUMB_S276,STMN1_S16	0.0345442	1.46162	0.185963	0.133643	1.04934
IC19_24h-Mock_24h	MAPK3	2.10756	102	0.354	ABI1_S183,ABI1_S216,ABI1_S225,ADAM17_T735,ARRB1_S412,ATF2_T69,ATF2_T71,BAD_S75,BAG3_S289,BAG3_T285,BAZ1B_S158,BCL6_S343,BRAF_S151,BRAF_T401,CALD1_S789,CANX_S583,CDKN1A_S130,CIC_S1409,CTTN_S405,CTTN_S418,DNM1L_S616,EGFR_T693,EIF4EBP1_S65,ERBB2_T701,ETS1_T38,ETV6_S213,ETV6_S257,EXOC7_S250,FOXO3_S425,GJA1_S279,GORASP2_T222,GORASP2_T225,GRB10_S476,GRK2_S670,HNRNPK_S284,HSF1_S307,IRS1_S636,JUN_S63,JUN…	0.0350689	1.45508	0.185963	0.133643	1.04934
IC19_24h-Mock_24h	MAPK10	2.10697	11	0.835852	AKT2_S474,ATF2_T69,ATF2_T71,CDC25C_S168,CDKN1A_S130,HNRNPK_S216,HNRNPK_S284,JUN_S63,JUN_S73,MYC_S62,MYC_T58,STMN1_S38	0.0351199	1.45445	0.185963	0.133643	1.04934
IC19_24h-Mock_24h	RPS6KA1	2.0853	32	0.571759	BAD_S75,BAD_S118,CARHSP1_S52,CCT2_S260,CHEK1_S280,CIC_S173,DAPK1_S289,EIF4B_S422,FLNA_S2152,GSK3A_S21,GSK3B_S9,LCP1_S5,MRE11_S676,NDRG2_S332,NDRG2_S350,OSTF1_S202,PDCD4_S76,PDCD4_S457,RANBP3_S126,RPS6_S235,RPS6_S236,RPS6_S240,RPS6_S244,RPTOR_S722,SLC9A1_S703,SOS1_S1134,SOS1_S1161,TBC1D4_S341,TSC2_T1462,VASP_T278,WWC1_S947,WWC1_T929,YBX1_S102	0.0370424	1.4313	0.192979	0.133643	1.04934
IC19_24h-Mock_24h	RSK	2.04889	26	0.616695	BAD_S75,BAD_S118,CARHSP1_S41,CARHSP1_S52,CCT2_S260,CHEK1_S280,DAPK1_S289,EIF4B_S406,EIF4B_S422,FLNA_S2152,GSK3A_S21,GSK3B_S9,IRS1_S1101,MRE11_S676,OSTF1_S202,PDCD4_S67,PDCD4_S76,PDCD4_S457,PPP1R12A_T696,RANBP3_S126,RPS6_S235,RPS6_S236,SLC9A1_S703,SOS1_S1134,SOS1_S1161,TSC2_T1462,YBX1_S102	0.0404726	1.39284	0.206149	0.133643	1.04934
IC19_24h-Mock_24h	NLK	2.04508	5	1.09335	HDAC1_S421,HSPB1_S82,RPTOR_S863,STAT3_S727,YAP1_S128	0.0408468	1.38884	0.206149	0.133643	1.04934
IC19_24h-Mock_24h	PRKG	2.0365	4	1.20213	BAD_S118,PPP1R12A_S695,RAF1_S43,VASP_T278	0.0417005	1.37986	0.207219	0.133643	1.04934
IC19_24h-Mock_24h	PIM2	2.00245	8	0.876546	BAD_S75,BAD_S99,BAD_S118,EIF4B_S406,EIF4B_S422,EIF4EBP1_S65,IRS1_S1101,MYC_S62	0.0452361	1.34452	0.221383	0.133643	1.04934
IC19_24h-Mock_24h	CDK7	-1.95484	18	-0.349848	CDK1_T161,CDK1_Y15,CDK11B_T595,CDK12_T893,CDKN1A_S130,MCM2_S5,MCM2_S7,MCM2_S13,MCM2_S27,MCM2_S40,MCM2_S41,MCM2_S108,MCM2_S139,POLR2A_S1864,POLR2A_S1892,POLR2A_S1899,POLR2A_S1913,POLR2A_S1920	0.0506024	-1.29583	0.24388	0.133643	1.04934
IC19_24h-Mock_24h	PLK3	1.93886	6	1.00182	ATF2_T69,ATF2_T71,CDC25C_S216,JUN_S63,JUN_S73,NPM1_S4,RBBP8_S327	0.0525188	1.27969	0.24388	0.133643	1.04934
IC19_24h-Mock_24h	CSNK1E	-1.93326	4	-0.880677	CTNNB1_S45,CTNND1_S268,EIF4EBP1_T41,EIF4EBP1_T50	0.0532041	-1.27405	0.24388	0.133643	1.04934
IC19_24h-Mock_24h	ABL1	1.93243	12	0.573116	CRKL_Y207,EGFR_Y1172,EGFR_Y1197,LASP1_Y171,MYC_S62,MYC_T58,PIK3AP1_Y594,PTPN11_Y63,PXN_Y118,SRCIN1_Y396,STAT3_S727,WASL_Y256	0.053306	1.27322	0.24388	0.133643	1.04934
IC19_24h-Mock_24h	DYRK1B	-1.92935	4	-0.878626	CDKN1B_S10,DYRK1B_Y273,HNF1A_S249,SF3B1_T434	0.0536872	-1.27013	0.24388	0.133643	1.04934
IC19_24h-Mock_24h	ATM	1.92393	44	0.437997	ABRAXAS1_S406,ACLY_S455,ATM_S1981,BRCA1_S1497,BRCA1_S1524,BRCA1_S1542,CCAR2_T454,CGGBP1_S164,CHEK2_S516,COPS3_S410,DCK_S74,EIF4EBP1_S94,EIF4EBP1_S112,FANCI_S1121,GPS1_S474,HMGA1_S99,HNF1A_S249,KHSRP_S274,MATR3_S208,MED1_S953,MRE11_S676,MRE11_S678,MTOR_S2481,NBN_S343,NBN_S397,PNKP_S114,PPM1G_S183,RAD18_S403,RAD50_S635,RNF20_S522,SMC1A_S957,SMC1A_S966,STAT3_S727,TAOK3_S324,TOPBP1_S853,TP53BP1_S831,…	0.0543633	1.26469	0.24388	0.133643	1.04934
IC19_24h-Mock_24h	LIMK1	-1.90857	3	-1.02263	CFL1_S3,CFL2_S3,DSTN_S3	0.0563177	-1.24935	0.245819	0.133643	1.04934
IC19_24h-Mock_24h	TESK2	-1.90857	3	-1.02263	CFL1_S3,CFL2_S3,DSTN_S3	0.0563177	-1.24935	0.245819	0.133643	1.04934
IC19_24h-Mock_24h	NME1	-1.85433	3	-0.989773	NME1_S120,NME1_S122,NME1_S125	0.063692	-1.19591	0.2743	0.133643	1.04934
IC19_24h-Mock_24h	MTOR	-1.84492	67	-0.0919693	ACLY_S455,AKT1S1_S183,AKT1S1_S212,AKT2_S474,ANKRD17_S2045,ANKRD17_S2047,BAG3_S289,BAG3_T285,BRD9_S588,CTNND1_S268,DAP_S51,DNMT1_S714,EEF2K_S72,EEF2K_S74,EGLN1_S125,EIF4B_S422,EIF4EBP1_S6,EIF4EBP1_S44,EIF4EBP1_S65,EIF4EBP1_S83,EIF4EBP1_T36,EIF4EBP1_T37,EIF4EBP1_T41,EIF4EBP1_T45,EIF4EBP1_T46,EIF4EBP1_T70,ELL_S309,FOXO3_T32,GRB10_S474,GRB10_S476,IRS1_S307,IRS1_S315,IRS1_S636,ISCU_S14,LARP1_S766,LARP…	0.0650486	-1.18676	0.276457	0.133643	1.04934
IC19_24h-Mock_24h	IRAK1	1.82347	1	2.04708	STAT3_S727	0.068232	1.16601	0.28622	0.133643	1.04934
IC19_24h-Mock_24h	RAF	1.81133	4	1.08399	BAD_S75,BAD_S99,KRT18_S53,MAP2K1_S222	0.0700904	1.15434	0.290246	0.133643	1.04934
IC19_24h-Mock_24h	CAMK2B	1.75248	5	0.956041	CTNNB1_S552,GSK3A_S21,PRKAA1_T183,STAT1_S727,STMN1_S16	0.0796918	1.09859	0.32413	0.133643	1.04934
IC19_24h-Mock_24h	PINK1	-1.74906	1	-1.70171	RIPOR2_S21	0.0802799	-1.09539	0.32413	0.133643	1.04934
IC19_24h-Mock_24h	RPS6KA2	1.71462	6	0.86817	BAD_S75,BAD_S118,IRS1_S1101,MRE11_S676,OSTF1_S202,SLC9A1_S703	0.0864144	1.06341	0.344591	0.133643	1.04934
IC19_24h-Mock_24h	LATS2	-1.70716	5	-0.694907	KIF23_S814,WWTR1_S89,YAP1_S109,YAP1_S127,YAP1_S164	0.0877923	-1.05654	0.345226	0.133643	1.04934
IC19_24h-Mock_24h	PIM3	1.70004	4	1.0256	BAD_S75,BAD_S99,BAD_S118,IRS1_S1101	0.0891225	1.05001	0.345226	0.133643	1.04934
IC19_24h-Mock_24h	AKT3	1.69656	20	0.531722	AFDN_S1799,AGO2_S387,AKT1S1_S183,AKT1S1_T246,BABAM1_S29,BAD_S99,BAD_S118,BRAF_S365,EMSY_S209,FOXO1_S256,FOXO3_S253,FOXO3_T32,FOXO4_S262,GSK3A_S21,GSK3B_S9,HSPB1_S82,IWS1_S720,IWS1_T721,TSC2_S939,TSC2_T1462	0.0897802	1.04682	0.345226	0.133643	1.04934
IC19_24h-Mock_24h	WNK1	-1.65114	3	-0.866675	OXSR1_S325,OXSR1_T185,STK39_S371	0.0987096	-1.00564	0.370735	0.133643	1.04934
IC19_24h-Mock_24h	WNK4	-1.65114	3	-0.866675	OXSR1_S325,OXSR1_T185,STK39_S371	0.0987096	-1.00564	0.370735	0.133643	1.04934
IC19_24h-Mock_24h	TESK1	-1.63114	2	-1.07665	CFL1_S3,CFL2_S3	0.102861	-0.987747	0.381888	0.133643	1.04934
IC19_24h-Mock_24h	RPS6KA5	1.6134	12	0.519248	ATF2_T71,ATXN1_S775,BAD_S75,CTNNB1_S552,EIF4EBP1_S65,EIF4EBP1_T37,EIF4EBP1_T45,EIF4EBP1_T46,EIF4EBP1_T70,KDM3A_S264,PLA2G4A_S727,STAT3_S727,TRIM28_S473	0.106657	0.97201	0.388807	0.133643	1.04934
IC19_24h-Mock_24h	PRKCE	1.61122	14	0.585504	ADAM17_T735,BAD_S75,BAD_S99,BAD_S118,CTNND1_S268,GJA1_S365,IQGAP1_S1443,KRT18_S53,OCLN_T403,OCLN_T404,PRKCE_S729,STAT3_S727,STAT3_Y705,TJP1_S168	0.107133	0.970079	0.388807	0.133643	1.04934
IC19_24h-Mock_24h	ARAF	1.58925	6	0.814461	ARAF_S299,BAD_S75,BAD_S99,BAD_S118,MAP2K1_S222,RAF1_S494	0.112004	0.950765	0.401971	0.133643	1.04934
IC19_24h-Mock_24h	AURKA	1.58208	12	0.612882	CTNNB1_S552,CTNNB1_S675,GSK3B_S9,HNRNPK_S379,MBD3_S85,NUMA1_S1969,NUMA1_S1991,NUMA1_S2047,PARD3_S962,STAT3_Y705,STUB1_S273,TP53_S315	0.113632	0.944501	0.402853	0.133643	1.04934
IC19_24h-Mock_24h	JAK3	-1.57722	1	-1.52139	ELAVL1_Y200	0.114745	-0.940268	0.402853	0.133643	1.04934
IC19_24h-Mock_24h	LIMK2	-1.55318	2	-1.01881	CFL1_S3,DSTN_S3	0.120379	-0.919448	0.416742	0.133643	1.04934
IC19_24h-Mock_24h	LATS1	-1.54942	8	-0.503009	KIF23_S814,PPP1R12A_S445,PPP1R12A_S473,RAF1_S259,WWTR1_S89,YAP1_S109,YAP1_S127,YAP1_S164	0.121281	-0.916207	0.416742	0.133643	1.04934
IC19_24h-Mock_24h	JNK	1.53695	29	0.459603	ATF2_T69,ATF2_T71,BAD_S99,CDC25C_S168,CDKN1A_S130,CDKN1B_S10,CTNNB1_S191,DCP1A_S315,DGCR8_S153,FADD_S194,FOXO1_S256,FOXO4_S230,FOXO4_S262,HNRNPK_S216,IRS1_S307,JUN_S63,JUN_S73,LMNB1_T575,MAPT_S519,MAPT_T498,MAPT_T522,MARCKS_S46,MTOR_S2481,MYC_S62,PXN_Y118,RPTOR_S863,SIRT1_S27,STAT3_S727,STAT3_Y705,STMN1_S25	0.124304	0.905513	0.421229	0.133643	1.04934
IC19_24h-Mock_24h	CLK2	-1.53333	2	-1.00407	CLK2_S142,PTPN1_S50	0.125195	-0.902413	0.421229	0.133643	1.04934
IC19_24h-Mock_24h	RAF1	1.52684	15	0.547322	ARAF_S299,BAD_S75,BAD_S99,BAD_S118,MAP2K1_S222,MAP2K1_T292,MAPK1_T185,MAPK1_Y187,MAPK3_T202,MAPK3_Y204,PPP1R12A_T696,RAF1_S259,RAF1_S494,RAF1_S621,RAF1_T269	0.1268	0.896879	0.422232	0.133643	1.04934
IC19_24h-Mock_24h	CAMK4	1.5173	4	0.929722	HDAC4_S467,HDAC4_S632,STMN1_S16,STMN1_S63	0.129191	0.888767	0.422754	0.133643	1.04934
IC19_24h-Mock_24h	MEK	1.51578	19	0.498544	CTTN_S405,CTTN_S418,EGFR_T693,ETS1_T38,HSF1_S307,IRS1_S307,MAPK1_T185,MAPK1_Y187,MAPK3_T202,MAPK3_Y204,MYC_S62,NMT1_S69,PBK_T9,RPS6KA1_S363,RPS6KA1_T359,RPS6KB1_S447,STAT3_S727,STMN1_S25,STMN1_S38	0.129575	0.887479	0.422754	0.133643	1.04934
IC19_24h-Mock_24h	PRKCB	1.50051	22	0.469337	ANXA2_S2,ANXA2_S26,GSK3A_S21,GSK3B_S9,IRS1_S323,IRS2_S306,IRS2_S679,LASP1_S146,LMNB1_S405,MAPK1_T185,MAPK1_Y187,MAPK3_T202,MAPK3_Y204,MARCKS_S163,MARCKS_S170,PA2G4_S363,PRKAA1_S496,RAF1_S621,RB1_S780,SHC1_S139,STMN1_S25,STMN1_S38	0.133482	0.874577	0.431147	0.133643	1.04934
IC19_24h-Mock_24h	PRKDC	1.4934	9	0.865976	HNRNPU_S59,PNKP_S114,PRKDC_S3205,TOP1_S10,TRIM28_S824,VIM_S56,VIM_S430,VIM_S459,XRCC5_S580	0.135333	0.868595	0.432261	0.133643	1.04934
IC19_24h-Mock_24h	EIF2AK2	1.48822	5	0.832033	EIF2AK2_S83,FOXO1_S256,STAT1_S727,STAT3_S727,TRIM28_S473	0.136692	0.864257	0.432261	0.133643	1.04934
IC19_24h-Mock_24h	CDK16	-1.48388	4	-0.644899	CCNY_S12,CDKN1B_S10,PRKAR1A_S83,TP53_S315	0.137842	-0.860619	0.432261	0.133643	1.04934
IC19_24h-Mock_24h	PAK1	1.47136	32	0.406578	ARAF_S299,ARHGEF2_S886,ARHGEF7_S518,BAD_S75,BAD_S99,BAD_S118,BRAF_S446,CTNNB1_S675,CTTN_S113,CTTN_S405,CTTN_S418,ELF3_S207,FLNA_S2152,FXR1_S420,GIT1_S508,MAP2K6_S207,MORC2_S739,NF2_S518,PAK1_S144,PAK1_S199,PAK1_S223,PAK1_T423,PGAM1_S118,PPP1R12A_T696,PTK2_S910,PXN_S258,RAF1_S259,STMN1_S16,STMN1_S25,STMN1_S38,VIM_S39,VIM_S56	0.141194	0.850183	0.438516	0.133643	1.04934
IC19_24h-Mock_24h	STK38	-1.44245	6	-0.484285	AAK1_S637,KIF23_S814,RAB3IP_S288,YAP1_S109,YAP1_S127,YAP1_S164	0.149177	-0.826299	0.454703	0.133643	1.04934
IC19_24h-Mock_24h	CDK8	1.43489	1	1.63932	STAT1_S727	0.151319	0.820107	0.454703	0.133643	1.04934
IC19_24h-Mock_24h	SMG1	-1.43379	2	-0.930219	UPF1_S1107,UPF1_S1127	0.151632	-0.81921	0.454703	0.133643	1.04934
IC19_24h-Mock_24h	MARK2	-1.43237	15	-0.25444	ARHGEF2_S886,ARHGEF2_S960,BAIAP2_S325,BAIAP2_S366,CRTC2_S171,HDAC4_S246,HDAC7_S155,KIF13B_S1381,KIF13B_S1410,MAPT_S579,MARK2_T596,PARD3_S144,PARD3_S873,RAB11FIP1_S234,RAB11FIP2_S227	0.152037	-0.818051	0.454703	0.133643	1.04934
IC19_24h-Mock_24h	HIPK2	-1.41781	17	-0.22719	ATF1_S198,CDKN1B_S10,CREB1_S271,CTBP2_S428,HMGA1_S36,HMGA1_T53,HMGA1_T77,HMGA1_T78,KLF3_S71,KLF3_S92,KLF3_S101,KLF3_S111,KLF3_S250,MECP2_S80,SIRT1_S27,STAT3_S727,ZBTB4_T795	0.156247	-0.806188	0.457097	0.133643	1.04934
IC19_24h-Mock_24h	RPS6KA4	1.41581	5	0.798053	EIF4EBP1_S65,EIF4EBP1_T37,EIF4EBP1_T46,EIF4EBP1_T70,HMGN1_S7	0.15683	0.804571	0.457097	0.133643	1.04934
IC19_24h-Mock_24h	MAPK1	1.41495	129	0.265735	ABI1_S183,ABI1_S216,ABI1_S222,ABI1_S225,ADAM17_T735,ARRB1_S412,ATF2_T69,ATF2_T71,BAD_S75,BCL6_S343,BRAF_S151,BRAF_T401,CALD1_S789,CDKN1A_S130,CDKN1B_S10,CEP55_S425,CEP55_S428,CIC_S1409,CTNNB1_S675,CTTN_S405,CTTN_S418,DNM1L_S616,EGFR_T693,EIF4EBP1_S65,EIF4EBP1_S83,EIF4EBP1_T37,EIF4EBP1_T45,EIF4EBP1_T46,EIF4EBP1_T70,ERBB2_T701,ERF_T526,ETS1_T38,ETV3_S139,EXOC7_S250,FOXO3_S425,GJA1_S279,GORASP2_T222…	0.157083	0.803872	0.457097	0.133643	1.04934
IC19_24h-Mock_24h	NEK2	-1.39096	2	-0.898439	NPM1_S70,TP53_S315	0.164237	-0.784528	0.473649	0.133643	1.04934
IC19_24h-Mock_24h	CDK9	-1.37744	8	-0.593054	NCOA2_S493,NCOA2_S499,POLR2A_S1861,POLR2A_S1917,STAT1_S727,SUPT5H_S666,SUPT5H_T799,SUPT5H_T806,TP53_S315	0.168377	-0.773718	0.481289	0.133643	1.04934
IC19_24h-Mock_24h	STK39	-1.36677	3	-0.694395	SLC12A7_T973,SLC12A7_T980,SLC4A4_S65	0.171696	-0.765239	0.486473	0.133643	1.04934
IC19_24h-Mock_24h	BRAF	1.35948	14	0.514904	ARAF_S299,BAD_S75,BAD_S99,BAD_S118,MAP2K1_S222,MAP2K6_S207,MAPK1_T185,MAPK1_Y187,MAPK3_T202,MAPK3_Y204,RAF1_S494,TPR_S2155,TTK_S281,TTK_S436	0.173996	0.759462	0.488701	0.133643	1.04934
IC19_24h-Mock_24h	MAPK14	1.35307	41	0.376143	ADAM17_T735,ATF2_T69,ATF2_T71,BAZ1B_S158,CDC25C_S216,CDKN1A_S130,DROSHA_S221,EGFR_T693,EIF4EBP1_S65,EIF4EBP1_T37,EIF4EBP1_T46,EPS15_S796,ETV6_S22,ETV6_S257,FOXO3_S425,GJA1_S279,HNF4A_S167,HSF1_S303,HSF1_S307,JUN_S63,JUN_S73,KRT8_S74,MAPK14_T180,MEF2A_S408,MITF_S414,MRTFA_S333,NFATC2_S110,NFATC2_S217,NFATC2_S221,PLA2G4A_S727,PXN_S85,RB1_S249,RB1_T252,RPS27_S27,RPS6KA4_S343,RPS6KA4_S347,SKP2_S64,SO…	0.176034	0.754403	0.490164	0.133643	1.04934
IC19_24h-Mock_24h	MST1R	1.33557	2	1.12463	MET_Y1234,MET_Y1235	0.181688	0.740673	0.501584	0.133643	1.04934
IC19_24h-Mock_24h	MAPK11	1.31762	8	0.689683	ATF2_T69,ATF2_T71,GYS1_S653,HNF4A_S167,HSF1_S303,HSF1_S307,KRT8_S74,MITF_S414,RPTOR_S863	0.18763	0.726697	0.510526	0.133643	1.04934
IC19_24h-Mock_24h	CDK14	1.31626	2	1.1103	PPP1R2_S87,TAGLN2_S163	0.188088	0.725638	0.510526	0.133643	1.04934
IC19_24h-Mock_24h	UHMK1	-1.29546	6	-0.42132	CDKN1B_S10,PAM_S946,PIMREG_S131,SF1_S80,SF1_S82,STMN1_S38	0.19516	-0.709609	0.525306	0.133643	1.04934
IC19_24h-Mock_24h	DYRK1A	-1.28572	18	-0.15784	CARHSP1_S41,CARHSP1_S52,CCNL2_S330,CCNL2_S369,CDKN1B_S10,DYRK1A_Y321,EIF2B5_S544,GSK3B_S9,LIN52_S28,MAPT_S519,MAPT_S721,MYC_S62,MYC_T58,PSEN1_T354,RCAN1_S167,SF3B1_T273,SF3B1_T434,SRSF1_S234,SRSF1_S238	0.198542	-0.702147	0.527172	0.133643	1.04934
IC19_24h-Mock_24h	PRKACB	1.28407	5	0.736228	BAD_S75,BAD_S99,BAD_S118,PPP1R1B_S102,PPP1R1B_T75	0.199118	0.70089	0.527172	0.133643	1.04934
IC19_24h-Mock_24h	MAP3K14	1.27043	6	0.677881	MAPK1_T185,MAPK1_Y187,MAPK3_T202,MAPK3_Y204,STAT3_S727,STAT3_Y705	0.203933	0.690512	0.535532	0.133643	1.04934
IC19_24h-Mock_24h	MASTL	-1.26064	2	-0.801744	CDK1_T14,ENSA_S67	0.207438	-0.683112	0.540342	0.133643	1.04934
IC19_24h-Mock_24h	PDK1	1.25558	6	0.671523	MYC_S62,PDHA1_S232,PDHA1_S293,PDHA1_S300,PRKCD_T507,PRKCE_S729	0.209267	0.6793	0.540745	0.133643	1.04934
IC19_24h-Mock_24h	CLK1	-1.25084	2	-0.794468	PTPN1_S50,RBM17_S222	0.210994	-0.67573	0.540882	0.133643	1.04934
IC19_24h-Mock_24h	DAPK3	1.22541	2	1.04289	PPP1R12A_T696,STAT3_S727	0.220422	0.656745	0.560601	0.133643	1.04934
IC19_24h-Mock_24h	GRK2	-1.21153	3	-0.600342	ARRB1_S412,IRS1_S307,STK3_S316	0.225693	-0.646481	0.569523	0.133643	1.04934
IC19_24h-Mock_24h	WNK2	-1.19718	2	-0.754659	STK39_S371,STK39_T354	0.231235	-0.635947	0.578983	0.133643	1.04934
IC19_24h-Mock_24h	MKNK2	1.1792	1	1.37102	PLEC_S4642	0.23832	0.622839	0.592134	0.133643	1.04934
IC19_24h-Mock_24h	TAOK2	1.16274	3	1.18187	MAP2K6_S207,RPS6_S235,RPS6_S236,SEPTIN7_T426	0.244937	0.610946	0.599759	0.133643	1.04934
IC19_24h-Mock_24h	PRKAA1	1.16031	32	0.348878	ACACA_S80,BAG2_S20,BAIAP2_S366,BRAF_S729,CFTR_S737,CGN_S131,CRTC2_S171,CTTN_T401,FOXO3_S413,GFPT1_S261,HDAC7_S155,HDAC7_S358,KIF4A_S801,KLC2_S582,MAPT_S579,MFF_S155,NME1_S122,PFKFB2_S466,PFKFB3_S461,PPP1R12C_S452,PRKAA1_S496,PRKAB1_S108,RAF1_S259,RAF1_S621,RPTOR_S722,STAT3_S727,TBC1D1_S237,TSC2_S1387,ULK1_S556,ULK1_S638,VASP_S322,VASP_T278	0.245925	0.609198	0.599759	0.133643	1.04934
IC19_24h-Mock_24h	MAP2K7	1.15777	3	0.835058	FADD_S194,MAPK9_Y185,STAT3_Y705	0.246959	0.607374	0.599759	0.133643	1.04934
IC19_24h-Mock_24h	MARK1	-1.14959	4	-0.469508	MAP4_S928,MAP4_S941,MAP4_S1073,MAPT_S579	0.250314	-0.601514	0.60337	0.133643	1.04934
IC19_24h-Mock_24h	CSNK2A1	-1.14077	110	-0.0291298	ABCF1_S109,ABCF1_S140,ACACA_S29,ANP32B_T244,ARNT_S77,CALM1_S82,CALM1_S102,CAPZA1_S9,CAV2_S23,CAV2_S36,CBX5_S11,CBX5_S13,CBX5_S14,CCNH_T315,CTNNA1_S641,DEK_S32,EEF1B2_S106,EEF1B2_S112,EEF1D_S162,EIF2S2_S2,EIF2S2_S67,EIF4EBP1_S112,EIF5_S389,EIF5_S390,G3BP1_S149,GYS1_S653,HDAC1_S421,HDAC1_S423,HDAC2_S394,HDAC2_S422,HDAC2_S424,HMGA1_S99,HMGA1_S102,HMGA1_S103,HMGN1_S7,HMGN1_S8,HMGN1_S86,HMGN1_S89,HNRN…	0.253965	-0.595226	0.607635	0.133643	1.04934
IC19_24h-Mock_24h	ATR	1.13587	24	0.376941	ATM_S1981,ATR_S435,ATR_T1989,BRCA1_S1524,CCAR2_T454,CDC25C_S216,CGGBP1_S164,CHEK1_S280,CHEK1_S296,DCK_S74,GINS2_S182,GPS1_S474,IRS1_S270,MCM2_S108,NBN_S343,NPM1_S125,RAD50_S635,RAD51AP1_S120,SMC1A_S957,STAT3_S727,SUN2_S12,TRIM28_S824,UIMC1_S205,WDHD1_T826	0.256011	0.591741	0.608026	0.133643	1.04934
IC19_24h-Mock_24h	SIK1	-1.10032	3	-0.532971	CRTC2_S70,CRTC2_S171,NCOR2_T1383	0.271191	-0.566725	0.639377	0.133643	1.04934
IC19_24h-Mock_24h	SIK3	-1.08918	2	-0.674524	CRTC2_S70,CRTC2_S171	0.276072	-0.558977	0.64617	0.133643	1.04934
IC19_24h-Mock_24h	PIM1	1.06346	15	0.421773	AKT1S1_T246,BAD_S75,BAD_S99,BAD_S118,CBX3_S93,CHEK1_S280,EIF4B_S406,EIF4B_S422,EIF4EBP1_S65,FOXO3_S253,FOXO3_T32,GSK3B_S9,IRS1_S1101,MYC_S62,SKP2_S64	0.287576	0.541248	0.658092	0.133643	1.04934
IC19_24h-Mock_24h	WEE1	-1.05879	2	-0.651974	CDK1_T14,CDK1_Y15	0.289694	-0.538061	0.658092	0.133643	1.04934
IC19_24h-Mock_24h	WEE2	-1.05879	2	-0.651974	CDK1_T14,CDK1_Y15	0.289694	-0.538061	0.658092	0.133643	1.04934
IC19_24h-Mock_24h	JAK2	1.05657	7	0.552692	ARAF_S299,IRS1_S323,MAPK1_Y187,MAPK3_Y204,RAF1_S494,STAT3_S727,STAT3_Y705	0.290707	0.536545	0.658092	0.133643	1.04934
IC19_24h-Mock_24h	EPHB1	-1.05302	1	-0.97133	PXN_Y118	0.292331	-0.534125	0.658092	0.133643	1.04934
IC19_24h-Mock_24h	PIM	1.05071	6	0.583758	AKT1S1_T246,BAD_S75,BAD_S99,BAD_S118,CHEK1_S280,IRS1_S1101	0.293391	0.532553	0.658092	0.133643	1.04934
IC19_24h-Mock_24h	PRKAC	1.03849	16	0.406075	ADD1_S726,AKAP13_S1565,ATP2B1_S1178,CAMKK2_S100,CAMKK2_S495,CFTR_S795,GSK3A_S21,GSK3B_S9,HSPB1_S15,LASP1_S146,PRKAR2B_S114,PTPN12_S435,RAF1_S43,RAF1_S621,SUN2_S54,VASP_T278	0.299042	0.524268	0.663283	0.133643	1.04934
IC19_24h-Mock_24h	PI3K	1.03684	24	0.355728	AKT1S1_T246,BAD_S75,BAD_S118,CDK1_T14,CGGBP1_S164,CHEK1_S280,CTNNB1_S552,EIF4B_S422,EIF4EBP2_T45,FOXO3_S253,FOXO3_T32,GAB2_S210,GAB2_T391,GRK2_S670,GSK3A_S21,GSK3B_S9,JUN_S63,JUN_S73,KHSRP_S193,MTOR_S2481,PDPK1_S241,PTK2_S910,RAF1_S259,YBX1_S102	0.299812	0.523151	0.663283	0.133643	1.04934
IC19_24h-Mock_24h	PRKCZ	-1.02716	22	-0.169464	ADD1_S726,AKT2_T309,AKT3_S472,CTNNB1_S45,GSK3B_S9,IRS1_S307,IRS1_S323,IRS1_S1101,MAPK9_Y185,MARK2_T596,MARK3_T564,NFATC2_S110,NFATC2_S217,NFATC2_S221,NFATC2_S236,NFATC2_S243,NFATC2_S363,OCLN_T403,OCLN_T404,PARD3_S827,STAT3_S727,YAP1_S109,YAP1_T110	0.304344	-0.516635	0.66873	0.133643	1.04934
IC19_24h-Mock_24h	MARK3	-1.01307	3	-0.48011	CDC25C_S216,PKP2_S82,PTPN3_S359	0.311027	-0.507202	0.676558	0.133643	1.04934
IC19_24h-Mock_24h	FES	1.00278	1	1.1859	BCR_Y246	0.315966	0.50036	0.676558	0.133643	1.04934
IC19_24h-Mock_24h	SGK1	1.00239	17	0.388753	CARHSP1_S52,FOXO1_S256,FOXO3_S253,FOXO3_T32,HTT_S419,NDRG1_S330,NDRG1_T366,NDRG2_S332,NDRG2_S346,NDRG2_T348,NEDD4L_S328,NEDD4L_S342,NEDD4L_S448,NEDD4L_T367,RICTOR_T1135,SLC9A1_S703,SP1_S59	0.316155	0.5001	0.676558	0.133643	1.04934
IC19_24h-Mock_24h	GSK3A	-1.00212	16	-0.113348	CTPS1_S571,DPYSL2_S518,DPYSL2_S522,GSK3A_Y279,IKZF3_S378,JUN_S243,MAP3K11_S789,MAP3K11_S793,MAPT_S579,MYC_T58,NDRG1_S342,NDRG1_S362,NIFK_T234,SFPQ_T687,UNG_S64,UNG_T60,USF1_S186	0.316285	-0.499921	0.676558	0.133643	1.04934
IC19_24h-Mock_24h	CSNK1A1	-0.976866	17	-0.227602	AXIN1_S75,AXIN1_S77,CTNNB1_S45,CTNND1_S268,CTNND1_S269,CTPS2_S568,ECE1_S34,ECE1_S36,FADD_S194,HNRNPC_S253,HNRNPC_S260,HNRNPC_S299,NFATC2_S110,NFATC2_S217,NFATC2_S221,RPS6_S247,TUT1_S6,YBX1_S176,YWHAZ_T232	0.328636	-0.483285	0.690643	0.133643	1.04934
IC19_24h-Mock_24h	CAMK	0.976663	4	0.646067	HDAC7_S155,HDAC7_S358,MAPT_S579,STMN1_S16	0.328736	0.483153	0.690643	0.133643	1.04934
IC19_24h-Mock_24h	GSK3B	-0.971716	71	0.0144157	APPL1_S401,BCLAF1_S531,CDKN1A_S130,CEBPB_S231,CLASP2_S507,CTNNB1_S45,CTNNB1_S675,CTNND1_S252,CTNND1_T310,DPYSL2_S518,DPYSL2_S522,DPYSL2_T509,DPYSL2_T514,DPYSL3_T509,EIF4EBP1_S65,EIF4EBP1_T37,EIF4EBP1_T46,EIF4EBP1_T70,FBXO4_S12,GSK3B_S9,GYS1_S653,HDAC6_S22,HNRNPD_S83,HNRNPD_S87,HSF1_S303,IKZF3_S378,JUN_S243,JUNB_S251,JUNB_T255,MAP1B_S1260,MAP3K11_S789,MAP3K11_S793,MAPT_S515,MAPT_S516,MAPT_S519,MAP…	0.331192	-0.47992	0.690643	0.133643	1.04934
IC19_24h-Mock_24h	PDGFRA	-0.971251	1	-0.885525	RPS6KB1_S441	0.331423	-0.479617	0.690643	0.133643	1.04934
IC19_24h-Mock_24h	ALK	-0.945471	3	-0.439155	GSK3B_S9,SRCIN1_Y396,STAT3_Y705	0.344419	-0.462913	0.701611	0.133643	1.04934
IC19_24h-Mock_24h	CDK19	0.945429	1	1.12572	PAK1_S174	0.34444	0.462887	0.701611	0.133643	1.04934
IC19_24h-Mock_24h	CDK11B	0.945429	1	1.12572	PAK1_S174	0.34444	0.462887	0.701611	0.133643	1.04934
IC19_24h-Mock_24h	MAP4K3	-0.943598	2	-0.566499	PRKCQ_S676,PRKCQ_S695	0.345375	-0.461709	0.701611	0.133643	1.04934
IC19_24h-Mock_24h	ABL_family	0.910564	2	0.809275	CRKL_Y207,LASP1_Y171	0.362525	0.440662	0.731848	0.133643	1.04934
IC19_24h-Mock_24h	GRK5	-0.905213	4	-0.341293	ARRB1_S412,GRK5_S484,GRK5_T485,NPM1_S4	0.365352	-0.437288	0.732974	0.133643	1.04934
IC19_24h-Mock_24h	STK38L	-0.896643	2	-0.53166	RAB3IP_S288,YAP1_S127	0.369909	-0.431905	0.737535	0.133643	1.04934
IC19_24h-Mock_24h	MAP3K2	-0.882209	1	-0.792091	CTNNB1_S675	0.377664	-0.422895	0.748376	0.133643	1.04934
IC19_24h-Mock_24h	PEAK1	-0.873906	1	-0.783378	ERBB2_Y877	0.38217	-0.417744	0.752482	0.133643	1.04934
IC19_24h-Mock_24h	PLK2	-0.867153	2	-0.509778	ADAM17_S791,NPM1_S4	0.385858	-0.413572	0.752482	0.133643	1.04934
IC19_24h-Mock_24h	HIPK3	0.856386	2	0.769076	ATF1_S198,FADD_S194	0.391784	0.406953	0.752482	0.133643	1.04934
IC19_24h-Mock_24h	PKMYT1	-0.854148	3	-0.383829	CDK1_T14,CDK1_T161,CDK1_Y15	0.393023	-0.405582	0.752482	0.133643	1.04934
IC19_24h-Mock_24h	MOS	-0.851931	2	-0.498483	MAPT_S516,VIM_S459	0.394252	-0.404226	0.752482	0.133643	1.04934
IC19_24h-Mock_24h	CSF1R	-0.849545	2	-0.496713	CTNND1_Y228,CTNND1_Y904	0.395578	-0.402768	0.752482	0.133643	1.04934
IC19_24h-Mock_24h	PRKCQ	0.84871	8	0.448512	BAD_S75,BAD_S99,IRS1_S307,IRS1_S1101,MAPK1_T185,MAPK1_Y187,MAPK3_T202,MAPK3_Y204	0.396043	0.402258	0.752482	0.133643	1.04934
IC19_24h-Mock_24h	STK3	-0.816501	6	-0.216797	MOB1A_T35,MOB1B_T35,PRKCA_S226,PRKCA_T228,RAF1_S259,STK3_T336,YAP1_S127	0.414214	-0.382776	0.782404	0.133643	1.04934
IC19_24h-Mock_24h	GRK6	-0.783352	3	-0.340938	GRK6_S484,GRK6_T485,SLC9A3R1_S290	0.43342	-0.363091	0.806583	0.133643	1.04934
IC19_24h-Mock_24h	PDPK1	0.781704	15	0.345436	AKT2_S474,AKT2_T309,MAP2K1_S222,PAK1_T423,PDHA1_S232,PDHA1_S293,PDHA1_S300,PDPK1_S241,PRKCA_T497,PRKCD_T507,PRKCI_T412,PRKCQ_S676,PRKCQ_S695,RPS6KA3_S227,SGK2_T253	0.434389	0.362122	0.806583	0.133643	1.04934
IC19_24h-Mock_24h	MAP3K8	-0.778435	6	-0.19983	CDK1_T161,EIF4EBP1_T70,EIF4G1_S1147,MAP2K1_S222,MAP2K6_S207,NPM1_T199	0.436312	-0.360202	0.806583	0.133643	1.04934
IC19_24h-Mock_24h	LCK	0.777264	6	0.466615	EGFR_Y1172,EGFR_Y1197,JUN_S73,MAPK3_Y204,SHC1_Y427,STAT3_Y705	0.437003	0.359515	0.806583	0.133643	1.04934
IC19_24h-Mock_24h	EPHA2	-0.756207	3	-0.394792	EPHA2_Y588,EPHA2_Y594,EPHA2_Y772,PDPK1_S241	0.449525	-0.347246	0.809554	0.133643	1.04934
IC19_24h-Mock_24h	ILK	-0.756065	7	-0.166221	AKT2_S474,CFL1_S3,GSK3B_S9,PPP1R12A_T696,PPP1R14B_T57,RICTOR_T1135,YAP1_S127	0.44961	-0.347164	0.809554	0.133643	1.04934
IC19_24h-Mock_24h	TAF1	-0.745295	1	-0.648422	TAF7_S264	0.456093	-0.340946	0.809554	0.133643	1.04934
IC19_24h-Mock_24h	NTRK2	0.744719	1	0.915104	ADAM17_T735	0.456442	0.340614	0.809554	0.133643	1.04934
IC19_24h-Mock_24h	NTRK1	0.744719	1	0.915104	ADAM17_T735	0.456442	0.340614	0.809554	0.133643	1.04934
IC19_24h-Mock_24h	FGFR3	-0.744602	2	-0.418846	STAT3_Y705,VIM_S56	0.456512	-0.340547	0.809554	0.133643	1.04934
IC19_24h-Mock_24h	MAP3K7	0.740891	10	0.379493	HDAC4_S246,HDAC7_S155,HNRNPA2B1_T176,MAP2K6_S207,MAP3K7_S454,MTOR_S2481,PTPN3_S359,RBMX_T216,RIPK1_S320,TUBA1B_T334	0.45876	0.338415	0.809554	0.133643	1.04934
IC19_24h-Mock_24h	SRPK2	-0.737121	1	-0.639844	SF1_S82	0.461049	-0.336253	0.809554	0.133643	1.04934
IC19_24h-Mock_24h	mTORC1	-0.736922	33	0.0418035	AKT1S1_S183,AKT1S1_S212,AKT1S1_T246,EIF2S2_S2,EIF4B_S422,EIF4EBP1_S6,EIF4EBP1_S65,EIF4EBP1_T36,EIF4EBP1_T37,EIF4EBP1_T45,EIF4EBP1_T46,EIF4EBP1_T70,GSK3B_S9,IRS1_S307,IRS1_S636,LARP6_S348,LARP6_S409,LPIN1_S106,MAPT_S579,MTOR_S2481,NRBF2_S113,NRBF2_S120,PDCD4_S67,PRKCE_S729,RPS6_S235,RPS6_S236,RPS6KB1_S447,SKP2_S64,STAT3_S727,STAT3_Y705,ULK1_S556,ULK1_S638,ULK1_S758,UVRAG_S498,WIPI2_S413	0.46117	-0.336139	0.809554	0.133643	1.04934
IC19_24h-Mock_24h	HCK	-0.727642	4	-0.248127	EGFR_Y1172,EGFR_Y1197,PXN_Y118,STAT3_Y705	0.466833	-0.330839	0.812828	0.133643	1.04934
IC19_24h-Mock_24h	MET	0.725626	6	0.444494	GAB1_Y659,MET_Y1234,MET_Y1235,MST1R_Y1239,PTK2_S910,SHC1_Y427	0.468068	0.329691	0.812828	0.133643	1.04934
IC19_24h-Mock_24h	SIK2	-0.711336	1	-0.612787	CRTC2_S171	0.476876	-0.321594	0.823695	0.133643	1.04934
IC19_24h-Mock_24h	RIPK4	0.705768	1	0.874231	IRF6_S424	0.480332	0.318458	0.824284	0.133643	1.04934
IC19_24h-Mock_24h	AKT2	-0.697716	37	0.0132807	ACLY_S455,AFDN_S1799,AKT1S1_S183,AKT1S1_T246,AKT2_S474,AKT2_T309,BABAM1_S29,BAD_S75,BAD_S99,BAD_S118,BRAF_T440,CBY1_S20,CTNNB1_S552,EDC3_S161,EMSY_S209,FLNC_S2233,FOXO1_S256,FOXO3_S253,FOXO3_T32,FOXO4_S262,GSK3A_S21,GSK3B_S9,HSPB1_S82,KHSRP_S193,MYC_S62,PTPN1_S50,RALGAPA2_S486,RALGAPA2_S696,RALGAPA2_T715,SH3RF1_S304,TBC1D4_S318,TBC1D4_S341,TBC1D4_S570,TBC1D4_S588,TBC1D4_T642,TSC2_S939,TSC2_T1462	0.485355	-0.31394	0.824284	0.133643	1.04934
IC19_24h-Mock_24h	WNK3	0.695802	1	0.863774	NEDD4L_S328	0.486553	0.31287	0.824284	0.133643	1.04934
IC19_24h-Mock_24h	PLK4	0.694411	1	0.862314	CEP131_S78	0.487425	0.312093	0.824284	0.133643	1.04934
IC19_24h-Mock_24h	MAP4K4	0.688046	3	0.550486	MOB1A_T35,STAT3_S727,STAT3_Y705	0.491424	0.308544	0.826476	0.133643	1.04934
IC19_24h-Mock_24h	ABL2	0.684216	1	0.851616	ITGB1_Y783	0.493839	0.306415	0.826476	0.133643	1.04934
IC19_24h-Mock_24h	PAK	0.67536	17	0.305524	ARHGEF2_S886,ARHGEF7_S518,ARHGEF7_T704,BAD_S75,BAD_S99,CTNNB1_S675,FLNA_S2152,MAP2K1_S222,MYL12A_S19,NF2_S518,PPP1R12A_T696,PXN_S258,STMN1_S16,VIM_S39,VIM_S51,VIM_S56,VIM_S72	0.499447	0.30151	0.828745	0.133643	1.04934
IC19_24h-Mock_24h	PBK	0.673977	3	0.541962	JUN_S63,JUN_S73,PRC1_T481	0.500326	0.300747	0.828745	0.133643	1.04934
IC19_24h-Mock_24h	PTK6	-0.668427	3	-0.446317	ARAP1_Y231,ARHGAP35_Y1105,PXN_Y118	0.503861	-0.297689	0.830343	0.133643	1.04934
IC19_24h-Mock_24h	AKT	0.644721	93	0.203796	ACLY_S455,AFDN_S1799,AGO2_S387,AKT1S1_S183,AKT1S1_T246,AKT2_S474,AKT2_T309,ATXN1_S775,BAD_S75,BAD_S99,BAD_S118,BRAF_S365,BRAF_S446,BRAF_T440,CARHSP1_S52,CBX4_S415,CBY1_S20,CCT2_S260,CDKN1B_S10,CHEK1_S280,CTNNB1_S45,CTNNB1_S552,CTNNB1_S675,DAPK1_S289,DNMT1_S127,DNMT1_S143,EIF4B_S406,EIF4B_S422,EIF4EBP1_T36,EMSY_S209,FAF1_S582,FLNA_S2152,FOXO1_S256,FOXO3_S253,FOXO3_T32,FOXO4_S262,GSK3A_S21,GSK3B_S9…	0.519108	0.284742	0.849809	0.133643	1.04934
IC19_24h-Mock_24h	TRPM7	-0.641904	2	-0.342645	EEF2_T57,TRPM7_S1255	0.520936	-0.283216	0.849809	0.133643	1.04934
IC19_24h-Mock_24h	PAK4	0.622612	5	0.425821	BAD_S75,CTNNB1_S675,CTNND1_S288,PAK4_S474,STMN1_S16	0.533539	0.272834	0.865824	0.133643	1.04934
IC19_24h-Mock_24h	CAMK2A	0.6187	10	0.338946	CDKN1B_S10,CREB1_S142,CTNNB1_S552,EGFR_S1166,GFPT1_S261,KRT18_S53,MAPT_S552,MAPT_S579,PEA15_S116,STMN1_S16	0.536114	0.270743	0.865824	0.133643	1.04934
IC19_24h-Mock_24h	SGK3	-0.611244	5	-0.1532	AKT1S1_T246,FOXO3_S253,GSK3A_S21,GSK3B_S9,TSC2_T1462	0.541038	-0.266772	0.869429	0.133643	1.04934
IC19_24h-Mock_24h	RIPK3	-0.56131	1	-0.455359	DAXX_S668	0.574586	-0.240645	0.918769	0.133643	1.04934
IC19_24h-Mock_24h	CSNK1A1L	-0.550937	1	-0.444474	CTNNB1_S45	0.581677	-0.235318	0.920989	0.133643	1.04934
IC19_24h-Mock_24h	CSNK1	-0.550937	1	-0.444474	CTNNB1_S45	0.581677	-0.235318	0.920989	0.133643	1.04934
IC19_24h-Mock_24h	IKBKE	-0.545652	3	-0.196931	GSK3A_S21,STAT1_S727,TRAF2_S11	0.585305	-0.232618	0.922213	0.133643	1.04934
IC19_24h-Mock_24h	CAMK2G	0.536553	5	0.385436	CAMK2G_T287,EEF2_T57,PEA15_S116,PPP1R14A_S128,STAT1_S727	0.591576	0.227989	0.922333	0.133643	1.04934
IC19_24h-Mock_24h	HIPK1	-0.531667	2	-0.260849	DAXX_S668,MECP2_S80	0.594957	-0.225515	0.922333	0.133643	1.04934
IC19_24h-Mock_24h	CHUK	-0.530444	3	-0.187718	CTNNB1_S45,NPM1_S125,TRAF4_S426	0.595804	-0.224896	0.922333	0.133643	1.04934
IC19_24h-Mock_24h	STK11	0.521748	6	0.357155	GSK3B_S9,MARK2_T208,PRKAA1_T183,SIK3_T221,TBC1D1_S237,ULK1_S556	0.601846	0.220515	0.922333	0.133643	1.04934
IC19_24h-Mock_24h	mTORC2	0.517747	11	0.297452	ACLY_S455,AKT2_S474,AKT3_S472,FLNA_S2152,GFPT1_S261,IGF2BP1_S181,IGF2BP3_S184,MTOR_S2481,OXSR1_S339,PRKCE_S729,STAT3_S727	0.604635	0.218507	0.922333	0.133643	1.04934
IC19_24h-Mock_24h	MAP2K	0.510283	3	0.442791	CDC25C_T48,MAPK1_T185,MAPK1_Y187	0.609853	0.214775	0.922333	0.133643	1.04934
IC19_24h-Mock_24h	DYRK2	0.509312	9	0.31179	CARHSP1_S30,CARHSP1_S32,CARHSP1_S41,DPYSL2_S522,DPYSL3_T509,EIF4EBP1_S65,EIF4EBP1_S101,JUN_S243,KATNA1_S109	0.610533	0.214291	0.922333	0.133643	1.04934
IC19_24h-Mock_24h	CSNK2A2	-0.508231	23	0.0224417	ACACA_S29,CCNH_T315,EEF1B2_S106,EEF1B2_S112,EIF4EBP1_S112,HDAC1_S421,HDAC1_S423,HDAC2_S394,HDAC2_S422,HDAC2_S424,HMGA1_S99,HMGA1_S102,HMGA1_S103,HNRNPC_S260,KIF1C_S1092,PPP1R1B_S45,PPP1R1B_S102,PPP1R2_S87,PPP1R2_S121,PPP1R2_S122,SMC3_S1067,SRPK1_S51,STX1A_S14	0.611292	-0.213752	0.922333	0.133643	1.04934
IC19_24h-Mock_24h	TTK	-0.508171	6	-0.0840516	BUB1B_S670,MAPT_S516,MAPT_S579,MAPT_T522,USP16_S415,USP16_S552	0.611334	-0.213722	0.922333	0.133643	1.04934
IC19_24h-Mock_24h	NEK6	0.504462	4	0.398318	KIF11_T926,NUP98_S612,NUP98_S623,STAT3_S727	0.613937	0.211876	0.922333	0.133643	1.04934
IC19_24h-Mock_24h	PHKG1	-0.48316	1	-0.373353	MAPT_S579	0.628982	-0.201362	0.936227	0.133643	1.04934
IC19_24h-Mock_24h	MARK4	-0.48316	1	-0.373353	MAPT_S579	0.628982	-0.201362	0.936227	0.133643	1.04934
IC19_24h-Mock_24h	STK25	-0.471792	1	-0.361425	CCM2_S384	0.637075	-0.195809	0.941592	0.133643	1.04934
IC19_24h-Mock_24h	MAP3K11	-0.462834	2	-0.209776	PRKAA1_T183,PXN_Y118	0.643483	-0.191463	0.941592	0.133643	1.04934
IC19_24h-Mock_24h	ROS1	-0.46193	3	-0.146209	CDK1_Y15,EIF4EBP1_S65,TRIM28_S473	0.644132	-0.191025	0.941592	0.133643	1.04934
IC19_24h-Mock_24h	PAK3	0.461769	3	0.413399	BRAF_S446,CTTN_S113,MYO6_T405	0.644247	0.190947	0.941592	0.133643	1.04934
IC19_24h-Mock_24h	NUAK2	-0.455032	3	-0.142031	LATS1_S464,PPP1R12A_S445,PPP1R12A_T696	0.649086	-0.187698	0.943687	0.133643	1.04934
IC19_24h-Mock_24h	PAK6	-0.430502	3	-0.12717	BAD_S75,CTNNB1_S675,CTNND1_S288	0.66683	-0.175985	0.943687	0.133643	1.04934
IC19_24h-Mock_24h	PhK	-0.42193	2	-0.179425	MAPT_S579,PYGB_S15	0.673076	-0.171936	0.943687	0.133643	1.04934
IC19_24h-Mock_24h	PAK2	0.416792	12	0.410156	CFL1_S3,CTTN_S113,NF2_S518,PAK2_S55,PAK2_S141,PAK2_S197,RPS6_S235,RPS6_S236,RPS6_S240,RPS6_S242,VIM_S26,VIM_S39,VIM_S73	0.67683	0.16952	0.943687	0.133643	1.04934
IC19_24h-Mock_24h	MELK	-0.414552	6	-0.0439463	EIF4B_S406,EIF4B_S422,MELK_S356,MELK_S505,MELK_S529,PXN_Y118	0.67847	-0.168469	0.943687	0.133643	1.04934
IC19_24h-Mock_24h	ROCK	-0.405761	10	-0.00100003	DPYSL2_S522,MYC_S62,MYC_T58,MYL12A_S19,MYL12A_T18,PPP1R12A_T696,SCRIB_S1378,SCRIB_S1508,VIM_S39,VIM_S72	0.684918	-0.164361	0.943687	0.133643	1.04934
IC19_24h-Mock_24h	ICK	-0.404682	1	-0.291004	BAG6_T1080	0.685712	-0.163859	0.943687	0.133643	1.04934
IC19_24h-Mock_24h	BRSK1	-0.40274	3	-0.11035	CDC25C_S216,MAPT_S579,PRKAA1_T183	0.687139	-0.162955	0.943687	0.133643	1.04934
IC19_24h-Mock_24h	STK26	-0.395469	1	-0.281336	STK25_T174	0.692497	-0.159582	0.943687	0.133643	1.04934
IC19_24h-Mock_24h	PTK2	0.39327	6	0.302116	ACTN4_Y265,GSK3A_Y279,PTK2_S910,PXN_Y118,STAT3_Y705,WASL_Y256	0.69412	0.158565	0.943687	0.133643	1.04934
IC19_24h-Mock_24h	DAPK2	-0.38772	1	-0.273205	RPTOR_S859	0.698223	-0.156006	0.943687	0.133643	1.04934
IC19_24h-Mock_24h	PGK1	-0.385457	1	-0.27083	PGK1_S203	0.699899	-0.154965	0.943687	0.133643	1.04934
IC19_24h-Mock_24h	AKT1	0.384945	83	0.177981	ACLY_S455,AFDN_S1799,AKT1S1_S183,AKT1S1_T246,ALYREF_S34,ATXN1_S775,BABAM1_S29,BAD_S75,BAD_S99,BAD_S118,BCL3_S41,BRAF_S365,CARHSP1_S41,CARHSP1_S52,CBY1_S20,CCT2_S260,CDKN1B_S10,CHEK1_S280,CTNNB1_S552,CTNNB1_S675,CTTN_S405,DNMT1_S143,EDC3_S161,EIF4B_S422,EMSY_S209,FAF1_S582,FLNA_S2152,FLNC_S2233,FOXO1_S256,FOXO3_S253,FOXO3_T32,FOXO4_S262,GSK3A_S21,GSK3B_S9,HNRNPA1_S199,HSPB1_S82,HTT_S419,IWS1_S720,…	0.700278	0.15473	0.943687	0.133643	1.04934
IC19_24h-Mock_24h	CDK5	-0.377748	59	0.0820386	CASK_S395,CCDC88A_S1675,CDK16_S95,CDKN1B_S10,CTNNB1_S191,DBN1_S142,DNM1L_S616,DPYSL2_S518,DPYSL2_S522,DPYSL2_T509,DPYSL2_T514,DPYSL3_T509,EFHD2_S74,EFHD2_S76,ELAVL1_S202,ERBB2_S1174,GJA1_S279,HTT_S432,HTT_S1199,LMNA_S22,LMNA_S392,LMTK2_S1450,MAP2K1_T292,MAP2K2_T394,MAPT_S516,MAPT_S519,MAPT_S552,MAPT_S579,MAPT_S713,MAPT_S721,MAPT_T498,MAPT_T522,MARCKS_S26,MARCKS_S27,MEF2A_S408,MEF2D_S444,MYC_S62,N…	0.705618	-0.15143	0.943687	0.133643	1.04934
IC19_24h-Mock_24h	CSK	0.373591	3	0.359978	ANXA2_Y24,PRAG1_Y413,YES1_Y426	0.708709	0.149532	0.943687	0.133643	1.04934
IC19_24h-Mock_24h	AMPK_alpha	0.372132	5	0.308276	FOXO3_S413,GSK3B_S9,HMGCR_S872,TSC2_S1387,ULK1_S556	0.709795	0.148867	0.943687	0.133643	1.04934
IC19_24h-Mock_24h	DAPK1	0.360067	3	0.351784	MAPT_S579,MCM3_S160,NDRG2_S350	0.718797	0.143394	0.943687	0.133643	1.04934
IC19_24h-Mock_24h	EEF2K	-0.357112	5	-0.0339413	EEF2_T57,EEF2_T59,EEF2K_S445,EEF2K_T348,EEF2K_T353	0.721008	-0.14206	0.943687	0.133643	1.04934
IC19_24h-Mock_24h	YES1	-0.353037	5	-0.0320287	EGFR_Y1172,EGFR_Y1197,ERBB2_Y877,STAT3_Y705,YES1_Y426	0.724061	-0.140225	0.943687	0.133643	1.04934
IC19_24h-Mock_24h	MAP3K3	0.346949	4	0.315676	RCAN1_S163,RCAN1_S167,SQSTM1_S272,SQSTM1_T269	0.72863	0.137493	0.943687	0.133643	1.04934
IC19_24h-Mock_24h	MKNK1	0.344206	4	0.314237	HNRNPA1_S362,HNRNPA1_S363,HNRNPA1_S364,PLA2G4A_S727	0.730692	0.136266	0.943687	0.133643	1.04934
IC19_24h-Mock_24h	IGF1R	0.343946	1	0.494558	ANXA2_Y24	0.730887	0.13615	0.943687	0.133643	1.04934
IC19_24h-Mock_24h	PRKCG	-0.338868	5	-0.0253796	ARHGEF7_S518,DNAJC5_S10,GSK3A_S21,GSK3B_S9,PA2G4_S363	0.734709	-0.133884	0.943687	0.133643	1.04934
IC19_24h-Mock_24h	MAP3K10	-0.337044	2	-0.116441	MAP2K6_S207,TCF3_S379	0.736083	-0.133073	0.943687	0.133643	1.04934
IC19_24h-Mock_24h	NUAK1	-0.335316	5	-0.0237126	LATS1_S464,MAPT_S579,PPP1R12A_S445,PPP1R12A_S472,PPP1R12A_S910	0.737387	-0.132305	0.943687	0.133643	1.04934
IC19_24h-Mock_24h	PRKD2	0.332503	5	0.28968	MARK2_S400,PAK4_S99,PKD2_S801,SSH1_S937,VASP_S322	0.739509	0.131056	0.943687	0.133643	1.04934
IC19_24h-Mock_24h	CHKA	0.33126	3	0.334333	CDC25C_S216,CTNNB1_S45,MAPK9_Y185	0.740448	0.130506	0.943687	0.133643	1.04934
IC19_24h-Mock_24h	SRPK1	0.328725	1	0.478586	SRSF1_S205	0.742364	0.129383	0.943687	0.133643	1.04934
IC19_24h-Mock_24h	ROCK2	-0.320389	5	-0.016708	DPYSL2_T514,MYL12A_S19,PPP1R12A_T696,PPP1R14B_T57,VIM_S72	0.748673	-0.125708	0.943687	0.133643	1.04934
IC19_24h-Mock_24h	CAMK2D	-0.316718	3	-0.0582354	ANKRD28_S1011,HDAC4_S210,TPD52_S176	0.751457	-0.124096	0.943687	0.133643	1.04934
IC19_24h-Mock_24h	PIK3CA	-0.315656	5	-0.0144867	AFDN_S1799,AKT2_S474,GSK3B_S9,NPM1_T199,STMN1_S25	0.752264	-0.12363	0.943687	0.133643	1.04934
IC19_24h-Mock_24h	AAK1	-0.308632	1	-0.190215	AP2M1_T156	0.757602	-0.120559	0.943687	0.133643	1.04934
IC19_24h-Mock_24h	INSR	0.301163	18	0.177146	ANXA2_Y24,ATM_S1981,CDK1_Y15,CTNNB1_S675,DCK_S74,EIF4EBP2_T37,EIF4EBP2_T46,GAB1_Y659,HSPB1_S78,IRS1_S307,MAPT_S519,NBN_S343,PNKP_S114,PTPN1_S50,SHC1_Y427,TRIM28_S473,TRIM28_S824,UIMC1_S677,VIM_S459	0.763291	0.11731	0.943687	0.133643	1.04934
IC19_24h-Mock_24h	MERTK	-0.294003	1	-0.174864	STAT3_Y705	0.768756	-0.114212	0.943687	0.133643	1.04934
IC19_24h-Mock_24h	FER	-0.294003	1	-0.174864	STAT3_Y705	0.768756	-0.114212	0.943687	0.133643	1.04934
IC19_24h-Mock_24h	JAK1	-0.294003	1	-0.174864	STAT3_Y705	0.768756	-0.114212	0.943687	0.133643	1.04934
IC19_24h-Mock_24h	JAK	-0.294003	1	-0.174864	STAT3_Y705	0.768756	-0.114212	0.943687	0.133643	1.04934
IC19_24h-Mock_24h	TNK2	-0.294003	1	-0.174864	STAT3_Y705	0.768756	-0.114212	0.943687	0.133643	1.04934
IC19_24h-Mock_24h	FGFR	-0.294003	1	-0.174864	STAT3_Y705	0.768756	-0.114212	0.943687	0.133643	1.04934
IC19_24h-Mock_24h	FGFR4	-0.294003	1	-0.174864	STAT3_Y705	0.768756	-0.114212	0.943687	0.133643	1.04934
IC19_24h-Mock_24h	MYLK	-0.291428	2	-0.082594	MYL12A_S19,MYL12A_T18	0.770724	-0.113101	0.943687	0.133643	1.04934
IC19_24h-Mock_24h	FLT3	-0.280238	2	-0.074291	CHEK1_S280,SHC1_Y427	0.779295	-0.108298	0.943687	0.133643	1.04934
IC19_24h-Mock_24h	GSK3	-0.277244	28	0.0808147	CDKN1A_S130,CTNNB1_S45,CTNNB1_S675,CTNND1_T310,DPYSL2_S522,DPYSL2_T514,EIF4EBP1_T82,GSK3B_S9,HSF1_S303,MAP1B_S1260,MAP1B_S1396,MAP2_T1616,MAP2_T1619,MAP3K11_S789,MAP3K11_S793,MAPT_S515,MAPT_S516,MAPT_S519,MAPT_S721,MAPT_T498,MARK2_S212,MYC_T58,NIFK_T234,PPP1R2_T73,PTK2_S722,PXN_S126,RPTOR_S859,SFPQ_T687,ZCCHC8_T492	0.781593	-0.107019	0.943687	0.133643	1.04934
IC19_24h-Mock_24h	TGFBR1	0.271343	1	0.418373	OTUB1_S18	0.786127	0.104507	0.943687	0.133643	1.04934
IC19_24h-Mock_24h	AMPK	-0.265253	49	0.0938807	ACACA_S78,ACACA_S80,BRAF_S729,CDC25C_S216,CFTR_S737,CHEK1_S280,CRTC2_S171,CTNNB1_S552,CTNNB1_S675,CTTN_T401,EEF2_T57,FLCN_S62,FOXO3_S413,FOXO3_T32,GFPT1_S261,GSK3B_S9,HMGCR_S872,IRS1_S307,KIF4A_S801,MAPT_S519,MAPT_S579,MAPT_S721,MFF_S155,NME1_S120,NME1_S122,PAK2_S55,PAK2_S141,PAK2_S197,PEA15_S116,PFKFB2_S466,PFKFB3_S461,PFKFB3_S467,PIKFYVE_S307,PNPLA2_S404,PPP1R12C_S452,PRKAA1_T183,RAF1_S621,RPTO…	0.790815	-0.101925	0.943687	0.133643	1.04934
IC19_24h-Mock_24h	PLK1	0.257485	34	0.135902	ANAPC4_S779,BUB1B_S670,CDC25C_S216,CLIP1_S195,FADD_S194,HNRNPU_S59,KAT7_S57,KDM1A_S131,KIF23_S911,KIF23_S912,MAP2K1_S222,MRE11_S649,MRE11_S688,MRE11_S689,MYC_S62,NPM1_S4,NPM1_T199,OPTN_S177,PPP1R7_S24,PPP1R7_S27,PRKDC_S3205,RAF1_S621,RIOK2_S380,RSF1_S1359,RSF1_S1375,SPAG9_T365,STK3_S385,SUZ12_S539,SUZ12_S546,TOP2A_S1525,VIM_S39,VIM_S51,VIM_S56,VIM_S72,VIM_S459,ZMYM2_S305	0.796805	0.0986482	0.943687	0.133643	1.04934
IC19_24h-Mock_24h	MAPK7	-0.254348	15	0.0965922	DLG1_S158,ETS1_T38,GSK3B_S9,MEF2A_S408,MEF2D_S180,MEF2D_S444,PML_S403,PML_T409,PTK2_S910,RPS6KA1_S363,RPS6KA1_T359,RPS6KA3_S227,RPS6KA3_S369,RPS6KA3_S715,RPS6KA3_T231,RPS6KA3_T365	0.799227	-0.0973301	0.943687	0.133643	1.04934
IC19_24h-Mock_24h	BRSK2	-0.252412	6	0.0255126	CDC25C_S216,CDK16_S12,MAPT_S579,PAK1_T423,PRKAA1_T183,TSC2_S1387	0.800722	-0.0965181	0.943687	0.133643	1.04934
IC19_24h-Mock_24h	DYRK3	-0.249842	1	-0.128525	AKT1S1_T246	0.80271	-0.0954415	0.943687	0.133643	1.04934
IC19_24h-Mock_24h	EGFR	0.245023	10	0.214949	CHEK1_S280,CTNND1_Y228,CTNND1_Y321,EGFR_T693,EGFR_Y1172,EGFR_Y1197,GAB1_Y659,GPRC5A_Y347,IQGAP1_S1443,STAT3_Y705	0.806439	0.0934285	0.943687	0.133643	1.04934
IC19_24h-Mock_24h	PNCK	-0.243132	1	-0.121484	CAMK1_T177	0.807903	-0.0926407	0.943687	0.133643	1.04934
IC19_24h-Mock_24h	KSR1	0.23895	10	0.212934	BRAF_S151,BRAF_T401,MAP2K1_S222,MAPK1_T185,MAPK1_Y187,MAPK3_T202,MAPK3_Y204,RAF1_S259,RAF1_S494,RAF1_T269	0.811144	0.0909021	0.943687	0.133643	1.04934
IC19_24h-Mock_24h	PRKCI	-0.233324	10	0.0562199	BAD_S75,BAD_S99,BAD_S118,CDK7_T170,ECT2_T359,EZH2_T487,MARK2_T596,MARK3_T564,PARD3_S827,SP1_S59	0.81551	-0.0885706	0.943687	0.133643	1.04934
IC19_24h-Mock_24h	BLK	-0.232246	3	-0.00705927	EGFR_Y1172,EGFR_Y1197,STAT3_Y705	0.816347	-0.0881253	0.943687	0.133643	1.04934
IC19_24h-Mock_24h	PTK2B	-0.230403	7	0.0422628	GSK3A_Y279,GSK3B_S9,MTOR_S2448,PFKFB3_S461,PPP1R12A_T696,PXN_Y118,YES1_Y426	0.817778	-0.0873644	0.943687	0.133643	1.04934
IC19_24h-Mock_24h	ERBB2	0.222933	6	0.229146	CDK1_Y15,EGFR_Y1197,ERBB2_Y877,ERBB2_Y1139,NF2_S518,TOM1L1_S321	0.823587	0.0842904	0.943687	0.133643	1.04934
IC19_24h-Mock_24h	FYN	0.218685	10	0.206209	ARHGAP35_Y1105,CTNND1_Y228,EGFR_Y1172,EGFR_Y1197,ERBB2_Y877,IFITM3_Y20,PXN_Y118,SHC1_Y427,STAT3_Y705,WASL_Y256	0.826896	0.0825492	0.943687	0.133643	1.04934
IC19_24h-Mock_24h	LRRK2	-0.217721	5	0.0314719	EIF4EBP1_S65,EIF4EBP1_T46,MAPT_T498,MAPT_T522,RAB12_S106	0.827647	-0.0821551	0.943687	0.133643	1.04934
IC19_24h-Mock_24h	CDC42BPA	0.21666	1	0.360993	PPP1R12C_T560	0.828473	0.0817215	0.943687	0.133643	1.04934
IC19_24h-Mock_24h	ERN1	-0.214599	1	-0.0915436	EMSY_S209	0.83008	-0.0808803	0.943687	0.133643	1.04934
IC19_24h-Mock_24h	CSNK1D	-0.209022	6	0.0441005	CTNNB1_S45,DCK_S74,MAPT_S519,MAPT_S721,MAPT_T522,UHRF1_S95	0.834431	-0.0786097	0.943687	0.133643	1.04934
IC19_24h-Mock_24h	CAMKK2	-0.200105	4	0.0286546	CAMK1_T177,PRKAA1_T183,SIRT1_S27,SIRT1_S47	0.841398	-0.0749984	0.943687	0.133643	1.04934
IC19_24h-Mock_24h	PRKCH	-0.198858	2	-0.0139079	GSK3A_S21,GSK3B_S9	0.842374	-0.0744952	0.943687	0.133643	1.04934
IC19_24h-Mock_24h	IKK_family	-0.198747	5	0.040376	IRS1_S270,IRS1_S307,IRS2_S306,MYC_S62,NAA10_S209	0.842461	-0.0744503	0.943687	0.133643	1.04934
IC19_24h-Mock_24h	PKN1	-0.198208	8	0.0601089	ARHGEF2_S886,CDC25C_S216,FOXO1_S256,MAP2K6_S207,MARCKS_S163,MARCKS_S170,PGAM1_S118,PKN1_T531	0.842882	-0.0742332	0.943687	0.133643	1.04934
IC19_24h-Mock_24h	TTBK1	-0.196625	3	0.0145215	MAPT_S515,MAPT_S516,MAPT_S519	0.844121	-0.0735951	0.943687	0.133643	1.04934
IC19_24h-Mock_24h	NEK9	-0.187241	1	-0.0628358	GSK3A_S21	0.851471	-0.06983	0.943687	0.133643	1.04934
IC19_24h-Mock_24h	CDK17	-0.187241	1	-0.0628358	GSK3A_S21	0.851471	-0.06983	0.943687	0.133643	1.04934
IC19_24h-Mock_24h	CAMK2_complex	0.185331	15	0.183857	BCL10_S138,CAMK2G_T287,CASP2_S340,CDKN1B_S10,DNM1L_S616,HDAC4_S246,HDAC4_S266,HDAC4_S467,HDAC4_S632,MAPT_S579,PEA15_S104,PEA15_S116,REM2_S68,STAT1_S727,STMN1_S16	0.852969	0.0690666	0.943687	0.133643	1.04934
IC19_24h-Mock_24h	PRKAA2	0.185211	13	0.187546	ACACA_S80,BAIAP2_S366,CRTC2_S171,FOXO3_S413,PFKFB2_S466,PFKFB3_S461,PPP1R12C_S452,RPTOR_S863,TSC2_S1387,ULK1_S556,ULK1_S638,VASP_S322,VASP_T278	0.853064	0.0690185	0.943687	0.133643	1.04934
IC19_24h-Mock_24h	FLT4	0.180224	1	0.322759	SHC1_Y427	0.856977	0.0670308	0.943687	0.133643	1.04934
IC19_24h-Mock_24h	ZAP70	0.180224	1	0.322759	SHC1_Y427	0.856977	0.0670308	0.943687	0.133643	1.04934
IC19_24h-Mock_24h	PKN3	-0.173251	1	-0.0481548	BCAR1_S428	0.862454	-0.0642639	0.943687	0.133643	1.04934
IC19_24h-Mock_24h	SGK2	-0.171739	2	0.00621428	FOXO3_S253,FOXO3_T32	0.863643	-0.0636659	0.943687	0.133643	1.04934
IC19_24h-Mock_24h	ULK1	-0.170263	2	0.00730924	DENND3_S472,RPTOR_S859	0.864803	-0.0630828	0.943687	0.133643	1.04934
IC19_24h-Mock_24h	ROCK1	-0.157675	12	0.0858809	ARHGAP35_S1150,ARHGAP35_S1236,CDKN1B_S10,DNM1L_S616,MAPK8IP3_S365,MYC_S62,MYL12A_S19,MYL12A_T18,PPP1R12A_T696,SCRIB_S1378,SCRIB_S1508,VIM_S72	0.874713	-0.0581346	0.948196	0.133643	1.04934
IC19_24h-Mock_24h	FRK	-0.156458	1	-0.0305333	EGFR_Y1197	0.875672	-0.0576584	0.948196	0.133643	1.04934
IC19_24h-Mock_24h	CHEK1	-0.153833	44	0.109308	ADD1_S726,BRCA1_S1524,CAAP1_S203,CAMSAP2_S464,CCDC6_S240,CCDC6_S244,CDC25C_S216,CDK1_T14,CDK1_Y15,CDK13_S437,CEP170B_S655,CHEK1_S280,CHEK1_S296,CLK3_S157,CTR9_S1081,CWC25_S337,DDX24_S82,EML3_S176,ERRFI1_S251,GOLGA4_S71,HNRNPM_S432,LIG1_S76,LMO7_S1510,MAPT_S579,MAPT_T522,MATR3_S195,MCM3_S160,MYCBP2_S3478,PROSER2_S43,RB1_S612,RBM14_S627,RBM14_T629,SENP2_S344,SEPTIN7_T228,SLTM_S748,SPEN_T1059,SRRM2_…	0.877741	-0.0566334	0.948196	0.133643	1.04934
IC19_24h-Mock_24h	ULK2	0.146931	1	0.287824	DENND3_S472	0.883186	0.0539477	0.950897	0.133643	1.04934
IC19_24h-Mock_24h	STK4	-0.139394	5	0.0200646	FOXO4_S262,MOB1A_T35,MOB1B_T35,PRDX1_T183,PRKCA_S226,PRKCA_T228	0.889139	-0.0510305	0.951734	0.133643	1.04934
IC19_24h-Mock_24h	AXL	0.136296	2	0.234774	STAT3_Y705,YES1_Y426	0.891588	0.049836	0.951734	0.133643	1.04934
IC19_24h-Mock_24h	CDK3	0.131434	4	0.202603	CABLES1_S313,JUN_S63,JUN_S73,LIN9_T96	0.895432	0.0479675	0.951734	0.133643	1.04934
IC19_24h-Mock_24h	SRC	-0.131033	36	0.097085	ANXA2_S12,ANXA2_S26,ANXA2_Y24,ARAF_S299,ARHGAP35_Y1105,BCAR1_S639,BCAR1_Y362,BCR_Y246,CAV2_Y19,CAV2_Y27,CDK1_Y15,CTNND1_Y228,CTNND1_Y280,CTNND1_Y291,CTNND1_Y296,DAPK1_S289,EGFR_Y1172,EGFR_Y1197,EPHA2_Y594,ERBB2_Y877,G3BP1_Y133,GAB1_Y659,GSK3A_Y279,INPPL1_Y987,KRT19_Y391,LASP1_Y171,MAPK14_T180,MPZL1_Y263,NCKIPSD_Y161,OCLN_Y402,PDHA1_Y289,PXN_Y118,RAF1_S494,SHC1_Y427,SPTAN1_Y1073,STAT3_Y705	0.895749	-0.0478135	0.951734	0.133643	1.04934
IC19_24h-Mock_24h	CHEK2	0.124189	14	0.168472	BRCA1_S1524,CCAR2_T454,CDC25C_S216,CDK1_T14,CDK11B_S752,CHEK1_S296,CHEK2_S379,CHEK2_S516,MAPT_S579,MED1_S671,RB1_S612,SOD1_S99,TRIM28_S473,XRCC1_S210	0.901166	0.0451952	0.95435	0.133643	1.04934
IC19_24h-Mock_24h	CAMKK1	0.109844	2	0.215147	CAMK1_T177,PRKAA1_T183	0.912533	0.0397514	0.963107	0.133643	1.04934
IC19_24h-Mock_24h	PAK5	0.096561	2	0.205291	BAD_S75,CTNND1_S288	0.923075	0.034763	0.963107	0.133643	1.04934
IC19_24h-Mock_24h	MAP4K5	-0.0939866	1	0.0350199	GSK3B_S9	0.92512	-0.033802	0.963107	0.133643	1.04934
IC19_24h-Mock_24h	PIK3CB	-0.0939866	1	0.0350199	GSK3B_S9	0.92512	-0.033802	0.963107	0.133643	1.04934
IC19_24h-Mock_24h	LMTK2	-0.0927196	4	0.0849964	CFTR_S737,GSK3B_S9,PPP1CA_T320,PYGB_S15	0.926126	-0.0333298	0.963107	0.133643	1.04934
IC19_24h-Mock_24h	LRRK1	-0.0866603	1	0.0427076	LCP1_S5	0.930942	-0.0310776	0.963107	0.133643	1.04934
IC19_24h-Mock_24h	ERBB4	0.0827114	1	0.220436	MYC_S62	0.934081	0.0296155	0.963107	0.133643	1.04934
IC19_24h-Mock_24h	RIPK1	-0.082188	1	0.0474006	DNM1L_S616	0.934497	-0.029422	0.963107	0.133643	1.04934
IC19_24h-Mock_24h	PRAG1	-0.076551	2	0.0768431	EGFR_Y1172,EGFR_Y1197	0.938981	-0.0273433	0.963107	0.133643	1.04934
IC19_24h-Mock_24h	BCKDK	-0.0762093	2	0.0770967	BCKDHA_S337,MAP2K1_S222	0.939253	-0.0272176	0.963107	0.133643	1.04934
IC19_24h-Mock_24h	P70S6K	-0.0715183	3	0.0903152	EGLN1_S125,EIF4B_S422,GSK3A_S21	0.942985	-0.0254951	0.963874	0.133643	1.04934
IC19_24h-Mock_24h	LYN	0.0618847	5	0.162685	CDK1_Y15,EGFR_Y1172,EGFR_Y1197,STAT3_Y705,TRIM28_Y449	0.950655	0.0219772	0.968648	0.133643	1.04934
IC19_24h-Mock_24h	ERBB3	0.0559444	2	0.175154	MYC_S62,NF2_S518	0.955386	0.0198211	0.970408	0.133643	1.04934
IC19_24h-Mock_24h	MAP3K20	0.0347575	1	0.170116	MAP2K6_S207	0.972273	0.0122117	0.978331	0.133643	1.04934
IC19_24h-Mock_24h	TAOK3	0.0347575	1	0.170116	MAP2K6_S207	0.972273	0.0122117	0.978331	0.133643	1.04934
IC19_24h-Mock_24h	TAOK1	0.0347575	1	0.170116	MAP2K6_S207	0.972273	0.0122117	0.978331	0.133643	1.04934
IC19_24h-Mock_24h	PKM	-0.0308783	5	0.119153	AKT1S1_S202,AKT1S1_S203,PAK2_S141,PAK2_S197,STAT3_Y705	0.975367	-0.0108321	0.978396	0.133643	1.04934
IC19_24h-Mock_24h	CK2	0.0119425	49	0.137951	BAD_T80,CANX_S554,CANX_S564,CASP2_S340,EEF1B2_S106,EIF2S2_S2,EIF4EBP1_S65,EIF4EBP1_S112,EIF5_S389,EIF5_S390,FXR1_S409,G3BP1_S149,HDAC2_S394,HDAC2_S422,HDAC2_S424,HNRNPC_S239,HSF1_S303,HSF1_S307,JUN_S243,KDM1A_S131,KDM1A_S137,KDM1A_S166,KIF1C_S1092,MAX_S11,MRE11_S649,NCAPG_S975,NME1_S122,NME2_S122,NPM1_S125,OCLN_S408,OCLN_T404,PAK1_S223,PAWR_S231,PDCD5_S119,PKD2_S812,PML_S518,PML_S565,PPP1R1B_S45,…	0.990472	0.00415802	0.990472	0.133643	1.04934
IC19_24h-VIC_24h	IGF1R	-5.16337	2	-2.3498	ANXA2_Y24,IRS1_Y632	2.42539e-07	-6.61522	7.93102e-05	0.0787747	0.665172
IC19_24h-VIC_24h	MAP2K7	4.14907	4	1.4587	FADD_S194,IRS1_S312,MAPK9_Y185,STAT3_Y705	3.33835e-05	4.47647	0.0054582	0.0787747	0.665172
IC19_24h-VIC_24h	mTORC1	-3.29374	36	-0.286376	AKT1S1_S183,AKT1S1_S212,AKT1S1_T246,EIF2S2_S2,EIF4B_S422,EIF4EBP1_S6,EIF4EBP1_S65,EIF4EBP1_T36,EIF4EBP1_T37,EIF4EBP1_T45,EIF4EBP1_T46,EIF4EBP1_T70,GSK3B_S9,IRS1_S307,IRS1_S636,LARP6_S348,LARP6_S409,LPIN1_S106,MAPT_S579,MTOR_S2481,NRBF2_S113,NRBF2_S120,PDCD4_S67,PRKCE_S729,RPS6_S235,RPS6_S236,RPS6KB1_S447,SKP2_S64,STAT3_S727,STAT3_Y705,ULK1_S556,ULK1_S638,ULK1_S758,UVRAG_S498,WIPI2_S413,ZNRF2_S145	0.000988624	-3.00497	0.10776	0.0787747	0.665172
IC19_24h-VIC_24h	PRKDC	2.80685	14	0.579431	DCAF1_S895,HNRNPA1_S95,HNRNPU_S59,PNKP_S114,PRKDC_S2612,PRKDC_S3205,TOP1_S10,TRIM28_S824,VIM_S56,VIM_S430,VIM_S459,XRCC4_S260,XRCC5_S580,XRCC6_S6	0.00500291	2.30078	0.340116	0.0787747	0.665172
IC19_24h-VIC_24h	PRKCA	2.768	76	0.289974	ABCB1_S661,ACACA_S80,ADAM17_T735,ADD1_S726,AFAP1_S277,ANXA2_S12,ANXA2_S26,ARHGAP35_S1236,ARHGDIA_S34,BAD_S75,CALD1_S789,CDH1_T790,CFL1_S23,CFL1_S24,CFTR_S660,CFTR_S686,CFTR_S737,CFTR_S795,EIF4G1_S1185,EIF6_S235,F11R_S284,FLNA_S2152,GSK3A_S21,GSK3B_S9,HMGN1_S21,HNRNPA1_S95,IQGAP1_S1443,ITGB1_S785,ITGB4_S1494,KRT18_S53,KRT20_S13,LMNA_S403,LMNA_S404,MAPK1_T185,MAPK1_Y187,MAPK3_T202,MAPK3_Y204,MARCKS…	0.00564016	2.24871	0.340116	0.0787747	0.665172
IC19_24h-VIC_24h	CLK2	2.67956	2	1.3391	CLK2_S142,PTPN1_S50	0.00737186	2.13242	0.340116	0.0787747	0.665172
IC19_24h-VIC_24h	PRKG1	2.63546	12	0.584832	CFTR_S660,CFTR_S700,CFTR_S737,CFTR_S795,HSPB1_S15,HSPB1_S78,HSPB1_S82,LASP1_S146,LIPE_S853,PLCB3_S1105,PPP1R12A_S695,VASP_T278	0.00840231	2.0756	0.340116	0.0787747	0.665172
IC19_24h-VIC_24h	EIF2AK2	2.58706	6	0.781305	EIF2AK2_S83,FOXO1_S256,IRS1_S312,STAT1_S727,STAT3_S727,TRIM28_S473	0.00967983	2.01413	0.340116	0.0787747	0.665172
IC19_24h-VIC_24h	PKC	2.55027	59	0.299623	ABCB1_S661,ADAM17_T735,ADD1_S436,ADD1_S481,ADD1_S726,ANXA2_S12,ANXA2_S26,ARHGDIA_S34,ATF2_T69,ATF2_T71,BAD_S75,BAD_S118,CDK7_T170,DNMT1_S127,DNMT1_S143,EIF6_S235,GJA1_S365,GSK3B_S9,HMGN1_S21,HSPB1_S82,IQGAP1_S1443,IRS1_S307,IRS1_S323,IRS1_S1101,KRT18_S53,KRT8_S74,LMNA_S403,LMNA_S404,LMNA_S625,LMNA_T416,LMNB1_S406,MAPT_S579,MARCKS_S46,MARCKS_S163,MARCKS_S167,MARCKS_S170,MYH9_S1916,OCLN_T403,OCLN_T…	0.0107639	1.96803	0.340116	0.0787747	0.665172
IC19_24h-VIC_24h	GSK3B	-2.52735	72	-0.109751	APPL1_S401,BCLAF1_S531,CDKN1A_S130,CEBPB_S231,CLASP2_S507,CTNNB1_S45,CTNNB1_S675,CTNND1_S252,CTNND1_T310,DPYSL2_S518,DPYSL2_S522,DPYSL2_T509,DPYSL2_T514,DPYSL3_S518,DPYSL3_S522,DPYSL3_T509,EIF4EBP1_S65,EIF4EBP1_T37,EIF4EBP1_T46,EIF4EBP1_T70,FBXO4_S12,GSK3B_S9,GYS1_S653,HDAC6_S22,HNRNPD_S83,HNRNPD_S87,HSF1_S303,IKZF3_S378,JUN_S243,JUNB_S251,JUNB_T255,MAP1B_S1260,MAP3K11_S789,MAP3K11_S793,MAPT_S515…	0.0114928	-1.93958	0.340116	0.0787747	0.665172
IC19_24h-VIC_24h	MTOR	-2.52007	65	-0.0996905	ACLY_S455,AKT1S1_S183,AKT1S1_S212,ANKRD17_S2045,ANKRD17_S2047,BAG3_S289,BAG3_T285,BRD9_S588,CTNND1_S268,DAP_S51,DNMT1_S714,EEF2K_S72,EGLN1_S125,EIF4B_S422,EIF4EBP1_S6,EIF4EBP1_S44,EIF4EBP1_S65,EIF4EBP1_S83,EIF4EBP1_T36,EIF4EBP1_T37,EIF4EBP1_T41,EIF4EBP1_T45,EIF4EBP1_T46,EIF4EBP1_T70,ELL_S309,FOXO3_T32,GRB10_S474,GRB10_S476,IRS1_S307,IRS1_S312,IRS1_S315,IRS1_S636,ISCU_S14,LARP1_S766,LARP1_S774,LAR…	0.0117331	-1.93059	0.340116	0.0787747	0.665172
IC19_24h-VIC_24h	MAP2K2	2.49824	8	0.666294	ATF2_T71,KRT8_S74,MAPK1_T185,MAPK1_Y187,MAPK3_T202,MAPK3_Y204,STAT3_S727,STAT3_Y705	0.0124813	1.90374	0.340116	0.0787747	0.665172
IC19_24h-VIC_24h	STK4	2.42869	5	0.699008	FOXO4_S262,MOB1A_T35,MOB1B_T35,PRDX1_T183,PRKCA_S226,PRKCA_T228	0.0151536	1.81948	0.381172	0.0787747	0.665172
IC19_24h-VIC_24h	CDK16	-2.39	4	-0.716107	CCNY_S12,CDKN1B_S10,PRKAR1A_S83,TP53_S315	0.0168482	-1.77345	0.393526	0.0787747	0.665172
IC19_24h-VIC_24h	MEK	2.3284	21	0.416748	CTTN_S405,CTTN_S418,EGFR_T693,EPHA2_S897,ETS1_T38,HSF1_S307,IRS1_S307,IRS1_S312,MAPK1_T185,MAPK1_Y187,MAPK3_T202,MAPK3_Y204,MYC_S62,NMT1_S69,PBK_T9,RPS6KA1_S363,RPS6KA1_T359,RPS6KB1_S447,STAT3_S727,STMN1_S25,STMN1_S38	0.0198906	1.70135	0.430367	0.0787747	0.665172
IC19_24h-VIC_24h	BRAF	2.30695	17	0.45095	ARAF_S299,BAD_S75,BAD_S99,BAD_S118,BAD_S134,MAP2K1_S222,MAP2K3_S218,MAP2K3_T222,MAP2K6_S207,MAPK1_T185,MAPK1_Y187,MAPK3_T202,MAPK3_Y204,RAF1_S494,TPR_S2155,TTK_S281,TTK_S436	0.0210577	1.67659	0.430367	0.0787747	0.665172
IC19_24h-VIC_24h	BMX	2.22013	1	1.55554	MET_Y1235	0.0264101	1.57823	0.464759	0.0787747	0.665172
IC19_24h-VIC_24h	PIM1	-2.216	15	-0.301816	AKT1S1_T246,BAD_S75,BAD_S99,BAD_S118,CBX3_S93,CHEK1_S280,EIF4B_S406,EIF4B_S422,EIF4EBP1_S65,FOXO3_S253,FOXO3_T32,GSK3B_S9,IRS1_S1101,MYC_S62,SKP2_S64	0.0266915	-1.57363	0.464759	0.0787747	0.665172
IC19_24h-VIC_24h	IKBKE	2.19733	4	0.809577	GSK3A_S21,IRF3_S386,STAT1_S727,TRAF2_S11	0.0279967	1.55289	0.464759	0.0787747	0.665172
IC19_24h-VIC_24h	EEF2K	2.19136	4	0.940855	EEF2_T57,EEF2_T59,EEF2K_S445,EEF2K_T348,EEF2K_T353	0.0284256	1.54629	0.464759	0.0787747	0.665172
IC19_24h-VIC_24h	WNK3	2.13398	1	1.49824	NEDD4L_S328	0.0328448	1.48353	0.51144	0.0787747	0.665172
IC19_24h-VIC_24h	JNK	2.00211	33	0.310602	AIMP1_S140,ATF2_T69,ATF2_T71,BAD_S99,CDC25C_S168,CDKN1A_S130,CDKN1B_S10,CTNNB1_S191,DCP1A_S315,DGCR8_S153,FADD_S194,FOXO1_S256,FOXO4_S230,FOXO4_S262,HNRNPK_S216,IRS1_S307,IRS1_S312,JUN_S63,JUN_S73,JUN_T93,LMNB1_T575,MAPT_S519,MAPT_T498,MAPT_T522,MARCKS_S46,MTOR_S2481,MYC_S62,PXN_Y118,RPTOR_S863,SIRT1_S27,STAT3_S727,STAT3_Y705,STMN1_S25	0.0452731	1.34416	0.64947	0.0787747	0.665172
IC19_24h-VIC_24h	MAPK8	1.99833	40	0.401773	AIMP1_S140,ARHGAP8_S455,ATF2_S90,ATF2_T69,ATF2_T71,BAD_S75,BAD_S118,CDC25C_S168,CDKN1A_S130,CDKN1B_S10,DCP1A_S315,DGCR8_S153,EIF4ENIF1_S513,EIF4ENIF1_S587,EIF4ENIF1_S752,FOXO4_S230,GRB7_S194,HNRNPK_S216,HSF1_S363,IRS1_S307,IRS1_S312,IRS1_S315,IRS1_S636,JUN_S63,JUN_S73,JUN_T93,KRT8_S74,KRT8_S432,MAP2_T1616,MAP2_T1619,MARCKS_S46,MYC_S62,NCOA3_S860,RPS6KB1_S447,RPTOR_S863,SIRT1_S27,SIRT1_S47,STAT3_S…	0.0456814	1.34026	0.64947	0.0787747	0.665172
IC19_24h-VIC_24h	PAK1	1.95127	36	0.295096	ARAF_S299,ARHGEF2_S886,ARHGEF7_S518,BAD_S75,BAD_S99,BAD_S118,BAD_S134,BRAF_S446,CTNNB1_S675,CTTN_S113,CTTN_S405,CTTN_S418,ELF3_S207,FLNA_S2152,FXR1_S420,GIT1_S508,HACE1_S385,MAP2K3_S218,MAP2K3_T222,MAP2K6_S207,MORC2_S739,NF2_S518,PAK1_S144,PAK1_S199,PAK1_S223,PAK1_T423,PGAM1_S118,PPP1R12A_T696,PTK2_S910,PXN_S258,RAF1_S259,STMN1_S16,STMN1_S25,STMN1_S38,VIM_S39,VIM_S56	0.0510251	1.29222	0.695217	0.0787747	0.665172
IC19_24h-VIC_24h	KSR1	1.87854	9	0.495292	BRAF_S151,BRAF_T401,MAP2K1_S222,MAPK1_T185,MAPK1_Y187,MAPK3_T202,MAPK3_Y204,RAF1_S259,RAF1_S494	0.0603075	1.21963	0.70019	0.0787747	0.665172
IC19_24h-VIC_24h	PNCK	1.87705	1	1.32733	CAMK1_T177	0.0605117	1.21816	0.70019	0.0787747	0.665172
IC19_24h-VIC_24h	PAK2	-1.87599	15	-0.310879	CFL1_S3,CTTN_S113,HACE1_S385,JUN_T93,NF2_S518,PAK2_S20,PAK2_S55,PAK2_S141,PAK2_S197,RPS6_S235,RPS6_S236,RPS6_S240,RPS6_S242,VIM_S26,VIM_S39,VIM_S73	0.0606561	-1.21713	0.70019	0.0787747	0.665172
IC19_24h-VIC_24h	TBK1	1.86454	8	0.517266	BMI1_S316,IRF3_S386,MTDH_S568,OPTN_S177,OPTN_S513,RAB7A_S72,RIPK1_S320,RPS6KB1_S447	0.0622458	1.20589	0.70019	0.0787747	0.665172
IC19_24h-VIC_24h	AURKC	1.84112	2	0.944739	INCENP_S894,TACC1_S228	0.0656046	1.18307	0.70019	0.0787747	0.665172
IC19_24h-VIC_24h	MAP3K14	1.82879	6	0.575392	MAPK1_T185,MAPK1_Y187,MAPK3_T202,MAPK3_Y204,STAT3_S727,STAT3_Y705	0.0674312	1.17114	0.70019	0.0787747	0.665172
IC19_24h-VIC_24h	PLK1	1.80219	40	0.253743	ANAPC4_S779,BUB1B_S670,CDC23_T562,CDC23_T565,CDC25C_S216,CLIP1_S195,FADD_S194,HNRNPU_S59,IRS2_S560,KAT7_S57,KDM1A_S131,KIF23_S911,KIF23_S912,MAP2K1_S222,MRE11_S649,MRE11_S688,MRE11_S689,MYC_S62,NPM1_S4,NPM1_T199,OPTN_S177,PPP1R7_S24,PPP1R7_S27,PRKDC_S3205,PTPN1_S386,RAF1_S621,RIOK2_S380,RSF1_S1359,RSF1_S1375,SPAG9_T365,STK3_S385,SUZ12_S539,SUZ12_S546,TOP2A_S1525,VIM_S7,VIM_S39,VIM_S51,VIM_S56,VIM…	0.0715161	1.1456	0.70019	0.0787747	0.665172
IC19_24h-VIC_24h	PLK3	1.79007	7	0.52882	ATF2_T69,ATF2_T71,CDC25C_S216,JUN_S63,JUN_S73,NPM1_S4,RBBP8_S327	0.073442	1.13406	0.70019	0.0787747	0.665172
IC19_24h-VIC_24h	RPS6KA4	-1.7759	5	-0.449509	EIF4EBP1_S65,EIF4EBP1_T37,EIF4EBP1_T46,EIF4EBP1_T70,HMGN1_S7	0.0757496	-1.12062	0.70019	0.0787747	0.665172
IC19_24h-VIC_24h	CAMK2G	1.76597	6	0.558333	CAMK2G_T287,EEF2_T57,PEA15_S116,PLCB3_S537,PPP1R14A_S128,STAT1_S727	0.077401	1.11125	0.70019	0.0787747	0.665172
IC19_24h-VIC_24h	CAMKK1	1.76361	2	0.908286	CAMK1_T177,PRKAA1_T183	0.0777969	1.10904	0.70019	0.0787747	0.665172
IC19_24h-VIC_24h	CDK	-1.76331	39	-0.145772	ADD1_S12,ADD1_S355,CDK1_T14,CDK1_T161,CDKN1A_S130,CDKN1B_S10,CTNNB1_S45,DLG1_S158,DPYSL2_S522,EIF4EBP1_T70,EZH2_T487,FOXK2_S432,LBR_S86,MAPT_T522,MARCKS_S27,NBN_S432,NPM1_T234,NPM1_T237,PHF6_S154,PHF6_S155,PPP1CA_T320,PRC1_T470,PRC1_T481,RB1_S780,RBBP8_S327,RBL1_S650,RECQL4_S251,RNMT_T77,RRM2_S20,SAMHD1_T592,SIRT2_S368,SMAD2_T8,SP1_S59,STK3_S385,TP53_S315,TP53BP1_S379,UBTF_S389,UBTF_S484,VIM_S459…	0.0778474	-1.10876	0.70019	0.0787747	0.665172
IC19_24h-VIC_24h	LIMK1	-1.7428	3	-0.590527	CFL1_S3,CFL2_S3,DSTN_S3	0.0813677	-1.08955	0.70019	0.0787747	0.665172
IC19_24h-VIC_24h	TESK2	-1.7428	3	-0.590527	CFL1_S3,CFL2_S3,DSTN_S3	0.0813677	-1.08955	0.70019	0.0787747	0.665172
IC19_24h-VIC_24h	RPS6KB1	-1.70673	33	-0.154259	CAD_S1859,CCT2_S260,DNAJC2_S47,EIF4B_S422,EIF4G1_S1147,GSK3B_S9,HSPB1_S15,HSPB1_S78,HSPB1_S82,IRS1_S270,IRS1_S307,IRS1_S312,IRS1_S527,IRS1_S636,IRS1_S1101,MTOR_S2448,MTOR_S2481,NCBP1_S7,NCBP1_S22,NCBP1_T21,NDRG2_S332,NDRG2_S350,PDCD4_S67,PDCD4_S457,PFKFB2_S466,POLDIP3_S383,RICTOR_T1135,RPS6_S235,RPS6_S236,RPS6_S240,RPS6_S244,RPS6_S247,RPS6KB1_S447,URI1_S372	0.087872	-1.05615	0.719095	0.0787747	0.665172
IC19_24h-VIC_24h	BCR	1.68567	5	0.580217	CRKL_Y207,HSPB1_S82,RAB7A_S72,STAT3_S727,YWHAZ_T232	0.0918595	1.03688	0.719095	0.0787747	0.665172
IC19_24h-VIC_24h	UHMK1	-1.68516	6	-0.378839	CDKN1B_S10,PAM_S946,PIMREG_S131,SF1_S80,SF1_S82,STMN1_S38	0.0919579	-1.03641	0.719095	0.0787747	0.665172
IC19_24h-VIC_24h	RAF1	1.67198	13	0.38723	ARAF_S299,BAD_S75,BAD_S99,BAD_S118,MAP2K1_S222,MAPK1_T185,MAPK1_Y187,MAPK3_T202,MAPK3_Y204,PPP1R12A_T696,RAF1_S259,RAF1_S494,RAF1_S621	0.0945288	1.02444	0.719095	0.0787747	0.665172
IC19_24h-VIC_24h	TESK1	-1.67182	2	-0.707562	CFL1_S3,CFL2_S3	0.0945599	-1.02429	0.719095	0.0787747	0.665172
IC19_24h-VIC_24h	LIMK2	-1.61931	2	-0.682866	CFL1_S3,DSTN_S3	0.10538	-0.977244	0.759042	0.0787747	0.665172
IC19_24h-VIC_24h	AURKB	1.60495	34	0.261861	ATXN10_S12,CAVIN1_S300,CBX5_S92,CDCA5_T111,CDCA5_T115,CDCA8_S219,CHMP4C_S214,CHMP4C_S215,DDX3X_S594,DSN1_S109,HDAC4_S265,HSP90AB1_S255,INCENP_S894,KIF23_S911,LMO7_S751,MECP2_S423,MKI67_S374,NAGK_S76,NELFE_S131,NUMA1_S1969,NUMA1_S2047,NUMA1_T2055,PARD3_S962,PLEC_T2886,PPHLN1_S110,PRKDC_S511,RB1_S780,RBM14_S649,RBMX_S326,SH2D4A_S261,SSH3_S37,STMN1_S16,VIM_S72,VIM_S73	0.108506	0.964547	0.759042	0.0787747	0.665172
IC19_24h-VIC_24h	RPS6KA1	-1.59988	33	-0.14225	BAD_S75,BAD_S118,CARHSP1_S52,CCT2_S260,CHEK1_S280,CIC_S173,DAPK1_S289,EIF4B_S422,EPHA2_S897,FLNA_S2152,GSK3A_S21,GSK3B_S9,LCP1_S5,MRE11_S676,NDRG2_S332,NDRG2_S350,OSTF1_S202,PDCD4_S76,PDCD4_S457,RANBP3_S126,RPS6_S235,RPS6_S236,RPS6_S240,RPS6_S244,RPTOR_S722,SLC9A1_S703,SOS1_S1134,SOS1_S1161,TBC1D4_S341,TSC2_T1462,VASP_T278,WWC1_S947,WWC1_T929,YBX1_S102	0.109626	-0.960085	0.759042	0.0787747	0.665172
IC19_24h-VIC_24h	GSK3A	-1.59419	16	-0.195957	CTPS1_S571,DPYSL2_S518,DPYSL2_S522,GSK3A_Y279,IKZF3_S378,JUN_S243,MAP3K11_S789,MAP3K11_S793,MAPT_S579,MYC_T58,NDRG1_S342,NDRG1_S362,NIFK_T234,SFPQ_T687,UNG_S64,UNG_T60,USF1_S186	0.110893	-0.955095	0.759042	0.0787747	0.665172
IC19_24h-VIC_24h	DYRK1A	-1.59185	18	-0.170799	CARHSP1_S41,CARHSP1_S52,CCNL2_S330,CCNL2_S369,CDKN1B_S10,DYRK1A_Y321,EIF2B5_S544,GSK3B_S9,MAPT_S519,MAPT_T548,MYC_S62,MYC_T58,PSEN1_T354,RCAN1_S167,SF3B1_T273,SF3B1_T434,SRSF1_S234,SRSF1_S238	0.111419	-0.953041	0.759042	0.0787747	0.665172
IC19_24h-VIC_24h	CAMK2_complex	-1.5315	18	-0.161338	BCL10_S138,CAMK2G_T287,CASP2_S340,CDKN1B_S10,DNM1L_S616,GPHN_S305,HDAC4_S246,HDAC4_S266,HDAC4_S467,HDAC4_S632,MAPT_S579,MECP2_S423,PEA15_S104,PEA15_S116,PLCB3_S537,REM2_S68,STAT1_S727,STMN1_S16	0.125645	-0.900853	0.838491	0.0787747	0.665172
IC19_24h-VIC_24h	MAPK10	1.51546	12	0.369771	ATF2_T69,ATF2_T71,CDC25C_S168,CDKN1A_S130,HNRNPK_S216,HNRNPK_S284,JUN_S63,JUN_S73,JUN_T93,MYC_S62,MYC_T58,STMN1_S38	0.129656	0.887208	0.84795	0.0787747	0.665172
IC19_24h-VIC_24h	OXSR1	1.50079	2	0.784666	SLC12A2_T217,SLC12A2_T230	0.133411	0.874809	0.851479	0.0787747	0.665172
IC19_24h-VIC_24h	MAP2K1	1.48996	14	0.343652	BAD_S75,IRS1_S307,KRT8_S74,MAPK1_T185,MAPK1_Y187,MAPK14_T180,MAPK14_Y182,MAPK3_T202,MAPK3_T207,MAPK3_Y204,PKM_S37,PTK2_S910,STAT3_S727,STAT3_Y705	0.136234	0.865713	0.851479	0.0787747	0.665172
IC19_24h-VIC_24h	CSNK2A1	-1.44629	113	-0.0206975	ABCF1_S109,ABCF1_S140,ACACA_S29,ANP32B_T244,ARNT_S77,CALM1_S82,CALM1_S102,CAPZA1_S9,CAV2_S23,CAV2_S36,CBX5_S11,CBX5_S13,CBX5_S14,CCNH_T315,CTNNA1_S641,DEK_S32,EEF1B2_S106,EEF1B2_S112,EEF1D_S162,EIF2S2_S2,EIF2S2_S67,EIF4EBP1_S112,EIF5_S389,EIF5_S390,G3BP1_S149,GYS1_S653,HDAC1_S421,HDAC1_S423,HDAC2_S394,HDAC2_S422,HDAC2_S424,HMGA1_S99,HMGA1_S102,HMGA1_S103,HMGN1_S7,HMGN1_S8,HMGN1_S86,HMGN1_S89,HNRN…	0.148097	-0.829454	0.851479	0.0787747	0.665172
IC19_24h-VIC_24h	CDK5	-1.44169	57	-0.0509585	CASK_S395,CCDC88A_S1675,CDK16_S95,CDKN1B_S10,CTNNB1_S191,DBN1_S142,DNM1L_S616,DPYSL2_S518,DPYSL2_S522,DPYSL2_T509,DPYSL2_T514,DPYSL3_S518,DPYSL3_S522,DPYSL3_T509,EFHD2_S74,EFHD2_S76,ELAVL1_S202,ERBB2_S1174,HTT_S432,HTT_S1199,LMNA_S22,LMNA_S392,LMTK2_S1450,MAP2K2_T394,MAPT_S516,MAPT_S519,MAPT_S552,MAPT_S579,MAPT_S713,MAPT_T498,MAPT_T522,MAPT_T548,MARCKS_S26,MARCKS_S27,MEF2A_S408,MEF2D_S444,MYC_S62…	0.149389	-0.825682	0.851479	0.0787747	0.665172
IC19_24h-VIC_24h	PKM	-1.44078	6	-0.312477	AKT1S1_S202,AKT1S1_S203,PAK2_S20,PAK2_S141,PAK2_S197,STAT3_Y705	0.149647	-0.824933	0.851479	0.0787747	0.665172
IC19_24h-VIC_24h	DYRK1B	-1.42274	4	-0.39441	CDKN1B_S10,DYRK1B_Y273,HNF1A_S249,SF3B1_T434	0.15481	-0.8102	0.851479	0.0787747	0.665172
IC19_24h-VIC_24h	CSNK1E	-1.42011	4	-0.393534	CTNNB1_S45,CTNND1_S268,EIF4EBP1_T41,EIF4EBP1_T50	0.155576	-0.808058	0.851479	0.0787747	0.665172
IC19_24h-VIC_24h	CHKA	1.41327	3	0.621524	CDC25C_S216,CTNNB1_S45,MAPK9_Y185	0.157575	0.802512	0.851479	0.0787747	0.665172
IC19_24h-VIC_24h	CDK12	-1.41183	6	-0.304614	NUMA1_T2055,PML_S518,POLR2A_S1861,POLR2A_S1917,RECQL4_S251,SAMHD1_T592	0.158001	-0.801339	0.851479	0.0787747	0.665172
IC19_24h-VIC_24h	PRKCQ	1.4063	8	0.409499	BAD_S75,BAD_S99,IRS1_S307,IRS1_S1101,MAPK1_T185,MAPK1_Y187,MAPK3_T202,MAPK3_Y204	0.159635	0.796871	0.851479	0.0787747	0.665172
IC19_24h-VIC_24h	P90RSK	-1.40201	19	-0.194552	BAD_S75,BAD_S118,CARHSP1_S52,CCT2_S260,CHEK1_S280,CIC_S173,EIF4B_S422,FLNA_S2152,GSK3B_S9,RANBP3_S126,RPS6_S235,RPS6_S236,RPS6_S240,RPS6_S244,RPTOR_S722,SLC9A1_S703,VASP_T278,WWC1_S947,WWC1_T929,YBX1_S102	0.160912	-0.793412	0.851479	0.0787747	0.665172
IC19_24h-VIC_24h	ERBB3	1.40024	2	0.737372	MYC_S62,NF2_S518	0.161443	0.791982	0.851479	0.0787747	0.665172
IC19_24h-VIC_24h	RPS6KA5	-1.35989	13	-0.172106	ATF2_T71,ATXN1_S775,BAD_S75,CTNNB1_S552,EIF4EBP1_S65,EIF4EBP1_T37,EIF4EBP1_T45,EIF4EBP1_T46,EIF4EBP1_T70,KDM3A_S264,PLA2G4A_S727,STAT3_S727,TRIM28_S473	0.173863	-0.759792	0.888177	0.0787747	0.665172
IC19_24h-VIC_24h	HIPK2	-1.35684	16	-0.309272	ATF1_S198,CDKN1B_S10,CREB1_S271,CTBP2_S428,HMGA1_S36,HMGA1_T53,HMGA1_T77,HMGA1_T78,KLF3_S71,KLF3_S92,KLF3_S101,KLF3_S111,KLF3_S250,MECP2_S80,SIRT1_S27,STAT3_S727,ZBTB4_T795	0.174833	-0.757377	0.888177	0.0787747	0.665172
IC19_24h-VIC_24h	RPS6KA3	-1.34237	28	-0.0899687	ARHGEF12_S1288,BAD_S75,BAD_S99,CIC_S173,DAPK1_S289,EPHA2_S897,GSK3A_S21,GSK3B_S9,HMGN1_S7,HMGN1_S21,HSPB1_S78,HSPB1_S82,KRT18_S53,LCP1_S5,MYL12A_S19,PDCD4_S76,PDCD4_S457,PDPK1_S241,PFKFB2_S466,RANBP3_S126,RPS6_S235,RPS6_S236,RPS6KA3_S386,STAT3_S727,STMN1_S16,WWC1_S947,WWC1_T929,YBX1_S102	0.179476	-0.745993	0.888177	0.0787747	0.665172
IC19_24h-VIC_24h	CAMK1	1.34059	4	0.524638	CAMK1_T177,KRT18_S53,NUMB_S276,STMN1_S16	0.180052	0.744602	0.888177	0.0787747	0.665172
IC19_24h-VIC_24h	CHEK1	1.31835	47	0.189293	ADD1_S726,BRCA1_S1524,CAAP1_S203,CAMSAP2_S464,CCDC6_S240,CCDC6_S244,CDC25C_S216,CDK1_T14,CDK1_Y15,CDK13_S437,CEP170B_S655,CHEK1_S280,CHEK1_S296,CLK3_S157,CTR9_S1081,CTTN_S298,CWC25_S337,DDX24_S82,EML3_S176,ERRFI1_S251,GOLGA4_S71,HNRNPM_S432,LIG1_S76,LMO7_S1510,MAPT_S579,MAPT_T522,MATR3_S195,MCM3_S160,MYCBP2_S3478,OSBPL11_S189,PROSER2_S43,PRR5_S240,RB1_S612,RBM14_S627,RBM14_T629,SENP2_S344,SEPTIN7…	0.187386	0.727264	0.888177	0.0787747	0.665172
IC19_24h-VIC_24h	CDK6	-1.29848	14	-0.17333	CDKN1A_S130,CDKN1B_S10,CTNNB1_S45,NPM1_T199,PKM_S37,RB1_S608,RB1_S612,RB1_S780,RB1_S788,RB1_T356,RB1_T821,RB1_T826,RBL2_S1035,RBL2_T401,RUNX1_S21	0.194124	-0.71192	0.888177	0.0787747	0.665172
IC19_24h-VIC_24h	MAPK12	1.29421	14	0.24175	ATF2_S90,ATF2_T69,ATF2_T71,DLG1_S158,HSF1_S303,HSF1_S307,HSPB1_S78,HSPB1_S82,KRT8_S74,MAPK9_Y185,MAPT_S519,MAPT_T498,MAPT_T522,MAPT_T548,MARCKS_S46	0.195593	0.708646	0.888177	0.0787747	0.665172
IC19_24h-VIC_24h	GRK1	1.29187	1	0.938093	MAPKAPK2_T334	0.196401	0.706857	0.888177	0.0787747	0.665172
IC19_24h-VIC_24h	MAPK9	1.27421	20	0.268297	ATF2_S90,ATF2_T69,ATF2_T71,BAZ1B_S158,CDC25C_S168,CDKN1A_S130,CTNNB1_S191,IRS1_S307,IRS1_S315,IRS1_Y632,JUN_S63,JUN_S73,JUN_T93,MARCKS_S46,MYC_S62,PSEN1_T320,SIRT1_S27,STAT3_S727,STMN1_S38,TP53_S315	0.20259	0.693383	0.888177	0.0787747	0.665172
IC19_24h-VIC_24h	MASTL	-1.26722	2	-0.517258	CDK1_T14,ENSA_S67	0.205078	-0.688082	0.888177	0.0787747	0.665172
IC19_24h-VIC_24h	PRKCZ	-1.26647	21	-0.136921	ADD1_S726,AKT2_T309,AKT3_S472,CTNNB1_S45,GSK3B_S9,IRS1_S307,IRS1_S323,IRS1_S1101,MAPK9_Y185,MARK2_T596,MARK3_T564,NFATC2_S110,NFATC2_S217,NFATC2_S221,NFATC2_S236,NFATC2_S243,NFATC2_S363,OCLN_T403,OCLN_T404,PARD3_S827,STAT3_S727,YAP1_S109,YAP1_T110	0.205346	-0.687514	0.888177	0.0787747	0.665172
IC19_24h-VIC_24h	RIPK3	-1.25946	1	-0.75898	DAXX_S668	0.207866	-0.682217	0.888177	0.0787747	0.665172
IC19_24h-VIC_24h	PLK2	1.25668	2	0.669849	ADAM17_S791,NPM1_S4	0.208871	0.680122	0.888177	0.0787747	0.665172
IC19_24h-VIC_24h	TAOK3	1.25199	3	0.559585	MAP2K3_S218,MAP2K3_T222,MAP2K6_S207	0.210574	0.676595	0.888177	0.0787747	0.665172
IC19_24h-VIC_24h	TAOK1	1.25199	3	0.559585	MAP2K3_S218,MAP2K3_T222,MAP2K6_S207	0.210574	0.676595	0.888177	0.0787747	0.665172
IC19_24h-VIC_24h	MST1R	1.24511	2	0.66441	MET_Y1234,MET_Y1235	0.213091	0.671436	0.888177	0.0787747	0.665172
IC19_24h-VIC_24h	JAK2	1.24108	7	0.390797	ARAF_S299,IRS1_S323,MAPK1_Y187,MAPK3_Y204,RAF1_S494,STAT3_S727,STAT3_Y705	0.214575	0.668421	0.888177	0.0787747	0.665172
IC19_24h-VIC_24h	ERBB4	1.22591	1	0.894215	MYC_S62	0.220233	0.657118	0.896766	0.0787747	0.665172
IC19_24h-VIC_24h	TRPM7	1.21821	2	0.651755	EEF2_T57,TRPM7_S1255	0.223146	0.651411	0.896766	0.0787747	0.665172
IC19_24h-VIC_24h	MAP3K6	-1.20651	2	-0.488706	MAPK14_T180,MAPK14_Y182	0.22762	-0.64279	0.896766	0.0787747	0.665172
IC19_24h-VIC_24h	MAP3K12	-1.20651	2	-0.488706	MAPK14_T180,MAPK14_Y182	0.22762	-0.64279	0.896766	0.0787747	0.665172
IC19_24h-VIC_24h	SRPK1	-1.17696	1	-0.704108	SRSF1_S205	0.23921	-0.62122	0.931212	0.0787747	0.665172
IC19_24h-VIC_24h	HIPK1	-1.1663	2	-0.469792	DAXX_S668,MECP2_S80	0.243493	-0.613513	0.935285	0.0787747	0.665172
IC19_24h-VIC_24h	FES	-1.16018	1	-0.692942	BCR_Y246	0.245977	-0.609105	0.935285	0.0787747	0.665172
IC19_24h-VIC_24h	CDK14	1.15059	2	0.619954	PPP1R2_S87,TAGLN2_S163	0.249899	0.602235	0.939277	0.0787747	0.665172
IC19_24h-VIC_24h	MAP3K10	1.14309	4	0.45895	MAP2K3_S218,MAP2K3_T222,MAP2K6_S207,TCF3_S379	0.253002	0.596876	0.940133	0.0787747	0.665172
IC19_24h-VIC_24h	NUAK1	-1.09762	5	-0.247739	LATS1_S464,MAPT_S579,MAPT_T548,PPP1R12A_S445,PPP1R12A_S910	0.27237	-0.56484	0.965994	0.0787747	0.665172
IC19_24h-VIC_24h	PINK1	-1.09312	1	-0.64834	RIPOR2_S21	0.27434	-0.561711	0.965994	0.0787747	0.665172
IC19_24h-VIC_24h	CDK9	-1.08617	8	-0.411492	NCOA2_S493,NCOA2_S499,POLR2A_S1861,POLR2A_S1917,STAT1_S727,SUPT5H_S666,SUPT5H_T799,SUPT5H_T806,TP53_S315	0.277406	-0.556884	0.965994	0.0787747	0.665172
IC19_24h-VIC_24h	ROS1	-1.08149	3	-0.336557	CDK1_Y15,EIF4EBP1_S65,TRIM28_S473	0.27948	-0.553649	0.965994	0.0787747	0.665172
IC19_24h-VIC_24h	INSR	-1.07897	20	-0.0817083	ANXA2_Y24,ATM_S1981,CDK1_Y15,CTNNB1_S675,DCK_S74,EIF4EBP2_T37,EIF4EBP2_T46,GAB1_Y659,HSPB1_S78,IRS1_S307,IRS1_Y632,MAPT_S519,NBN_S343,PNKP_S114,PTPN1_S50,SHC1_Y427,TRIM28_S473,TRIM28_S824,UIMC1_S677,VIM_S459	0.2806	-0.551912	0.965994	0.0787747	0.665172
IC19_24h-VIC_24h	CK2	-1.07492	47	-0.000208207	BAD_T80,CANX_S554,CANX_S564,CASP2_S340,EEF1B2_S106,EIF2S2_S2,EIF4EBP1_S65,EIF4EBP1_S112,EIF5_S389,EIF5_S390,FXR1_S409,G3BP1_S149,HDAC2_S394,HDAC2_S422,HDAC2_S424,HNRNPC_S239,HSF1_S303,HSF1_S307,JUN_S243,KDM1A_S131,KDM1A_S137,KDM1A_S166,KIF1C_S1092,MAX_S11,MRE11_S649,NCAPG_S975,NME1_S122,NME2_S122,NPM1_S125,OCLN_S408,OCLN_T404,PAK1_S223,PAWR_S231,PDCD5_S119,PKD2_S812,PML_S518,PPP1R1B_S45,PPP1R1B_S…	0.282412	-0.549117	0.965994	0.0787747	0.665172
IC19_24h-VIC_24h	SGK3	-1.07317	5	-0.240466	AKT1S1_T246,FOXO3_S253,GSK3A_S21,GSK3B_S9,TSC2_T1462	0.283194	-0.547915	0.965994	0.0787747	0.665172
IC19_24h-VIC_24h	WEE1	-1.063	1	-0.628304	CDK1_T14,CDK1_Y15	0.287781	-0.540937	0.965994	0.0787747	0.665172
IC19_24h-VIC_24h	WEE2	-1.063	1	-0.628304	CDK1_T14,CDK1_Y15	0.287781	-0.540937	0.965994	0.0787747	0.665172
IC19_24h-VIC_24h	MARK1	-1.05921	4	-0.273505	MAP4_S928,MAP4_S941,MAP4_S1073,MAPT_S579	0.289503	-0.538347	0.965994	0.0787747	0.665172
IC19_24h-VIC_24h	CHUK	1.04858	5	0.390701	CTNNB1_S45,MECP2_S423,NCOA3_S857,NPM1_S125,TRAF4_S426	0.29437	0.531106	0.972314	0.0787747	0.665172
IC19_24h-VIC_24h	PKA	1.0349	76	0.157738	ACLY_S455,ADD1_S436,ADD1_S481,ADD1_S726,AKAP13_S1565,ARHGEF2_S886,ARPP19_S108,ATR_S435,BAD_S75,BAD_S99,BAD_S118,CDK16_S119,CDK18_S14,CFTR_S737,CTNNB1_S45,CTNNB1_S552,CTNNB1_S675,CUX1_S1215,DNAJC5_S10,DNMT1_S143,EMD_S49,ENSA_S109,EPHA2_S897,FLNA_S2152,GJA1_S365,GSK3A_S21,GSK3B_S9,HNRNPD_S83,HNRNPD_S87,HSPB1_S78,HSPB1_S82,KDM3A_S265,LASP1_S146,MAP3K7_S439,MAPT_S515,MAPT_S579,MAPT_T498,MAPT_T522,MAP…	0.300716	0.521844	0.974366	0.0787747	0.665172
IC19_24h-VIC_24h	AURKA	1.02978	10	0.295384	CTNNB1_S552,CTNNB1_S675,GSK3B_S9,HNRNPK_S379,MBD3_S85,NUMA1_S1969,NUMA1_S2047,PARD3_S962,STAT3_Y705,TP53_S315	0.303114	0.518394	0.974366	0.0787747	0.665172
IC19_24h-VIC_24h	PTK7	1.01085	1	0.751163	JUN_S63	0.312089	0.505722	0.974366	0.0787747	0.665172
IC19_24h-VIC_24h	MAP3K21	1.01085	1	0.751163	JUN_S63	0.312089	0.505722	0.974366	0.0787747	0.665172
IC19_24h-VIC_24h	MAPK1	-1.00853	134	0.0142534	ABI1_S183,ABI1_S216,ABI1_S222,ABI1_S225,ADAM17_T735,ARRB1_S412,ATF2_S90,ATF2_T69,ATF2_T71,BAD_S75,BCL6_S343,BRAF_S151,BRAF_T401,CALD1_S789,CDKN1A_S130,CDKN1B_S10,CEP55_S428,CTNNB1_S675,CTTN_S405,CTTN_S418,DNM1L_S616,EGFR_T693,EIF4EBP1_S65,EIF4EBP1_S83,EIF4EBP1_T37,EIF4EBP1_T45,EIF4EBP1_T46,EIF4EBP1_T70,ERBB2_T701,ERF_T526,ETS1_T38,ETV3_S139,EXOC7_S250,FOXO3_S425,GJA1_S255,GORASP2_T222,GORASP2_T22…	0.313201	-0.504177	0.974366	0.0787747	0.665172
IC19_24h-VIC_24h	AKT3	-1.00537	21	-0.0671574	AFDN_S1799,AGO2_S387,AKT1S1_S183,AKT1S1_T246,BABAM1_S29,BAD_S99,BAD_S118,BMI1_S316,BRAF_S365,EMSY_S209,FOXO1_S256,FOXO3_S253,FOXO3_T32,FOXO4_S262,GSK3A_S21,GSK3B_S9,HSPB1_S82,IWS1_S720,IWS1_T721,TSC2_S939,TSC2_T1462	0.314718	-0.502079	0.974366	0.0787747	0.665172
IC19_24h-VIC_24h	PDPK1	0.991916	15	0.249133	AKT2_T309,MAP2K1_S222,PAK1_T423,PDHA1_S232,PDHA1_S293,PDHA1_S300,PDPK1_S241,PRKCA_T497,PRKCD_T507,PRKCI_T412,PRKCQ_S676,PRKCQ_S695,RPS6KA3_S227,RPS6KA3_S386,SGK2_T253	0.321238	0.493173	0.974366	0.0787747	0.665172
IC19_24h-VIC_24h	MELK	-0.991862	6	-0.190571	EIF4B_S406,EIF4B_S422,MELK_S356,MELK_S505,MELK_S529,PXN_Y118	0.321265	-0.493137	0.974366	0.0787747	0.665172
IC19_24h-VIC_24h	MAP3K7	0.990747	10	0.287174	HDAC4_S246,HDAC7_S155,HNRNPA2B1_T176,MAP2K6_S207,MAP3K7_S454,MTOR_S2481,PTPN3_S359,RBMX_T216,RIPK1_S320,TUBA1B_T334	0.321809	0.492402	0.974366	0.0787747	0.665172
IC19_24h-VIC_24h	P70S6K	-0.978842	3	-0.297137	EGLN1_S125,EIF4B_S422,GSK3A_S21	0.327658	-0.484579	0.982403	0.0787747	0.665172
IC19_24h-VIC_24h	MAPK3	-0.968474	107	0.00614772	ABI1_S183,ABI1_S216,ABI1_S225,ADAM17_T735,ARRB1_S412,ATF2_T69,ATF2_T71,BAD_S75,BAG3_S289,BAG3_T285,BAZ1B_S158,BCL6_S343,BRAF_S151,BRAF_T401,CALD1_S789,CANX_S583,CDKN1A_S130,CTTN_S405,CTTN_S418,DNM1L_S616,EGFR_T693,EIF4EBP1_S65,ERBB2_T701,ETS1_T38,ETV6_S213,ETV6_S257,EXOC7_S250,FOXO3_S425,GJA1_S255,GORASP2_T222,GORASP2_T225,GRB10_S476,GRK2_S670,HNRNPK_S284,HSF1_S307,IRS1_S636,JUN_S63,JUN_S73,JUNB_…	0.332808	-0.477807	0.982403	0.0787747	0.665172
IC19_24h-VIC_24h	MAP3K11	0.967136	4	0.40043	MAP2K3_S218,MAP2K3_T222,PRKAA1_T183,PXN_Y118	0.333476	0.476935	0.982403	0.0787747	0.665172
IC19_24h-VIC_24h	BRSK2	0.934981	6	0.332674	CDC25C_S216,CDK16_S12,MAPT_S579,PAK1_T423,PRKAA1_T183,TSC2_S1387	0.349798	0.456183	0.991173	0.0787747	0.665172
IC19_24h-VIC_24h	MAP3K2	0.930577	1	0.697768	CTNNB1_S675	0.352073	0.453368	0.991173	0.0787747	0.665172
IC19_24h-VIC_24h	PAK	0.921649	17	0.227462	ARHGEF2_S886,ARHGEF7_S518,ARHGEF7_T704,BAD_S75,BAD_S99,CTNNB1_S675,FLNA_S2152,MAP2K1_S222,MYL12A_S19,NF2_S518,PPP1R12A_T696,PXN_S258,STMN1_S16,VIM_S39,VIM_S51,VIM_S56,VIM_S72	0.356711	0.447683	0.991173	0.0787747	0.665172
IC19_24h-VIC_24h	MET	0.917915	5	0.35183	GAB1_Y659,MET_Y1234,MET_Y1235,PTK2_S910,SHC1_Y427	0.358663	0.445313	0.991173	0.0787747	0.665172
IC19_24h-VIC_24h	RSK	-0.906217	30	-0.0312792	BAD_S75,BAD_S118,CARHSP1_S41,CARHSP1_S52,CCT2_S260,CHEK1_S280,DAPK1_S289,EIF4B_S406,EIF4B_S422,EPHA2_S897,FLNA_S2152,GSK3A_S21,GSK3B_S9,IRS1_S1101,MRE11_S676,OSTF1_S202,PDCD4_S67,PDCD4_S76,PDCD4_S457,PPP1R12A_T696,RANBP3_S126,RPS6_S235,RPS6_S236,SLC9A1_S703,SOS1_S1134,SOS1_S1161,TSC2_S664,TSC2_S1254,TSC2_T1462,YBX1_S102	0.364821	-0.43792	0.991173	0.0787747	0.665172
IC19_24h-VIC_24h	PAK6	0.896088	3	0.422906	BAD_S75,CTNNB1_S675,CTNND1_S288	0.370206	0.431557	0.991173	0.0787747	0.665172
IC19_24h-VIC_24h	MAPK6	0.871659	1	0.658578	NCOA3_S857	0.383394	0.416354	0.991173	0.0787747	0.665172
IC19_24h-VIC_24h	MKNK1	-0.864485	4	-0.208741	HNRNPA1_S362,HNRNPA1_S363,HNRNPA1_S364,PLA2G4A_S727	0.387322	-0.411928	0.991173	0.0787747	0.665172
IC19_24h-VIC_24h	PRKACG	0.859705	9	0.269392	BAD_S75,BAD_S99,BAD_S118,CTNNB1_S675,PPP1R1B_S102,PPP1R1B_T75,STAT3_S727,STMN1_S16,STMN1_S63	0.389952	0.408989	0.991173	0.0787747	0.665172
IC19_24h-VIC_24h	CDK1	0.859129	222	0.099731	AAK1_T389,ABI1_S216,ADD1_S12,ADD1_S355,AHNAK_S5763,AJUBA_S119,ANAPC4_S779,ATF2_T69,ATF2_T71,BAD_S75,BAD_S99,BARD1_T299,BRCA1_S1497,BTG1_S159,BUB1_S593,BUB1B_S670,CANX_S583,CARHSP1_T23,CASP2_S340,CD3EAP_S285,CDC20_T70,CDC23_T562,CDC23_T565,CDC25C_S168,CDC25C_S214,CDC25C_T48,CDC27_T343,CDCA5_S75,CDCA5_T111,CDCA5_T115,CDK1_T14,CDK1_T161,CDK7_S164,CDK7_T170,CDKN1A_S130,CEP55_S428,CHEK1_S301,CLASP2_S5…	0.390269	0.408636	0.991173	0.0787747	0.665172
IC19_24h-VIC_24h	MAPK15	0.848959	2	0.478081	JUN_S63,JUN_S73	0.395904	0.40241	0.991173	0.0787747	0.665172
IC19_24h-VIC_24h	ULK2	0.848118	1	0.642919	DENND3_S472	0.396372	0.401897	0.991173	0.0787747	0.665172
IC19_24h-VIC_24h	PRKCB	0.846269	22	0.198789	ANXA2_S2,ANXA2_S26,GSK3A_S21,GSK3B_S9,IRS1_S323,IRS2_S306,IRS2_S679,LASP1_S146,LMNB1_S405,MAPK1_T185,MAPK1_Y187,MAPK3_T202,MAPK3_Y204,MARCKS_S163,MARCKS_S170,PA2G4_S363,PRKAA1_S496,RAF1_S621,RB1_S780,SHC1_S139,STMN1_S25,STMN1_S38	0.397403	0.400769	0.991173	0.0787747	0.665172
IC19_24h-VIC_24h	PRKG2	0.841482	4	0.35864	HSPB1_S78,HSPB1_S82,LASP1_S146,PLCB3_S1105	0.400078	0.397855	0.991173	0.0787747	0.665172
IC19_24h-VIC_24h	PEAK1	0.834706	1	0.633998	ERBB2_Y877	0.403883	0.393744	0.991173	0.0787747	0.665172
IC19_24h-VIC_24h	GSK3	-0.833766	28	-0.0372061	CDKN1A_S130,CTNNB1_S45,CTNNB1_S675,CTNND1_T310,DPYSL2_S522,DPYSL2_T514,EIF4EBP1_T82,GSK3B_S9,HSF1_S303,MAP1B_S1260,MAP1B_S1396,MAP2_T1616,MAP2_T1619,MAP3K11_S789,MAP3K11_S793,MAPT_S515,MAPT_S516,MAPT_S519,MAPT_T498,MAPT_T548,MARK2_S212,MYC_T58,NIFK_T234,PPP1R2_T73,PTK2_S722,PXN_S126,RPTOR_S859,SFPQ_T687,ZCCHC8_T492	0.404413	-0.393175	0.991173	0.0787747	0.665172
IC19_24h-VIC_24h	MAPK11	0.820287	9	0.164818	ATF2_T69,ATF2_T71,GYS1_S653,HNF4A_S167,HSF1_S303,HSF1_S307,KRT8_S74,MAPKAPK2_T334,MITF_S414,RPTOR_S863	0.412052	0.385048	0.991173	0.0787747	0.665172
IC19_24h-VIC_24h	GRK5	0.804266	4	0.346262	ARRB1_S412,GRK5_S484,GRK5_T485,NPM1_S4	0.421244	0.375467	0.991173	0.0787747	0.665172
IC19_24h-VIC_24h	SRPK2	-0.788655	1	-0.445816	SF1_S82	0.430314	-0.366215	0.991173	0.0787747	0.665172
IC19_24h-VIC_24h	FGR	-0.777816	6	-0.132445	EGFR_Y1172,EGFR_Y1197,MAPK14_T180,MAPK14_Y182,PRKCD_Y313,STAT3_Y705	0.436677	-0.359839	0.991173	0.0787747	0.665172
IC19_24h-VIC_24h	PRKAA1	-0.776269	36	-0.00728391	ACACA_S80,BAG2_S20,BAIAP2_S366,BRAF_S729,CFTR_S737,CGN_S131,CRTC2_S171,CTTN_T401,FOXO3_S413,GFPT1_S261,HDAC7_S155,HDAC7_S358,KIF4A_S801,KLC2_S582,MAPT_S579,MFF_S155,NME1_S122,PAK2_S20,PFKFB2_S466,PFKFB3_S461,POU2F1_S385,PPP1R12C_S452,PRKAA1_S496,PRKAB1_S108,RAF1_S259,RAF1_S621,RPTOR_S722,SQSTM1_S294,STAT3_S727,TBC1D1_S237,TBC1D1_T596,TSC2_S1387,ULK1_S556,ULK1_S638,VASP_S322,VASP_T278	0.43759	-0.358932	0.991173	0.0787747	0.665172
IC19_24h-VIC_24h	PKN1	0.765384	10	0.23977	ARHGEF2_S886,CDC25C_S216,FOXO1_S256,MAP2K3_S218,MAP2K3_T222,MAP2K6_S207,MARCKS_S163,MARCKS_S170,PGAM1_S118,PKN1_T531	0.444043	0.352575	0.991173	0.0787747	0.665172
IC19_24h-VIC_24h	SMG1	0.756392	2	0.434542	UPF1_S1107,UPF1_S1127	0.449414	0.347353	0.991173	0.0787747	0.665172
IC19_24h-VIC_24h	STK26	0.749211	1	0.577129	STK25_T174	0.45373	0.343202	0.991173	0.0787747	0.665172
IC19_24h-VIC_24h	CSK	-0.748786	3	-0.208787	ANXA2_Y24,PRAG1_Y413,YES1_Y426	0.453986	-0.342957	0.991173	0.0787747	0.665172
IC19_24h-VIC_24h	STK3	0.735656	6	0.265585	MOB1A_T35,MOB1B_T35,PRKCA_S226,PRKCA_T228,RAF1_S259,STK3_T336,YAP1_S127	0.46194	0.335414	0.991173	0.0787747	0.665172
IC19_24h-VIC_24h	PDK1	0.726348	6	0.276018	MYC_S62,PDHA1_S232,PDHA1_S293,PDHA1_S300,PRKCD_T507,PRKCE_S729	0.467625	0.330102	0.991173	0.0787747	0.665172
IC19_24h-VIC_24h	PAK4	0.722431	5	0.293679	BAD_S75,CTNNB1_S675,CTNND1_S288,PAK4_S474,STMN1_S16	0.47003	0.327875	0.991173	0.0787747	0.665172
IC19_24h-VIC_24h	STK38	-0.721373	6	-0.117118	AAK1_S637,KIF23_S814,RAB3IP_S288,YAP1_S109,YAP1_S127,YAP1_S164	0.47068	-0.327274	0.991173	0.0787747	0.665172
IC19_24h-VIC_24h	ATR	0.714949	27	0.170297	ATM_S1981,ATR_S435,ATR_T1989,BRCA1_S1524,CCAR2_T454,CDC25C_S216,CGGBP1_S164,CHEK1_S280,CHEK1_S296,DCK_S74,GINS2_S182,GPS1_S474,IRS1_S270,KAT7_S50,KAT7_S53,MCM2_S108,NBN_S343,NPM1_S125,PRKDC_S2612,RAD50_S635,RAD51AP1_S120,SMC1A_S957,STAT3_S727,SUN2_S12,TRIM28_S824,UIMC1_S205,WDHD1_T826	0.47464	0.323635	0.991173	0.0787747	0.665172
IC19_24h-VIC_24h	CDC7	-0.709735	16	-0.0392492	MCM2_S5,MCM2_S7,MCM2_S13,MCM2_S27,MCM2_S40,MCM2_S41,MCM2_S108,MCM2_S139,MFAP1_S116,NCL_T76,NCL_T121,NPM1_S137,NPM1_T199,PSIP1_S206,TOP2A_S1213,TOP2A_S1525	0.477868	-0.320692	0.991173	0.0787747	0.665172
IC19_24h-VIC_24h	MAP3K20	0.707312	1	0.549259	MAP2K6_S207	0.479373	0.319327	0.991173	0.0787747	0.665172
IC19_24h-VIC_24h	CSNK1D	0.701017	5	0.287309	CTNNB1_S45,DCK_S74,MAPT_S519,MAPT_T522,UHRF1_S95	0.483292	0.31579	0.991173	0.0787747	0.665172
IC19_24h-VIC_24h	PHKG1	-0.690135	1	-0.380284	MAPT_S579	0.490109	-0.309707	0.991173	0.0787747	0.665172
IC19_24h-VIC_24h	MARK4	-0.690135	1	-0.380284	MAPT_S579	0.490109	-0.309707	0.991173	0.0787747	0.665172
IC19_24h-VIC_24h	BCKDK	-0.689298	2	-0.245435	BCKDHA_S337,MAP2K1_S222	0.490636	-0.309241	0.991173	0.0787747	0.665172
IC19_24h-VIC_24h	MAPK14	0.685438	45	0.14313	ADAM17_T735,ATF2_S90,ATF2_T69,ATF2_T71,BAZ1B_S158,CDC25C_S216,CDKN1A_S130,DROSHA_S221,EGFR_T693,EIF4EBP1_S65,EIF4EBP1_T37,EIF4EBP1_T46,EPS15_S796,ETV6_S22,ETV6_S257,FOXO3_S425,HNF4A_S167,HSF1_S303,HSF1_S307,HSPB1_S176,JUN_S63,JUN_S73,KRT8_S74,MAPK14_T180,MAPK14_Y182,MAPKAPK2_T334,MEF2A_S98,MEF2A_S408,MITF_S414,MRTFA_S333,NCOA3_S860,NFATC2_S110,NFATC2_S217,NFATC2_S221,PLA2G4A_S727,PXN_S85,RBSN_S21…	0.493068	0.307093	0.991173	0.0787747	0.665172
IC19_24h-VIC_24h	SCYL1	-0.67742	1	-0.371826	HSPB1_S78	0.49814	-0.302649	0.991173	0.0787747	0.665172
IC19_24h-VIC_24h	RET	0.676712	7	0.248908	MAPK1_Y187,MAPK14_T180,MAPK14_Y182,MAPK3_Y204,MAPK9_Y185,STAT3_S727,STAT3_Y705	0.498589	0.302258	0.991173	0.0787747	0.665172
IC19_24h-VIC_24h	p38	0.673012	31	0.159178	ADAM17_T735,AGO2_S387,ATF2_T69,ATF2_T71,CDC25C_S216,CDKN1A_S130,DCP1A_S315,EGFR_T693,EPS15_S796,ETV6_S257,GRK2_S670,GSK3B_S9,HNF4A_S167,HSPB1_S15,HSPB1_S78,HSPB1_S82,JUN_S63,JUN_S73,KHSRP_S193,MAPKAPK2_T334,MAPT_T548,MITF_S414,PBK_T9,PXN_S83,PXN_S85,STAT1_S727,STAT3_S727,STMN1_S16,TAB3_S506,TRIM28_S473,ZFP36_S186	0.50094	0.300215	0.991173	0.0787747	0.665172
IC19_24h-VIC_24h	PRKAA2	-0.65637	14	-0.0379112	ACACA_S80,BAIAP2_S366,CRTC2_S171,FOXO3_S413,PAK2_S20,PFKFB2_S466,PFKFB3_S461,PPP1R12C_S452,RPTOR_S863,TSC2_S1387,ULK1_S556,ULK1_S638,VASP_S322,VASP_T278	0.511586	-0.291081	0.991173	0.0787747	0.665172
IC19_24h-VIC_24h	MAPK13	0.634459	11	0.130711	HSF1_S303,HSF1_S307,HSPB1_S78,HSPB1_S82,KRT8_S74,MAPT_S519,MAPT_T498,MAPT_T522,SQSTM1_S272,SQSTM1_T269,STMN1_S25,STMN1_S38	0.525781	0.279195	0.991173	0.0787747	0.665172
IC19_24h-VIC_24h	WNK2	0.633196	2	0.376597	STK39_S371,STK39_T354	0.526605	0.278515	0.991173	0.0787747	0.665172
IC19_24h-VIC_24h	PDGFRA	-0.62631	1	-0.337829	RPS6KB1_S441	0.531112	-0.274814	0.991173	0.0787747	0.665172
IC19_24h-VIC_24h	MARK2	-0.625775	14	-0.0324723	ARHGEF2_S886,ARHGEF2_S960,BAIAP2_S325,BAIAP2_S366,CRTC2_S171,HDAC4_S246,HDAC7_S155,KIF13B_S1410,MAPT_S579,MARK2_T596,PARD3_S144,PARD3_S873,RAB11FIP1_S234,RAB11FIP2_S227	0.531462	-0.274528	0.991173	0.0787747	0.665172
IC19_24h-VIC_24h	TTBK1	-0.618247	3	-0.158655	MAPT_S515,MAPT_S516,MAPT_S519	0.536413	-0.270501	0.991173	0.0787747	0.665172
IC19_24h-VIC_24h	CDK3	0.610905	3	0.313385	CABLES1_S313,JUN_S63,JUN_S73	0.541262	0.266592	0.991173	0.0787747	0.665172
IC19_24h-VIC_24h	NTRK2	0.609851	1	0.48443	ADAM17_T735	0.54196	0.266032	0.991173	0.0787747	0.665172
IC19_24h-VIC_24h	NTRK1	0.609851	1	0.48443	ADAM17_T735	0.54196	0.266032	0.991173	0.0787747	0.665172
IC19_24h-VIC_24h	ATM	0.608526	48	0.137199	ABRAXAS1_S406,ACLY_S455,ATM_S1981,ATM_S2996,BRCA1_S1497,BRCA1_S1524,BRCA1_S1542,CCAR2_T454,CGGBP1_S164,CHEK2_S516,COPS3_S410,DCK_S74,EIF4EBP1_S94,EIF4EBP1_S112,FANCI_S1121,GPS1_S474,HMGA1_S99,HNF1A_S249,HUWE1_S3797,KAT7_S50,KAT7_S53,KHSRP_S274,MATR3_S208,MED1_S953,MRE11_S676,MRE11_S678,MTOR_S2481,NBN_S343,NBN_S397,PNKP_S114,PPM1G_S183,PRKDC_S2612,RAD18_S403,RAD50_S635,RNF20_S522,SMC1A_S957,SMC1A_…	0.542839	0.265329	0.991173	0.0787747	0.665172
IC19_24h-VIC_24h	PTK6	-0.606815	3	-0.119952	ARAP1_Y231,ARHGAP35_Y1105,PXN_Y118	0.543974	-0.264422	0.991173	0.0787747	0.665172
IC19_24h-VIC_24h	STK11	0.606412	5	0.259167	GSK3B_S9,MARK2_T208,PRKAA1_T183,TBC1D1_S237,ULK1_S556	0.544241	0.264209	0.991173	0.0787747	0.665172
IC19_24h-VIC_24h	PKN3	-0.602193	1	-0.321787	BCAR1_S428	0.547046	-0.261976	0.991173	0.0787747	0.665172
IC19_24h-VIC_24h	NLK	-0.598032	5	-0.0991242	HDAC1_S421,HSPB1_S82,RPTOR_S863,STAT3_S727,YAP1_S128	0.549819	-0.259781	0.991173	0.0787747	0.665172
IC19_24h-VIC_24h	PRKG	0.593294	5	0.255264	BAD_S118,PAK2_S20,PPP1R12A_S695,RAF1_S43,VASP_T278	0.552984	0.257287	0.991173	0.0787747	0.665172
IC19_24h-VIC_24h	MAP3K8	0.592821	8	0.218191	CDK1_T161,EIF4EBP1_T70,EIF4G1_S1147,MAP2K1_S222,MAP2K3_S218,MAP2K6_S207,NPM1_T199,PLCB3_S537	0.553301	0.257038	0.991173	0.0787747	0.665172
IC19_24h-VIC_24h	PRKCE	0.59247	17	0.174357	ADAM17_T735,BAD_S75,BAD_S99,BAD_S118,CTNND1_S268,GJA1_S365,IQGAP1_S1443,ITGB1_T789,KRT18_S53,KRT8_S9,KRT8_S24,OCLN_T403,OCLN_T404,PRKCE_S729,STAT3_S727,STAT3_Y705,TJP1_S168	0.553536	0.256854	0.991173	0.0787747	0.665172
IC19_24h-VIC_24h	AMPK	-0.572789	51	0.0254236	ACACA_S78,ACACA_S80,AKAP1_S107,BRAF_S729,CDC25C_S216,CFTR_S737,CHEK1_S280,CRTC2_S171,CTNNB1_S552,CTNNB1_S675,CTTN_T401,EEF2_T57,FLCN_S62,FOXO3_S413,FOXO3_T32,GFPT1_S261,GSK3B_S9,HMGCR_S872,IRS1_S307,KIF4A_S801,MAPT_S519,MAPT_S579,MAPT_T548,MFF_S155,NME1_S120,NME1_S122,PAK2_S20,PAK2_S55,PAK2_S141,PAK2_S197,PEA15_S116,PFKFB2_S466,PFKFB3_S461,PFKFB3_S467,PIKFYVE_S307,PNPLA2_S404,PPP1R12C_S452,PRKAA1…	0.566787	-0.24658	0.991173	0.0787747	0.665172
IC19_24h-VIC_24h	PRKD2	-0.572227	5	-0.0914478	MARK2_S400,PAK4_S99,PKD2_S801,SSH1_S937,VASP_S322	0.567168	-0.246288	0.991173	0.0787747	0.665172
IC19_24h-VIC_24h	AXL	-0.571489	2	-0.190024	STAT3_Y705,YES1_Y426	0.567668	-0.245905	0.991173	0.0787747	0.665172
IC19_24h-VIC_24h	WNK1	0.571022	3	0.298068	OXSR1_S325,OXSR1_T185,STK39_S371	0.567985	0.245663	0.991173	0.0787747	0.665172
IC19_24h-VIC_24h	WNK4	0.571022	3	0.298068	OXSR1_S325,OXSR1_T185,STK39_S371	0.567985	0.245663	0.991173	0.0787747	0.665172
IC19_24h-VIC_24h	PKMYT1	0.561419	2	0.0191233	CDK1_T14,CDK1_T161,CDK1_Y15	0.574512	0.240701	0.991173	0.0787747	0.665172
IC19_24h-VIC_24h	CAMKK2	0.561341	5	0.245759	CAMK1_T177,CAMKK2_S511,PRKAA1_T183,SIRT1_S27,SIRT1_S47	0.574565	0.240661	0.991173	0.0787747	0.665172
IC19_24h-VIC_24h	ARAF	0.560431	6	0.230963	ARAF_S299,BAD_S75,BAD_S99,BAD_S118,MAP2K1_S222,RAF1_S494	0.575185	0.240192	0.991173	0.0787747	0.665172
IC19_24h-VIC_24h	AKT	-0.540565	100	0.0428179	ACLY_S455,AFDN_S1799,AGO2_S387,AKT1S1_S183,AKT1S1_T246,AKT2_T309,ATXN1_S775,BAD_S75,BAD_S99,BAD_S118,BMI1_S316,BRAF_S365,BRAF_S446,BRAF_T440,CARHSP1_S52,CBX4_S415,CBY1_S20,CCDC88A_S1417,CCT2_S260,CDKN1B_S10,CHEK1_S280,CTNNB1_S45,CTNNB1_S552,CTNNB1_S675,DAPK1_S289,DNMT1_S127,DNMT1_S143,EIF4B_S406,EIF4B_S422,EIF4EBP1_T36,EMSY_S209,EPHA2_S897,FAF1_S582,FLNA_S2152,FOXO1_S256,FOXO3_S253,FOXO3_T32,FOXO…	0.588807	-0.230027	0.991173	0.0787747	0.665172
IC19_24h-VIC_24h	MARK3	0.534034	3	0.283863	CDC25C_S216,PKP2_S82,PTPN3_S359	0.593318	0.226712	0.991173	0.0787747	0.665172
IC19_24h-VIC_24h	ROCK	0.528917	10	0.19003	DPYSL2_S522,MYC_S62,MYC_T58,MYL12A_S19,MYL12A_T18,PPP1R12A_T696,SCRIB_S1378,SCRIB_S1508,VIM_S39,VIM_S72	0.596863	0.224125	0.991173	0.0787747	0.665172
IC19_24h-VIC_24h	PRKACA	0.526335	100	0.120792	ACLY_S455,ADD1_S436,ADD1_S481,AKAP12_S627,AKAP12_S696,AKAP12_S698,AKAP13_S1565,ATR_S435,ATXN1_S775,BAD_S75,BAD_S99,BAD_S118,CAD_S1406,CAD_S1859,CBX3_S93,CD44_S697,CDK16_S12,CDK16_S110,CDK16_S119,CDK16_S153,CFTR_S660,CFTR_S700,CFTR_S712,CFTR_S737,CFTR_S795,CTNNB1_S45,CTNNB1_S552,CTNNB1_S675,CUX1_S1215,CUX1_S1237,DNAJC5_S10,EMD_S49,FLNA_S2152,GSK3A_S21,GSK3B_S9,HMGCR_S872,HMGN1_S7,HNRNPD_S87,HSPA1A…	0.598655	0.222823	0.991173	0.0787747	0.665172
IC19_24h-VIC_24h	TTK	-0.525481	6	-0.0639223	BUB1B_S670,MAPT_S516,MAPT_S579,MAPT_T522,USP16_S415,USP16_S552	0.599249	-0.222393	0.991173	0.0787747	0.665172
IC19_24h-VIC_24h	AKT2	-0.523984	37	0.0214752	ACLY_S455,AFDN_S1799,AKT1S1_S183,AKT1S1_T246,AKT2_T309,BABAM1_S29,BAD_S75,BAD_S99,BAD_S118,BMI1_S316,BRAF_T440,CBY1_S20,CTNNB1_S552,EDC3_S161,EMSY_S209,FLNC_S2233,FOXO1_S256,FOXO3_S253,FOXO3_T32,FOXO4_S262,GSK3A_S21,GSK3B_S9,HSPB1_S82,KHSRP_S193,MYC_S62,PTPN1_S50,RALGAPA2_S486,RALGAPA2_S696,RALGAPA2_T715,SH3RF1_S304,TBC1D4_S318,TBC1D4_S341,TBC1D4_S570,TBC1D4_S588,TBC1D4_T642,TSC2_S939,TSC2_T1462	0.60029	-0.221639	0.991173	0.0787747	0.665172
IC19_24h-VIC_24h	CSNK1A1	0.521369	16	0.178692	AXIN1_S75,AXIN1_S77,CTNNB1_S45,CTNND1_S268,CTNND1_S269,CTPS2_S568,ECE1_S34,ECE1_S36,FADD_S194,HNRNPC_S253,HNRNPC_S260,HNRNPC_S299,NFATC2_S110,NFATC2_S217,NFATC2_S221,RPS6_S247,TUT1_S6,YBX1_S176,YWHAZ_T232	0.60211	0.220324	0.991173	0.0787747	0.665172
IC19_24h-VIC_24h	FRK	-0.52105	1	-0.267813	EGFR_Y1197	0.602332	-0.220164	0.991173	0.0787747	0.665172
IC19_24h-VIC_24h	CSF1R	-0.509146	2	-0.160701	CTNND1_Y228,CTNND1_Y904	0.61065	-0.214208	0.991173	0.0787747	0.665172
IC19_24h-VIC_24h	PRKCD	-0.507703	35	0.0216914	ADAM17_T735,ADD1_S726,CDH1_T790,CTTN_S405,DNM1L_S616,GSK3A_S21,GSK3B_S9,HMGA1_S44,HNRNPK_S284,HSPB1_S78,HSPB1_S82,IRS1_S307,IRS1_S323,IRS1_S1101,KRT8_S74,LCP1_S5,MAP2K1_S222,MARCKS_S163,MARCKS_S170,MUC1_T1224,PPP1R14B_T57,PRKCD_S299,PRKCD_S302,PRKCD_S304,PRKCD_S645,PRKCD_T507,RPS3_T221,RPS6_S235,RPS6_S236,SHC1_S139,STAT1_S727,STAT3_S727,STAT3_Y705,TBL1XR1_S123,TRIM28_S473	0.611662	-0.213489	0.991173	0.0787747	0.665172
IC19_24h-VIC_24h	MAPK	-0.506704	23	0.00849602	ADAM17_T735,AGO2_S387,BAD_S75,CDC25C_T48,CDKN1B_S10,CTTN_S405,CTTN_S418,GJA1_S255,GRK2_S670,GSK3B_S9,IRS1_S307,JUN_S63,JUN_S73,MYC_S62,MYC_T58,PML_S403,PML_T409,PRDX6_T177,RBM17_S222,SIRT1_S47,STAT1_S727,STAT3_S727,STMN1_S16	0.612363	-0.212991	0.991173	0.0787747	0.665172
IC19_24h-VIC_24h	PRKACB	0.503461	5	0.228541	BAD_S75,BAD_S99,BAD_S118,PPP1R1B_S102,PPP1R1B_T75	0.614641	0.211379	0.991173	0.0787747	0.665172
IC19_24h-VIC_24h	PRKCH	-0.499619	2	-0.15622	GSK3A_S21,GSK3B_S9	0.617343	-0.209473	0.991173	0.0787747	0.665172
IC19_24h-VIC_24h	MAP2K	0.492571	3	0.26794	CDC25C_T48,MAPK1_T185,MAPK1_Y187	0.622316	0.205989	0.991173	0.0787747	0.665172
IC19_24h-VIC_24h	SGK1	0.483995	19	0.152633	CARHSP1_S52,FOXO1_S256,FOXO3_S253,FOXO3_T32,HTT_S419,MAP2K4_S80,NDRG1_S330,NDRG1_T366,NDRG2_S332,NDRG2_S346,NDRG2_T330,NDRG2_T348,NEDD4L_S328,NEDD4L_S342,NEDD4L_S448,NEDD4L_T367,RICTOR_T1135,SLC9A1_S703,SP1_S59	0.628389	0.201771	0.991173	0.0787747	0.665172
IC19_24h-VIC_24h	PGK1	0.475485	1	0.395054	PGK1_S203	0.634441	0.197609	0.991173	0.0787747	0.665172
IC19_24h-VIC_24h	ABL_family	-0.475157	2	-0.144714	CRKL_Y207,LASP1_Y171	0.634675	-0.197448	0.991173	0.0787747	0.665172
IC19_24h-VIC_24h	CSNK2A2	-0.466227	21	-0.0301585	ACACA_S29,CCNH_T315,EEF1B2_S106,EEF1B2_S112,EIF4EBP1_S112,HDAC1_S421,HDAC1_S423,HDAC2_S394,HDAC2_S422,HDAC2_S424,HMGA1_S99,HMGA1_S102,HMGA1_S103,HNRNPC_S260,KIF1C_S1092,PPP1R1B_S45,PPP1R1B_S102,PPP1R2_S87,PPP1R2_S121,PPP1R2_S122,SMC3_S1067,SRPK1_S51,STX1A_S14	0.641053	-0.193106	0.991173	0.0787747	0.665172
IC19_24h-VIC_24h	NUAK2	-0.459295	3	-0.0976115	LATS1_S464,PPP1R12A_S445,PPP1R12A_T696	0.646023	-0.189752	0.991173	0.0787747	0.665172
IC19_24h-VIC_24h	CDK4	-0.458182	22	-0.00728472	CDK1_T161,CDKN1A_S130,DNMT1_S127,MEF2D_S98,NPM1_T199,PXN_S83,RB1_S608,RB1_S612,RB1_S780,RB1_S788,RB1_T356,RB1_T373,RB1_T821,RB1_T826,RBL1_S640,RBL1_S650,RBL2_S1035,RBL2_T401,SMAD3_T8,TSC2_T1462,UBTF_S389,UBTF_S484,WDR77_T5	0.646822	-0.189215	0.991173	0.0787747	0.665172
IC19_24h-VIC_24h	TAOK2	-0.450068	6	-0.0434435	MAP2K3_S218,MAP2K3_T222,MAP2K6_S207,RPS6_S235,RPS6_S236,SEPTIN7_T426	0.652662	-0.185312	0.991173	0.0787747	0.665172
IC19_24h-VIC_24h	LYN	-0.449112	6	-0.043184	CDK1_Y15,EGFR_Y1172,EGFR_Y1197,PRKCD_Y313,STAT3_Y705,TRIM28_Y449	0.653351	-0.184853	0.991173	0.0787747	0.665172
IC19_24h-VIC_24h	DAPK1	-0.448299	5	-0.0545825	CAMKK2_S511,MAPT_S579,MAPT_T548,MCM3_S160,NDRG2_S350	0.653937	-0.184464	0.991173	0.0787747	0.665172
IC19_24h-VIC_24h	RPS6KB2	-0.442383	8	-0.0252622	GSK3B_S9,HNRNPA1_S6,HSPB1_S78,HSPB1_S82,IRS1_S307,KRT18_S53,RICTOR_T1135,RPS6_S236	0.658212	-0.181634	0.991173	0.0787747	0.665172
IC19_24h-VIC_24h	PAK5	0.439462	2	0.285475	BAD_S75,CTNND1_S288	0.660327	0.180241	0.991173	0.0787747	0.665172
IC19_24h-VIC_24h	LCK	0.436204	7	0.188441	EGFR_Y1172,EGFR_Y1197,JUN_S73,MAPK3_Y204,PRKCD_Y313,SHC1_Y427,STAT3_Y705	0.662689	0.17869	0.991173	0.0787747	0.665172
IC19_24h-VIC_24h	PhK	-0.426274	2	-0.121722	MAPT_S579,PYGB_S15	0.669908	-0.173985	0.991173	0.0787747	0.665172
IC19_24h-VIC_24h	ERK	-0.424105	107	0.0445659	ADAM17_T735,AGO2_S387,ARRB1_S412,ATF2_T69,ATF2_T71,BAD_S75,BAD_S99,BAD_S118,BAG2_S20,BAZ1B_S158,BRAF_S151,BRAF_T401,CALD1_S789,CAV2_Y19,CCDC6_S244,CDC25C_S216,CDC25C_T48,CDKN1A_S130,CDKN1B_S10,CHEK1_S280,CTTN_S405,CTTN_S418,DCP1A_S315,DCP1A_S319,DNM1L_S616,EGFR_T693,EP300_S1038,EPS8_S625,EPS8_T629,ERBB2_T701,ERF_T526,ETS1_T38,EXOC7_S250,FOXO3_S425,GJA1_S255,GRB10_S476,GRK2_S670,GSK3B_S9,HNRNPK_S2…	0.671489	-0.172961	0.991173	0.0787747	0.665172
IC19_24h-VIC_24h	DYRK3	-0.421255	1	-0.201432	AKT1S1_T246	0.673569	-0.171618	0.991173	0.0787747	0.665172
IC19_24h-VIC_24h	IKBKB	0.411987	12	0.157884	BAD_S25,IKBKB_S672,IRS1_S270,IRS1_S272,IRS1_S307,IRS1_S312,IRS1_S527,IRS1_S531,MTDH_S298,NAA10_S209,OPTN_S177,OPTN_S513	0.680349	0.167268	0.991173	0.0787747	0.665172
IC19_24h-VIC_24h	NEK9	-0.409706	1	-0.19375	GSK3A_S21	0.682022	-0.166202	0.991173	0.0787747	0.665172
IC19_24h-VIC_24h	CDK17	-0.409706	1	-0.19375	GSK3A_S21	0.682022	-0.166202	0.991173	0.0787747	0.665172
IC19_24h-VIC_24h	BRSK1	0.407896	3	0.235422	CDC25C_S216,MAPT_S579,PRKAA1_T183	0.68335	0.165357	0.991173	0.0787747	0.665172
IC19_24h-VIC_24h	CDK7	-0.403429	18	0.0155241	CDK1_T161,CDK1_Y15,CDK11B_T595,CDK12_T893,CDKN1A_S130,MCM2_S5,MCM2_S7,MCM2_S13,MCM2_S27,MCM2_S40,MCM2_S41,MCM2_S108,MCM2_S139,POLR2A_S1864,POLR2A_S1892,POLR2A_S1899,POLR2A_S1913,POLR2A_S1920	0.686633	-0.163276	0.991173	0.0787747	0.665172
IC19_24h-VIC_24h	HIPK3	0.400576	2	0.267185	ATF1_S198,FADD_S194	0.688732	0.16195	0.991173	0.0787747	0.665172
IC19_24h-VIC_24h	PRKCI	-0.380629	10	-0.00128889	BAD_S75,BAD_S99,BAD_S118,CDK7_T170,ECT2_T359,EZH2_T487,MARK2_T596,MARK3_T564,PARD3_S827,SP1_S59	0.703479	-0.152749	0.991173	0.0787747	0.665172
IC19_24h-VIC_24h	SIK1	-0.378573	3	-0.0666113	CRTC2_S70,CRTC2_S171,NCOR2_T1383	0.705005	-0.151808	0.991173	0.0787747	0.665172
IC19_24h-VIC_24h	RIPK4	-0.373432	1	-0.169622	IRF6_S424	0.708827	-0.14946	0.991173	0.0787747	0.665172
IC19_24h-VIC_24h	ALK	-0.368582	2	-0.0945869	GSK3B_S9,STAT3_Y705	0.712439	-0.147252	0.991173	0.0787747	0.665172
IC19_24h-VIC_24h	FLT4	0.366609	1	0.322633	SHC1_Y427	0.713911	0.146356	0.991173	0.0787747	0.665172
IC19_24h-VIC_24h	ZAP70	0.366609	1	0.322633	SHC1_Y427	0.713911	0.146356	0.991173	0.0787747	0.665172
IC19_24h-VIC_24h	MAPKAPK5	-0.355309	6	-0.0177113	DNAJB1_S149,DNAJB1_S151,HSPB1_S15,HSPB1_S78,HSPB1_S82,PLA2G4A_S727	0.722358	-0.141247	0.991173	0.0787747	0.665172
IC19_24h-VIC_24h	CAMK	-0.353591	5	-0.0264095	HDAC7_S155,HDAC7_S358,MAPT_S579,MECP2_S423,STMN1_S16	0.723645	-0.140474	0.991173	0.0787747	0.665172
IC19_24h-VIC_24h	ULK1	0.352315	2	0.244485	DENND3_S472,RPTOR_S859	0.724602	0.1399	0.991173	0.0787747	0.665172
IC19_24h-VIC_24h	STK39	-0.351124	3	-0.05607	SLC12A7_T973,SLC12A7_T980,SLC4A4_S65	0.725495	-0.139365	0.991173	0.0787747	0.665172
IC19_24h-VIC_24h	PIM3	0.350457	5	0.183026	BAD_S75,BAD_S99,BAD_S118,BAD_S134,IRS1_S1101	0.725996	0.139066	0.991173	0.0787747	0.665172
IC19_24h-VIC_24h	MAP4K3	0.350032	2	0.243411	PRKCQ_S676,PRKCQ_S695	0.726315	0.138875	0.991173	0.0787747	0.665172
IC19_24h-VIC_24h	DAPK2	-0.349869	1	-0.153948	RPTOR_S859	0.726437	-0.138802	0.991173	0.0787747	0.665172
IC19_24h-VIC_24h	NEK6	-0.349612	4	-0.0375014	KIF11_T926,NUP98_S612,NUP98_S623,STAT3_S727	0.72663	-0.138687	0.991173	0.0787747	0.665172
IC19_24h-VIC_24h	MOS	-0.342307	2	-0.0822285	MAPT_S516,VIM_S459	0.73212	-0.135418	0.991173	0.0787747	0.665172
IC19_24h-VIC_24h	PDK3	0.334448	3	0.207215	PDHA1_S232,PDHA1_S293,PDHA1_S300	0.738041	0.131919	0.991173	0.0787747	0.665172
IC19_24h-VIC_24h	PDK4	0.334448	3	0.207215	PDHA1_S232,PDHA1_S293,PDHA1_S300	0.738041	0.131919	0.991173	0.0787747	0.665172
IC19_24h-VIC_24h	PTK2B	-0.332524	7	-0.00482563	GSK3A_Y279,GSK3B_S9,MTOR_S2448,PFKFB3_S461,PPP1R12A_T696,PXN_Y118,YES1_Y426	0.739493	-0.131066	0.991173	0.0787747	0.665172
IC19_24h-VIC_24h	CDK19	-0.328927	1	-0.140018	PAK1_S174	0.742211	-0.129473	0.991173	0.0787747	0.665172
IC19_24h-VIC_24h	CDK11B	-0.328927	1	-0.140018	PAK1_S174	0.742211	-0.129473	0.991173	0.0787747	0.665172
IC19_24h-VIC_24h	MAP2K3	-0.322419	6	-0.00877984	HSPB1_S15,HSPB1_S78,HSPB1_S82,MAPK13_Y182,MAPK14_T180,MAPK14_Y182	0.747135	-0.126601	0.991173	0.0787747	0.665172
IC19_24h-VIC_24h	MAP2K6	-0.322419	6	-0.00877984	HSPB1_S15,HSPB1_S78,HSPB1_S82,MAPK13_Y182,MAPK14_T180,MAPK14_Y182	0.747135	-0.126601	0.991173	0.0787747	0.665172
IC19_24h-VIC_24h	VRK1	-0.316544	6	-0.00718452	ATF2_T69,ATF2_T71,HNRNPA1_S6,JUN_S63,JUN_S73,NBN_S343	0.751589	-0.124019	0.991173	0.0787747	0.665172
IC19_24h-VIC_24h	JAK3	0.313943	1	0.287601	ELAVL1_Y200	0.753565	0.12288	0.991173	0.0787747	0.665172
IC19_24h-VIC_24h	NME1	-0.3108	3	-0.0405838	NME1_S120,NME1_S122,NME1_S125	0.755953	-0.121505	0.991173	0.0787747	0.665172
IC19_24h-VIC_24h	RIPK1	-0.305102	1	-0.12417	DNM1L_S616	0.760289	-0.119021	0.991173	0.0787747	0.665172
IC19_24h-VIC_24h	EGFR	0.304725	11	0.139889	CHEK1_S280,CTNND1_Y228,CTNND1_Y321,EGFR_T693,EGFR_Y1172,EGFR_Y1197,GAB1_Y659,GPRC5A_Y347,IQGAP1_S1443,PRKCD_Y313,STAT3_Y705	0.760575	0.118858	0.991173	0.0787747	0.665172
IC19_24h-VIC_24h	CAMK2B	0.300551	6	0.160391	CTNNB1_S552,GSK3A_S21,PLCB3_S537,PRKAA1_T183,STAT1_S727,STMN1_S16	0.763757	0.117045	0.991173	0.0787747	0.665172
IC19_24h-VIC_24h	PRKD1	-0.298997	27	0.0404994	ARFIP1_S132,BAD_S75,BAD_S99,BAD_S118,CFL1_S3,CTTN_S113,CTTN_S298,EGFR_T693,HDAC7_S155,HDAC7_S181,HDAC7_S358,HSPB1_S15,HSPB1_S82,JUN_S63,KIDINS220_S918,MARK2_S400,MRTFA_S333,OSBP_S240,OSBP_S382,PAK4_S99,PAK4_S474,PKD2_S801,PLCG1_S1248,PRKD1_S205,RIN1_S351,SSH1_S937,VASP_S322	0.764942	-0.116371	0.991173	0.0787747	0.665172
IC19_24h-VIC_24h	MAP4K5	-0.296863	1	-0.11869	GSK3B_S9	0.766571	-0.115448	0.991173	0.0787747	0.665172
IC19_24h-VIC_24h	PIK3CB	-0.296863	1	-0.11869	GSK3B_S9	0.766571	-0.115448	0.991173	0.0787747	0.665172
IC19_24h-VIC_24h	PRAG1	-0.294497	2	-0.0597414	EGFR_Y1172,EGFR_Y1197	0.768378	-0.114425	0.991173	0.0787747	0.665172
IC19_24h-VIC_24h	AAK1	0.290576	1	0.272058	AP2M1_T156	0.771376	0.112734	0.991173	0.0787747	0.665172
IC19_24h-VIC_24h	MYLK	0.28785	2	0.214164	MYL12A_S19,MYL12A_T18	0.773461	0.111561	0.991173	0.0787747	0.665172
IC19_24h-VIC_24h	PIM2	0.28487	8	0.145769	BAD_S75,BAD_S99,BAD_S118,EIF4B_S406,EIF4B_S422,EIF4EBP1_S65,IRS1_S1101,MYC_S62	0.775744	0.110282	0.991173	0.0787747	0.665172
IC19_24h-VIC_24h	CAMK2D	0.282462	3	0.187251	ANKRD28_S1011,HDAC4_S210,TPD52_S176	0.777589	0.10925	0.991173	0.0787747	0.665172
IC19_24h-VIC_24h	CDK8	0.272148	1	0.2598	STAT1_S727	0.785508	0.104849	0.991173	0.0787747	0.665172
IC19_24h-VIC_24h	MAPKAPK2	-0.27079	32	0.0522761	AGO2_S387,BAG2_S20,CDC25C_S216,CEP131_S47,CEP131_S78,HNRNPA0_S84,HSPB1_S15,HSPB1_S78,HSPB1_S82,KRT18_S53,KRT20_S13,MRTFA_S333,NELFE_S51,NELFE_S115,NELFE_S251,PARN_S557,PFKFB3_S461,RIPK1_S320,RTN4_S107,STAT3_S727,TRIM28_S473,TSC2_S664,TSC2_S1254,TSC2_T1462,VIM_S39,VIM_S51,VIM_S55,ZFP36_S60,ZFP36_S113,ZFP36_S186,ZFP36L1_S54,ZFP36L1_S92	0.786553	-0.104272	0.991173	0.0787747	0.665172
IC19_24h-VIC_24h	EPHA3	0.270739	1	0.258863	EPHA3_Y779	0.786592	0.104251	0.991173	0.0787747	0.665172
IC19_24h-VIC_24h	CAMK4	0.268914	4	0.168212	HDAC4_S467,HDAC4_S632,STMN1_S16,STMN1_S63	0.787996	0.103476	0.991173	0.0787747	0.665172
IC19_24h-VIC_24h	LATS1	-0.266741	8	-0.0838228	INCENP_S894,KIF23_S814,PPP1R12A_S445,RAF1_S259,WWTR1_S89,YAP1_S109,YAP1_S127,YAP1_S164	0.789669	-0.102555	0.991173	0.0787747	0.665172
IC19_24h-VIC_24h	ERN1	-0.260865	1	-0.0947451	EMSY_S209	0.794197	-0.100072	0.991173	0.0787747	0.665172
IC19_24h-VIC_24h	IRAK1	-0.246311	1	-0.0850646	STAT3_S727	0.805441	-0.0939661	0.991173	0.0787747	0.665172
IC19_24h-VIC_24h	ROCK1	-0.246074	12	0.0315241	ARHGAP35_S1150,ARHGAP35_S1236,CDKN1B_S10,DNM1L_S616,MAPK8IP3_S365,MYC_S62,MYL12A_S19,MYL12A_T18,PPP1R12A_T696,SCRIB_S1378,SCRIB_S1508,VIM_S72	0.805625	-0.0938669	0.991173	0.0787747	0.665172
IC19_24h-VIC_24h	ABL2	0.245323	1	0.241957	ITGB1_Y783	0.806206	0.0935538	0.991173	0.0787747	0.665172
IC19_24h-VIC_24h	MAPK7	0.244776	17	0.0691864	DLG1_S158,ETS1_T38,GJA1_S255,GSK3B_S9,MEF2A_S408,MEF2D_S180,MEF2D_S444,PML_S403,PML_T409,PTK2_S910,RPS6KA1_S363,RPS6KA1_T359,RPS6KA3_S227,RPS6KA3_S369,RPS6KA3_S386,RPS6KA3_S715,RPS6KA3_T231,RPS6KA3_T365	0.80663	0.0933257	0.991173	0.0787747	0.665172
IC19_24h-VIC_24h	LRRK1	-0.240063	1	-0.0809087	LCP1_S5	0.810281	-0.0913643	0.991173	0.0787747	0.665172
IC19_24h-VIC_24h	MAP2K4	-0.237896	5	0.00800704	CTNNB1_S45,MAPK14_T180,MAPK14_Y182,MAPK9_Y185,PRKCD_T507	0.811962	-0.0904642	0.991173	0.0787747	0.665172
IC19_24h-VIC_24h	STK25	-0.237579	1	-0.0792562	CCM2_S384	0.812208	-0.090333	0.991173	0.0787747	0.665172
IC19_24h-VIC_24h	MERTK	-0.224391	1	-0.0704837	STAT3_Y705	0.822453	-0.0848888	0.991173	0.0787747	0.665172
IC19_24h-VIC_24h	FER	-0.224391	1	-0.0704837	STAT3_Y705	0.822453	-0.0848888	0.991173	0.0787747	0.665172
IC19_24h-VIC_24h	JAK1	-0.224391	1	-0.0704837	STAT3_Y705	0.822453	-0.0848888	0.991173	0.0787747	0.665172
IC19_24h-VIC_24h	JAK	-0.224391	1	-0.0704837	STAT3_Y705	0.822453	-0.0848888	0.991173	0.0787747	0.665172
IC19_24h-VIC_24h	TNK2	-0.224391	1	-0.0704837	STAT3_Y705	0.822453	-0.0848888	0.991173	0.0787747	0.665172
IC19_24h-VIC_24h	FGFR	-0.224391	1	-0.0704837	STAT3_Y705	0.822453	-0.0848888	0.991173	0.0787747	0.665172
IC19_24h-VIC_24h	FGFR4	-0.224391	1	-0.0704837	STAT3_Y705	0.822453	-0.0848888	0.991173	0.0787747	0.665172
IC19_24h-VIC_24h	FYN	0.222316	11	0.123362	ARHGAP35_Y1105,CTNND1_Y228,EGFR_Y1172,EGFR_Y1197,ERBB2_Y877,IFITM3_Y20,PRKCD_Y313,PXN_Y118,SHC1_Y427,STAT3_Y705,WASL_Y256	0.824068	0.0840368	0.991173	0.0787747	0.665172
IC19_24h-VIC_24h	AMPK_alpha	0.220525	5	0.144375	FOXO3_S413,GSK3B_S9,HMGCR_S872,TSC2_S1387,ULK1_S556	0.825462	0.0833029	0.991173	0.0787747	0.665172
IC19_24h-VIC_24h	RAF	0.217401	4	0.151079	BAD_S75,BAD_S99,KRT18_S53,MAP2K1_S222	0.827896	0.0820242	0.991173	0.0787747	0.665172
IC19_24h-VIC_24h	CSNK1A1L	0.215031	1	0.221807	CTNNB1_S45	0.829743	0.0810564	0.991173	0.0787747	0.665172
IC19_24h-VIC_24h	CSNK1	0.215031	1	0.221807	CTNNB1_S45	0.829743	0.0810564	0.991173	0.0787747	0.665172
IC19_24h-VIC_24h	PLK4	-0.214533	1	-0.0639264	CEP131_S78	0.830132	-0.0808531	0.991173	0.0787747	0.665172
IC19_24h-VIC_24h	PI3K	0.20369	26	0.105346	AKT1S1_T246,BAD_S75,BAD_S118,BMI1_S316,CDK1_T14,CGGBP1_S164,CHEK1_S280,CTNNB1_S552,EIF4B_S422,EIF4EBP2_T45,EPHA2_S897,FOXO3_S253,FOXO3_T32,GAB2_S210,GAB2_T391,GRK2_S670,GSK3A_S21,GSK3B_S9,JUN_S63,JUN_S73,KHSRP_S193,MTOR_S2481,PDPK1_S241,PTK2_S910,RAF1_S259,YBX1_S102	0.838596	0.0764474	0.991173	0.0787747	0.665172
IC19_24h-VIC_24h	SIK3	-0.190651	2	-0.0108973	CRTC2_S70,CRTC2_S171	0.848799	-0.071195	0.991173	0.0787747	0.665172
IC19_24h-VIC_24h	CLK1	0.179494	2	0.1632	PTPN1_S50,RBM17_S222	0.857549	0.0667408	0.991173	0.0787747	0.665172
IC19_24h-VIC_24h	MAP4K4	-0.177112	3	0.0107573	MOB1A_T35,STAT3_S727,STAT3_Y705	0.859421	-0.0657942	0.991173	0.0787747	0.665172
IC19_24h-VIC_24h	PTK2	-0.176054	6	0.0309664	ACTN4_Y265,GSK3A_Y279,PTK2_S910,PXN_Y118,STAT3_Y705,WASL_Y256	0.860252	-0.0653745	0.991173	0.0787747	0.665172
IC19_24h-VIC_24h	SRC	0.170565	40	0.0887391	ANXA2_S12,ANXA2_S26,ANXA2_Y24,ARAF_S299,ARHGAP35_Y1105,BCAR1_S639,BCAR1_Y362,BCR_Y246,CAV2_Y19,CAV2_Y27,CDH1_T790,CDK1_Y15,CTNND1_Y228,CTNND1_Y280,CTNND1_Y291,CTNND1_Y296,DAPK1_S289,EGFR_Y1172,EGFR_Y1197,EPHA2_S897,EPHA2_Y594,ERBB2_Y877,G3BP1_Y133,GAB1_Y659,GSK3A_Y279,INPPL1_Y987,KRT19_Y391,LASP1_Y171,MAPK14_T180,MAPK14_Y182,MPZL1_Y263,NCKIPSD_Y161,OCLN_Y402,PDHA1_Y289,PRKCD_Y313,PXN_Y118,RAF1_S4…	0.864566	0.0632019	0.991173	0.0787747	0.665172
IC19_24h-VIC_24h	BTK	0.166322	1	0.189407	WASL_Y256	0.867904	0.0615284	0.991173	0.0787747	0.665172
IC19_24h-VIC_24h	SIK2	-0.165144	1	-0.0310746	CRTC2_S171	0.86883	-0.061065	0.991173	0.0787747	0.665172
IC19_24h-VIC_24h	MAP3K5	0.163252	7	0.119818	ATF2_T69,MAP2K3_S218,MAP2K3_T222,MAP2K6_S207,MAPK14_T180,MAPK14_Y182,PDPK1_S241	0.87032	0.060321	0.991173	0.0787747	0.665172
IC19_24h-VIC_24h	MKNK2	0.161664	1	0.186309	PLEC_S4642	0.871571	0.0596973	0.991173	0.0787747	0.665172
IC19_24h-VIC_24h	DYRK2	-0.160696	11	0.046546	CARHSP1_S30,CARHSP1_S32,CARHSP1_S41,DPYSL2_S522,DPYSL3_S518,DPYSL3_S522,DPYSL3_T509,EIF4EBP1_S65,EIF4EBP1_S101,JUN_S243,KATNA1_S109	0.872333	-0.0593179	0.991173	0.0787747	0.665172
IC19_24h-VIC_24h	HCK	-0.15339	5	0.0331453	EGFR_Y1172,EGFR_Y1197,PRKCD_Y313,PXN_Y118,STAT3_Y705	0.878091	-0.0564605	0.991173	0.0787747	0.665172
IC19_24h-VIC_24h	PIK3CA	-0.150624	4	0.0286794	AFDN_S1799,GSK3B_S9,NPM1_T199,STMN1_S25	0.880273	-0.0553829	0.991173	0.0787747	0.665172
IC19_24h-VIC_24h	DAPK3	-0.148322	2	0.00901176	PPP1R12A_T696,STAT3_S727	0.882088	-0.0544878	0.991173	0.0787747	0.665172
IC19_24h-VIC_24h	SGK2	-0.146634	2	0.00980563	FOXO3_S253,FOXO3_T32	0.883421	-0.0538325	0.991173	0.0787747	0.665172
IC19_24h-VIC_24h	GRK2	-0.145127	3	0.0230406	ARRB1_S412,IRS1_S307,STK3_S316	0.884611	-0.0532479	0.991173	0.0787747	0.665172
IC19_24h-VIC_24h	EPHB1	-0.144005	1	-0.0170133	PXN_Y118	0.885497	-0.0528131	0.991173	0.0787747	0.665172
IC19_24h-VIC_24h	STK38L	-0.142748	2	0.0116335	RAB3IP_S288,YAP1_S127	0.886489	-0.0523266	0.991173	0.0787747	0.665172
IC19_24h-VIC_24h	PRKAC	-0.140861	18	0.0566901	ADD1_S726,AKAP13_S1565,ATP2B1_S1178,CAMKK2_S100,CAMKK2_S495,CAMKK2_S511,CFTR_S795,GSK3A_S21,GSK3B_S9,HSPB1_S15,LASP1_S146,PLCB3_S1105,PRKAR2B_S114,PTPN12_S435,RAF1_S43,RAF1_S621,SUN2_S54,VASP_T278	0.887979	-0.0515971	0.991173	0.0787747	0.665172
IC19_24h-VIC_24h	IKK_family	-0.130199	5	0.0400441	IRS1_S270,IRS1_S307,IRS2_S306,MYC_S62,NAA10_S209	0.896409	-0.0474936	0.991173	0.0787747	0.665172
IC19_24h-VIC_24h	LMTK2	0.129707	4	0.121914	CFTR_S737,GSK3B_S9,PPP1CA_T320,PYGB_S15	0.896798	0.0473053	0.991173	0.0787747	0.665172
IC19_24h-VIC_24h	MAPKAPK3	0.12922	4	0.121752	HSPB1_S15,HSPB1_S78,HSPB1_S82,RTN4_S107	0.897183	0.0471188	0.991173	0.0787747	0.665172
IC19_24h-VIC_24h	PAK3	0.12797	3	0.12792	BRAF_S446,CTTN_S113,MYO6_T405	0.898172	0.0466403	0.991173	0.0787747	0.665172
IC19_24h-VIC_24h	FLT3	0.125359	2	0.137737	CHEK1_S280,SHC1_Y427	0.90024	0.0456419	0.991173	0.0787747	0.665172
IC19_24h-VIC_24h	CHEK2	-0.120486	15	0.0580816	BAIAP2L1_S331,BRCA1_S1524,CCAR2_T454,CDC25C_S216,CDK1_T14,CDK11B_S752,CHEK1_S296,CHEK2_S379,CHEK2_S516,MAPT_S579,MED1_S671,RB1_S612,SOD1_S99,TRIM28_S473,XRCC1_S210	0.904098	-0.0437846	0.991193	0.0787747	0.665172
IC19_24h-VIC_24h	ERBB2	0.117681	6	0.110732	CDK1_Y15,EGFR_Y1197,ERBB2_Y877,ERBB2_Y1139,NF2_S518,TOM1L1_S321	0.906321	0.0427182	0.991193	0.0787747	0.665172
IC19_24h-VIC_24h	ICK	0.102043	1	0.146651	BAG6_T1080	0.918723	0.0368155	0.993725	0.0787747	0.665172
IC19_24h-VIC_24h	BLK	-0.0994924	4	0.045685	EGFR_Y1172,EGFR_Y1197,PRKCD_Y313,STAT3_Y705	0.920747	-0.0358595	0.993725	0.0787747	0.665172
IC19_24h-VIC_24h	FGFR3	0.0955509	2	0.123717	STAT3_Y705,VIM_S56	0.923877	0.0343857	0.993725	0.0787747	0.665172
IC19_24h-VIC_24h	ILK	-0.093162	6	0.0534761	CFL1_S3,GSK3B_S9,PPP1R12A_T696,PPP1R14B_T57,RICTOR_T1135,YAP1_S127	0.925775	-0.0334946	0.993725	0.0787747	0.665172
IC19_24h-VIC_24h	SYK	0.0898448	6	0.103173	BLNK_Y189,CDC25C_S216,MAPK14_T180,MAPK14_Y182,PRKCD_Y313,SHC1_Y427	0.928411	0.0322599	0.993725	0.0787747	0.665172
IC19_24h-VIC_24h	RPS6KA2	0.0782623	6	0.100027	BAD_S75,BAD_S118,IRS1_S1101,MRE11_S676,OSTF1_S202,SLC9A1_S703	0.937619	0.0279734	0.993725	0.0787747	0.665172
IC19_24h-VIC_24h	CDK2	-0.0755271	159	0.0677462	ADD3_S423,AKIRIN2_S21,ANKLE2_S528,ANKRD17_S2042,ANKRD17_S2045,ANKRD17_S2401,APC_S1360,ARID4A_S864,ARID4A_S1140,ATF2_T116,ATRIP_S224,ATRIP_S239,BARD1_T299,BAZ2A_S509,BCLAF1_T840,BRCA1_S1497,BRMS1_S237,BTG1_S159,CABLES1_S313,CC2D1A_S208,CCDC6_S244,CDC25C_S214,CDC6_S74,CDC6_S106,CDK16_S138,CDK7_S164,CDK7_T170,CDKN1A_S130,CDKN1B_S10,CENPA_S19,CEP76_S83,CHEK1_S301,CRTC2_S433,CTNNB1_S45,CTTN_S405,CTTNB…	0.939795	-0.0269667	0.993725	0.0787747	0.665172
IC19_24h-VIC_24h	BUB1	0.0712931	2	0.112307	CDC20_S41,CDC20_S72	0.943164	0.0254126	0.993725	0.0787747	0.665172
IC19_24h-VIC_24h	EPHA2	-0.0711795	4	-0.0644799	EPHA2_S897,EPHA2_Y588,EPHA2_Y594,EPHA2_Y772,PDPK1_S241	0.943255	-0.0253709	0.993725	0.0787747	0.665172
IC19_24h-VIC_24h	AKT1	0.0706513	89	0.0837562	ACLY_S455,AFDN_S1799,AKT1S1_S183,AKT1S1_T246,ALYREF_S34,ATXN1_S775,BABAM1_S29,BAD_S75,BAD_S99,BAD_S118,BAD_S134,BCL3_S41,BMI1_S316,BRAF_S365,CARHSP1_S41,CARHSP1_S52,CBY1_S20,CCDC88A_S1417,CCT2_S260,CDKN1B_S10,CHEK1_S280,CTNNB1_S552,CTNNB1_S675,CTTN_S405,DNMT1_S143,EDC3_S161,EIF4B_S422,EMSY_S209,EPHA2_S897,FAF1_S582,FLNA_S2152,FLNC_S2233,FOXO1_S256,FOXO3_S253,FOXO3_T32,FOXO4_S262,GSK3A_S21,GSK3B_S…	0.943675	0.0251774	0.993725	0.0787747	0.665172
IC19_24h-VIC_24h	ROCK2	0.066072	5	0.0984294	DPYSL2_T514,MYL12A_S19,PPP1R12A_T696,PPP1R14B_T57,VIM_S72	0.947321	0.0235031	0.993725	0.0787747	0.665172
IC19_24h-VIC_24h	PBK	0.0644117	3	0.103511	JUN_S63,JUN_S73,PRC1_T481	0.948642	0.0228974	0.993725	0.0787747	0.665172
IC19_24h-VIC_24h	PIM	-0.0605924	6	0.0623206	AKT1S1_T246,BAD_S75,BAD_S99,BAD_S118,CHEK1_S280,IRS1_S1101	0.951684	-0.0215073	0.993725	0.0787747	0.665172
IC19_24h-VIC_24h	PRKCG	-0.0534093	5	0.0628869	ARHGEF7_S518,DNAJC5_S10,GSK3A_S21,GSK3B_S9,PA2G4_S363	0.957406	-0.0189039	0.993725	0.0787747	0.665172
IC19_24h-VIC_24h	TAF1	-0.0475268	1	0.0471613	TAF7_S264	0.962093	-0.0167828	0.993725	0.0787747	0.665172
IC19_24h-VIC_24h	CDC42BPA	0.0417027	1	0.106514	PPP1R12C_T560	0.966736	0.0146922	0.993725	0.0787747	0.665172
IC19_24h-VIC_24h	LATS2	-0.036819	6	0.0374934	INCENP_S894,KIF23_S814,WWTR1_S89,YAP1_S109,YAP1_S127,YAP1_S164	0.970629	-0.0129466	0.993725	0.0787747	0.665172
IC19_24h-VIC_24h	GRK6	-0.0351868	3	0.0652617	GRK6_S484,GRK6_T485,SLC9A3R1_S290	0.971931	-0.0123647	0.993725	0.0787747	0.665172
IC19_24h-VIC_24h	CAMK2A	0.0341837	12	0.062954	CDKN1B_S10,CREB1_S142,CTNNB1_S552,EGFR_S1166,GFPT1_S261,ITGB1_T789,KRT18_S53,MAPT_S552,MAPT_S579,MAPT_T548,PEA15_S116,PLCB3_S537,STMN1_S16	0.972731	0.0120074	0.993725	0.0787747	0.665172
IC19_24h-VIC_24h	PDK2	0.0316373	4	0.0892969	AKT3_S472,PDHA1_S232,PDHA1_S293,PDHA1_S300	0.974761	0.0111017	0.993725	0.0787747	0.665172
IC19_24h-VIC_24h	TGFBR1	-0.0302554	1	0.0586497	OTUB1_S18	0.975863	-0.010611	0.993725	0.0787747	0.665172
IC19_24h-VIC_24h	MAP3K1	0.0278042	8	0.0853136	FADD_S194,MAP2K1_S222,MAP2K3_S218,MAP2K3_T222,MAP2K6_S207,MAPK14_T180,MAPK14_Y182,STAT3_S727	0.977818	0.00974184	0.993725	0.0787747	0.665172
IC19_24h-VIC_24h	mTORC2	0.0224231	10	0.0834914	ACLY_S455,AKT3_S472,FLNA_S2152,GFPT1_S261,IGF2BP1_S181,IGF2BP3_S184,MTOR_S2481,OXSR1_S339,PRKCE_S729,STAT3_S727	0.98211	0.00783967	0.993725	0.0787747	0.665172
IC19_24h-VIC_24h	YES1	0.0211901	6	0.084529	EGFR_Y1172,EGFR_Y1197,ERBB2_Y877,PRKCD_Y313,STAT3_Y705,YES1_Y426	0.983094	0.00740496	0.993725	0.0787747	0.665172
IC19_24h-VIC_24h	MAP3K3	-0.0157816	4	0.0202465	MAP2K3_S218,RCAN1_S163,RCAN1_S167,SQSTM1_S272,SQSTM1_T269	0.987409	-0.00550309	0.993725	0.0787747	0.665172
IC19_24h-VIC_24h	NEK2	0.0154829	2	0.0860571	NPM1_S70,TP53_S315	0.987647	0.00539827	0.993725	0.0787747	0.665172
IC19_24h-VIC_24h	LRRK2	-0.00275181	6	0.0780275	EIF4EBP1_S65,EIF4EBP1_T46,MAPT_T498,MAPT_T522,MAPT_T548,RAB12_S106	0.997804	-0.000954594	0.999133	0.0787747	0.665172
IC19_24h-VIC_24h	ABL1	0.00108719	13	0.0789753	CRKL_Y207,EGFR_Y1172,EGFR_Y1197,LASP1_Y171,MYC_S62,MYC_T58,PIK3AP1_Y570,PIK3AP1_Y594,PRKCD_Y313,PTPN11_Y63,PXN_Y118,STAT3_S727,WASL_Y256	0.999133	0.000376895	0.999133	0.0787747	0.665172
Kent_10h-IC19_10h	PRKACA	-4.60704	90	-0.532359	ACLY_S455,ADD1_S436,ADD1_S481,AKAP12_S627,AKAP12_S696,AKAP12_S698,AKAP13_S1565,ATR_S435,ATXN1_S775,BAD_S75,BAD_S99,BAD_S118,CAD_S1859,CBX3_S93,CD44_S697,CDK16_S12,CDK16_S110,CDK16_S119,CDK16_S153,CFTR_S660,CFTR_S700,CFTR_S712,CFTR_S737,CFTR_S795,CTNNB1_S45,CTNNB1_S552,CTNNB1_S675,CUX1_S1215,CUX1_S1237,DNAJC5_S10,EMD_S49,FLNA_S2152,GSK3A_S21,GSK3B_S9,HMGCR_S872,HMGN1_S7,HNRNPD_S87,HSPA1A_S418,IRS1…	4.08438e-06	-5.38887	0.00127024	-0.188895	0.707262
Kent_10h-IC19_10h	PKA	-3.84652	70	-0.514057	ACLY_S455,ADD1_S436,ADD1_S481,ADD1_S726,AKAP13_S1565,ARHGEF2_S886,ARPP19_S108,ATR_S435,BAD_S75,BAD_S99,BAD_S118,CDK16_S119,CDK18_S14,CFTR_S737,CTNNB1_S45,CTNNB1_S552,CTNNB1_S675,CUX1_S1215,DNAJC5_S10,DNMT1_S143,EMD_S49,ENSA_S109,EPHA2_S897,FLNA_S2152,GJA1_S365,GSK3A_S21,GSK3B_S9,HNRNPD_S83,HNRNPD_S87,KDM3A_S265,LASP1_S146,MAP3K7_S439,MAPT_S515,MAPT_S579,MAPT_S721,MAPT_T498,MAPT_T522,MEN1_S492,NF2…	0.000119806	-3.92152	0.0186299	-0.188895	0.707262
Kent_10h-IC19_10h	MAPK10	-3.52145	10	-0.976488	ATF2_T69,ATF2_T71,CDKN1A_S130,HNRNPK_S216,HNRNPK_S284,JUN_S63,JUN_S73,MYC_S62,MYC_T58,STMN1_S38	0.000429194	-3.36735	0.0311345	-0.188895	0.707262
Kent_10h-IC19_10h	PAK1	-3.44433	28	-0.649265	ARHGEF2_S886,ARHGEF7_S518,BAD_S75,BAD_S99,BAD_S118,BAD_S134,BRAF_S446,CTNNB1_S675,CTTN_S113,CTTN_S405,CTTN_S418,ELF3_S207,FLNA_S2152,FXR1_S420,MORC2_S739,NF2_S518,PAK1_S144,PAK1_S199,PGAM1_S118,PPP1R12A_T696,PTK2_S910,PXN_S258,RAF1_S259,STMN1_S16,STMN1_S25,STMN1_S38,VIM_S39,VIM_S56	0.000572466	-3.24225	0.0311345	-0.188895	0.707262
Kent_10h-IC19_10h	MAPK8	-3.43941	32	-0.618916	ATF2_T69,ATF2_T71,BAD_S75,BAD_S118,CDKN1A_S130,CDKN1B_S10,DCP1A_S315,EIF4ENIF1_S587,EIF4ENIF1_S752,FOXO4_S230,GRB7_S194,HNRNPK_S216,HSF1_S363,IRS1_S307,IRS1_S312,IRS1_S315,JUN_S63,JUN_S73,KRT8_S432,MAP2_T1616,MAP2_T1619,MARCKS_S46,MYC_S62,RARA_S445,RPS6KB1_S447,RPTOR_S863,SIRT1_S27,SIRT1_S47,STAT3_S727,STAT3_Y705,STMN1_S38,TP53_S315	0.000582989	-3.23434	0.0311345	-0.188895	0.707262
Kent_10h-IC19_10h	JNK	-3.37868	31	-0.618082	ATF2_T69,ATF2_T71,BAD_S99,CDKN1A_S130,CDKN1B_S10,CTNNB1_S191,DCP1A_S315,FADD_S194,FOXO1_S256,FOXO4_S230,FOXO4_S262,HNRNPK_S216,IRS1_S307,IRS1_S312,JUN_S63,JUN_S73,LMNB1_T575,MAPT_S519,MAPT_T498,MAPT_T522,MARCKS_S46,MSN_T558,MTOR_S2481,MYC_S62,PXN_Y118,RARA_S445,RPTOR_S863,SIRT1_S27,STAT3_S727,STAT3_Y705,STMN1_S25	0.000728359	-3.13765	0.0311345	-0.188895	0.707262
Kent_10h-IC19_10h	AURKA	-3.35345	10	-0.938913	CTNNB1_S552,CTNNB1_S675,GSK3B_S9,MBD3_S85,NUMA1_S1969,NUMA1_S2047,PARD3_S962,STAT3_Y705,TP53_S315,WDR62_T50	0.000798118	-3.09793	0.0311345	-0.188895	0.707262
Kent_10h-IC19_10h	PRKACG	-3.35249	9	-0.979258	BAD_S75,BAD_S99,BAD_S118,CTNNB1_S675,PPP1R1B_S102,PPP1R1B_T75,STAT3_S727,STMN1_S16,STMN1_S63	0.000800888	-3.09643	0.0311345	-0.188895	0.707262
Kent_10h-IC19_10h	BRAF	-3.3081	11	-0.778613	BAD_S75,BAD_S99,BAD_S118,BAD_S134,MAPK1_T185,MAPK1_Y187,MAPK3_T202,MAPK3_Y204,RAF1_S494,TPR_S2155,TTK_S281,TTK_S436	0.000939321	-3.02719	0.0324587	-0.188895	0.707262
Kent_10h-IC19_10h	SRC	-3.13275	31	-0.551011	ANXA2_S12,ANXA2_S26,ANXA2_Y24,ARHGAP35_Y1105,BCAR1_S639,BCR_Y246,CAV2_Y19,CAV2_Y27,CDH1_T790,CDK1_Y15,CTNND1_Y228,CTNND1_Y291,CTNND1_Y296,DAPK1_S289,EGFR_Y1172,EPHA2_S897,EPHA2_Y594,ERBB2_Y877,G3BP1_Y133,GAB1_Y659,GSK3A_Y279,INPPL1_Y987,KRT19_Y391,LASP1_Y171,MPZL1_Y263,NCKIPSD_Y161,PDHA1_Y289,PXN_Y118,RAF1_S494,SHC1_Y427,STAT3_Y705	0.00173177	-2.76151	0.0477393	-0.188895	0.707262
Kent_10h-IC19_10h	ERK	-3.12418	100	-0.417731	AGO2_S387,ARRB1_S412,ATF2_T69,ATF2_T71,BAD_S75,BAD_S99,BAD_S118,BAG2_S20,BAZ1B_S158,BRAF_S151,BRAF_T401,CALD1_S789,CAV2_Y19,CCDC6_S244,CDC25C_S216,CDC25C_T48,CDKN1A_S130,CDKN1B_S10,CHEK1_S280,CIC_S1409,CTTN_S405,CTTN_S418,DCP1A_S315,DCP1A_S319,DNM1L_S616,EGFR_T693,EP300_S1038,EPS8_S625,EPS8_T629,ERBB2_T701,ERF_T526,ETS1_T38,EXOC7_S250,FOXO3_S425,GJA1_S255,GJA1_S279,GRK2_S670,GSK3B_S9,HNRNPK_S284,…	0.00178304	-2.74884	0.0477393	-0.188895	0.707262
Kent_10h-IC19_10h	AKT1	-3.11459	81	-0.433654	ACLY_S455,AFDN_S1799,AKT1S1_S183,AKT1S1_T246,ALYREF_S34,ATXN1_S775,BABAM1_S29,BAD_S75,BAD_S99,BAD_S118,BAD_S134,BCL3_S41,BMI1_S316,BRAF_S365,CARHSP1_S41,CARHSP1_S52,CCT2_S260,CDKN1B_S10,CHEK1_S280,CTNNB1_S552,CTNNB1_S675,CTTN_S405,DNMT1_S143,EDC3_S161,EIF4B_S422,EMSY_S209,EPHA2_S897,FAF1_S582,FLNA_S2152,FLNC_S2233,FOXO1_S256,FOXO3_S253,FOXO3_T32,FOXO4_S262,GSK3A_S21,GSK3B_S9,HNRNPA1_S199,HTT_S419…	0.00184203	-2.7347	0.0477393	-0.188895	0.707262
Kent_10h-IC19_10h	PIM2	-3.05606	8	-0.953079	BAD_S75,BAD_S99,BAD_S118,EIF4B_S406,EIF4B_S422,EIF4EBP1_S65,IRS1_S1101,MYC_S62	0.00224263	-2.64924	0.0536507	-0.188895	0.707262
Kent_10h-IC19_10h	MAPK9	-3.03119	16	-0.724857	ATF2_T69,ATF2_T71,BAZ1B_S158,CDKN1A_S130,CTNNB1_S191,IRS1_S307,IRS1_S315,JUN_S63,JUN_S73,MARCKS_S46,MYC_S62,PSEN1_T320,SIRT1_S27,STAT3_S727,STMN1_S38,TP53_S315	0.00243589	-2.61334	0.0541116	-0.188895	0.707262
Kent_10h-IC19_10h	MAPK3	-2.88668	101	-0.382481	ABI1_S183,ABI1_S216,ABI1_S225,ARRB1_S412,ATF2_T69,ATF2_T71,BAD_S75,BAG3_S289,BAG3_T285,BAZ1B_S158,BCL6_S343,BRAF_S151,BRAF_T401,CALD1_S789,CANX_S583,CDKN1A_S130,CIC_S1409,CTTN_S405,CTTN_S418,DNM1L_S616,EGFR_T693,EIF4EBP1_S65,ERBB2_T701,ETS1_T38,ETV6_S213,ETV6_S257,EXOC7_S250,FOXO3_S425,GJA1_S255,GJA1_S279,GORASP2_T222,GORASP2_T225,GRK2_S670,HNRNPK_S284,HSF1_S307,JUN_S63,JUN_S73,JUNB_S259,KLC1_S46…	0.00389326	-2.40969	0.0765073	-0.188895	0.707262
Kent_10h-IC19_10h	PDK1	-2.88324	5	-1.10086	MYC_S62,PDHA1_S232,PDHA1_S293,PDHA1_S300,PRKCD_T507	0.00393607	-2.40494	0.0765073	-0.188895	0.707262
Kent_10h-IC19_10h	AURKB	-2.80329	24	-0.593604	CBX5_S92,CDCA5_T111,CDCA8_S219,CHMP4C_S214,CHMP4C_S215,DDX3X_S594,DSN1_S109,HSP90AB1_S255,KIF23_S911,LMO7_S751,MECP2_S423,MKI67_S374,NAGK_S76,NELFE_S131,NUMA1_S1969,NUMA1_S2047,PARD3_S962,RB1_S780,RBMX_S326,SH2D4A_S261,SSH3_S37,STMN1_S16,VIM_S72,VIM_S73	0.00505841	-2.29599	0.0916956	-0.188895	0.707262
Kent_10h-IC19_10h	MAPK1	-2.77471	126	-0.365692	ABI1_S183,ABI1_S216,ABI1_S222,ABI1_S225,ARRB1_S412,ATF2_T69,ATF2_T71,BAD_S75,BCL6_S343,BRAF_S151,BRAF_T401,CALD1_S789,CDKN1A_S130,CDKN1B_S10,CEP55_S425,CEP55_S428,CIC_S1409,CTNNB1_S675,CTTN_S405,CTTN_S418,DNM1L_S616,EGFR_T693,EIF4EBP1_S65,EIF4EBP1_S83,EIF4EBP1_T37,EIF4EBP1_T45,EIF4EBP1_T46,EIF4EBP1_T70,ERBB2_T701,ERF_T526,ETS1_T38,ETV3_S139,EXOC7_S250,FOXO3_S425,GJA1_S255,GJA1_S279,GORASP2_T222,G…	0.00552512	-2.25766	0.0916956	-0.188895	0.707262
Kent_10h-IC19_10h	PDPK1	-2.77021	10	-0.80847	AKT2_T309,PDHA1_S232,PDHA1_S293,PDHA1_S300,PDPK1_S241,PRKCA_T497,PRKCD_T507,PRKCI_T412,PRKCQ_S695,RPS6KA3_S227	0.00560198	-2.25166	0.0916956	-0.188895	0.707262
Kent_10h-IC19_10h	PAK4	-2.71333	5	-1.04711	BAD_S75,CTNNB1_S675,CTNND1_S288,PAK4_S474,STMN1_S16	0.00666112	-2.17645	0.10358	-0.188895	0.707262
Kent_10h-IC19_10h	TESK1	2.66856	2	1.14568	CFL1_S3,CFL2_S3	0.00761773	2.11817	0.112815	-0.188895	0.707262
Kent_10h-IC19_10h	LIMK2	2.5735	2	1.09814	CFL1_S3,DSTN_S3	0.0100677	1.99707	0.131827	-0.188895	0.707262
Kent_10h-IC19_10h	LIMK1	2.56989	3	0.860488	CFL1_S3,CFL2_S3,DSTN_S3	0.0101731	1.99254	0.131827	-0.188895	0.707262
Kent_10h-IC19_10h	TESK2	2.56989	3	0.860488	CFL1_S3,CFL2_S3,DSTN_S3	0.0101731	1.99254	0.131827	-0.188895	0.707262
Kent_10h-IC19_10h	STK4	-2.50686	4	-1.018	FOXO4_S262,MOB1A_T35,MOB1B_T35,PRKCA_S226,PRKCA_T228	0.012181	-1.91432	0.139408	-0.188895	0.707262
Kent_10h-IC19_10h	CSNK2A1	-2.506	104	-0.370434	ABCF1_S109,ABCF1_S140,ACACA_S29,ANP32B_T244,ARNT_S77,CAPZA1_S9,CAV2_S23,CAV2_S36,CBX5_S11,CBX5_S13,CBX5_S14,CCNH_T315,CTNNA1_S641,DEK_S32,EEF1B2_S106,EEF1B2_S112,EEF1D_S162,EIF2S2_S2,EIF2S2_S67,EIF4EBP1_S112,EIF5_S389,EIF5_S390,G3BP1_S149,GYS1_S653,HDAC1_S421,HDAC1_S423,HDAC2_S394,HDAC2_S422,HDAC2_S424,HMGA1_S99,HMGA1_S102,HMGA1_S103,HMGN1_S7,HMGN1_S8,HMGN1_S86,HMGN1_S89,HNRNPA1_S199,HNRNPC_S260,…	0.0122105	-1.91327	0.139408	-0.188895	0.707262
Kent_10h-IC19_10h	PAK6	-2.49652	3	-1.20832	BAD_S75,CTNNB1_S675,CTNND1_S288	0.012542	-1.90163	0.139408	-0.188895	0.707262
Kent_10h-IC19_10h	ERBB4	-2.48402	1	-1.94575	MYC_S62	0.0129909	-1.88636	0.139408	-0.188895	0.707262
Kent_10h-IC19_10h	MAPK15	-2.48378	2	-1.43106	JUN_S63,JUN_S73	0.0129994	-1.88608	0.139408	-0.188895	0.707262
Kent_10h-IC19_10h	PIM1	-2.46024	15	-0.638171	AKT1S1_T246,BAD_S75,BAD_S99,BAD_S118,CBX3_S93,CHEK1_S280,EIF4B_S406,EIF4B_S422,EIF4EBP1_S65,FOXO3_S253,FOXO3_T32,GSK3B_S9,IRS1_S1101,MYC_S62,SKP2_S64	0.0138843	-1.85748	0.142392	-0.188895	0.707262
Kent_10h-IC19_10h	PIM3	-2.45233	5	-0.964561	BAD_S75,BAD_S99,BAD_S118,BAD_S134,IRS1_S1101	0.0141934	-1.84791	0.142392	-0.188895	0.707262
Kent_10h-IC19_10h	PRKCI	-2.43191	10	-0.732807	BAD_S75,BAD_S99,BAD_S118,CDK7_T170,ECT2_T359,EZH2_T487,MARK2_T596,MARK3_T564,PARD3_S827,SP1_S59	0.0150193	-1.82335	0.145968	-0.188895	0.707262
Kent_10h-IC19_10h	CDK8	-2.42044	1	-1.90078	STAT1_S727	0.0155018	-1.80962	0.146092	-0.188895	0.707262
Kent_10h-IC19_10h	PRKACB	-2.40527	5	-0.949675	BAD_S75,BAD_S99,BAD_S118,PPP1R1B_S102,PPP1R1B_T75	0.0161606	-1.79154	0.147822	-0.188895	0.707262
Kent_10h-IC19_10h	ARAF	-2.38605	4	-1.03268	BAD_S75,BAD_S99,BAD_S118,RAF1_S494	0.0170302	-1.76878	0.151326	-0.188895	0.707262
Kent_10h-IC19_10h	p38	-2.34104	26	-0.51361	AGO2_S387,ATF2_T69,ATF2_T71,CDC25C_S216,CDKN1A_S130,DCP1A_S315,EGFR_T693,EPS15_S796,ETV6_S257,GRK2_S670,GSK3B_S9,HNF4A_S167,HSPB1_S15,JUN_S63,JUN_S73,LIMK1_S310,MITF_S414,PBK_T9,PXN_S83,PXN_S85,STAT1_S727,STAT3_S727,STMN1_S16,TAB3_S506,TRIM28_S473,ZFP36_S186	0.0192301	-1.71602	0.166127	-0.188895	0.707262
Kent_10h-IC19_10h	CDK3	-2.30875	3	-1.13165	CABLES1_S313,JUN_S63,JUN_S73	0.0209573	-1.67867	0.176154	-0.188895	0.707262
Kent_10h-IC19_10h	AKT2	-2.29593	34	-0.467378	ACLY_S455,AFDN_S1799,AKT1S1_S183,AKT1S1_T246,AKT2_T309,BABAM1_S29,BAD_S75,BAD_S99,BAD_S118,BMI1_S316,BRAF_T440,CTNNB1_S552,EDC3_S161,EMSY_S209,FLNC_S2233,FOXO1_S256,FOXO3_S253,FOXO3_T32,FOXO4_S262,GSK3A_S21,GSK3B_S9,MYC_S62,PTPN1_S50,RALGAPA2_S486,RALGAPA2_S696,RALGAPA2_T715,SH3RF1_S304,TBC1D4_S318,TBC1D4_S341,TBC1D4_S570,TBC1D4_S588,TBC1D4_T642,TSC2_S939,TSC2_T1462	0.0216801	-1.66394	0.177434	-0.188895	0.707262
Kent_10h-IC19_10h	MAP3K2	-2.22958	1	-1.76579	CTNNB1_S675	0.0257755	-1.58879	0.205455	-0.188895	0.707262
Kent_10h-IC19_10h	CAMK2B	-2.21991	4	-0.973924	CTNNB1_S552,GSK3A_S21,STAT1_S727,STMN1_S16	0.026425	-1.57798	0.205455	-0.188895	0.707262
Kent_10h-IC19_10h	PTK7	-2.18955	1	-1.73748	JUN_S63	0.0285569	-1.54429	0.211457	-0.188895	0.707262
Kent_10h-IC19_10h	MAP3K21	-2.18955	1	-1.73748	JUN_S63	0.0285569	-1.54429	0.211457	-0.188895	0.707262
Kent_10h-IC19_10h	PLK3	-2.16116	6	-0.812904	ATF2_T69,ATF2_T71,CDC25C_S216,JUN_S63,JUN_S73,RBBP8_S327	0.0306833	-1.5131	0.221919	-0.188895	0.707262
Kent_10h-IC19_10h	RPS6KA2	-2.1301	6	-0.803937	BAD_S75,BAD_S118,IRS1_S1101,MRE11_S676,OSTF1_S202,SLC9A1_S703	0.0331635	-1.47934	0.225905	-0.188895	0.707262
Kent_10h-IC19_10h	MAP2K1	-2.12865	10	-0.559585	BAD_S75,IRS1_S307,MAPK1_T185,MAPK1_Y187,MAPK3_T202,MAPK3_T207,MAPK3_Y204,PKM_S37,PTK2_S910,STAT3_S727,STAT3_Y705	0.0332833	-1.47777	0.225905	-0.188895	0.707262
Kent_10h-IC19_10h	FYN	-2.12708	8	-0.720781	ARHGAP35_Y1105,CTNND1_Y228,EGFR_Y1172,ERBB2_Y877,IFITM3_Y20,PXN_Y118,SHC1_Y427,STAT3_Y705	0.0334136	-1.47608	0.225905	-0.188895	0.707262
Kent_10h-IC19_10h	PI3K	-2.11141	24	-0.493718	AKT1S1_T246,BAD_S75,BAD_S118,BMI1_S316,CDK1_T14,CGGBP1_S164,CHEK1_S280,CTNNB1_S552,EIF4B_S422,EIF4EBP2_T45,EPHA2_S897,FOXO3_S253,FOXO3_T32,GAB2_S210,GAB2_T391,GRK2_S670,GSK3A_S21,GSK3B_S9,JUN_S63,JUN_S73,MTOR_S2481,PDPK1_S241,PTK2_S910,RAF1_S259	0.0347368	-1.45921	0.229854	-0.188895	0.707262
Kent_10h-IC19_10h	PAK	-2.07913	16	-0.556517	ARHGEF2_S886,ARHGEF7_S518,ARHGEF7_T704,BAD_S75,BAD_S99,CTNNB1_S675,FLNA_S2152,MYL12A_S19,NF2_S518,PPP1R12A_T696,PXN_S258,STMN1_S16,VIM_S39,VIM_S51,VIM_S56,VIM_S72	0.0376057	-1.42475	0.243653	-0.188895	0.707262
Kent_10h-IC19_10h	CSNK2A2	-2.06318	21	-0.494011	ACACA_S29,CCNH_T315,EEF1B2_S106,EEF1B2_S112,EIF4EBP1_S112,HDAC1_S421,HDAC1_S423,HDAC2_S394,HDAC2_S422,HDAC2_S424,HMGA1_S99,HMGA1_S102,HMGA1_S103,HNRNPC_S260,KIF1C_S1092,PPP1R1B_S45,PPP1R1B_S102,PPP1R2_S87,PPP1R2_S121,PPP1R2_S122,SMC3_S1067,SRPK1_S51,STX1A_S14	0.0390953	-1.40788	0.248135	-0.188895	0.707262
Kent_10h-IC19_10h	ERBB3	-2.02234	2	-1.20029	MYC_S62,NF2_S518	0.0431413	-1.36511	0.264215	-0.188895	0.707262
Kent_10h-IC19_10h	PRKG1	-2.02022	10	-0.640729	CFTR_S660,CFTR_S700,CFTR_S737,CFTR_S795,HSPB1_S15,LASP1_S146,LIPE_S853,PLCB3_S1105,PPP1R12A_S695,VASP_T278	0.0433609	-1.3629	0.264215	-0.188895	0.707262
Kent_10h-IC19_10h	TBK1	-2.0124	6	-0.769954	BMI1_S316,MTDH_S568,OPTN_S177,RAB7A_S72,RIPK1_S320,RPS6KB1_S447	0.0441775	-1.3548	0.264215	-0.188895	0.707262
Kent_10h-IC19_10h	TAOK2	1.99091	3	0.624068	RPS6_S235,RPS6_S236,SEPTIN7_T426	0.0464912	1.33263	0.272807	-0.188895	0.707262
Kent_10h-IC19_10h	PIM	-1.97644	6	-0.75957	AKT1S1_T246,BAD_S75,BAD_S99,BAD_S118,CHEK1_S280,IRS1_S1101	0.0481048	-1.31781	0.277048	-0.188895	0.707262
Kent_10h-IC19_10h	ABL1	-1.9678	8	-0.680954	CRKL_Y207,EGFR_Y1172,LASP1_Y171,MYC_S62,MYC_T58,PTPN11_Y63,PXN_Y118,STAT3_S727	0.0490907	-1.309	0.277586	-0.188895	0.707262
Kent_10h-IC19_10h	VRK1	-1.95909	6	-0.75456	ATF2_T69,ATF2_T71,HNRNPA1_S6,JUN_S63,JUN_S73,NBN_S343	0.0501021	-1.30014	0.278246	-0.188895	0.707262
Kent_10h-IC19_10h	TTK	1.948	5	0.427252	MAPT_S516,MAPT_S579,MAPT_T522,USP16_S415,USP16_S552	0.0514151	1.28891	0.280528	-0.188895	0.707262
Kent_10h-IC19_10h	MAPK	-1.8794	22	-0.472287	AGO2_S387,BAD_S75,CDC25C_T48,CDKN1B_S10,CTTN_S405,CTTN_S418,GJA1_S255,GJA1_S279,GRK2_S670,GSK3B_S9,IRS1_S307,JUN_S63,JUN_S73,MYC_S62,MYC_T58,PML_S403,PML_T409,RBM17_S222,SIRT1_S47,STAT1_S727,STAT3_S727,STMN1_S16	0.0601906	-1.22047	0.322746	-0.188895	0.707262
Kent_10h-IC19_10h	CDK2	-1.84852	148	-0.278433	AKIRIN2_S21,ANKLE2_S528,ANKRD17_S2042,ANKRD17_S2045,ANKRD17_S2401,APC_S1360,ARID4A_S864,ARID4A_S1140,ATRIP_S224,ATRIP_S239,BARD1_T299,BAZ2A_S509,BRCA1_S1497,BRMS1_S237,BTG1_S159,CABLES1_S313,CC2D1A_S208,CCDC6_S244,CDC25C_S214,CDC6_S74,CDK16_S138,CDK7_S164,CDK7_T170,CDKN1A_S130,CDKN1B_S10,CENPA_S19,CEP76_S83,CHEK1_S301,CRTC2_S433,CTNNB1_S45,CTTN_S405,CTTNBP2NL_S563,DNM1L_S616,ELAVL1_S202,FAM122A_S…	0.0645268	-1.19026	0.340133	-0.188895	0.707262
Kent_10h-IC19_10h	AKT	-1.83084	88	-0.32693	ACLY_S455,AFDN_S1799,AGO2_S387,AKT1S1_S183,AKT1S1_T246,AKT2_T309,ATXN1_S775,BAD_S75,BAD_S99,BAD_S118,BMI1_S316,BRAF_S365,BRAF_S446,BRAF_T440,CARHSP1_S52,CBX4_S415,CCT2_S260,CDKN1B_S10,CHEK1_S280,CTNNB1_S45,CTNNB1_S552,CTNNB1_S675,DAPK1_S289,DNMT1_S127,DNMT1_S143,EIF4B_S406,EIF4B_S422,EIF4EBP1_T36,EMSY_S209,EPHA2_S897,FAF1_S582,FLNA_S2152,FOXO1_S256,FOXO3_S253,FOXO3_T32,FOXO4_S262,GSK3A_S21,GSK3B_…	0.0671247	-1.17312	0.34649	-0.188895	0.707262
Kent_10h-IC19_10h	PAK3	-1.82526	3	-0.93422	BRAF_S446,CTTN_S113,MYO6_T405	0.0679611	-1.16774	0.34649	-0.188895	0.707262
Kent_10h-IC19_10h	YES1	-1.79778	4	-0.824646	EGFR_Y1172,ERBB2_Y877,STAT3_Y705,YES1_Y426	0.0722118	-1.14139	0.362224	-0.188895	0.707262
Kent_10h-IC19_10h	RSK	-1.76045	27	-0.428514	BAD_S75,BAD_S118,CARHSP1_S41,CARHSP1_S52,CCT2_S260,CHEK1_S280,DAPK1_S289,EIF4B_S406,EIF4B_S422,EPHA2_S897,FLNA_S2152,GSK3A_S21,GSK3B_S9,IRS1_S1101,MRE11_S676,OSTF1_S202,PDCD4_S67,PDCD4_S76,PDCD4_S457,PPP1R12A_T696,RANBP3_S126,RPS6_S235,RPS6_S236,SLC9A1_S703,SOS1_S1134,SOS1_S1161,TSC2_T1462	0.0783323	-1.10606	0.386688	-0.188895	0.707262
Kent_10h-IC19_10h	PRKG	-1.73995	4	-0.804194	BAD_S118,PPP1R12A_S695,RAF1_S43,VASP_T278	0.0818685	-1.08688	0.39103	-0.188895	0.707262
Kent_10h-IC19_10h	PBK	-1.72892	3	-0.894879	JUN_S63,JUN_S73,PRC1_T481	0.0838234	-1.07663	0.39103	-0.188895	0.707262
Kent_10h-IC19_10h	STK39	1.72136	3	0.514002	SLC12A7_T973,SLC12A7_T980,SLC4A4_S65	0.0851854	1.06963	0.39103	-0.188895	0.707262
Kent_10h-IC19_10h	PKC	-1.71964	48	-0.322835	ABCB1_S661,ADD1_S436,ADD1_S481,ADD1_S726,ANXA2_S12,ANXA2_S26,ATF2_T69,ATF2_T71,BAD_S75,BAD_S118,CDK7_T170,DNMT1_S127,DNMT1_S143,EIF6_S235,GJA1_S279,GJA1_S365,GSK3B_S9,IQGAP1_S1443,IRS1_S307,IRS1_S323,IRS1_S1101,KRT18_S53,LMNA_S403,LMNA_S404,LMNA_S625,LMNA_T416,LMNB1_S406,MAPT_S579,MARCKS_S46,MARCKS_S163,MARCKS_S167,MARCKS_S170,MYH9_S1916,PACSIN2_S313,PDE3A_S312,PEA15_S104,PFKFB3_S461,PLCG1_S1248,…	0.0854976	-1.06805	0.39103	-0.188895	0.707262
Kent_10h-IC19_10h	CDK1	1.71964	205	-0.0879935	AAK1_T389,ABI1_S216,ADD1_S12,ADD1_S355,AHNAK_S5763,AJUBA_S119,ATF2_T69,ATF2_T71,BAD_S75,BAD_S99,BARD1_T299,BRCA1_S1497,BTG1_S159,CANX_S583,CARHSP1_T23,CASP2_S340,CD3EAP_S285,CDC20_T70,CDC25C_S214,CDC25C_T48,CDC27_T343,CDCA5_S75,CDCA5_T111,CDK1_T14,CDK7_S164,CDK7_T170,CDKN1A_S130,CEP55_S425,CEP55_S428,CHEK1_S301,CLASP2_S507,CLIP1_T287,CREB1_S271,CSNK2B_S209,CTTN_S405,CUEDC2_S110,CUX1_S1237,DLGAP5_…	0.0854985	1.06804	0.39103	-0.188895	0.707262
Kent_10h-IC19_10h	PDK3	-1.70374	3	-0.884597	PDHA1_S232,PDHA1_S293,PDHA1_S300	0.0884298	-1.0534	0.39268	-0.188895	0.707262
Kent_10h-IC19_10h	PDK4	-1.70374	3	-0.884597	PDHA1_S232,PDHA1_S293,PDHA1_S300	0.0884298	-1.0534	0.39268	-0.188895	0.707262
Kent_10h-IC19_10h	CK2	-1.69726	44	-0.373288	BAD_T80,CANX_S554,CANX_S564,CASP2_S340,EEF1B2_S106,EIF2S2_S2,EIF4EBP1_S65,EIF4EBP1_S112,EIF5_S389,EIF5_S390,FXR1_S409,G3BP1_S149,HDAC2_S394,HDAC2_S422,HDAC2_S424,HNRNPC_S239,HSF1_S303,HSF1_S307,JUN_S243,KDM1A_S131,KDM1A_S137,KDM1A_S166,KIF1C_S1092,MAX_S11,NCAPG_S975,NME1_S122,NME2_S122,NPM1_S125,OCLN_S408,PAWR_S231,PDCD5_S119,PKD2_S812,PML_S518,PPP1R1B_S45,PPP1R1B_S102,PPP1R2_S87,RNF2_S168,SEPTIN…	0.0896473	-1.04746	0.39268	-0.188895	0.707262
Kent_10h-IC19_10h	HCK	-1.68571	3	-0.877233	EGFR_Y1172,PXN_Y118,STAT3_Y705	0.0918526	-1.03691	0.396752	-0.188895	0.707262
Kent_10h-IC19_10h	PKM	-1.67738	4	-0.78207	AKT1S1_S202,PAK2_S141,PAK2_S197,STAT3_Y705	0.0934674	-1.02934	0.398197	-0.188895	0.707262
Kent_10h-IC19_10h	PRKD1	-1.65735	26	-0.418779	ARFIP1_S132,BAD_S75,BAD_S99,BAD_S118,CFL1_S3,CTTN_S113,EGFR_T693,HDAC7_S155,HDAC7_S181,HDAC7_S358,HSPB1_S15,JUN_S63,KIDINS220_S918,MARK2_S400,MRTFA_S333,OSBP_S240,OSBP_S382,PAK4_S99,PAK4_S474,PKD2_S801,PLCG1_S1248,PRKD1_S205,RABEP1_S407,RIN1_S351,SSH1_S937,VASP_S322	0.0974479	-1.01123	0.409545	-0.188895	0.707262
Kent_10h-IC19_10h	IKBKE	-1.64205	3	-0.859408	GSK3A_S21,STAT1_S727,TRAF2_S11	0.100579	-0.997493	0.417067	-0.188895	0.707262
Kent_10h-IC19_10h	GRK6	-1.62018	3	-0.850474	GRK6_S484,GRK6_T485,SLC9A3R1_S290	0.105195	-0.978007	0.430467	-0.188895	0.707262
Kent_10h-IC19_10h	EGFR	-1.60536	9	-0.567366	CHEK1_S280,CTNND1_Y228,CTNND1_Y321,EGFR_T693,EGFR_Y1172,GAB1_Y659,GPRC5A_Y347,IQGAP1_S1443,STAT3_Y705	0.108414	-0.964916	0.437879	-0.188895	0.707262
Kent_10h-IC19_10h	DYRK1A	-1.56802	16	-0.488136	CARHSP1_S41,CARHSP1_S52,CCNL2_S330,CCNL2_S369,CDKN1B_S10,DYRK1A_Y321,EIF2B5_S544,GSK3B_S9,MAPT_S519,MAPT_S721,MYC_S62,MYC_T58,PSEN1_T354,RCAN1_S167,SF3B1_T273,SRSF1_S234,SRSF1_S238	0.116877	-0.93227	0.46272	-0.188895	0.707262
Kent_10h-IC19_10h	PLK1	-1.56518	27	-0.374664	CDC25C_S216,CLIP1_S195,FADD_S194,HNRNPU_S59,IRS2_S560,KAT7_S57,KDM1A_S131,KIF23_S911,KIF23_S912,MYC_S62,NPM1_T199,OPTN_S177,PPP1R7_S24,PPP1R7_S27,PRKDC_S3205,RAF1_S621,RSF1_S1359,RSF1_S1375,SPAG9_T365,STK3_S385,SUZ12_S539,SUZ12_S546,TOP2A_S1525,VIM_S39,VIM_S51,VIM_S56,VIM_S72,VIM_S459	0.11754	-0.929815	0.46272	-0.188895	0.707262
Kent_10h-IC19_10h	PEAK1	-1.55073	1	-1.28567	ERBB2_Y877	0.120966	-0.917336	0.470256	-0.188895	0.707262
Kent_10h-IC19_10h	MEK	-1.52968	20	-0.386756	CTTN_S405,CTTN_S418,EGFR_T693,EPHA2_S897,ETS1_T38,HSF1_S307,IRS1_S307,IRS1_S312,MAPK1_T185,MAPK1_Y187,MAPK3_T202,MAPK3_Y204,MYC_S62,NMT1_S69,PBK_T9,RPS6KA1_S363,RPS6KA1_T359,RPS6KB1_S447,STAT3_S727,STMN1_S25,STMN1_S38	0.126096	-0.899298	0.484147	-0.188895	0.707262
Kent_10h-IC19_10h	RIPK3	1.50693	1	0.876902	DAXX_S668	0.131828	0.879993	0.493957	-0.188895	0.707262
Kent_10h-IC19_10h	HIPK1	1.50693	1	0.876902	DAXX_S668	0.131828	0.879993	0.493957	-0.188895	0.707262
Kent_10h-IC19_10h	PTK2	-1.49739	4	-0.718418	GSK3A_Y279,PTK2_S910,PXN_Y118,STAT3_Y705	0.134292	-0.871949	0.497201	-0.188895	0.707262
Kent_10h-IC19_10h	PAK5	-1.48105	2	-0.92958	BAD_S75,CTNND1_S288	0.138595	-0.858254	0.507093	-0.188895	0.707262
Kent_10h-IC19_10h	CHEK1	-1.4669	42	-0.325656	ADD1_S726,BRCA1_S1524,CAAP1_S203,CAMSAP2_S464,CCDC6_S240,CCDC6_S244,CDC25C_S216,CDK1_T14,CDK1_Y15,CDK13_S437,CEP170B_S655,CHEK1_S280,CLK3_S157,CTR9_S1081,CWC25_S337,DDX24_S82,EML3_S176,ERRFI1_S251,GOLGA4_S71,LIG1_S76,MAPT_S579,MAPT_T522,MATR3_S195,MCM3_S160,MYCBP2_S3478,PROSER2_S43,RALY_T160,RB1_S612,RBM14_S627,RBM14_T629,SENP2_S344,SLTM_S748,SPEN_T1059,SRRM2_S1497,SRRM2_S1499,SRRM2_S2388,SRRM2_T…	0.142402	-0.846483	0.510352	-0.188895	0.707262
Kent_10h-IC19_10h	MAP3K3	-1.46556	4	-0.707164	RCAN1_S163,RCAN1_S167,SQSTM1_S272,SQSTM1_T269	0.142767	-0.845372	0.510352	-0.188895	0.707262
Kent_10h-IC19_10h	PGK1	-1.44632	1	-1.21183	PGK1_S203	0.148086	-0.829485	0.512515	-0.188895	0.707262
Kent_10h-IC19_10h	MAPKAPK5	-1.4434	4	-0.699328	DNAJB1_S149,DNAJB1_S151,HSPB1_S15,PLA2G4A_S727	0.148907	-0.827086	0.512515	-0.188895	0.707262
Kent_10h-IC19_10h	RIPK4	-1.43953	1	-1.20702	IRF6_S424	0.149999	-0.823911	0.512515	-0.188895	0.707262
Kent_10h-IC19_10h	CAMK2D	1.43772	3	0.39818	ANKRD28_S1011,HDAC4_S210,TPD52_S176	0.150514	0.822424	0.512515	-0.188895	0.707262
Kent_10h-IC19_10h	MAPK14	-1.43386	40	-0.381699	ATF2_T69,ATF2_T71,BAZ1B_S158,CDC25C_S216,CDKN1A_S130,DROSHA_S221,EGFR_T693,EIF4EBP1_S65,EIF4EBP1_T37,EIF4EBP1_T46,EPS15_S796,ETV6_S22,ETV6_S257,FOXO3_S425,GJA1_S279,HNF4A_S167,HSF1_S303,HSF1_S307,JUN_S63,JUN_S73,LIMK1_S310,MEF2A_S98,MEF2A_S408,MEF2A_T108,MITF_S414,MRTFA_S333,NFATC2_S217,NFATC2_S326,PLA2G4A_S727,PXN_S85,RB1_S249,RB1_T252,RBSN_S215,RPS27_S27,RPS6KA4_S343,RPS6KA4_S347,SKP2_S64,SOX9_…	0.151612	-0.819266	0.512515	-0.188895	0.707262
Kent_10h-IC19_10h	ROCK1	-1.42613	11	-0.475617	ARHGAP35_S1150,CDKN1B_S10,DNM1L_S616,MAPK8IP3_S365,MSN_T558,MYC_S62,MYL12A_S19,MYL12A_T18,PPP1R12A_T696,SCRIB_S1378,SCRIB_S1508,VIM_S72	0.15383	-0.812959	0.51442	-0.188895	0.707262
Kent_10h-IC19_10h	PINK1	-1.40474	1	-1.18241	RIPOR2_S21	0.1601	-0.795609	0.527906	-0.188895	0.707262
Kent_10h-IC19_10h	STK38	-1.40086	6	-0.593376	AAK1_S637,KIF23_S814,RAB3IP_S288,YAP1_S109,YAP1_S127,YAP1_S164	0.161257	-0.79248	0.527906	-0.188895	0.707262
Kent_10h-IC19_10h	CLK2	1.39124	2	0.506876	CLK2_S142,PTPN1_S50	0.164154	0.784749	0.530374	-0.188895	0.707262
Kent_10h-IC19_10h	STK3	-1.38706	6	-0.617826	MOB1A_T35,MOB1B_T35,PRKCA_S226,PRKCA_T228,RAF1_S259,STK3_T336,YAP1_S127	0.165422	-0.781406	0.530374	-0.188895	0.707262
Kent_10h-IC19_10h	EPHB1	-1.35802	1	-1.14937	PXN_Y118	0.174459	-0.758308	0.548047	-0.188895	0.707262
Kent_10h-IC19_10h	MAP3K11	-1.35802	1	-1.14937	PXN_Y118	0.174459	-0.758308	0.548047	-0.188895	0.707262
Kent_10h-IC19_10h	BUB1	1.34053	2	0.481517	CDC20_S41,CDC20_S72	0.180073	0.744551	0.560028	-0.188895	0.707262
Kent_10h-IC19_10h	PDK2	-1.32167	4	-0.65628	AKT3_S472,PDHA1_S232,PDHA1_S293,PDHA1_S300	0.186277	-0.72984	0.568337	-0.188895	0.707262
Kent_10h-IC19_10h	MAP2K3	-1.31468	1	-1.11872	HSPB1_S15	0.188617	-0.724418	0.568337	-0.188895	0.707262
Kent_10h-IC19_10h	MAP2K6	-1.31468	1	-1.11872	HSPB1_S15	0.188617	-0.724418	0.568337	-0.188895	0.707262
Kent_10h-IC19_10h	PRKCE	-1.31042	11	-0.468339	BAD_S75,BAD_S99,BAD_S118,CTNND1_S268,GJA1_S365,IQGAP1_S1443,KRT18_S53,MIIP_S303,STAT3_S727,STAT3_Y705,TJP1_S168	0.190055	-0.721121	0.568337	-0.188895	0.707262
Kent_10h-IC19_10h	IKK_family	-1.29508	5	-0.598525	IRS1_S270,IRS1_S307,IRS2_S306,MYC_S62,NAA10_S209	0.195293	-0.709313	0.5753	-0.188895	0.707262
Kent_10h-IC19_10h	GRK5	-1.29279	3	-0.716791	ARRB1_S412,GRK5_S484,GRK5_T485	0.196083	-0.70756	0.5753	-0.188895	0.707262
Kent_10h-IC19_10h	BCR	-1.28419	3	-0.713277	CRKL_Y207,RAB7A_S72,STAT3_S727	0.199077	-0.700979	0.578625	-0.188895	0.707262
Kent_10h-IC19_10h	RAF1	-1.27561	11	-0.381308	BAD_S75,BAD_S99,BAD_S118,MAPK1_T185,MAPK1_Y187,MAPK3_T202,MAPK3_Y204,PPP1R12A_T696,RAF1_S259,RAF1_S494,RAF1_S621,RAF1_T269	0.202094	-0.694446	0.581956	-0.188895	0.707262
Kent_10h-IC19_10h	CSF1R	1.26973	2	0.44611	CTNND1_Y228,CTNND1_Y904	0.20418	0.689986	0.58257	-0.188895	0.707262
Kent_10h-IC19_10h	PLK2	1.22175	1	0.6752	ADAM17_S791	0.221803	0.654032	0.627099	-0.188895	0.707262
Kent_10h-IC19_10h	LCK	-1.21008	5	-0.571641	EGFR_Y1172,JUN_S73,MAPK3_Y204,SHC1_Y427,STAT3_Y705	0.226247	-0.645417	0.6339	-0.188895	0.707262
Kent_10h-IC19_10h	CAMK4	-1.1819	4	-0.606851	HDAC4_S467,HDAC4_S632,STMN1_S16,STMN1_S63	0.237247	-0.6248	0.658122	-0.188895	0.707262
Kent_10h-IC19_10h	OXSR1	1.17718	2	0.399823	SLC12A2_T217,SLC12A2_T230	0.239125	0.621375	0.658122	-0.188895	0.707262
Kent_10h-IC19_10h	CDK14	-1.15924	2	-0.768644	PPP1R2_S87,TAGLN2_S163	0.246357	-0.608435	0.670428	-0.188895	0.707262
Kent_10h-IC19_10h	ILK	1.14384	5	0.172897	CFL1_S3,GSK3B_S9,PPP1R12A_T696,PPP1R14B_T57,YAP1_S127	0.252691	0.59741	0.670428	-0.188895	0.707262
Kent_10h-IC19_10h	MET	-1.13561	4	-0.590483	GAB1_Y659,MET_Y1234,PTK2_S910,SHC1_Y427	0.256118	-0.591559	0.670428	-0.188895	0.707262
Kent_10h-IC19_10h	PRKG2	-1.13447	2	-0.756257	LASP1_S146,PLCB3_S1105	0.256596	-0.59075	0.670428	-0.188895	0.707262
Kent_10h-IC19_10h	LATS2	-1.1305	6	-0.470583	AMOTL2_S159,KIF23_S814,WWTR1_S89,YAP1_S109,YAP1_S127,YAP1_S164	0.258267	-0.587931	0.670428	-0.188895	0.707262
Kent_10h-IC19_10h	PRKCZ	-1.12659	18	-0.337548	ADD1_S726,AKT2_T309,AKT3_S472,CTNNB1_S45,GSK3B_S9,IRS1_S307,IRS1_S323,IRS1_S1101,MARK2_T596,MARK3_T564,NFATC2_S217,NFATC2_S236,NFATC2_S243,NFATC2_S326,NFATC2_S363,PARD3_S827,STAT3_S727,YAP1_S109,YAP1_T110	0.259914	-0.58517	0.670428	-0.188895	0.707262
Kent_10h-IC19_10h	AMPK	-1.11709	47	-0.30414	ACACA_S78,ACACA_S80,BRAF_S729,CDC25C_S216,CFTR_S737,CHEK1_S280,CRTC2_S171,CTNNB1_S552,CTNNB1_S675,CTTN_T401,EEF2_T57,FLCN_S62,FOXO3_S413,FOXO3_T32,GFPT1_S261,GSK3B_S9,HMGCR_S872,IRS1_S307,KIF4A_S801,MAPT_S519,MAPT_S579,MAPT_S721,MFF_S155,NME1_S120,NME1_S122,PAK2_S55,PAK2_S141,PAK2_S197,PEA15_S116,PFKFB2_S466,PFKFB3_S461,PFKFB3_S467,PIKFYVE_S307,PNPLA2_S404,PPP1R12C_S452,RAF1_S621,RPTOR_S722,SLC12…	0.263954	-0.578472	0.670428	-0.188895	0.707262
Kent_10h-IC19_10h	MAPK7	-1.11688	16	-0.386377	ETS1_T38,GJA1_S255,GSK3B_S9,MEF2A_S408,MEF2D_S180,MEF2D_S444,PML_S403,PML_T409,PTK2_S910,RPS6KA1_S363,RPS6KA1_T359,RPS6KA3_S227,RPS6KA3_S369,RPS6KA3_S715,RPS6KA3_T231,RPS6KA3_T365	0.264045	-0.578322	0.670428	-0.188895	0.707262
Kent_10h-IC19_10h	CDK12	-1.11031	6	-0.509485	PML_S518,POLR2A_S1861,POLR2A_S1878,POLR2A_S1917,RECQL4_S251,SAMHD1_T592	0.266864	-0.573709	0.670428	-0.188895	0.707262
Kent_10h-IC19_10h	PRKDC	-1.10623	11	-0.396353	HNRNPU_S59,PNKP_S114,PRKDC_S2612,PRKDC_S3205,TOP1_S10,TRIM28_S824,VIM_S56,VIM_S430,VIM_S459,XRCC5_S580,XRCC6_S6	0.268629	-0.570847	0.670428	-0.188895	0.707262
Kent_10h-IC19_10h	BLK	-1.1043	2	-0.741165	EGFR_Y1172,STAT3_Y705	0.269464	-0.569499	0.670428	-0.188895	0.707262
Kent_10h-IC19_10h	FGR	-1.1043	2	-0.741165	EGFR_Y1172,STAT3_Y705	0.269464	-0.569499	0.670428	-0.188895	0.707262
Kent_10h-IC19_10h	STK26	-1.08839	1	-0.958674	STK25_T174	0.276422	-0.558428	0.671079	-0.188895	0.707262
Kent_10h-IC19_10h	AAK1	-1.08004	1	-0.952764	AP2M1_T156	0.280126	-0.552647	0.671079	-0.188895	0.707262
Kent_10h-IC19_10h	MAP4K4	-1.06943	4	-0.56708	MOB1A_T35,MSN_T558,STAT3_S727,STAT3_Y705	0.284875	-0.545345	0.671079	-0.188895	0.707262
Kent_10h-IC19_10h	PTK6	-1.06912	3	-0.756434	ARAP1_Y231,ARHGAP35_Y1105,PXN_Y118	0.285017	-0.545129	0.671079	-0.188895	0.707262
Kent_10h-IC19_10h	GSK3B	1.06755	75	-0.0890188	APPL1_S401,BCLAF1_S531,CAMKK2_S129,CAMKK2_S133,CAMKK2_S137,CDKN1A_S130,CEBPB_S231,CLASP2_S499,CLASP2_S503,CLASP2_S507,CTNNB1_S45,CTNNB1_S675,CTNND1_S252,CTNND1_T310,DPYSL2_S518,DPYSL2_S522,DPYSL2_T509,DPYSL2_T514,DPYSL3_S518,DPYSL3_S522,DPYSL3_T509,EIF4EBP1_S65,EIF4EBP1_T37,EIF4EBP1_T46,EIF4EBP1_T70,FBXO4_S12,GATA6_S37,GSK3B_S9,GYS1_S653,HDAC6_S22,HNRNPD_S83,HNRNPD_S87,HSF1_S303,IKZF3_S378,JUN_S2…	0.285722	0.544057	0.671079	-0.188895	0.707262
Kent_10h-IC19_10h	MKNK2	-1.06746	1	-0.943866	PLEC_S4642	0.285766	-0.543989	0.671079	-0.188895	0.707262
Kent_10h-IC19_10h	KSR1	-1.0671	8	-0.350163	BRAF_S151,BRAF_T401,MAPK1_T185,MAPK1_Y187,MAPK3_T202,MAPK3_Y204,RAF1_S259,RAF1_S494,RAF1_T269	0.285925	-0.543747	0.671079	-0.188895	0.707262
Kent_10h-IC19_10h	MAP4K3	-1.06357	1	-0.941117	PRKCQ_S695	0.287524	-0.541325	0.671079	-0.188895	0.707262
Kent_10h-IC19_10h	AKT3	-1.05678	20	-0.356023	AFDN_S1799,AGO2_S387,AKT1S1_S183,AKT1S1_T246,BABAM1_S29,BAD_S99,BAD_S118,BMI1_S316,BRAF_S365,EMSY_S209,FOXO1_S256,FOXO3_S253,FOXO3_T32,FOXO4_S262,GSK3A_S21,GSK3B_S9,IWS1_S720,IWS1_T721,TSC2_S939,TSC2_T1462	0.290613	-0.536685	0.671079	-0.188895	0.707262
Kent_10h-IC19_10h	SRPK2	1.05526	1	0.557453	SF1_S82	0.291304	0.535653	0.671079	-0.188895	0.707262
Kent_10h-IC19_10h	PAK2	1.04786	12	0.124802	CFL1_S3,CTTN_S113,NF2_S518,PAK2_S55,PAK2_S141,PAK2_S197,RPS6_S235,RPS6_S236,RPS6_S240,RPS6_S242,VIM_S26,VIM_S39,VIM_S73	0.294703	0.530616	0.673916	-0.188895	0.707262
Kent_10h-IC19_10h	RPS6KA3	-1.00582	23	-0.337228	ARHGEF12_S1288,BAD_S75,BAD_S99,CIC_S173,DAPK1_S289,EPHA2_S897,GSK3A_S21,GSK3B_S9,HMGN1_S7,KRT18_S53,MYL12A_S19,NFATC4_S289,PDCD4_S76,PDCD4_S457,PDPK1_S241,PFKFB2_S466,RANBP3_S126,RPS6_S235,RPS6_S236,STAT3_S727,STMN1_S16,WWC1_S947,WWC1_T929	0.314503	-0.502375	0.713944	-0.188895	0.707262
Kent_10h-IC19_10h	EPHA2	-0.99648	5	-0.504079	EPHA2_S897,EPHA2_Y588,EPHA2_Y594,EPHA2_Y772,PDPK1_S241	0.319017	-0.496186	0.718945	-0.188895	0.707262
Kent_10h-IC19_10h	MAP2K2	-0.967783	6	-0.330803	ATF2_T71,MAPK1_T185,MAPK1_Y187,MAPK3_T202,MAPK3_Y204,STAT3_S727,STAT3_Y705	0.333153	-0.477356	0.7454	-0.188895	0.707262
Kent_10h-IC19_10h	AMPK_alpha	0.957544	5	0.113973	FOXO3_S413,GSK3B_S9,HMGCR_S872,TSC2_S1387,ULK1_S556	0.338293	0.470707	0.748896	-0.188895	0.707262
Kent_10h-IC19_10h	RAF	-0.951413	3	-0.577393	BAD_S75,BAD_S99,KRT18_S53	0.341395	-0.466743	0.748896	-0.188895	0.707262
Kent_10h-IC19_10h	MAPK11	-0.95034	8	-0.426532	ATF2_T69,ATF2_T71,GYS1_S653,HNF4A_S167,HSF1_S303,HSF1_S307,MITF_S414,RPTOR_S863	0.341939	-0.466051	0.748896	-0.188895	0.707262
Kent_10h-IC19_10h	JAK2	-0.924996	6	-0.455977	IRS1_S323,MAPK1_Y187,MAPK3_Y204,RAF1_S494,STAT3_S727,STAT3_Y705	0.354968	-0.449811	0.763246	-0.188895	0.707262
Kent_10h-IC19_10h	GSK3A	0.924924	19	-0.0930809	CAMKK2_S129,CAMKK2_S133,CAMKK2_S137,CTPS1_S571,DPYSL2_S518,DPYSL2_S522,GATA6_S37,GSK3A_Y279,IKZF3_S378,JUN_S243,MAP3K11_S789,MAP3K11_S793,MAPT_S579,MYC_T58,NDRG1_S342,NDRG1_S362,NIFK_T234,SFPQ_T687,UNG_S64,UNG_T60,USF1_S186	0.355006	0.449765	0.763246	-0.188895	0.707262
Kent_10h-IC19_10h	PRKCA	-0.923293	64	-0.229464	ABCB1_S661,ACACA_S80,ADD1_S726,AFAP1_S277,ANXA2_S12,ANXA2_S26,BAD_S75,CALD1_S789,CDH1_T790,CFL1_S23,CFL1_S24,CFTR_S660,CFTR_S686,CFTR_S737,CFTR_S795,EIF4G1_S1185,EIF6_S235,F11R_S284,FLNA_S2152,GSK3A_S21,GSK3B_S9,IGFBP1_S194,IQGAP1_S1443,ITGB4_S1494,KRT18_S53,KRT20_S13,LMNA_S403,LMNA_S404,MAPK1_T185,MAPK1_Y187,MAPK3_T202,MAPK3_Y204,MARCKS_S46,MARCKS_S81,MARCKS_S101,MARCKS_S118,MARCKS_S163,MARCKS_S…	0.355854	-0.448728	0.763246	-0.188895	0.707262
Kent_10h-IC19_10h	PTK2B	-0.914062	6	-0.45282	GSK3A_Y279,GSK3B_S9,PFKFB3_S461,PPP1R12A_T696,PXN_Y118,YES1_Y426	0.360684	-0.442873	0.765957	-0.188895	0.707262
Kent_10h-IC19_10h	MAP2K	-0.910976	3	-0.560881	CDC25C_T48,MAPK1_T185,MAPK1_Y187	0.362308	-0.440922	0.765957	-0.188895	0.707262
Kent_10h-IC19_10h	GRK2	-0.906811	4	-0.509572	ARRB1_S412,IRS1_S307,MSN_T558,STK3_S316	0.364507	-0.438294	0.765957	-0.188895	0.707262
Kent_10h-IC19_10h	AXL	-0.898191	2	-0.638089	STAT3_Y705,YES1_Y426	0.369084	-0.432875	0.768826	-0.188895	0.707262
Kent_10h-IC19_10h	MAPKAPK2	0.894945	25	-0.0168819	AGO2_S387,BAG2_S20,CDC25C_S216,CEP131_S47,CEP131_S78,HSPB1_S15,KRT18_S53,KRT20_S13,MRTFA_S333,NELFE_S51,NELFE_S115,NELFE_S251,PARN_S557,PFKFB3_S461,RIPK1_S320,RTN4_S107,STAT3_S727,TRIM28_S473,TSC2_T1462,VIM_S39,VIM_S51,VIM_S55,ZFP36_S186,ZFP36L1_S54,ZFP36L1_S92	0.370816	0.430841	0.768826	-0.188895	0.707262
Kent_10h-IC19_10h	FLT3	-0.881666	2	-0.629825	CHEK1_S280,SHC1_Y427	0.377958	-0.422557	0.778442	-0.188895	0.707262
Kent_10h-IC19_10h	SRPK1	0.852988	1	0.414391	SRSF1_S205	0.393666	0.404872	0.805461	-0.188895	0.707262
Kent_10h-IC19_10h	CDK9	-0.843727	8	-0.399873	NCOA2_S493,NCOA2_S499,POLR2A_S1861,POLR2A_S1878,POLR2A_S1917,STAT1_S727,SUPT5H_S666,TP53_S315	0.398822	-0.399221	0.810677	-0.188895	0.707262
Kent_10h-IC19_10h	PRKCQ	-0.832996	8	-0.298128	BAD_S75,BAD_S99,IRS1_S307,IRS1_S1101,MAPK1_T185,MAPK1_Y187,MAPK3_T202,MAPK3_Y204,MSN_T558	0.404847	-0.392709	0.81758	-0.188895	0.707262
Kent_10h-IC19_10h	CAMKK2	0.800242	3	0.137874	CAMK1_T177,SIRT1_S27,SIRT1_S47	0.423571	0.373074	0.81773	-0.188895	0.707262
Kent_10h-IC19_10h	FLT4	-0.78713	1	-0.745602	SHC1_Y427	0.431206	-0.365315	0.81773	-0.188895	0.707262
Kent_10h-IC19_10h	ZAP70	-0.78713	1	-0.745602	SHC1_Y427	0.431206	-0.365315	0.81773	-0.188895	0.707262
Kent_10h-IC19_10h	MERTK	-0.787115	1	-0.745592	STAT3_Y705	0.431214	-0.365307	0.81773	-0.188895	0.707262
Kent_10h-IC19_10h	FER	-0.787115	1	-0.745592	STAT3_Y705	0.431214	-0.365307	0.81773	-0.188895	0.707262
Kent_10h-IC19_10h	JAK1	-0.787115	1	-0.745592	STAT3_Y705	0.431214	-0.365307	0.81773	-0.188895	0.707262
Kent_10h-IC19_10h	JAK	-0.787115	1	-0.745592	STAT3_Y705	0.431214	-0.365307	0.81773	-0.188895	0.707262
Kent_10h-IC19_10h	TNK2	-0.787115	1	-0.745592	STAT3_Y705	0.431214	-0.365307	0.81773	-0.188895	0.707262
Kent_10h-IC19_10h	FGFR	-0.787115	1	-0.745592	STAT3_Y705	0.431214	-0.365307	0.81773	-0.188895	0.707262
Kent_10h-IC19_10h	FGFR4	-0.787115	1	-0.745592	STAT3_Y705	0.431214	-0.365307	0.81773	-0.188895	0.707262
Kent_10h-IC19_10h	PRKCB	-0.781839	20	-0.274118	ANXA2_S2,ANXA2_S26,GSK3A_S21,GSK3B_S9,IRS1_S323,IRS2_S306,LASP1_S146,LMNB1_S405,MAPK1_T185,MAPK1_Y187,MAPK3_T202,MAPK3_Y204,MARCKS_S163,MARCKS_S170,PA2G4_S363,PRKAA1_S496,RAF1_S621,RB1_S780,SHC1_S139,STMN1_S25,STMN1_S38	0.434309	-0.362201	0.818607	-0.188895	0.707262
Kent_10h-IC19_10h	PRAG1	-0.774596	1	-0.736738	EGFR_Y1172	0.438578	-0.357953	0.821463	-0.188895	0.707262
Kent_10h-IC19_10h	ICK	-0.770325	1	-0.733717	BAG6_T1080	0.441107	-0.355456	0.821463	-0.188895	0.707262
Kent_10h-IC19_10h	mTORC2	-0.761021	9	-0.368309	ACLY_S455,AKT3_S472,FLNA_S2152,GFPT1_S261,IGF2BP1_S181,IGF2BP3_S184,MTOR_S2481,OXSR1_S339,STAT3_S727	0.446644	-0.350038	0.826824	-0.188895	0.707262
Kent_10h-IC19_10h	PRKD2	0.750224	5	0.0483986	MARK2_S400,PAK4_S99,PKD2_S801,SSH1_S937,VASP_S322	0.45312	0.343787	0.827951	-0.188895	0.707262
Kent_10h-IC19_10h	CAMKK1	0.745659	1	0.338482	CAMK1_T177	0.455873	0.341156	0.827951	-0.188895	0.707262
Kent_10h-IC19_10h	PNCK	0.745659	1	0.338482	CAMK1_T177	0.455873	0.341156	0.827951	-0.188895	0.707262
Kent_10h-IC19_10h	CDK	-0.742306	38	-0.24955	ADD1_S12,ADD1_S355,CDK1_T14,CDKN1A_S130,CDKN1B_S10,CTNNB1_S45,DPYSL2_S522,EIF4EBP1_T70,EZH2_T487,FOXK2_S432,LBR_S86,MAPT_T522,MARCKS_S27,NBN_S432,NPM1_T234,NPM1_T237,PHF6_S154,PHF6_S155,PPP1CA_T320,PRC1_T470,PRC1_T481,RB1_S780,RBBP8_S327,RBL1_S650,RECQL4_S251,RNMT_T77,RRM2_S20,SAMHD1_T592,SIRT2_S368,SMAD2_T8,SP1_S59,STK3_S385,SUN1_S48,TP53_S315,TP53BP1_S379,UBTF_S389,UBTF_S484,VIM_S459,WRN_S1133	0.457902	-0.339227	0.827951	-0.188895	0.707262
Kent_10h-IC19_10h	BRSK1	0.715771	2	0.169069	CDC25C_S216,MAPT_S579	0.474133	0.3241	0.848871	-0.188895	0.707262
Kent_10h-IC19_10h	RET	-0.710817	4	-0.440262	MAPK1_Y187,MAPK3_Y204,STAT3_S727,STAT3_Y705	0.477198	-0.321302	0.848871	-0.188895	0.707262
Kent_10h-IC19_10h	LMTK2	-0.71007	4	-0.439998	CFTR_S737,GSK3B_S9,PPP1CA_T320,PYGB_S15	0.477661	-0.32088	0.848871	-0.188895	0.707262
Kent_10h-IC19_10h	TRPM7	0.704025	2	0.163195	EEF2_T57,TRPM7_S1255	0.481417	0.317479	0.850686	-0.188895	0.707262
Kent_10h-IC19_10h	MAP3K10	-0.691443	1	-0.677927	TCF3_S379	0.489287	-0.310436	0.858522	-0.188895	0.707262
Kent_10h-IC19_10h	MARK3	-0.688127	4	-0.432238	ARHGEF2_S151,CDC25C_S216,PKP2_S82,PTPN3_S359	0.491373	-0.308589	0.858522	-0.188895	0.707262
Kent_10h-IC19_10h	MAP2K7	0.677965	3	0.0879437	FADD_S194,IRS1_S312,STAT3_Y705	0.497794	0.30295	0.860558	-0.188895	0.707262
Kent_10h-IC19_10h	UHMK1	0.67326	6	0.00550082	CDKN1B_S10,PAM_S946,PIMREG_S131,SF1_S80,SF1_S82,STMN1_S38	0.500782	0.300351	0.860558	-0.188895	0.707262
Kent_10h-IC19_10h	RPS6KB1	0.67317	30	-0.10197	CAD_S1859,CCT2_S260,DNAJC2_S47,EIF4B_S422,EIF4G1_S1147,GSK3B_S9,HSPB1_S15,IRS1_S270,IRS1_S307,IRS1_S312,IRS1_S527,IRS1_S1101,MTOR_S2481,NCBP1_S7,NCBP1_S22,NCBP1_T21,NDRG2_S332,NDRG2_S350,PDCD4_S67,PDCD4_S457,PFKFB2_S466,POLDIP3_S383,RPS6_S235,RPS6_S236,RPS6_S240,RPS6_S244,RPS6_S247,RPS6KB1_S447,SRPK2_S494,URI1_S372	0.500839	0.300302	0.860558	-0.188895	0.707262
Kent_10h-IC19_10h	MAP2K4	-0.667686	2	-0.522811	CTNNB1_S45,PRKCD_T507	0.504334	-0.297282	0.861802	-0.188895	0.707262
Kent_10h-IC19_10h	MOS	0.654743	2	0.138548	MAPT_S516,VIM_S459	0.512633	0.290193	0.868921	-0.188895	0.707262
Kent_10h-IC19_10h	BRSK2	0.650469	4	0.041131	CDC25C_S216,CDK16_S12,MAPT_S579,TSC2_S1387	0.515389	0.287865	0.868921	-0.188895	0.707262
Kent_10h-IC19_10h	LATS1	-0.643319	8	-0.384293	KIF23_S814,PPP1R12A_S445,PPP1R12A_S473,RAF1_S259,WWTR1_S89,YAP1_S109,YAP1_S127,YAP1_S164	0.520017	-0.283982	0.868921	-0.188895	0.707262
Kent_10h-IC19_10h	FES	-0.641749	1	-0.64278	BCR_Y246	0.521036	-0.283132	0.868921	-0.188895	0.707262
Kent_10h-IC19_10h	HIPK2	0.639543	15	-0.0721056	ATF1_S198,CDKN1B_S10,CREB1_S271,CTBP2_S428,HMGA1_S36,HMGA1_T53,HMGA1_T77,HMGA1_T78,KLF3_S71,KLF3_S92,KLF3_S101,KLF3_S250,SIRT1_S27,STAT3_S727,ZBTB4_T795	0.52247	0.281939	0.868921	-0.188895	0.707262
Kent_10h-IC19_10h	SIK1	0.633354	3	0.0697274	CRTC2_S70,CRTC2_S171,NCOR2_T1383	0.526502	0.2786	0.870969	-0.188895	0.707262
Kent_10h-IC19_10h	TTBK1	0.625689	3	0.0665973	MAPT_S515,MAPT_S516,MAPT_S519	0.531519	0.274481	0.874616	-0.188895	0.707262
Kent_10h-IC19_10h	CHKA	0.615796	2	0.11907	CDC25C_S216,CTNNB1_S45	0.538029	0.269194	0.879606	-0.188895	0.707262
Kent_10h-IC19_10h	RPS6KA1	-0.612498	32	-0.265474	BAD_S75,BAD_S118,CARHSP1_S52,CCT2_S260,CHEK1_S280,CIC_S173,DAPK1_S289,EIF4B_S422,EPHA2_S897,FLNA_S2152,GSK3A_S21,GSK3B_S9,MRE11_S676,NDRG2_S332,NDRG2_S350,OSTF1_S202,PDCD4_S76,PDCD4_S457,RANBP3_S126,RPS6_S235,RPS6_S236,RPS6_S240,RPS6_S244,RPTOR_S722,SLC9A1_S703,SOS1_S1134,SOS1_S1161,TBC1D4_S341,TSC2_T1462,VASP_T278,WWC1_S947,WWC1_T929	0.540208	-0.267439	0.879606	-0.188895	0.707262
Kent_10h-IC19_10h	CSNK1A1	-0.599796	17	-0.291782	AXIN1_S75,AXIN1_S77,CTNNB1_S45,CTNND1_S268,CTNND1_S269,CTPS2_S568,ECE1_S34,ECE1_S36,FADD_S194,HNRNPC_S253,HNRNPC_S260,HNRNPC_S299,NFATC2_S217,NFATC2_S326,RPS6_S247,TUT1_S6,YBX1_S176	0.548642	-0.260711	0.888686	-0.188895	0.707262
Kent_10h-IC19_10h	MAP3K14	-0.594213	5	-0.231641	MAPK1_T185,MAPK1_Y187,MAPK3_T202,MAPK3_Y204,STAT3_S727,STAT3_Y705	0.552369	-0.25777	0.890087	-0.188895	0.707262
Kent_10h-IC19_10h	ERBB2	-0.569578	5	-0.369051	CDK1_Y15,ERBB2_Y877,ERBB2_Y1139,NF2_S518,TOM1L1_S321	0.568964	-0.244916	0.911391	-0.188895	0.707262
Kent_10h-IC19_10h	CDC42BPA	-0.565798	1	-0.589063	PPP1R12C_T560	0.571531	-0.24296	0.911391	-0.188895	0.707262
Kent_10h-IC19_10h	ALK	-0.56161	2	-0.469762	GSK3B_S9,STAT3_Y705	0.574382	-0.240799	0.911391	-0.188895	0.707262
Kent_10h-IC19_10h	EEF2K	0.54227	5	-0.0173766	EEF2_T57,EEF2_T59,EEF2K_S445,EEF2K_T348,EEF2K_T353	0.587632	0.230894	0.926007	-0.188895	0.707262
Kent_10h-IC19_10h	SMG1	-0.529582	2	-0.453744	UPF1_S1107,UPF1_S1127	0.596402	-0.224461	0.926007	-0.188895	0.707262
Kent_10h-IC19_10h	NEK6	-0.523866	4	-0.37415	KIF11_T926,NUP98_S612,NUP98_S623,STAT3_S727	0.600372	-0.22158	0.926007	-0.188895	0.707262
Kent_10h-IC19_10h	RPS6KB2	0.523104	5	-0.0234389	GSK3B_S9,HNRNPA1_S6,IRS1_S307,KRT18_S53,RPS6_S236	0.600902	0.221196	0.926007	-0.188895	0.707262
Kent_10h-IC19_10h	ROS1	-0.521177	3	-0.401712	CDK1_Y15,EIF4EBP1_S65,TRIM28_S473	0.602244	-0.220228	0.926007	-0.188895	0.707262
Kent_10h-IC19_10h	CHUK	-0.518619	5	-0.352933	CTNNB1_S45,MECP2_S423,NCOA3_S857,NPM1_S125,TRAF4_S426	0.604027	-0.218944	0.926007	-0.188895	0.707262
Kent_10h-IC19_10h	PRKCG	-0.518033	5	-0.352747	ARHGEF7_S518,DNAJC5_S10,GSK3A_S21,GSK3B_S9,PA2G4_S363	0.604436	-0.21865	0.926007	-0.188895	0.707262
Kent_10h-IC19_10h	ROCK	-0.506011	10	-0.300447	DPYSL2_S522,MSN_T558,MYC_S62,MYC_T58,MYL12A_S19,MYL12A_T18,PPP1R12A_T696,SCRIB_S1378,SCRIB_S1508,VIM_S39,VIM_S72	0.612849	-0.212647	0.928949	-0.188895	0.707262
Kent_10h-IC19_10h	CHEK2	0.50409	14	-0.0936102	BAIAP2L1_S331,BRCA1_S1524,CCAR2_T454,CDC25C_S216,CDK1_T14,CDK11B_S752,CHEK2_S379,CHEK2_S516,MAPT_S579,MED1_S671,RB1_S612,TRIM28_S473,XRCC1_S210,XRCC1_T284	0.614198	0.211691	0.928949	-0.188895	0.707262
Kent_10h-IC19_10h	NLK	-0.502499	4	-0.366594	HDAC1_S421,RPTOR_S863,STAT3_S727,YAP1_S128	0.615317	-0.210901	0.928949	-0.188895	0.707262
Kent_10h-IC19_10h	PKN3	0.492749	1	0.159608	BCAR1_S428	0.62219	0.206077	0.93391	-0.188895	0.707262
Kent_10h-IC19_10h	ABL2	0.489329	1	0.157189	ITGB1_Y783	0.624609	0.204392	0.93391	-0.188895	0.707262
Kent_10h-IC19_10h	PKN1	0.467603	6	-0.0538802	ARHGEF2_S886,CDC25C_S216,FOXO1_S256,MARCKS_S163,MARCKS_S170,PGAM1_S118	0.640069	0.193773	0.940906	-0.188895	0.707262
Kent_10h-IC19_10h	PRKCD	-0.466969	29	-0.250225	ADD1_S726,CDH1_T790,CTTN_S405,DNM1L_S616,GSK3A_S21,GSK3B_S9,HMGA1_S44,HNRNPK_S284,IRS1_S307,IRS1_S323,IRS1_S1101,MARCKS_S163,MARCKS_S170,MUC1_T1224,PPP1R14B_T57,PRKCD_S299,PRKCD_S302,PRKCD_S304,PRKCD_S645,PRKCD_T507,RPS3_T221,RPS6_S235,RPS6_S236,SHC1_S139,STAT1_S727,STAT3_S727,STAT3_Y705,TBL1XR1_S123,TRIM28_S473	0.640522	-0.193466	0.940906	-0.188895	0.707262
Kent_10h-IC19_10h	NEK2	-0.46345	2	-0.420671	NPM1_S70,TP53_S315	0.643042	-0.191761	0.940906	-0.188895	0.707262
Kent_10h-IC19_10h	ROCK2	0.45613	6	-0.0571927	DPYSL2_T514,MSN_T558,MYL12A_S19,PPP1R12A_T696,PPP1R14B_T57,VIM_S72	0.648296	0.188227	0.940906	-0.188895	0.707262
Kent_10h-IC19_10h	LYN	-0.452395	4	-0.348876	CDK1_Y15,EGFR_Y1172,STAT3_Y705,TRIM28_Y449	0.650985	-0.186429	0.940906	-0.188895	0.707262
Kent_10h-IC19_10h	MAPK12	-0.451332	8	-0.301753	ATF2_T69,ATF2_T71,HSF1_S303,HSF1_S307,MAPT_S519,MAPT_T498,MAPT_T522,MARCKS_S46	0.65175	-0.185919	0.940906	-0.188895	0.707262
Kent_10h-IC19_10h	CAMK2_complex	-0.450404	17	-0.266156	BCL10_S138,CAMK2G_T287,CASP2_S340,CDC20_S51,CDKN1B_S10,DNM1L_S616,HDAC4_S246,HDAC4_S266,HDAC4_S467,HDAC4_S632,MAPT_S579,MECP2_S423,PEA15_S104,PEA15_S116,REM2_S68,STAT1_S727,STMN1_S16	0.652419	-0.185473	0.940906	-0.188895	0.707262
Kent_10h-IC19_10h	P70S6K	-0.448917	3	-0.372205	EGLN1_S125,EIF4B_S422,GSK3A_S21	0.653491	-0.18476	0.940906	-0.188895	0.707262
Kent_10h-IC19_10h	RPS6KA5	-0.44452	13	-0.276092	ATF2_T71,ATXN1_S775,BAD_S75,CTNNB1_S552,EIF4EBP1_S65,EIF4EBP1_T37,EIF4EBP1_T45,EIF4EBP1_T46,EIF4EBP1_T70,KDM3A_S264,PLA2G4A_S727,STAT3_S727,TRIM28_S473	0.656667	-0.182655	0.941121	-0.188895	0.707262
Kent_10h-IC19_10h	CDC7	0.423264	16	-0.114056	MCM2_S5,MCM2_S7,MCM2_S13,MCM2_S27,MCM2_S40,MCM2_S41,MCM2_S108,MCM2_S139,MFAP1_S116,NCL_T76,NCL_T121,NPM1_S137,NPM1_T199,PSIP1_S206,TOP2A_S1213,TOP2A_S1525	0.672103	0.172564	0.958112	-0.188895	0.707262
Kent_10h-IC19_10h	CSK	-0.418538	3	-0.3598	ANXA2_Y24,PRAG1_Y413,YES1_Y426	0.675554	-0.17034	0.958112	-0.188895	0.707262
Kent_10h-IC19_10h	PIK3CA	-0.415516	4	-0.335835	AFDN_S1799,GSK3B_S9,NPM1_T199,STMN1_S25	0.677764	-0.168921	0.958112	-0.188895	0.707262
Kent_10h-IC19_10h	PRKAA1	-0.406975	32	-0.239778	ACACA_S80,BAG2_S20,BAIAP2_S366,BRAF_S729,CFTR_S737,CGN_S131,CRTC2_S171,CTTN_T401,FOXO3_S413,GFPT1_S261,HDAC7_S155,HDAC7_S358,KIF4A_S801,KLC2_S582,MAPT_S579,MFF_S155,NME1_S122,PFKFB2_S466,PFKFB3_S461,PPP1R12C_S452,PRKAA1_S496,PRKAB1_S108,RAF1_S259,RAF1_S621,RPTOR_S722,SQSTM1_S294,STAT3_S727,TBC1D1_S237,TSC2_S1387,ULK1_S556,VASP_S322,VASP_T278	0.684026	-0.164927	0.962589	-0.188895	0.707262
Kent_10h-IC19_10h	STK38L	-0.390429	2	-0.384153	RAB3IP_S288,YAP1_S127	0.696219	-0.157254	0.974413	-0.188895	0.707262
Kent_10h-IC19_10h	MAPKAPK3	0.377634	2	-3.68854e-05	HSPB1_S15,RTN4_S107	0.705703	0.151378	0.974413	-0.188895	0.707262
Kent_10h-IC19_10h	CDK19	-0.368504	1	-0.449524	PAK1_S174	0.712497	-0.147217	0.974413	-0.188895	0.707262
Kent_10h-IC19_10h	CDK11B	-0.368504	1	-0.449524	PAK1_S174	0.712497	-0.147217	0.974413	-0.188895	0.707262
Kent_10h-IC19_10h	LRRK2	0.363762	5	-0.0738384	EIF4EBP1_S65,EIF4EBP1_T46,MAPT_T498,MAPT_T522,MSN_T558	0.716036	0.145065	0.974413	-0.188895	0.707262
Kent_10h-IC19_10h	ATR	-0.362402	24	-0.241215	ATM_S1981,ATR_S435,ATR_T1989,BRCA1_S1524,CCAR2_T454,CDC25C_S216,CGGBP1_S164,CHEK1_S280,DCK_S74,GINS2_S182,GPS1_S474,IRS1_S270,KAT7_S50,MCM2_S108,NBN_S343,NPM1_S125,POLE_S1940,PRKDC_S2612,RAD51AP1_S120,SMC1A_S957,STAT3_S727,SUN2_S12,TRIM28_S824,UIMC1_S205	0.717052	-0.144449	0.974413	-0.188895	0.707262
Kent_10h-IC19_10h	PDGFRA	0.359298	1	0.0652224	RPS6KB1_S441	0.719372	0.143046	0.974413	-0.188895	0.707262
Kent_10h-IC19_10h	SGK2	0.357782	2	-0.009965	FOXO3_S253,FOXO3_T32	0.720507	0.142362	0.974413	-0.188895	0.707262
Kent_10h-IC19_10h	MKNK1	-0.352885	4	-0.313686	HNRNPA1_S362,HNRNPA1_S363,HNRNPA1_S364,PLA2G4A_S727	0.724174	-0.140157	0.974413	-0.188895	0.707262
Kent_10h-IC19_10h	WNK1	0.349261	2	-0.0142261	OXSR1_T185,STK39_S371	0.726893	0.13853	0.974413	-0.188895	0.707262
Kent_10h-IC19_10h	WNK4	0.349261	2	-0.0142261	OXSR1_T185,STK39_S371	0.726893	0.13853	0.974413	-0.188895	0.707262
Kent_10h-IC19_10h	BCKDK	-0.342669	1	-0.431252	BCKDHA_S337	0.731847	-0.135579	0.976844	-0.188895	0.707262
Kent_10h-IC19_10h	MTOR	-0.334091	60	-0.181187	ACLY_S455,AKT1S1_S183,AKT1S1_S212,ANKRD17_S2045,ANKRD17_S2047,BAG3_S289,BAG3_T285,CTNND1_S268,DNMT1_S714,EEF2K_S72,EEF2K_S74,EGLN1_S125,EIF4B_S422,EIF4EBP1_S6,EIF4EBP1_S44,EIF4EBP1_S65,EIF4EBP1_S83,EIF4EBP1_T36,EIF4EBP1_T37,EIF4EBP1_T41,EIF4EBP1_T45,EIF4EBP1_T46,EIF4EBP1_T70,ELL_S309,FOXO3_T32,IRS1_S307,IRS1_S312,IRS1_S315,ISCU_S14,LARP1_S766,LARP1_S774,LARP6_S348,LARP6_S409,MAF1_S60,MAF1_S68,MAF…	0.738311	-0.131761	0.981132	-0.188895	0.707262
Kent_10h-IC19_10h	IRAK1	-0.33004	1	-0.42232	STAT3_S727	0.74137	-0.129965	0.981132	-0.188895	0.707262
Kent_10h-IC19_10h	TAF1	0.315705	1	0.0343908	TAF7_S264	0.752227	0.123651	0.990587	-0.188895	0.707262
Kent_10h-IC19_10h	CDK5	0.312205	61	-0.15565	CAMKK2_S129,CAMKK2_S133,CAMKK2_S137,CASK_S395,CCDC88A_S1675,CDK16_S95,CDKN1B_S10,CTNNB1_S191,DBN1_S142,DNM1L_S616,DPYSL2_S518,DPYSL2_S522,DPYSL2_T509,DPYSL2_T514,DPYSL3_S518,DPYSL3_S522,DPYSL3_T509,EFHD2_S74,EFHD2_S76,ELAVL1_S202,ERBB2_S1174,GJA1_S279,HTT_S432,HTT_S1199,LMNA_S22,LMNA_S392,LMTK2_S1450,MAP2K2_T394,MAPT_S516,MAPT_S519,MAPT_S552,MAPT_S579,MAPT_S713,MAPT_S721,MAPT_T498,MAPT_T522,MARCK…	0.754885	0.122119	0.990587	-0.188895	0.707262
Kent_10h-IC19_10h	PLK4	0.307526	1	0.0286065	CEP131_S78	0.758443	0.120077	0.99097	-0.188895	0.707262
Kent_10h-IC19_10h	P90RSK	0.299849	19	-0.140243	BAD_S75,BAD_S118,CARHSP1_S52,CCT2_S260,CHEK1_S280,CIC_S173,EIF4B_S422,FLNA_S2152,GSK3B_S9,RANBP3_S126,RPS6_S235,RPS6_S236,RPS6_S240,RPS6_S244,RPTOR_S722,SLC9A1_S703,VASP_T278,WWC1_S947,WWC1_T929	0.764292	0.116741	0.99097	-0.188895	0.707262
Kent_10h-IC19_10h	CSNK1E	-0.28674	4	-0.290295	CTNNB1_S45,CTNND1_S268,EIF4EBP1_T41,EIF4EBP1_T50	0.774311	-0.111084	0.99097	-0.188895	0.707262
Kent_10h-IC19_10h	CDK7	0.26776	17	-0.142965	CDK1_Y15,CDK12_T893,CDKN1A_S130,MCM2_S5,MCM2_S7,MCM2_S13,MCM2_S27,MCM2_S40,MCM2_S41,MCM2_S108,MCM2_S139,POLR2A_S1864,POLR2A_S1878,POLR2A_S1892,POLR2A_S1899,POLR2A_S1913,POLR2A_S1920	0.788884	0.102987	0.99097	-0.188895	0.707262
Kent_10h-IC19_10h	DAPK3	-0.265877	2	-0.321863	PPP1R12A_T696,STAT3_S727	0.790334	-0.102189	0.99097	-0.188895	0.707262
Kent_10h-IC19_10h	CDK6	0.263484	13	-0.110111	CDKN1A_S130,CDKN1B_S10,CTNNB1_S45,NPM1_T199,PKM_S37,RB1_S608,RB1_S612,RB1_S780,RB1_S788,RB1_T356,RB1_T821,RB1_T826,RBL2_S672,RUNX1_S21	0.792177	0.101178	0.99097	-0.188895	0.707262
Kent_10h-IC19_10h	SIK2	0.262403	1	-0.0033073	CRTC2_S171	0.793011	0.100721	0.99097	-0.188895	0.707262
Kent_10h-IC19_10h	STK25	-0.259845	1	-0.372674	CCM2_S384	0.794983	-0.099642	0.99097	-0.188895	0.707262
Kent_10h-IC19_10h	MARK1	0.257596	4	-0.0978011	MAP4_S928,MAP4_S941,MAP4_S1073,MAPT_S579	0.796718	0.0986952	0.99097	-0.188895	0.707262
Kent_10h-IC19_10h	IKBKB	-0.252457	11	-0.242731	BAD_S25,IKBKB_S672,IRS1_S270,IRS1_S272,IRS1_S307,IRS1_S312,IRS1_S527,IRS1_S531,MTDH_S298,NAA10_S209,OPTN_S177	0.800688	-0.0965366	0.99097	-0.188895	0.707262
Kent_10h-IC19_10h	RPS6KA4	0.249587	5	-0.109951	EIF4EBP1_S65,EIF4EBP1_T37,EIF4EBP1_T46,EIF4EBP1_T70,HMGN1_S7	0.802907	0.0953349	0.99097	-0.188895	0.707262
Kent_10h-IC19_10h	WNK2	0.249002	2	-0.0643669	STK39_S371,STK39_T354	0.803359	0.0950901	0.99097	-0.188895	0.707262
Kent_10h-IC19_10h	PRKAC	-0.238996	16	-0.231153	ADD1_S726,AKAP13_S1565,ATP2B1_S1178,CAMKK2_S100,CAMKK2_S495,CFTR_S795,GSK3A_S21,GSK3B_S9,HSPB1_S15,LASP1_S146,PLCB3_S1105,PRKAR2B_S114,PTPN12_S435,RAF1_S43,RAF1_S621,VASP_T278	0.811109	-0.090921	0.99097	-0.188895	0.707262
Kent_10h-IC19_10h	PhK	0.212526	2	-0.0826088	MAPT_S579,PYGB_S15	0.831697	0.0800351	0.99097	-0.188895	0.707262
Kent_10h-IC19_10h	PHKG1	0.209275	1	-0.0408826	MAPT_S579	0.834233	0.0787125	0.99097	-0.188895	0.707262
Kent_10h-IC19_10h	MARK4	0.209275	1	-0.0408826	MAPT_S579	0.834233	0.0787125	0.99097	-0.188895	0.707262
Kent_10h-IC19_10h	MAP3K1	-0.206897	2	-0.292366	FADD_S194,STAT3_S727	0.83609	-0.0777469	0.99097	-0.188895	0.707262
Kent_10h-IC19_10h	SGK1	0.199367	15	-0.152488	CARHSP1_S52,FOXO1_S256,FOXO3_S253,FOXO3_T32,HTT_S419,NDRG1_S330,NDRG1_T366,NDRG2_S332,NDRG2_S346,NDRG2_T330,NDRG2_T348,NEDD4L_S342,NEDD4L_T367,SLC9A1_S703,SP1_S59	0.841976	0.0747003	0.99097	-0.188895	0.707262
Kent_10h-IC19_10h	PKMYT1	-0.194321	2	-0.286077	CDK1_T14,CDK1_Y15	0.845924	-0.0726686	0.99097	-0.188895	0.707262
Kent_10h-IC19_10h	WEE1	-0.194321	2	-0.286077	CDK1_T14,CDK1_Y15	0.845924	-0.0726686	0.99097	-0.188895	0.707262
Kent_10h-IC19_10h	WEE2	-0.194321	2	-0.286077	CDK1_T14,CDK1_Y15	0.845924	-0.0726686	0.99097	-0.188895	0.707262
Kent_10h-IC19_10h	MAPK6	0.191766	1	-0.0532666	NCOA3_S857	0.847926	0.0716421	0.99097	-0.188895	0.707262
Kent_10h-IC19_10h	ULK1	-0.187465	1	-0.321482	RPTOR_S859	0.851296	-0.0699195	0.99097	-0.188895	0.707262
Kent_10h-IC19_10h	DAPK2	-0.187465	1	-0.321482	RPTOR_S859	0.851296	-0.0699195	0.99097	-0.188895	0.707262
Kent_10h-IC19_10h	DYRK2	-0.186057	9	-0.174937	CARHSP1_S30,CARHSP1_S32,CARHSP1_S41,DPYSL2_S522,DPYSL3_S518,DPYSL3_S522,DPYSL3_T509,EIF4EBP1_S65,EIF4EBP1_S101,JUN_S243,KATNA1_S109	0.8524	-0.0693564	0.99097	-0.188895	0.707262
Kent_10h-IC19_10h	CDK16	-0.183074	4	-0.253636	CCNY_S12,CDKN1B_S10,PRKAR1A_S83,TP53_S315	0.85474	-0.0681661	0.99097	-0.188895	0.707262
Kent_10h-IC19_10h	RIPK1	0.180857	1	-0.0609819	DNM1L_S616	0.85648	0.0672829	0.99097	-0.188895	0.707262
Kent_10h-IC19_10h	DYRK1B	-0.180552	3	-0.262622	CDKN1B_S10,DYRK1B_Y273,HNF1A_S249	0.856719	-0.0671616	0.99097	-0.188895	0.707262
Kent_10h-IC19_10h	MELK	0.174734	6	-0.138443	DBNL_S269,EIF4B_S406,EIF4B_S422,MELK_S356,MELK_S529,PXN_Y118	0.861289	0.0648512	0.99097	-0.188895	0.707262
Kent_10h-IC19_10h	PRKAA2	0.174666	12	-0.153234	ACACA_S80,BAIAP2_S366,CRTC2_S171,FOXO3_S413,PFKFB2_S466,PFKFB3_S461,PPP1R12C_S452,RPTOR_S863,TSC2_S1387,ULK1_S556,VASP_S322,VASP_T278	0.861342	0.0648243	0.99097	-0.188895	0.707262
Kent_10h-IC19_10h	STK10	-0.174039	1	-0.311986	MSN_T558	0.861835	-0.064576	0.99097	-0.188895	0.707262
Kent_10h-IC19_10h	SYK	0.173921	4	-0.127391	BLNK_Y189,CDC25C_S216,MAPT_S721,SHC1_Y427	0.861928	0.0645292	0.99097	-0.188895	0.707262
Kent_10h-IC19_10h	FGFR3	-0.169811	2	-0.273819	STAT3_Y705,VIM_S56	0.865159	-0.062904	0.99097	-0.188895	0.707262
Kent_10h-IC19_10h	TGFBR1	-0.1692	1	-0.308564	OTUB1_S18	0.86564	-0.0626629	0.99097	-0.188895	0.707262
Kent_10h-IC19_10h	MAP3K5	-0.167851	2	-0.272839	ATF2_T69,PDPK1_S241	0.866701	-0.0621308	0.99097	-0.188895	0.707262
Kent_10h-IC19_10h	STK11	-0.161444	5	-0.23996	GSK3B_S9,MARK2_T208,SIK3_T221,TBC1D1_S237,ULK1_S556	0.871744	-0.0596112	0.991599	-0.188895	0.707262
Kent_10h-IC19_10h	CAMK	-0.157616	5	-0.238749	HDAC7_S155,HDAC7_S358,MAPT_S579,MECP2_S423,STMN1_S16	0.87476	-0.0581113	0.991599	-0.188895	0.707262
Kent_10h-IC19_10h	ATM	0.151486	42	-0.172363	ABRAXAS1_S406,ACLY_S455,ATM_S1981,BRCA1_S1497,BRCA1_S1524,CCAR2_T454,CGGBP1_S164,CHEK2_S516,COPS3_S410,DCK_S74,EIF4EBP1_S94,EIF4EBP1_S112,FANCI_S1121,GPS1_S474,HMGA1_S99,HNF1A_S249,KAT7_S50,MATR3_S208,MED1_S953,MRE11_S676,MRE11_S678,MTOR_S2481,NBN_S343,NBN_S397,PNKP_S114,POLE_S1940,PRKDC_S2612,RAD18_S403,RNF20_S522,SMC1A_S957,SMC1A_S966,STAT3_S727,TAOK3_S324,TOPBP1_S492,TP53BP1_S831,TP53BP1_S1219…	0.879592	0.0557187	0.991599	-0.188895	0.707262
Kent_10h-IC19_10h	SIK3	0.14509	2	-0.116334	CRTC2_S70,CRTC2_S171	0.88464	0.0532336	0.991599	-0.188895	0.707262
Kent_10h-IC19_10h	NUAK2	0.144993	3	-0.129689	LATS1_S464,PPP1R12A_S445,PPP1R12A_T696	0.884716	0.053196	0.991599	-0.188895	0.707262
Kent_10h-IC19_10h	NME1	-0.137742	3	-0.24514	NME1_S120,NME1_S122,NME1_S125	0.890445	-0.0503931	0.991599	-0.188895	0.707262
Kent_10h-IC19_10h	MST1R	0.136649	1	-0.0922483	MET_Y1234	0.891308	0.0499722	0.991599	-0.188895	0.707262
Kent_10h-IC19_10h	MYLK	-0.134815	1	-0.284245	MYL12A_S19,MYL12A_T18	0.892758	-0.0492661	0.991599	-0.188895	0.707262
Kent_10h-IC19_10h	DYRK3	-0.128865	1	-0.280036	AKT1S1_T246	0.897464	-0.0469827	0.993279	-0.188895	0.707262
Kent_10h-IC19_10h	INSR	-0.111388	19	-0.206969	ANXA2_Y24,ATM_S1981,CDK1_Y15,CTNNB1_S675,DCK_S74,EIF4EBP2_T37,EIF4EBP2_T46,GAB1_Y659,IRS1_S307,MAPT_S519,NBN_S343,PNKP_S114,POLE_S1940,PTPN1_S50,SHC1_Y427,TRIM28_S473,TRIM28_S824,UIMC1_S677,VIM_S459	0.911308	-0.0403346	0.99645	-0.188895	0.707262
Kent_10h-IC19_10h	MAP3K7	0.111314	7	-0.159139	HDAC4_S246,HDAC7_S155,MAP3K7_S454,MTOR_S2481,PTPN3_S359,RBMX_T216,RIPK1_S320	0.911368	0.0403065	0.99645	-0.188895	0.707262
Kent_10h-IC19_10h	HIPK3	-0.108618	2	-0.243216	ATF1_S198,FADD_S194	0.913506	-0.0392888	0.99645	-0.188895	0.707262
Kent_10h-IC19_10h	CDK4	0.0881214	21	-0.105478	CDKN1A_S130,DNMT1_S127,MEF2D_S98,NPM1_T199,PXN_S83,RB1_S249,RB1_S608,RB1_S612,RB1_S780,RB1_S788,RB1_T252,RB1_T356,RB1_T373,RB1_T821,RB1_T826,RBL1_S640,RBL1_S650,RBL2_S672,SMAD3_T8,TSC2_T1462,UBTF_S389,UBTF_S484,WDR77_T5	0.92978	0.0316197	0.99645	-0.188895	0.707262
Kent_10h-IC19_10h	MARK2	0.0862056	15	-0.173153	ARHGEF2_S886,ARHGEF2_S960,BAIAP2_S325,BAIAP2_S366,CRTC2_S171,HDAC4_S246,HDAC7_S155,KIF13B_S1381,KIF13B_S1410,MAPT_S579,MARK2_T596,PARD3_S144,PARD3_S873,RAB11FIP1_S234,RAB11FIP2_S227	0.931303	0.030909	0.99645	-0.188895	0.707262
Kent_10h-IC19_10h	MASTL	0.0820161	2	-0.147878	CDK1_T14,ENSA_S67	0.934634	0.0293585	0.99645	-0.188895	0.707262
Kent_10h-IC19_10h	NUAK1	0.071957	4	-0.163449	LATS1_S464,MAPT_S579,PPP1R12A_S445,PPP1R12A_S910	0.942636	0.0256559	0.99645	-0.188895	0.707262
Kent_10h-IC19_10h	ABL_family	0.071757	2	-0.153009	CRKL_Y207,LASP1_Y171	0.942795	0.0255826	0.99645	-0.188895	0.707262
Kent_10h-IC19_10h	CAMK2A	0.0701629	10	-0.173203	CD44_S706,CDKN1B_S10,CTNNB1_S552,EGFR_S1166,GFPT1_S261,KRT18_S53,MAPT_S552,MAPT_S579,PEA15_S116,STMN1_S16	0.944064	0.0249985	0.99645	-0.188895	0.707262
Kent_10h-IC19_10h	CSNK1A1L	0.0678889	1	-0.14088	CTNNB1_S45	0.945874	0.0241667	0.99645	-0.188895	0.707262
Kent_10h-IC19_10h	CSNK1	0.0678889	1	-0.14088	CTNNB1_S45	0.945874	0.0241667	0.99645	-0.188895	0.707262
Kent_10h-IC19_10h	CAMK2G	-0.0667501	5	-0.210008	CAMK2G_T287,EEF2_T57,PEA15_S116,PPP1R14A_S128,STAT1_S727	0.946781	-0.0237506	0.99645	-0.188895	0.707262
Kent_10h-IC19_10h	NEK9	0.0661829	1	-0.142087	GSK3A_S21	0.947232	0.0235435	0.99645	-0.188895	0.707262
Kent_10h-IC19_10h	CDK17	0.0661829	1	-0.142087	GSK3A_S21	0.947232	0.0235435	0.99645	-0.188895	0.707262
Kent_10h-IC19_10h	ERN1	-0.0577209	1	-0.229719	EMSY_S209	0.953971	-0.0204648	0.99645	-0.188895	0.707262
Kent_10h-IC19_10h	CAMK1	-0.054603	4	-0.208205	CAMK1_T177,KRT18_S53,NUMB_S276,STMN1_S16	0.956455	-0.0193356	0.99645	-0.188895	0.707262
Kent_10h-IC19_10h	IGF1R	-0.0489368	1	-0.223506	ANXA2_Y24	0.96097	-0.0172903	0.99645	-0.188895	0.707262
Kent_10h-IC19_10h	MAP3K8	-0.045514	4	-0.20499	EIF4EBP1_T70,EIF4G1_S1147,MSN_T558,NPM1_T199	0.963698	-0.0160592	0.99645	-0.188895	0.707262
Kent_10h-IC19_10h	JAK3	-0.0425343	1	-0.218978	ELAVL1_Y200	0.966073	-0.0149901	0.99645	-0.188895	0.707262
Kent_10h-IC19_10h	PRKCH	0.0417627	2	-0.168009	GSK3A_S21,GSK3B_S9	0.966688	0.0147137	0.99645	-0.188895	0.707262
Kent_10h-IC19_10h	CSNK1D	-0.0371179	6	-0.199613	CTNNB1_S45,DCK_S74,MAPT_S519,MAPT_S721,MAPT_T522,UHRF1_S95	0.970391	-0.0130532	0.99645	-0.188895	0.707262
Kent_10h-IC19_10h	DAPK1	0.0296637	3	-0.176782	MAPT_S579,MCM3_S160,NDRG2_S350	0.976335	0.010401	0.99645	-0.188895	0.707262
Kent_10h-IC19_10h	CLK1	-0.0279	2	-0.202848	PTPN1_S50,RBM17_S222	0.977742	-0.00977578	0.99645	-0.188895	0.707262
Kent_10h-IC19_10h	GSK3	-0.025675	28	-0.220076	CAMKK2_S129,CAMKK2_S133,CDKN1A_S130,CTNNB1_S45,CTNNB1_S675,CTNND1_T310,DPYSL2_S522,DPYSL2_T514,EIF4EBP1_T82,GSK3B_S9,HSF1_S303,MAP1B_S1260,MAP2_T1616,MAP2_T1619,MAP3K11_S789,MAP3K11_S793,MAPT_S515,MAPT_S516,MAPT_S519,MAPT_S721,MAPT_T498,MARK2_S212,MYC_T58,NIFK_T234,PPP1R2_T73,PTK2_S722,PXN_S126,RPTOR_S859,SFPQ_T687,ZCCHC8_T492	0.979517	-0.00898822	0.99645	-0.188895	0.707262
Kent_10h-IC19_10h	MAPK13	-0.0226814	9	-0.194242	HSF1_S303,HSF1_S307,MAPT_S519,MAPT_T498,MAPT_T522,SQSTM1_S272,SQSTM1_T269,STMN1_S25,STMN1_S38	0.981904	-0.00793078	0.99645	-0.188895	0.707262
Kent_10h-IC19_10h	MAP4K5	-0.00712147	1	-0.193932	GSK3B_S9	0.994318	-0.00247473	0.99645	-0.188895	0.707262
Kent_10h-IC19_10h	PIK3CB	-0.00712147	1	-0.193932	GSK3B_S9	0.994318	-0.00247473	0.99645	-0.188895	0.707262
Kent_10h-IC19_10h	mTORC1	0.00648401	30	-0.14986	AKT1S1_S183,AKT1S1_S212,AKT1S1_T246,EIF2S2_S2,EIF4B_S422,EIF4EBP1_S6,EIF4EBP1_S65,EIF4EBP1_T36,EIF4EBP1_T37,EIF4EBP1_T45,EIF4EBP1_T46,EIF4EBP1_T70,GSK3B_S9,IRS1_S307,LARP6_S348,LARP6_S409,MAPT_S579,MTOR_S2481,NRBF2_S113,NRBF2_S120,PDCD4_S67,RPS6_S235,RPS6_S236,RPS6KB1_S447,SKP2_S64,STAT3_S727,STAT3_Y705,ULK1_S556,ULK1_S758,UVRAG_S498,WIPI2_S413	0.994827	0.00225264	0.99645	-0.188895	0.707262
Kent_10h-IC19_10h	SGK3	-0.00548276	5	-0.190629	AKT1S1_T246,FOXO3_S253,GSK3A_S21,GSK3B_S9,TSC2_T1462	0.995625	-0.00190403	0.99645	-0.188895	0.707262
Kent_10h-IC19_10h	EIF2AK2	0.00444875	5	-0.187488	FOXO1_S256,IRS1_S312,STAT1_S727,STAT3_S727,TRIM28_S473	0.99645	0.0015443	0.99645	-0.188895	0.707262
Kent_10h-Mock_10h	CSNK2A1	7.97401	90	0.928778	ABCF1_S109,ABCF1_S140,ACACA_S29,ANP32B_T244,ARNT_S77,CAPZA1_S9,CAV2_S36,CBX5_S11,CBX5_S13,CBX5_S14,CTNNA1_S641,DEK_S32,EEF1D_S162,EIF2S2_S2,EIF4EBP1_S112,G3BP1_S149,GYS1_S653,HDAC1_S421,HDAC1_S423,HDAC2_S394,HDAC2_S424,HMGA1_S99,HMGA1_S102,HMGA1_S103,HMGN1_S7,HMGN1_S8,HMGN1_S86,HMGN1_S89,HNRNPA1_S199,HNRNPC_S260,HSP90AA1_S231,HSP90AA1_S263,HSP90AB1_S226,HSP90AB1_S255,IGF2R_S2484,IGFBP1_S194,IRS1_…	1.5361e-15	14.8136	4.7312e-13	0.142138	0.83603
Kent_10h-Mock_10h	CSNK2A2	6.85352	17	1.7797	ACACA_S29,EIF4EBP1_S112,HDAC1_S421,HDAC1_S423,HDAC2_S394,HDAC2_S424,HMGA1_S99,HMGA1_S102,HMGA1_S103,HNRNPC_S260,KIF1C_S1092,PPP1R1B_S45,PPP1R1B_S102,PPP1R2_S87,PPP1R2_S121,PPP1R2_S122,SMC3_S1067,SRPK1_S51,STX1A_S14	7.20565e-12	11.1423	1.10967e-09	0.142138	0.83603
Kent_10h-Mock_10h	MAP2K2	4.80456	5	2.19303	ATF2_T71,MAPK1_Y187,MAPK3_T202,MAPK3_Y204,STAT3_S727,STAT3_Y705	1.5509e-06	5.80941	0.000159226	0.142138	0.83603
Kent_10h-Mock_10h	RET	4.31179	4	1.94453	MAPK1_Y187,MAPK3_Y204,STAT3_S727,STAT3_Y705	1.61938e-05	4.79065	0.000997536	0.142138	0.83603
Kent_10h-Mock_10h	MAP3K14	4.31179	4	2.24877	MAPK1_Y187,MAPK3_T202,MAPK3_Y204,STAT3_S727,STAT3_Y705	1.61938e-05	4.79065	0.000997536	0.142138	0.83603
Kent_10h-Mock_10h	MEK	3.86147	17	1.06626	CTTN_S405,CTTN_S418,EGFR_T693,EPHA2_S897,HSF1_S307,IRS1_S307,MAPK1_Y187,MAPK3_T202,MAPK3_Y204,MYC_S62,NMT1_S69,PBK_T9,RPS6KA1_S363,RPS6KA1_T359,RPS6KB1_S447,STAT3_S727,STMN1_S25,STMN1_S38	0.000112709	3.94804	0.0057857	0.142138	0.83603
Kent_10h-Mock_10h	MAP2K1	3.68	9	1.39747	BAD_S75,IRS1_S307,MAPK1_Y187,MAPK3_T202,MAPK3_T207,MAPK3_Y204,PKM_S37,PTK2_S910,STAT3_S727,STAT3_Y705	0.000233236	3.6322	0.0102624	0.142138	0.83603
Kent_10h-Mock_10h	CSNK1A1	3.34678	13	0.957369	AXIN1_S75,AXIN1_S77,CTNNB1_S45,CTNND1_S268,CTNND1_S269,CTPS2_S568,FADD_S194,HNRNPC_S253,HNRNPC_S260,HNRNPC_S299,NFATC2_S326,RPS6_S247,TUT1_S6,YBX1_S176	0.000817564	3.08748	0.0314762	0.142138	0.83603
Kent_10h-Mock_10h	JAK2	3.25444	6	1.2529	IRS1_S323,MAPK1_Y187,MAPK3_Y204,RAF1_S494,STAT3_S727,STAT3_Y705	0.00113616	2.94456	0.0365901	0.142138	0.83603
Kent_10h-Mock_10h	PRKCB	3.24175	18	0.922242	ANXA2_S2,ANXA2_S26,GSK3A_S21,GSK3B_S9,IRS1_S323,IRS2_S306,LASP1_S146,MAPK1_Y187,MAPK3_T202,MAPK3_Y204,MARCKS_S163,MARCKS_S170,PA2G4_S363,PRKAA1_S496,RAF1_S621,RB1_S780,SHC1_S139,STMN1_S25,STMN1_S38	0.00118799	2.92519	0.0365901	0.142138	0.83603
Kent_10h-Mock_10h	MAP2K	3.20203	2	2.03506	CDC25C_T48,MAPK1_Y187	0.00136464	2.86498	0.03821	0.142138	0.83603
Kent_10h-Mock_10h	PKN1	3.03677	6	1.17861	ARHGEF2_S886,CDC25C_S216,FOXO1_S256,MARCKS_S163,MARCKS_S170,PGAM1_S118	0.00239124	2.62138	0.0613753	0.142138	0.83603
Kent_10h-Mock_10h	MAP3K2	-2.84763	1	-2.23857	CTNNB1_S675	0.00440455	-2.3561	0.104354	0.142138	0.83603
Kent_10h-Mock_10h	BRAF	2.76812	10	1.10958	BAD_S75,BAD_S99,BAD_S118,BAD_S134,MAPK1_Y187,MAPK3_T202,MAPK3_Y204,RAF1_S494,TPR_S2155,TTK_S281,TTK_S436	0.0056381	2.24887	0.124038	0.142138	0.83603
Kent_10h-Mock_10h	RPS6KA3	2.7195	22	0.664021	ARHGEF12_S1288,BAD_S75,BAD_S99,CIC_S173,DAPK1_S289,EPHA2_S897,GSK3A_S21,GSK3B_S9,HMGN1_S7,KRT18_S53,MYL12A_S19,NFATC4_S289,PDCD4_S76,PDCD4_S457,PDPK1_S241,PFKFB2_S466,RANBP3_S126,RPS6_S235,RPS6_S236,STAT3_S727,STMN1_S16,WWC1_S947,WWC1_T929	0.00653814	2.18455	0.127753	0.142138	0.83603
Kent_10h-Mock_10h	CAMK2B	2.69707	4	1.26955	CTNNB1_S552,GSK3A_S21,STAT1_S727,STMN1_S16	0.00699535	2.15519	0.127753	0.142138	0.83603
Kent_10h-Mock_10h	PKM	2.68562	4	1.26477	AKT1S1_S202,PAK2_S141,PAK2_S197,STAT3_Y705	0.0072396	2.14029	0.127753	0.142138	0.83603
Kent_10h-Mock_10h	PRKCQ	2.67057	7	1.29598	BAD_S75,BAD_S99,IRS1_S307,IRS1_S1101,MAPK1_Y187,MAPK3_T202,MAPK3_Y204,MSN_T558	0.00757216	2.12078	0.127753	0.142138	0.83603
Kent_10h-Mock_10h	NLK	2.63577	4	1.24393	HDAC1_S421,RPTOR_S863,STAT3_S727,YAP1_S128	0.00839455	2.076	0.127753	0.142138	0.83603
Kent_10h-Mock_10h	KSR1	2.60814	7	1.27871	BRAF_S151,BRAF_T401,MAPK1_Y187,MAPK3_T202,MAPK3_Y204,RAF1_S259,RAF1_S494,RAF1_T269	0.00910364	2.04078	0.127753	0.142138	0.83603
Kent_10h-Mock_10h	RIPK3	2.60733	1	2.32194	DAXX_S668	0.00912525	2.03976	0.127753	0.142138	0.83603
Kent_10h-Mock_10h	HIPK1	2.60733	1	2.32194	DAXX_S668	0.00912525	2.03976	0.127753	0.142138	0.83603
Kent_10h-Mock_10h	MTOR	2.56581	57	0.477258	ACLY_S455,AKT1S1_S183,AKT1S1_S212,ANKRD17_S2045,ANKRD17_S2047,BAG3_S289,BAG3_T285,CTNND1_S268,DNMT1_S714,EEF2K_S72,EEF2K_S74,EGLN1_S125,EIF4B_S422,EIF4EBP1_S6,EIF4EBP1_S44,EIF4EBP1_S65,EIF4EBP1_S83,EIF4EBP1_T36,EIF4EBP1_T37,EIF4EBP1_T41,EIF4EBP1_T45,EIF4EBP1_T46,EIF4EBP1_T70,ELL_S309,FOXO3_T32,IRS1_S307,IRS1_S315,ISCU_S14,LARP1_S766,LARP1_S774,LARP6_S348,LARP6_S409,MAF1_S60,MAF1_S68,MAF1_S75,MAPT…	0.0102935	1.98744	0.137844	0.142138	0.83603
Kent_10h-Mock_10h	CK2	2.50125	40	0.472773	BAD_T80,CANX_S554,CANX_S564,CASP2_S340,EIF2S2_S2,EIF4EBP1_S65,EIF4EBP1_S112,FXR1_S409,G3BP1_S149,HDAC2_S394,HDAC2_S424,HNRNPC_S239,HSF1_S303,HSF1_S307,JUN_S243,KDM1A_S166,KIF1C_S1092,NCAPG_S975,NME1_S122,NME2_S122,NPM1_S125,OCLN_S408,PAWR_S231,PDCD5_S119,PKD2_S812,PML_S518,PPP1R1B_S45,PPP1R1B_S102,PPP1R2_S87,RNF2_S168,SEPTIN2_S218,SMC3_S1067,SRPK1_S51,STAT1_S727,STAT3_S727,STX1A_S14,TOMM22_S15,US…	0.0123755	1.90744	0.158819	0.142138	0.83603
Kent_10h-Mock_10h	CAMK1	2.46655	4	1.17319	CAMK1_T177,KRT18_S53,NUMB_S276,STMN1_S16	0.0136423	1.86511	0.166912	0.142138	0.83603
Kent_10h-Mock_10h	TBK1	2.45496	5	1.06001	BMI1_S316,MTDH_S568,RAB7A_S72,RIPK1_S320,RPS6KB1_S447	0.01409	1.85109	0.166912	0.142138	0.83603
Kent_10h-Mock_10h	BCKDK	2.39651	1	2.1457	BCKDHA_S337	0.0165519	1.78115	0.188814	0.142138	0.83603
Kent_10h-Mock_10h	MAPK7	-2.35952	15	-0.367193	GJA1_S255,GSK3B_S9,MEF2A_S408,MEF2D_S180,MEF2D_S444,PML_S403,PML_T409,PTK2_S910,RPS6KA1_S363,RPS6KA1_T359,RPS6KA3_S227,RPS6KA3_S369,RPS6KA3_S715,RPS6KA3_T231,RPS6KA3_T365	0.0182986	-1.73758	0.201284	0.142138	0.83603
Kent_10h-Mock_10h	p38	2.33622	22	0.617496	AGO2_S387,ATF2_T69,ATF2_T71,CDC25C_S216,CDKN1A_S130,DCP1A_S315,EGFR_T693,EPS15_S796,ETV6_S257,GRK2_S670,GSK3B_S9,HNF4A_S167,JUN_S63,JUN_S73,LIMK1_S310,PBK_T9,PXN_S83,PXN_S85,STAT1_S727,STAT3_S727,STMN1_S16,TAB3_S506,TRIM28_S473	0.0194799	1.71041	0.20689	0.142138	0.83603
Kent_10h-Mock_10h	CAMK4	2.29424	4	1.10117	HDAC4_S467,HDAC4_S632,STMN1_S16,STMN1_S63	0.0217766	1.66201	0.223573	0.142138	0.83603
Kent_10h-Mock_10h	CAMK2A	2.26306	9	0.772801	CDKN1B_S10,CTNNB1_S552,EGFR_S1166,GFPT1_S261,KRT18_S53,MAPT_S552,MAPT_S579,PEA15_S116,STMN1_S16	0.0236318	1.6265	0.234794	0.142138	0.83603
Kent_10h-Mock_10h	RAF1	2.18653	10	0.969796	BAD_S75,BAD_S99,BAD_S118,MAPK1_Y187,MAPK3_T202,MAPK3_Y204,PPP1R12A_T696,RAF1_S259,RAF1_S494,RAF1_S621,RAF1_T269	0.0287768	1.54096	0.276977	0.142138	0.83603
Kent_10h-Mock_10h	MAPKAPK2	2.14245	21	0.532999	AGO2_S387,BAG2_S20,CDC25C_S216,CEP131_S78,KRT18_S53,KRT20_S13,MRTFA_S333,NELFE_S51,NELFE_S115,NELFE_S251,PARN_S557,PFKFB3_S461,RIPK1_S320,STAT3_S727,TRIM28_S473,TSC2_T1462,VIM_S39,VIM_S51,VIM_S55,ZFP36L1_S54,ZFP36L1_S92	0.0321573	1.49272	0.300135	0.142138	0.83603
Kent_10h-Mock_10h	GSK3	-2.09249	27	-0.196633	CAMKK2_S133,CDKN1A_S130,CTNNB1_S45,CTNNB1_S675,CTNND1_T310,DPYSL2_S522,DPYSL2_T514,EIF4EBP1_T82,GSK3B_S9,HSF1_S303,MAP1B_S1260,MAP2_T1616,MAP2_T1619,MAP3K11_S789,MAP3K11_S793,MAPT_S515,MAPT_S516,MAPT_S519,MAPT_S721,MAPT_T498,MARK2_S212,MYC_T58,PPP1R2_T73,PTK2_S722,PXN_S126,RPTOR_S859,SFPQ_T687,ZCCHC8_T492	0.0363945	-1.43896	0.329691	0.142138	0.83603
Kent_10h-Mock_10h	MAPK	2.03943	22	0.50565	AGO2_S387,BAD_S75,CDC25C_T48,CDKN1B_S10,CTTN_S405,CTTN_S418,GJA1_S255,GJA1_S279,GRK2_S670,GSK3B_S9,IRS1_S307,JUN_S63,JUN_S73,MYC_S62,MYC_T58,PML_S403,PML_T409,RBM17_S222,SIRT1_S47,STAT1_S727,STAT3_S727,STMN1_S16	0.0414073	1.38292	0.364384	0.142138	0.83603
Kent_10h-Mock_10h	PRKACA	-1.95863	85	-0.0354717	ACLY_S455,ADD1_S436,ADD1_S481,AKAP12_S627,AKAP12_S696,AKAP12_S698,AKAP13_S1565,ATR_S435,ATXN1_S775,BAD_S75,BAD_S99,BAD_S118,CAD_S1859,CD44_S697,CDK16_S12,CDK16_S110,CDK16_S119,CDK16_S153,CFTR_S660,CFTR_S700,CFTR_S712,CFTR_S737,CFTR_S795,CTNNB1_S45,CTNNB1_S552,CTNNB1_S675,CUX1_S1237,DNAJC5_S10,EMD_S49,FLNA_S2152,GSK3A_S21,GSK3B_S9,HMGN1_S7,HNRNPD_S87,HSPA1A_S418,IRS1_S1100,KDM3A_S265,LASP1_S99,LAS…	0.0501558	-1.29968	0.42894	0.142138	0.83603
Kent_10h-Mock_10h	VRK1	1.93104	5	1.03915	ATF2_T69,ATF2_T71,HNRNPA1_S6,JUN_S63,JUN_S73,NBN_S343	0.0534785	1.27182	0.42894	0.142138	0.83603
Kent_10h-Mock_10h	CDK19	1.92433	1	1.75093	PAK1_S174	0.0543138	1.26509	0.42894	0.142138	0.83603
Kent_10h-Mock_10h	CDK11B	1.92433	1	1.75093	PAK1_S174	0.0543138	1.26509	0.42894	0.142138	0.83603
Kent_10h-Mock_10h	CDK	-1.89171	38	-0.0873066	ADD1_S12,ADD1_S355,CDK1_T14,CDKN1A_S130,CDKN1B_S10,CTNNB1_S45,DNMT1_S152,DPYSL2_S522,EIF4EBP1_T70,EZH2_T487,FOXK2_S432,LBR_S86,MAPT_T522,MARCKS_S27,NBN_S432,NPM1_T234,NPM1_T237,PHF6_S154,PHF6_S155,PPP1CA_T320,PRC1_T470,PRC1_T481,RB1_S780,RBBP8_S327,RBL1_S650,RECQL4_S251,RNMT_T77,RRM2_S20,SAMHD1_T592,SIRT2_S368,SMAD2_T8,SP1_S59,STK3_S385,SUN1_S48,TP53_S315,TP53BP1_S379,UBTF_S389,UBTF_S484,VIM_S459	0.0585296	-1.23262	0.450678	0.142138	0.83603
Kent_10h-Mock_10h	CHEK2	1.86906	14	0.559758	BAIAP2L1_S331,BRCA1_S1524,CCAR2_T454,CDC25C_S216,CDK1_T14,CDK11B_S752,CHEK2_S379,CHEK2_S516,MAPT_S579,MED1_S671,RB1_S612,TRIM28_S473,XRCC1_S210,XRCC1_T284	0.0616144	1.21032	0.46286	0.142138	0.83603
Kent_10h-Mock_10h	TTK	1.83587	5	0.828541	MAPT_S516,MAPT_S579,MAPT_T522,USP16_S415,USP16_S552	0.0663764	1.17799	0.486761	0.142138	0.83603
Kent_10h-Mock_10h	CAMK	1.7791	5	0.807316	HDAC7_S155,HDAC7_S358,MAPT_S579,MECP2_S423,STMN1_S16	0.075223	1.12365	0.538806	0.142138	0.83603
Kent_10h-Mock_10h	PLK1	1.75945	26	0.430615	CDC25C_S216,CLIP1_S195,FADD_S194,HNRNPU_S59,IRS2_S560,KAT7_S57,KIF23_S911,KIF23_S912,MYC_S62,NPM1_T199,PPP1R7_S24,PPP1R7_S27,PRKDC_S3205,RAF1_S621,RSF1_S1359,RSF1_S1375,SPAG9_T365,STK3_S385,SUZ12_S539,SUZ12_S546,TOP2A_S1525,VIM_S39,VIM_S51,VIM_S56,VIM_S72,VIM_S459	0.0785011	1.10512	0.548295	0.142138	0.83603
Kent_10h-Mock_10h	AURKA	-1.75006	9	-0.345563	CTNNB1_S552,CTNNB1_S675,GSK3B_S9,MBD3_S85,NUMA1_S1969,PARD3_S962,STAT3_Y705,TP53_S315,WDR62_T50	0.0801081	-1.09632	0.548295	0.142138	0.83603
Kent_10h-Mock_10h	OXSR1	-1.68533	2	-0.854169	SLC12A2_T217,SLC12A2_T230	0.0919241	-1.03657	0.61015	0.142138	0.83603
Kent_10h-Mock_10h	ROCK2	-1.66742	6	-0.426967	DPYSL2_T514,MSN_T558,MYL12A_S19,PPP1R12A_T696,PPP1R14B_T57,VIM_S72	0.0954304	-1.02031	0.61015	0.142138	0.83603
Kent_10h-Mock_10h	MAP3K5	1.66049	2	1.12376	ATF2_T69,PDPK1_S241	0.0968164	1.01405	0.61015	0.142138	0.83603
Kent_10h-Mock_10h	PAK2	1.65167	11	0.700469	CFL1_S3,CTTN_S113,NF2_S518,PAK2_S55,PAK2_S141,PAK2_S197,RPS6_S235,RPS6_S236,RPS6_S240,RPS6_S242,VIM_S26,VIM_S39,VIM_S73	0.0986014	1.00612	0.61015	0.142138	0.83603
Kent_10h-Mock_10h	LCK	1.64369	5	0.756688	EGFR_Y1172,JUN_S73,MAPK3_Y204,SHC1_Y427,STAT3_Y705	0.10024	0.998959	0.61015	0.142138	0.83603
Kent_10h-Mock_10h	CSF1R	1.63987	2	1.11157	CTNND1_Y228,CTNND1_Y904	0.101031	0.995544	0.61015	0.142138	0.83603
Kent_10h-Mock_10h	PIK3CA	1.57927	4	0.802296	AFDN_S1799,GSK3B_S9,NPM1_T199,STMN1_S25	0.114275	0.942051	0.675165	0.142138	0.83603
Kent_10h-Mock_10h	YES1	-1.5685	4	-0.513519	EGFR_Y1172,ERBB2_Y877,STAT3_Y705,YES1_Y426	0.116764	-0.932689	0.675165	0.142138	0.83603
Kent_10h-Mock_10h	MKNK2	1.55339	1	1.44082	PLEC_S4642	0.120329	0.91963	0.675165	0.142138	0.83603
Kent_10h-Mock_10h	GSK3B	-1.53699	72	0.000852159	APPL1_S401,AXIN1_S486,BCLAF1_S531,CAMKK2_S133,CDKN1A_S130,CEBPB_S231,CLASP2_S507,CTNNB1_S45,CTNNB1_S675,CTNND1_S252,CTNND1_T310,DPYSL2_S518,DPYSL2_S522,DPYSL2_T509,DPYSL2_T514,DPYSL3_S518,DPYSL3_S522,DPYSL3_T509,EIF4EBP1_S65,EIF4EBP1_T37,EIF4EBP1_T46,EIF4EBP1_T70,FBXO4_S12,GATA6_S37,GSK3B_S9,GYS1_S653,HDAC6_S22,HNRNPD_S83,HNRNPD_S87,HSF1_S303,IKZF3_S378,JUN_S243,JUNB_S251,JUNB_T255,MAP1B_S1260,MA…	0.124295	-0.905547	0.675165	0.142138	0.83603
Kent_10h-Mock_10h	STK10	-1.53093	1	-1.13777	MSN_T558	0.125786	-0.900367	0.675165	0.142138	0.83603
Kent_10h-Mock_10h	MAPK3	1.52545	95	0.325948	ABI1_S183,ABI1_S216,ABI1_S225,ARRB1_S412,ATF2_T69,ATF2_T71,BAD_S75,BAG3_S289,BAG3_T285,BAZ1B_S158,BCL6_S343,BRAF_S151,BRAF_T401,CALD1_S789,CANX_S583,CDKN1A_S130,CIC_S1409,CTTN_S405,CTTN_S418,DNM1L_S616,EGFR_T693,EIF4EBP1_S65,ERBB2_T701,ETV6_S213,ETV6_S257,EXOC7_S250,FOXO3_S425,GJA1_S255,GJA1_S279,GORASP2_T222,GORASP2_T225,GRK2_S670,HNRNPK_S284,HSF1_S307,JUN_S63,JUN_S73,KLC1_S460,KRT8_S432,LIMA1_S…	0.127147	0.895695	0.675165	0.142138	0.83603
Kent_10h-Mock_10h	PEAK1	-1.52143	1	-1.12983	ERBB2_Y877	0.128152	-0.892276	0.675165	0.142138	0.83603
Kent_10h-Mock_10h	MST1R	1.51673	1	1.41017	MET_Y1234	0.129334	0.888289	0.675165	0.142138	0.83603
Kent_10h-Mock_10h	PTK2	-1.45946	4	-0.467938	GSK3A_Y279,PTK2_S910,PXN_Y118,STAT3_Y705	0.144439	-0.840315	0.732406	0.142138	0.83603
Kent_10h-Mock_10h	MAPK9	1.44696	14	0.562035	ATF2_T69,ATF2_T71,BAZ1B_S158,CDKN1A_S130,CTNNB1_S191,IRS1_S307,IRS1_S315,JUN_S63,JUN_S73,MARCKS_S46,MYC_S62,SIRT1_S27,STAT3_S727,STMN1_S38,TP53_S315	0.147908	0.830007	0.732406	0.142138	0.83603
Kent_10h-Mock_10h	PDK3	-1.43763	3	-0.551782	PDHA1_S232,PDHA1_S293,PDHA1_S300	0.150538	-0.822353	0.732406	0.142138	0.83603
Kent_10h-Mock_10h	PDK4	-1.43763	3	-0.551782	PDHA1_S232,PDHA1_S293,PDHA1_S300	0.150538	-0.822353	0.732406	0.142138	0.83603
Kent_10h-Mock_10h	PLK3	1.41433	5	0.878164	ATF2_T69,ATF2_T71,CDC25C_S216,JUN_S63,JUN_S73,RBBP8_S327	0.157264	0.803371	0.732406	0.142138	0.83603
Kent_10h-Mock_10h	WNK1	-1.41181	3	-0.539318	OXSR1_S325,OXSR1_T185,STK39_S371	0.158006	-0.801326	0.732406	0.142138	0.83603
Kent_10h-Mock_10h	WNK4	-1.41181	3	-0.539318	OXSR1_S325,OXSR1_T185,STK39_S371	0.158006	-0.801326	0.732406	0.142138	0.83603
Kent_10h-Mock_10h	CDK2	-1.40325	147	0.0533736	AKIRIN2_S21,ANKLE2_S528,ANKRD17_S2042,ANKRD17_S2045,ANKRD17_S2401,APC_S1360,ARID1A_S363,ARID4A_S864,ARID4A_S1140,ARID4A_S1145,ATRIP_S224,ATRIP_S239,BARD1_T299,BAZ2A_S509,BRCA1_S1497,BRMS1_S237,BTG1_S159,CABLES1_S313,CC2D1A_S208,CCDC6_S244,CDC25C_S214,CDC6_S74,CDC6_S106,CDK16_S138,CDK7_S164,CDK7_T170,CDKN1A_S130,CDKN1B_S10,CENPA_S19,CEP76_S83,CTNNB1_S45,CTTN_S405,CTTNBP2NL_S563,DNM1L_S616,ELAVL1_S…	0.160542	-0.794411	0.732406	0.142138	0.83603
Kent_10h-Mock_10h	PRKCZ	-1.38921	17	-0.13758	ADD1_S726,AKT2_T309,AKT3_S472,CTNNB1_S45,GSK3B_S9,IRS1_S307,IRS1_S323,IRS1_S1101,MARK2_T596,MARK3_T564,NFATC2_S236,NFATC2_S243,NFATC2_S326,NFATC2_S363,PARD3_S827,STAT3_S727,YAP1_S109,YAP1_T110	0.164768	-0.783126	0.732406	0.142138	0.83603
Kent_10h-Mock_10h	CDK4	-1.37795	20	-0.0440831	CDKN1A_S130,DNMT1_S127,NPM1_T199,PXN_S83,RB1_S249,RB1_S608,RB1_S612,RB1_S780,RB1_T252,RB1_T356,RB1_T373,RB1_T821,RB1_T826,RBL1_S640,RBL1_S650,RBL2_S672,SMAD3_T8,TSC2_T1462,UBTF_S389,UBTF_S484,WDR77_T5	0.168219	-0.774125	0.732406	0.142138	0.83603
Kent_10h-Mock_10h	PDPK1	-1.37314	10	-0.220889	AKT2_T309,PDHA1_S232,PDHA1_S293,PDHA1_S300,PDPK1_S241,PRKCA_T497,PRKCD_T507,PRKCI_T412,PRKCQ_S695,RPS6KA3_S227	0.169708	-0.770298	0.732406	0.142138	0.83603
Kent_10h-Mock_10h	PTK7	1.36832	1	1.28609	JUN_S63	0.171212	0.766466	0.732406	0.142138	0.83603
Kent_10h-Mock_10h	MAP3K21	1.36832	1	1.28609	JUN_S63	0.171212	0.766466	0.732406	0.142138	0.83603
Kent_10h-Mock_10h	PI3K	1.35122	24	0.372729	AKT1S1_T246,BAD_S75,BAD_S118,BMI1_S316,CDK1_T14,CGGBP1_S164,CHEK1_S280,CTNNB1_S552,EIF4B_S422,EIF4EBP2_T45,EPHA2_S897,FOXO3_S253,FOXO3_T32,GAB2_S210,GAB2_T391,GRK2_S670,GSK3A_S21,GSK3B_S9,JUN_S63,JUN_S73,MTOR_S2481,PDPK1_S241,PTK2_S910,RAF1_S259	0.176625	0.752948	0.739173	0.142138	0.83603
Kent_10h-Mock_10h	MAPK8	-1.3464	30	0.000423073	ATF2_T69,ATF2_T71,BAD_S75,BAD_S118,CDKN1A_S130,CDKN1B_S10,DCP1A_S315,EIF4ENIF1_S587,EIF4ENIF1_S752,FOXO4_S230,GRB7_S194,HNRNPK_S216,HSF1_S363,IRS1_S307,IRS1_S315,JUN_S63,JUN_S73,KRT8_S432,MAP2_T1616,MAP2_T1619,MARCKS_S46,MYC_S62,RARA_S445,RPS6KB1_S447,RPTOR_S863,SIRT1_S27,SIRT1_S47,STAT3_S727,STAT3_Y705,STMN1_S38,TP53_S315	0.178174	-0.749154	0.739173	0.142138	0.83603
Kent_10h-Mock_10h	MAP4K4	-1.34078	4	-0.418327	MOB1A_T35,MSN_T558,STAT3_S727,STAT3_Y705	0.179993	-0.744744	0.739173	0.142138	0.83603
Kent_10h-Mock_10h	MAPK14	1.32218	37	0.365715	ATF2_T69,ATF2_T71,BAZ1B_S158,CDC25C_S216,CDKN1A_S130,DROSHA_S221,EGFR_T693,EIF4EBP1_S65,EIF4EBP1_T37,EIF4EBP1_T46,EPS15_S796,ETV6_S22,ETV6_S257,FOXO3_S425,GJA1_S279,HNF4A_S167,HSF1_S303,HSF1_S307,JUN_S63,JUN_S73,LIMK1_S310,MEF2A_S98,MEF2A_S408,MRTFA_S333,NFATC2_S326,PLA2G4A_S727,PXN_S85,RB1_S249,RB1_T252,RBSN_S215,RPS6KA4_S343,RPS6KA4_S347,SKP2_S64,SOX9_S211,STAT1_S727,STAT3_S727,STAT3_Y705,TP53_…	0.186109	0.730234	0.754229	0.142138	0.83603
Kent_10h-Mock_10h	SRPK2	1.29322	1	1.22331	SF1_S82	0.195935	0.707889	0.769698	0.142138	0.83603
Kent_10h-Mock_10h	RPS6KB1	1.29031	23	0.456218	CAD_S1859,CCT2_S260,DNAJC2_S47,EIF4B_S422,EIF4G1_S1147,GSK3B_S9,IRS1_S270,IRS1_S307,IRS1_S527,IRS1_S1101,MTOR_S2481,NCBP1_S22,NCBP1_T21,NDRG2_S332,NDRG2_S350,PDCD4_S67,PDCD4_S457,PFKFB2_S466,RPS6_S235,RPS6_S236,RPS6_S240,RPS6_S244,RPS6_S247,RPS6KB1_S447,URI1_S372	0.196942	0.705662	0.769698	0.142138	0.83603
Kent_10h-Mock_10h	ERK	1.2852	90	0.299169	AGO2_S387,ARRB1_S412,ATF2_T69,ATF2_T71,BAD_S75,BAD_S99,BAD_S118,BAG2_S20,BAZ1B_S158,BRAF_S151,BRAF_T401,CALD1_S789,CCDC6_S244,CDC25C_S216,CDC25C_T48,CDKN1A_S130,CDKN1B_S10,CHEK1_S280,CIC_S1409,CTTN_S405,CTTN_S418,DCP1A_S315,DCP1A_S319,DNM1L_S616,EGFR_T693,EP300_S1038,EPS8_S625,EPS8_T629,ERBB2_T701,ERF_T526,EXOC7_S250,FOXO3_S425,GJA1_S255,GJA1_S279,GRK2_S670,GSK3B_S9,HNRNPK_S284,HSF1_S303,HSF1_S30…	0.198723	0.701751	0.769698	0.142138	0.83603
Kent_10h-Mock_10h	HCK	-1.27004	3	-0.470888	EGFR_Y1172,PXN_Y118,STAT3_Y705	0.204071	-0.690219	0.769698	0.142138	0.83603
Kent_10h-Mock_10h	ATM	1.26789	38	0.314091	ABRAXAS1_S406,ACLY_S455,BRCA1_S1497,BRCA1_S1524,CCAR2_T454,CGGBP1_S164,CHEK2_S516,COPS3_S410,DCK_S74,EIF4EBP1_S94,EIF4EBP1_S112,FANCI_S1121,GPS1_S474,HMGA1_S99,HNF1A_S249,MATR3_S208,MRE11_S676,MRE11_S678,MTOR_S2481,NBN_S343,NBN_S397,PNKP_S114,POLE_S1940,RNF20_S522,SMC1A_S957,SMC1A_S966,STAT3_S727,TAOK3_S324,TOPBP1_S492,TP53BP1_S831,TP53BP1_S1219,TRIM28_S473,TRIM28_S824,UFL1_S462,UIMC1_S140,UIMC1_…	0.204837	0.688591	0.769698	0.142138	0.83603
Kent_10h-Mock_10h	CDC42BPA	-1.26766	1	-0.917664	PPP1R12C_T560	0.204919	-0.688417	0.769698	0.142138	0.83603
Kent_10h-Mock_10h	CLK1	-1.21222	2	-0.574482	PTPN1_S50,RBM17_S222	0.225428	-0.646992	0.827215	0.142138	0.83603
Kent_10h-Mock_10h	EPHB1	-1.19354	1	-0.855701	PXN_Y118	0.232656	-0.633285	0.827215	0.142138	0.83603
Kent_10h-Mock_10h	MAP3K11	-1.19354	1	-0.855701	PXN_Y118	0.232656	-0.633285	0.827215	0.142138	0.83603
Kent_10h-Mock_10h	CDK8	1.19197	1	1.13866	STAT1_S727	0.233273	0.632135	0.827215	0.142138	0.83603
Kent_10h-Mock_10h	PTK2B	-1.19098	6	-0.264353	GSK3A_Y279,GSK3B_S9,PFKFB3_S461,PPP1R12A_T696,PXN_Y118,YES1_Y426	0.233661	-0.631413	0.827215	0.142138	0.83603
Kent_10h-Mock_10h	STK39	-1.17761	2	-0.554019	SLC12A7_T973,SLC12A7_T980	0.238954	-0.621687	0.829665	0.142138	0.83603
Kent_10h-Mock_10h	MAPK10	1.17339	9	0.613653	ATF2_T69,ATF2_T71,CDKN1A_S130,HNRNPK_S216,HNRNPK_S284,JUN_S63,JUN_S73,MYC_S62,MYC_T58,STMN1_S38	0.240638	0.618636	0.829665	0.142138	0.83603
Kent_10h-Mock_10h	EIF2AK2	1.16892	4	0.630765	FOXO1_S256,STAT1_S727,STAT3_S727,TRIM28_S473	0.242435	0.615405	0.829665	0.142138	0.83603
Kent_10h-Mock_10h	NME1	-1.13301	3	-0.404746	NME1_S120,NME1_S122,NME1_S125	0.257211	-0.589711	0.866528	0.142138	0.83603
Kent_10h-Mock_10h	MAPK15	1.12339	2	0.806244	JUN_S63,JUN_S73	0.261272	0.582907	0.866528	0.142138	0.83603
Kent_10h-Mock_10h	DYRK2	1.10839	8	0.82835	CARHSP1_S30,CARHSP1_S32,CARHSP1_S41,DPYSL2_S522,DPYSL3_S518,DPYSL3_S522,DPYSL3_T509,EIF4EBP1_S65,EIF4EBP1_S101,JUN_S243,KATNA1_S109	0.267694	0.572362	0.866528	0.142138	0.83603
Kent_10h-Mock_10h	PRKCI	-1.10369	10	-0.149651	BAD_S75,BAD_S99,BAD_S118,CDK7_T170,ECT2_T359,EZH2_T487,MARK2_T596,MARK3_T564,PARD3_S827,SP1_S59	0.269729	-0.569072	0.866528	0.142138	0.83603
Kent_10h-Mock_10h	ROCK1	-1.09617	11	-0.134176	ARHGAP35_S1150,CDKN1B_S10,DNM1L_S616,MAPK8IP3_S365,MSN_T558,MYC_S62,MYL12A_S19,PPP1R12A_T696,SCRIB_S1378,SCRIB_S1508,VIM_S72	0.273006	-0.563828	0.866528	0.142138	0.83603
Kent_10h-Mock_10h	CLK2	-1.09528	1	-0.77355	PTPN1_S50	0.273394	-0.563212	0.866528	0.142138	0.83603
Kent_10h-Mock_10h	WNK2	-1.0919	2	-0.503355	STK39_S371,STK39_T354	0.274875	-0.560864	0.866528	0.142138	0.83603
Kent_10h-Mock_10h	CDK16	-1.09	4	-0.313499	CCNY_S12,CDKN1B_S10,PRKAR1A_S83,TP53_S315	0.275713	-0.559542	0.866528	0.142138	0.83603
Kent_10h-Mock_10h	FYN	-1.06999	8	-0.17413	ARHGAP35_Y1105,CTNND1_Y228,EGFR_Y1172,ERBB2_Y877,IFITM3_Y20,PXN_Y118,SHC1_Y427,STAT3_Y705	0.284626	-0.545726	0.868372	0.142138	0.83603
Kent_10h-Mock_10h	PRKDC	1.06976	10	0.389032	HNRNPU_S59,PNKP_S114,PRKDC_S3205,TOP1_S10,TRIM28_S824,VIM_S56,VIM_S430,VIM_S459,XRCC5_S580,XRCC6_S6	0.284725	0.545574	0.868372	0.142138	0.83603
Kent_10h-Mock_10h	MAPKAPK5	1.06528	3	0.656328	DNAJB1_S149,DNAJB1_S151,PLA2G4A_S727	0.28675	0.542496	0.868372	0.142138	0.83603
Kent_10h-Mock_10h	PAK4	1.06345	5	0.539745	BAD_S75,CTNNB1_S675,CTNND1_S288,PAK4_S474,STMN1_S16	0.287578	0.541245	0.868372	0.142138	0.83603
Kent_10h-Mock_10h	AURKB	1.05704	18	0.350432	CBX5_S92,CDCA8_S219,CHMP4C_S214,CHMP4C_S215,DDX3X_S594,HSP90AB1_S255,KIF23_S911,LMO7_S751,MECP2_S423,NAGK_S76,NUMA1_S1969,PARD3_S962,RB1_S780,RBMX_S326,SSH3_S37,STMN1_S16,VIM_S72,VIM_S73	0.290494	0.536863	0.868661	0.142138	0.83603
Kent_10h-Mock_10h	PDK1	-1.02231	5	-0.240086	MYC_S62,PDHA1_S232,PDHA1_S293,PDHA1_S300,PRKCD_T507	0.306636	-0.513376	0.902517	0.142138	0.83603
Kent_10h-Mock_10h	CSNK1E	1.01102	4	0.564761	CTNNB1_S45,CTNND1_S268,EIF4EBP1_T41,EIF4EBP1_T50	0.312005	0.505838	0.902517	0.142138	0.83603
Kent_10h-Mock_10h	PTK6	-1.00122	2	-0.585066	ARHGAP35_Y1105,PXN_Y118	0.316719	-0.499326	0.902517	0.142138	0.83603
Kent_10h-Mock_10h	SGK1	0.983963	15	0.354538	CARHSP1_S52,FOXO1_S256,FOXO3_S253,FOXO3_T32,HTT_S419,NDRG1_S330,NDRG1_T366,NDRG2_S332,NDRG2_S346,NDRG2_T330,NDRG2_T348,NEDD4L_S342,NEDD4L_T367,SLC9A1_S703,SP1_S59	0.325134	0.487938	0.902517	0.142138	0.83603
Kent_10h-Mock_10h	CHEK1	-0.981524	39	0.0237842	ADD1_S726,BRCA1_S1524,CAAP1_S203,CAMSAP2_S464,CCDC6_S244,CDC25C_S216,CDK1_T14,CDK1_Y15,CDK13_S437,CEP170B_S655,CHEK1_S280,CLK3_S157,CTR9_S1081,CWC25_S337,DDX24_S82,EML3_S176,ERRFI1_S251,GOLGA4_S71,LIG1_S76,MAPT_S579,MAPT_T522,MATR3_S195,MCM3_S160,MYCBP2_S3478,PROSER2_S43,RALY_T160,RB1_S612,RBM14_S627,RBM14_T629,SLTM_S748,SPEN_T1059,SRRM2_S1497,SRRM2_S2388,SRRM2_T2252,TBC1D4_S588,TFDP1_S23,TNK1_S5…	0.326334	-0.486337	0.902517	0.142138	0.83603
Kent_10h-Mock_10h	ABL1	-0.978971	9	-0.130679	CRKL_Y207,EGFR_Y1172,LASP1_Y171,MYC_S62,MYC_T58,PIK3AP1_Y594,PTPN11_Y63,PXN_Y118,STAT3_S727	0.327594	-0.484664	0.902517	0.142138	0.83603
Kent_10h-Mock_10h	mTORC2	0.972154	9	0.413054	ACLY_S455,AKT3_S472,FLNA_S2152,GFPT1_S261,IGF2BP1_S181,IGF2BP3_S184,MTOR_S2481,OXSR1_S339,STAT3_S727	0.330974	0.480206	0.902517	0.142138	0.83603
Kent_10h-Mock_10h	PAK6	-0.971375	3	-0.326728	BAD_S75,CTNNB1_S675,CTNND1_S288	0.331362	-0.479698	0.902517	0.142138	0.83603
Kent_10h-Mock_10h	PRKAA1	0.953874	32	0.283111	ACACA_S80,BAG2_S20,BAIAP2_S366,BRAF_S729,CFTR_S737,CGN_S131,CRTC2_S171,CTTN_T401,FOXO3_S413,GFPT1_S261,HDAC7_S155,HDAC7_S358,KIF4A_S801,KLC2_S582,MAPT_S579,MFF_S155,NME1_S122,PFKFB2_S466,PFKFB3_S461,PPP1R12C_S452,PRKAA1_S496,PRKAB1_S108,RAF1_S259,RAF1_S621,RPTOR_S722,SQSTM1_S294,STAT3_S727,TBC1D1_S237,TSC2_S1387,ULK1_S556,VASP_S322,VASP_T278	0.340147	0.468333	0.902517	0.142138	0.83603
Kent_10h-Mock_10h	IKBKE	-0.947267	3	-0.315092	GSK3A_S21,STAT1_S727,TRAF2_S11	0.343503	-0.46407	0.902517	0.142138	0.83603
Kent_10h-Mock_10h	CSNK1D	-0.944368	5	-0.210946	CTNNB1_S45,DCK_S74,MAPT_S519,MAPT_S721,MAPT_T522	0.344982	-0.462204	0.902517	0.142138	0.83603
Kent_10h-Mock_10h	AXL	-0.935826	2	-0.411087	STAT3_Y705,YES1_Y426	0.349363	-0.456723	0.902517	0.142138	0.83603
Kent_10h-Mock_10h	BCR	0.927626	3	0.589886	CRKL_Y207,RAB7A_S72,STAT3_S727	0.353602	0.451485	0.902517	0.142138	0.83603
Kent_10h-Mock_10h	GRK2	-0.926582	4	-0.245188	ARRB1_S412,IRS1_S307,MSN_T558,STK3_S316	0.354143	-0.450821	0.902517	0.142138	0.83603
Kent_10h-Mock_10h	PDK2	-0.918146	4	-0.241661	AKT3_S472,PDHA1_S232,PDHA1_S293,PDHA1_S300	0.358543	-0.445459	0.902517	0.142138	0.83603
Kent_10h-Mock_10h	STK26	-0.918123	1	-0.625441	STK25_T174	0.358554	-0.445445	0.902517	0.142138	0.83603
Kent_10h-Mock_10h	AKT3	0.915215	19	0.317674	AFDN_S1799,AGO2_S387,AKT1S1_S183,AKT1S1_T246,BABAM1_S29,BAD_S99,BAD_S118,BMI1_S316,BRAF_S365,EMSY_S209,FOXO1_S256,FOXO3_S253,FOXO3_T32,GSK3A_S21,GSK3B_S9,IWS1_S720,IWS1_T721,TSC2_S939,TSC2_T1462	0.360079	0.443602	0.902517	0.142138	0.83603
Kent_10h-Mock_10h	PRKCA	0.907135	61	0.359127	ABCB1_S661,ACACA_S80,ADD1_S726,AFAP1_S277,ANXA2_S12,ANXA2_S26,BAD_S75,CALD1_S789,CDH1_T790,CFL1_S23,CFL1_S24,CFTR_S660,CFTR_S686,CFTR_S737,CFTR_S795,EIF4G1_S1185,EIF6_S235,F11R_S284,FLNA_S2152,GSK3A_S21,GSK3B_S9,IGFBP1_S194,IQGAP1_S1443,ITGB4_S1494,KRT18_S53,KRT20_S13,LMNA_S403,LMNA_S404,MAPK1_Y187,MAPK3_T202,MAPK3_Y204,MARCKS_S46,MARCKS_S81,MARCKS_S101,MARCKS_S118,MARCKS_S163,MARCKS_S167,MARCKS_…	0.364336	0.438498	0.902517	0.142138	0.83603
Kent_10h-Mock_10h	ALK	-0.901463	2	-0.390774	GSK3B_S9,STAT3_Y705	0.367342	-0.434929	0.902517	0.142138	0.83603
Kent_10h-Mock_10h	PRKCG	-0.898829	5	-0.19392	ARHGEF7_S518,DNAJC5_S10,GSK3A_S21,GSK3B_S9,PA2G4_S363	0.368744	-0.433275	0.902517	0.142138	0.83603
Kent_10h-Mock_10h	MET	0.885291	4	0.512202	GAB1_Y659,MET_Y1234,PTK2_S910,SHC1_Y427	0.376	0.424812	0.902517	0.142138	0.83603
Kent_10h-Mock_10h	EPHA2	0.885163	5	0.473086	EPHA2_S897,EPHA2_Y588,EPHA2_Y594,EPHA2_Y772,PDPK1_S241	0.376068	0.424733	0.902517	0.142138	0.83603
Kent_10h-Mock_10h	PAK3	-0.879274	3	-0.282272	BRAF_S446,CTTN_S113,MYO6_T405	0.379253	-0.421071	0.902517	0.142138	0.83603
Kent_10h-Mock_10h	MARK1	-0.87807	4	-0.224909	MAP4_S928,MAP4_S941,MAP4_S1073,MAPT_S579	0.379906	-0.420324	0.902517	0.142138	0.83603
Kent_10h-Mock_10h	STK4	-0.876039	3	-0.35573	MOB1A_T35,MOB1B_T35,PRKCA_S226,PRKCA_T228	0.381009	-0.419065	0.902517	0.142138	0.83603
Kent_10h-Mock_10h	CDK9	-0.866806	7	-0.131764	NCOA2_S493,POLR2A_S1861,POLR2A_S1878,POLR2A_S1917,STAT1_S727,SUPT5H_S666,TP53_S315	0.386048	-0.413358	0.902517	0.142138	0.83603
Kent_10h-Mock_10h	AMPK	-0.856079	46	0.0366122	ACACA_S78,ACACA_S80,BRAF_S729,CDC25C_S216,CFTR_S737,CHEK1_S280,CRTC2_S171,CTNNB1_S552,CTNNB1_S675,CTTN_T401,EEF2_T57,FLCN_S62,FOXO3_S413,FOXO3_T32,GFPT1_S261,GSK3B_S9,IRS1_S307,KIF4A_S801,MAPT_S519,MAPT_S579,MAPT_S721,MFF_S155,NME1_S120,NME1_S122,PAK2_S55,PAK2_S141,PAK2_S197,PEA15_S116,PFKFB2_S466,PFKFB3_S461,PFKFB3_S467,PIKFYVE_S307,PNPLA2_S404,PPP1R12C_S452,RAF1_S621,RPTOR_S722,SLC12A2_S77,TBC1…	0.391954	-0.406765	0.902517	0.142138	0.83603
Kent_10h-Mock_10h	PGK1	-0.848054	1	-0.566862	PGK1_S203	0.396408	-0.401858	0.902517	0.142138	0.83603
Kent_10h-Mock_10h	LRRK2	-0.831167	5	-0.168622	EIF4EBP1_S65,EIF4EBP1_T46,MAPT_T498,MAPT_T522,MSN_T558	0.405879	-0.391603	0.902517	0.142138	0.83603
Kent_10h-Mock_10h	DYRK1B	-0.828707	3	-0.257865	CDKN1B_S10,DYRK1B_Y273,HNF1A_S249	0.40727	-0.390117	0.902517	0.142138	0.83603
Kent_10h-Mock_10h	CDC7	0.824651	15	0.357903	MCM2_S5,MCM2_S7,MCM2_S13,MCM2_S27,MCM2_S40,MCM2_S41,MCM2_S108,MCM2_S139,MFAP1_S116,NCL_T76,NCL_T121,NPM1_S137,NPM1_T199,PSIP1_S206,TOP2A_S1213,TOP2A_S1525	0.40957	0.387672	0.902517	0.142138	0.83603
Kent_10h-Mock_10h	PAK5	0.823896	2	0.629194	BAD_S75,CTNND1_S288	0.409999	0.387217	0.902517	0.142138	0.83603
Kent_10h-Mock_10h	PINK1	-0.811063	1	-0.535935	RIPOR2_S21	0.41733	-0.379521	0.902517	0.142138	0.83603
Kent_10h-Mock_10h	DAPK1	0.808477	3	0.532375	MAPT_S579,MCM3_S160,NDRG2_S350	0.418816	0.377977	0.902517	0.142138	0.83603
Kent_10h-Mock_10h	PKA	-0.806061	67	0.0807147	ACLY_S455,ADD1_S436,ADD1_S481,ADD1_S726,AKAP13_S1565,ARHGEF2_S886,ARPP19_S108,ATR_S435,BAD_S75,BAD_S99,BAD_S118,CDK16_S119,CDK18_S14,CFTR_S737,CTNNB1_S45,CTNNB1_S552,CTNNB1_S675,DNAJC5_S10,EMD_S49,ENSA_S109,EPHA2_S897,FLNA_S2152,GJA1_S365,GSK3A_S21,GSK3B_S9,HNRNPD_S83,HNRNPD_S87,KDM3A_S265,LASP1_S146,MAP3K7_S439,MAPT_S515,MAPT_S579,MAPT_S721,MAPT_T498,MAPT_T522,MEN1_S492,NF2_S10,NF2_S518,NFATC4_S…	0.420208	-0.376536	0.902517	0.142138	0.83603
Kent_10h-Mock_10h	CDK7	-0.801879	16	0.0304026	CDK1_Y15,CDK12_T893,CDKN1A_S130,MCM2_S5,MCM2_S7,MCM2_S13,MCM2_S27,MCM2_S40,MCM2_S41,MCM2_S108,MCM2_S139,POLR2A_S1864,POLR2A_S1878,POLR2A_S1892,POLR2A_S1899,POLR2A_S1913,POLR2A_S1920	0.422623	-0.374047	0.902517	0.142138	0.83603
Kent_10h-Mock_10h	PRKG1	-0.799385	8	-0.0941457	CFTR_S660,CFTR_S700,CFTR_S737,CFTR_S795,LASP1_S146,LIPE_S853,PPP1R12A_S695,VASP_T278	0.424067	-0.372565	0.902517	0.142138	0.83603
Kent_10h-Mock_10h	MARK2	-0.772723	15	-0.024664	ARHGEF2_S886,ARHGEF2_S960,BAIAP2_S325,BAIAP2_S366,CRTC2_S171,HDAC4_S246,HDAC7_S155,KIF13B_S1381,KIF13B_S1410,MAPT_S579,MARK2_T596,PARD3_S144,PARD3_S873,RAB11FIP1_S234,RAB11FIP2_S227	0.439686	-0.356857	0.902517	0.142138	0.83603
Kent_10h-Mock_10h	RPS6KA4	0.760867	5	0.426614	EIF4EBP1_S65,EIF4EBP1_T37,EIF4EBP1_T46,EIF4EBP1_T70,HMGN1_S7	0.446736	0.349949	0.902517	0.142138	0.83603
Kent_10h-Mock_10h	PRKACB	-0.759181	5	-0.141708	BAD_S75,BAD_S99,BAD_S118,PPP1R1B_S102,PPP1R1B_T75	0.447744	-0.34897	0.902517	0.142138	0.83603
Kent_10h-Mock_10h	CDK12	-0.754341	6	-0.115325	PML_S518,POLR2A_S1861,POLR2A_S1878,POLR2A_S1917,RECQL4_S251,SAMHD1_T592	0.450644	-0.346166	0.902517	0.142138	0.83603
Kent_10h-Mock_10h	ERBB4	0.749861	1	0.769044	MYC_S62	0.453338	0.343578	0.902517	0.142138	0.83603
Kent_10h-Mock_10h	ABL2	0.742287	1	0.762712	ITGB1_Y783	0.457913	0.339217	0.902517	0.142138	0.83603
Kent_10h-Mock_10h	IKBKB	0.735496	9	0.347103	BAD_S25,IKBKB_S672,IRS1_S270,IRS1_S272,IRS1_S307,IRS1_S527,IRS1_S531,MTDH_S298,NAA10_S209	0.462038	0.335323	0.902517	0.142138	0.83603
Kent_10h-Mock_10h	AKT1	0.730452	78	0.211283	ACLY_S455,AFDN_S1799,AKT1S1_S183,AKT1S1_T246,ALYREF_S34,ATXN1_S775,BABAM1_S29,BAD_S75,BAD_S99,BAD_S118,BAD_S134,BCL3_S41,BMI1_S316,BRAF_S365,CARHSP1_S41,CARHSP1_S52,CBY1_S20,CCT2_S260,CDKN1B_S10,CHEK1_S280,CTNNB1_S552,CTNNB1_S675,CTTN_S405,EDC3_S161,EIF4B_S422,EMSY_S209,EPHA2_S897,FAF1_S582,FLNA_S2152,FLNC_S2233,FOXO1_S256,FOXO3_S253,FOXO3_T32,GSK3A_S21,GSK3B_S9,HNRNPA1_S199,HTT_S419,IWS1_S720,IW…	0.465114	0.332441	0.902517	0.142138	0.83603
Kent_10h-Mock_10h	SYK	0.729735	4	0.447178	BLNK_Y189,CDC25C_S216,MAPT_S721,SHC1_Y427	0.465552	0.332032	0.902517	0.142138	0.83603
Kent_10h-Mock_10h	PRKAC	-0.717942	14	-0.0182783	ADD1_S726,AKAP13_S1565,ATP2B1_S1178,CAMKK2_S100,CAMKK2_S495,CFTR_S795,GSK3A_S21,GSK3B_S9,LASP1_S146,PRKAR2B_S114,PTPN12_S435,RAF1_S43,RAF1_S621,VASP_T278	0.472793	-0.325329	0.902517	0.142138	0.83603
Kent_10h-Mock_10h	UHMK1	0.717346	6	0.386973	CDKN1B_S10,PAM_S946,PIMREG_S131,SF1_S80,SF1_S82,STMN1_S38	0.473161	0.324991	0.902517	0.142138	0.83603
Kent_10h-Mock_10h	PRKG	-0.716356	4	-0.15731	BAD_S118,PPP1R12A_S695,RAF1_S43,VASP_T278	0.473772	-0.324431	0.902517	0.142138	0.83603
Kent_10h-Mock_10h	MERTK	-0.714116	1	-0.454885	STAT3_Y705	0.475155	-0.323164	0.902517	0.142138	0.83603
Kent_10h-Mock_10h	FER	-0.714116	1	-0.454885	STAT3_Y705	0.475155	-0.323164	0.902517	0.142138	0.83603
Kent_10h-Mock_10h	JAK1	-0.714116	1	-0.454885	STAT3_Y705	0.475155	-0.323164	0.902517	0.142138	0.83603
Kent_10h-Mock_10h	JAK	-0.714116	1	-0.454885	STAT3_Y705	0.475155	-0.323164	0.902517	0.142138	0.83603
Kent_10h-Mock_10h	TNK2	-0.714116	1	-0.454885	STAT3_Y705	0.475155	-0.323164	0.902517	0.142138	0.83603
Kent_10h-Mock_10h	FGFR	-0.714116	1	-0.454885	STAT3_Y705	0.475155	-0.323164	0.902517	0.142138	0.83603
Kent_10h-Mock_10h	FGFR4	-0.714116	1	-0.454885	STAT3_Y705	0.475155	-0.323164	0.902517	0.142138	0.83603
Kent_10h-Mock_10h	BLK	-0.711511	2	-0.278481	EGFR_Y1172,STAT3_Y705	0.476768	-0.321693	0.902517	0.142138	0.83603
Kent_10h-Mock_10h	FGR	-0.711511	2	-0.278481	EGFR_Y1172,STAT3_Y705	0.476768	-0.321693	0.902517	0.142138	0.83603
Kent_10h-Mock_10h	MAP2K4	-0.709755	2	-0.277443	CTNNB1_S45,PRKCD_T507	0.477856	-0.320703	0.902517	0.142138	0.83603
Kent_10h-Mock_10h	PRKD1	0.704955	24	0.262441	ARFIP1_S132,BAD_S75,BAD_S99,BAD_S118,CFL1_S3,CTTN_S113,EGFR_T693,HDAC7_S155,HDAC7_S181,HDAC7_S358,JUN_S63,KIDINS220_S918,MARK2_S400,MRTFA_S333,OSBP_S240,OSBP_S382,PAK4_S99,PAK4_S474,PKD2_S801,PLCG1_S1248,PRKD1_S205,RIN1_S351,SSH1_S937,VASP_S322	0.480838	0.318001	0.902517	0.142138	0.83603
Kent_10h-Mock_10h	PIM1	-0.704766	14	-0.0153343	AKT1S1_T246,BAD_S75,BAD_S99,BAD_S118,CHEK1_S280,EIF4B_S406,EIF4B_S422,EIF4EBP1_S65,FOXO3_S253,FOXO3_T32,GSK3B_S9,IRS1_S1101,MYC_S62,SKP2_S64	0.480956	-0.317895	0.902517	0.142138	0.83603
Kent_10h-Mock_10h	PRKCE	0.693068	11	0.316841	BAD_S75,BAD_S99,BAD_S118,CTNND1_S268,GJA1_S365,IQGAP1_S1443,KRT18_S53,MIIP_S303,STAT3_S727,STAT3_Y705,TJP1_S168	0.488267	0.311343	0.902517	0.142138	0.83603
Kent_10h-Mock_10h	GRK6	-0.690807	3	-0.191303	GRK6_S484,GRK6_T485,SLC9A3R1_S290	0.489687	-0.310081	0.902517	0.142138	0.83603
Kent_10h-Mock_10h	RPS6KA2	-0.685906	5	-0.114312	BAD_S75,BAD_S118,IRS1_S1101,MRE11_S676,SLC9A1_S703	0.492772	-0.307354	0.902517	0.142138	0.83603
Kent_10h-Mock_10h	RAF	0.682118	3	0.471384	BAD_S75,BAD_S99,KRT18_S53	0.495165	0.30525	0.902517	0.142138	0.83603
Kent_10h-Mock_10h	SGK3	-0.680568	5	-0.112316	AKT1S1_T246,FOXO3_S253,GSK3A_S21,GSK3B_S9,TSC2_T1462	0.496145	-0.304392	0.902517	0.142138	0.83603
Kent_10h-Mock_10h	HIPK2	-0.675736	15	-0.00372817	ATF1_S198,CDKN1B_S10,CREB1_S271,CTBP2_S428,HMGA1_S36,HMGA1_T53,HMGA1_T77,HMGA1_T78,KLF3_S71,KLF3_S92,KLF3_S101,KLF3_S250,SIRT1_S27,STAT3_S727,ZBTB4_T795	0.499208	-0.301718	0.902517	0.142138	0.83603
Kent_10h-Mock_10h	GRK5	-0.672136	3	-0.18229	ARRB1_S412,GRK5_S484,GRK5_T485	0.501497	-0.299731	0.902517	0.142138	0.83603
Kent_10h-Mock_10h	HIPK3	0.663104	2	0.53414	ATF1_S198,FADD_S194	0.507264	0.294766	0.902517	0.142138	0.83603
Kent_10h-Mock_10h	NUAK2	-0.65882	3	-0.175863	LATS1_S464,PPP1R12A_S445,PPP1R12A_T696	0.510011	-0.29242	0.902517	0.142138	0.83603
Kent_10h-Mock_10h	MAP3K8	-0.65726	4	-0.132607	EIF4EBP1_T70,EIF4G1_S1147,MSN_T558,NPM1_T199	0.511014	-0.291567	0.902517	0.142138	0.83603
Kent_10h-Mock_10h	RSK	0.65195	25	0.298466	BAD_S75,BAD_S118,CARHSP1_S41,CARHSP1_S52,CCT2_S260,CHEK1_S280,DAPK1_S289,EIF4B_S406,EIF4B_S422,EPHA2_S897,FLNA_S2152,GSK3A_S21,GSK3B_S9,IRS1_S1101,MRE11_S676,PDCD4_S67,PDCD4_S76,PDCD4_S457,PPP1R12A_T696,RANBP3_S126,RPS6_S235,RPS6_S236,SLC9A1_S703,SOS1_S1134,SOS1_S1161,TSC2_T1462	0.514433	0.288671	0.902517	0.142138	0.83603
Kent_10h-Mock_10h	LATS1	-0.641428	7	0.0237511	PPP1R12A_S445,PPP1R12A_S473,RAF1_S259,WWTR1_S89,YAP1_S109,YAP1_S127,YAP1_S164	0.521244	-0.282959	0.902517	0.142138	0.83603
Kent_10h-Mock_10h	MARK3	-0.63931	3	-0.166446	CDC25C_S216,PKP2_S82,PTPN3_S359	0.522621	-0.281813	0.902517	0.142138	0.83603
Kent_10h-Mock_10h	MAPK1	0.637372	120	0.235538	ABI1_S183,ABI1_S216,ABI1_S222,ABI1_S225,ARRB1_S412,ATF2_T69,ATF2_T71,BAD_S75,BCL6_S343,BRAF_S151,BRAF_T401,CALD1_S789,CDKN1A_S130,CDKN1B_S10,CEP55_S425,CEP55_S428,CIC_S1409,CTNNB1_S675,CTTN_S405,CTTN_S418,DNM1L_S616,EGFR_T693,EIF4EBP1_S65,EIF4EBP1_S83,EIF4EBP1_T37,EIF4EBP1_T45,EIF4EBP1_T46,EIF4EBP1_T70,ERBB2_T701,ERF_T526,ETV3_S139,EXOC7_S250,FOXO3_S425,GJA1_S255,GJA1_S279,GORASP2_T222,GORASP2_T2…	0.523883	0.280766	0.902517	0.142138	0.83603
Kent_10h-Mock_10h	RPS6KB2	0.636401	5	0.380078	GSK3B_S9,HNRNPA1_S6,IRS1_S307,KRT18_S53,RPS6_S236	0.524515	0.280242	0.902517	0.142138	0.83603
Kent_10h-Mock_10h	AKT	0.630356	84	0.199638	ACLY_S455,AFDN_S1799,AGO2_S387,AKT1S1_S183,AKT1S1_T246,AKT2_T309,ATXN1_S775,BAD_S75,BAD_S99,BAD_S118,BMI1_S316,BRAF_S365,BRAF_S446,BRAF_T440,CARHSP1_S52,CBX4_S415,CBY1_S20,CCT2_S260,CDKN1B_S10,CHEK1_S280,CTNNB1_S45,CTNNB1_S552,CTNNB1_S675,DAPK1_S289,DNMT1_S127,EIF4B_S406,EIF4B_S422,EIF4EBP1_T36,EMSY_S209,EPHA2_S897,FAF1_S582,FLNA_S2152,FOXO1_S256,FOXO3_S253,FOXO3_T32,GSK3A_S21,GSK3B_S9,HNRNPA1_S1…	0.528462	0.276986	0.904257	0.142138	0.83603
Kent_10h-Mock_10h	ICK	0.613801	1	0.655293	BAG6_T1080	0.539347	0.268132	0.91608	0.142138	0.83603
Kent_10h-Mock_10h	BRSK1	0.610818	2	0.503231	CDC25C_S216,MAPT_S579	0.54132	0.266546	0.91608	0.142138	0.83603
Kent_10h-Mock_10h	STK3	-0.598863	6	-0.136335	MOB1A_T35,MOB1B_T35,PRKCA_S226,PRKCA_T228,RAF1_S259,STK3_T336,YAP1_S127	0.549264	-0.260219	0.919582	0.142138	0.83603
Kent_10h-Mock_10h	MAP3K1	0.594552	2	0.493615	FADD_S194,STAT3_S727	0.552143	0.257949	0.919582	0.142138	0.83603
Kent_10h-Mock_10h	PAK1	0.594248	28	0.236026	ARHGEF2_S886,ARHGEF7_S518,BAD_S75,BAD_S99,BAD_S118,BAD_S134,BRAF_S446,CTNNB1_S675,CTTN_S113,CTTN_S405,CTTN_S418,ELF3_S207,FLNA_S2152,FXR1_S420,MORC2_S739,NF2_S518,PAK1_S144,PAK1_S199,PGAM1_S118,PPP1R12A_T696,PTK2_S910,PXN_S258,RAF1_S259,STMN1_S16,STMN1_S25,STMN1_S38,VIM_S39,VIM_S56	0.552347	0.257788	0.919582	0.142138	0.83603
Kent_10h-Mock_10h	PIM	-0.583263	6	-0.0569346	AKT1S1_T246,BAD_S75,BAD_S99,BAD_S118,CHEK1_S280,IRS1_S1101	0.559716	-0.252032	0.91966	0.142138	0.83603
Kent_10h-Mock_10h	TAOK2	0.574077	2	0.814813	RPS6_S235,RPS6_S236,SEPTIN7_T426	0.565916	0.247248	0.91966	0.142138	0.83603
Kent_10h-Mock_10h	PBK	0.571101	3	0.417798	JUN_S63,JUN_S73,PRC1_T481	0.567931	0.245704	0.91966	0.142138	0.83603
Kent_10h-Mock_10h	STK25	-0.563346	1	-0.328837	CCM2_S384	0.573199	-0.241694	0.91966	0.142138	0.83603
Kent_10h-Mock_10h	MAP4K5	-0.560745	1	-0.326662	GSK3B_S9	0.574971	-0.240354	0.91966	0.142138	0.83603
Kent_10h-Mock_10h	PIK3CB	-0.560745	1	-0.326662	GSK3B_S9	0.574971	-0.240354	0.91966	0.142138	0.83603
Kent_10h-Mock_10h	SRC	0.559484	29	0.279886	ANXA2_S12,ANXA2_S26,ANXA2_Y24,ARHGAP35_Y1105,BCAR1_S639,BCR_Y246,CDH1_T790,CDK1_Y15,CTNND1_Y228,CTNND1_Y291,CTNND1_Y296,DAPK1_S289,EGFR_Y1172,EPHA2_S897,EPHA2_Y594,ERBB2_Y877,G3BP1_Y133,GAB1_Y659,GSK3A_Y279,INPPL1_Y987,KRT19_Y391,LASP1_Y171,MPZL1_Y263,NCKIPSD_Y161,PDHA1_Y289,PXN_Y118,RAF1_S494,SHC1_Y427,STAT3_Y705	0.575831	0.239705	0.91966	0.142138	0.83603
Kent_10h-Mock_10h	PRKCD	0.556573	27	0.27632	ADD1_S726,CDH1_T790,CTTN_S405,DNM1L_S616,GSK3A_S21,GSK3B_S9,HMGA1_S44,HNRNPK_S284,IRS1_S307,IRS1_S323,IRS1_S1101,MARCKS_S163,MARCKS_S170,MUC1_T1224,PPP1R14B_T57,PRKCD_S299,PRKCD_S302,PRKCD_S304,PRKCD_S645,PRKCD_T507,RPS3_T221,RPS6_S235,RPS6_S236,SHC1_S139,STAT1_S727,STAT3_S727,STAT3_Y705,TRIM28_S473	0.577819	0.238208	0.91966	0.142138	0.83603
Kent_10h-Mock_10h	PDGFRA	-0.553849	1	-0.320897	RPS6KB1_S441	0.579682	-0.23681	0.91966	0.142138	0.83603
Kent_10h-Mock_10h	EEF2K	-0.550098	5	-0.0635352	EEF2_T57,EEF2_T59,EEF2K_S445,EEF2K_T348,EEF2K_T353	0.582252	-0.234889	0.91966	0.142138	0.83603
Kent_10h-Mock_10h	JAK3	-0.541159	1	-0.310288	ELAVL1_Y200	0.588398	-0.230329	0.922121	0.142138	0.83603
Kent_10h-Mock_10h	SIK1	-0.538511	3	-0.117792	CRTC2_S70,CRTC2_S171,NCOR2_T1383	0.590224	-0.228983	0.922121	0.142138	0.83603
Kent_10h-Mock_10h	AAK1	-0.530358	1	-0.301258	AP2M1_T156	0.595864	-0.224853	0.922121	0.142138	0.83603
Kent_10h-Mock_10h	PhK	0.526948	2	0.453649	MAPT_S579,PYGB_S15	0.59823	0.223132	0.922121	0.142138	0.83603
Kent_10h-Mock_10h	RPS6KA1	0.522585	29	0.304438	BAD_S75,BAD_S118,CARHSP1_S52,CCT2_S260,CHEK1_S280,CIC_S173,DAPK1_S289,EIF4B_S422,EPHA2_S897,FLNA_S2152,GSK3A_S21,GSK3B_S9,MRE11_S676,NDRG2_S332,NDRG2_S350,PDCD4_S76,PDCD4_S457,RANBP3_S126,RPS6_S235,RPS6_S236,RPS6_S240,RPS6_S244,RPTOR_S722,SLC9A1_S703,SOS1_S1134,SOS1_S1161,TBC1D4_S341,TSC2_T1462,VASP_T278,WWC1_S947,WWC1_T929	0.601263	0.220936	0.922121	0.142138	0.83603
Kent_10h-Mock_10h	LMTK2	-0.521851	4	-0.0760042	CFTR_S737,GSK3B_S9,PPP1CA_T320,PYGB_S15	0.601774	-0.220567	0.922121	0.142138	0.83603
Kent_10h-Mock_10h	FGFR3	-0.515693	2	-0.162721	STAT3_Y705,VIM_S56	0.606069	-0.217478	0.924105	0.142138	0.83603
Kent_10h-Mock_10h	LYN	-0.495891	4	-0.0651524	CDK1_Y15,EGFR_Y1172,STAT3_Y705,TRIM28_Y449	0.619971	-0.207628	0.924903	0.142138	0.83603
Kent_10h-Mock_10h	FLT4	0.485802	1	0.548283	SHC1_Y427	0.627107	0.202658	0.924903	0.142138	0.83603
Kent_10h-Mock_10h	ZAP70	0.485802	1	0.548283	SHC1_Y427	0.627107	0.202658	0.924903	0.142138	0.83603
Kent_10h-Mock_10h	ULK1	0.48153	1	0.544711	RPTOR_S859	0.63014	0.200563	0.924903	0.142138	0.83603
Kent_10h-Mock_10h	DAPK2	0.48153	1	0.544711	RPTOR_S859	0.63014	0.200563	0.924903	0.142138	0.83603
Kent_10h-Mock_10h	PKMYT1	0.466977	1	0.532544	CDK1_T14,CDK1_Y15	0.640516	0.19347	0.924903	0.142138	0.83603
Kent_10h-Mock_10h	WEE1	0.466977	1	0.532544	CDK1_T14,CDK1_Y15	0.640516	0.19347	0.924903	0.142138	0.83603
Kent_10h-Mock_10h	WEE2	0.466977	1	0.532544	CDK1_T14,CDK1_Y15	0.640516	0.19347	0.924903	0.142138	0.83603
Kent_10h-Mock_10h	CAMK2D	0.458412	3	0.363405	ANKRD28_S1011,HDAC4_S210,TPD52_S176	0.646656	0.189326	0.924903	0.142138	0.83603
Kent_10h-Mock_10h	CSNK1A1L	-0.457991	1	-0.240757	CTNNB1_S45	0.646959	-0.189123	0.924903	0.142138	0.83603
Kent_10h-Mock_10h	CSNK1	-0.457991	1	-0.240757	CTNNB1_S45	0.646959	-0.189123	0.924903	0.142138	0.83603
Kent_10h-Mock_10h	TRPM7	-0.452409	2	-0.125309	EEF2_T57,TRPM7_S1255	0.650975	-0.186436	0.924903	0.142138	0.83603
Kent_10h-Mock_10h	PRKCH	-0.450471	2	-0.124164	GSK3A_S21,GSK3B_S9	0.652371	-0.185505	0.924903	0.142138	0.83603
Kent_10h-Mock_10h	MAPK11	0.450112	6	0.526985	ATF2_T69,ATF2_T71,GYS1_S653,HNF4A_S167,HSF1_S303,HSF1_S307,RPTOR_S863	0.652629	0.185333	0.924903	0.142138	0.83603
Kent_10h-Mock_10h	PIM2	-0.449154	8	0.00937604	BAD_S75,BAD_S99,BAD_S118,EIF4B_S406,EIF4B_S422,EIF4EBP1_S65,IRS1_S1101,MYC_S62	0.653321	-0.184874	0.924903	0.142138	0.83603
Kent_10h-Mock_10h	CDK1	0.447326	203	0.177871	AAK1_T389,ABI1_S216,ADD1_S12,ADD1_S355,AHNAK_S5763,AJUBA_S119,ATF2_T69,ATF2_T71,BAD_S75,BAD_S99,BARD1_T299,BRCA1_S1497,BTG1_S159,CANX_S583,CARHSP1_T23,CASP2_S340,CD3EAP_S285,CDC20_T70,CDC25C_S214,CDC25C_T48,CDC27_T343,CDCA5_S75,CDK1_T14,CDK7_S164,CDK7_T170,CDKN1A_S130,CEP55_S425,CEP55_S428,CLASP2_S507,CLIP1_T287,CREB1_S271,CSNK2B_S209,CTTN_S405,CUEDC2_S110,CUX1_S1237,DNM1L_S616,ECT2_T373,ECT2_T44…	0.654639	0.183998	0.924903	0.142138	0.83603
Kent_10h-Mock_10h	TTBK1	-0.43954	3	-0.0700204	MAPT_S515,MAPT_S516,MAPT_S519	0.660271	-0.180278	0.927994	0.142138	0.83603
Kent_10h-Mock_10h	NEK2	-0.435977	2	-0.115596	NPM1_S70,TP53_S315	0.662853	-0.178583	0.927994	0.142138	0.83603
Kent_10h-Mock_10h	IRAK1	0.428209	1	0.500133	STAT3_S727	0.668499	0.174899	0.931664	0.142138	0.83603
Kent_10h-Mock_10h	STK38	-0.422992	5	-0.0160124	AAK1_S637,RAB3IP_S288,YAP1_S109,YAP1_S127,YAP1_S164	0.672301	-0.172436	0.932742	0.142138	0.83603
Kent_10h-Mock_10h	MAP3K10	-0.393359	1	-0.186722	TCF3_S379	0.694054	-0.158607	0.957932	0.142138	0.83603
Kent_10h-Mock_10h	ABL_family	0.389809	2	0.372578	CRKL_Y207,LASP1_Y171	0.696678	0.156968	0.957932	0.142138	0.83603
Kent_10h-Mock_10h	PIM3	-0.378204	5	0.000733323	BAD_S75,BAD_S99,BAD_S118,BAD_S134,IRS1_S1101	0.705279	-0.151639	0.962521	0.142138	0.83603
Kent_10h-Mock_10h	CDK14	0.376876	2	0.364933	PPP1R2_S87,TAGLN2_S163	0.706266	0.151032	0.962521	0.142138	0.83603
Kent_10h-Mock_10h	ERBB2	0.371292	5	0.280958	CDK1_Y15,ERBB2_Y877,ERBB2_Y1139,NF2_S518,TOM1L1_S321	0.71042	0.148485	0.963918	0.142138	0.83603
Kent_10h-Mock_10h	MAPK12	-0.364828	7	0.262787	ATF2_T69,ATF2_T71,HSF1_S303,HSF1_S307,MAPT_S519,MAPT_T498,MAPT_T522,MARCKS_S46	0.71524	-0.145548	0.964272	0.142138	0.83603
Kent_10h-Mock_10h	PRKAA2	0.349606	12	0.226512	ACACA_S80,BAIAP2_S366,CRTC2_S171,FOXO3_S413,PFKFB2_S466,PFKFB3_S461,PPP1R12C_S452,RPTOR_S863,TSC2_S1387,ULK1_S556,VASP_S322,VASP_T278	0.726634	0.138684	0.964272	0.142138	0.83603
Kent_10h-Mock_10h	MAPK13	-0.347391	9	0.0453279	HSF1_S303,HSF1_S307,MAPT_S519,MAPT_T498,MAPT_T522,SQSTM1_S272,SQSTM1_T269,STMN1_S25,STMN1_S38	0.728298	-0.137691	0.964272	0.142138	0.83603
Kent_10h-Mock_10h	RIPK1	-0.346871	1	-0.147857	DNM1L_S616	0.728689	-0.137458	0.964272	0.142138	0.83603
Kent_10h-Mock_10h	NUAK1	-0.339598	4	0.00018047	LATS1_S464,MAPT_S579,PPP1R12A_S445,PPP1R12A_S910	0.734159	-0.13421	0.964272	0.142138	0.83603
Kent_10h-Mock_10h	ILK	-0.333871	5	0.0173084	CFL1_S3,GSK3B_S9,PPP1R12A_T696,PPP1R14B_T57,YAP1_S127	0.738477	-0.131663	0.964272	0.142138	0.83603
Kent_10h-Mock_10h	INSR	-0.330694	18	0.0769729	ANXA2_Y24,CDK1_Y15,CTNNB1_S675,DCK_S74,EIF4EBP2_T37,EIF4EBP2_T46,GAB1_Y659,IRS1_S307,MAPT_S519,NBN_S343,PNKP_S114,POLE_S1940,PTPN1_S50,SHC1_Y427,TRIM28_S473,TRIM28_S824,UIMC1_S677,VIM_S459	0.740876	-0.130255	0.964272	0.142138	0.83603
Kent_10h-Mock_10h	ROS1	-0.327943	3	-0.0161545	CDK1_Y15,EIF4EBP1_S65,TRIM28_S473	0.742955	-0.129038	0.964272	0.142138	0.83603
Kent_10h-Mock_10h	CAMK2G	0.324601	5	0.263501	CAMK2G_T287,EEF2_T57,PEA15_S116,PPP1R14A_S128,STAT1_S727	0.745483	0.127562	0.964272	0.142138	0.83603
Kent_10h-Mock_10h	P90RSK	0.302223	17	0.337945	BAD_S75,BAD_S118,CARHSP1_S52,CCT2_S260,CHEK1_S280,CIC_S173,EIF4B_S422,FLNA_S2152,GSK3B_S9,RANBP3_S126,RPS6_S235,RPS6_S236,RPS6_S240,RPS6_S244,RPTOR_S722,SLC9A1_S703,VASP_T278,WWC1_S947,WWC1_T929	0.762482	0.11777	0.964272	0.142138	0.83603
Kent_10h-Mock_10h	CSK	-0.301239	3	-0.00326536	ANXA2_Y24,PRAG1_Y413,YES1_Y426	0.763232	-0.117343	0.964272	0.142138	0.83603
Kent_10h-Mock_10h	ROCK	-0.296646	10	0.0637116	DPYSL2_S522,MSN_T558,MYC_S62,MYC_T58,MYL12A_S19,PPP1R12A_T696,SCRIB_S1378,SCRIB_S1508,VIM_S39,VIM_S72	0.766737	-0.115354	0.964272	0.142138	0.83603
Kent_10h-Mock_10h	MKNK1	-0.296488	4	0.0182013	HNRNPA1_S362,HNRNPA1_S363,HNRNPA1_S364,PLA2G4A_S727	0.766858	-0.115285	0.964272	0.142138	0.83603
Kent_10h-Mock_10h	RPS6KA5	0.294939	13	0.210526	ATF2_T71,ATXN1_S775,BAD_S75,CTNNB1_S552,EIF4EBP1_S65,EIF4EBP1_T37,EIF4EBP1_T45,EIF4EBP1_T46,EIF4EBP1_T70,KDM3A_S264,PLA2G4A_S727,STAT3_S727,TRIM28_S473	0.76804	0.114616	0.964272	0.142138	0.83603
Kent_10h-Mock_10h	PRAG1	-0.292112	1	-0.102077	EGFR_Y1172	0.770201	-0.113396	0.964272	0.142138	0.83603
Kent_10h-Mock_10h	SIK3	-0.287328	2	-0.0277198	CRTC2_S70,CRTC2_S171	0.773861	-0.111337	0.964272	0.142138	0.83603
Kent_10h-Mock_10h	PKC	0.279757	46	0.304263	ABCB1_S661,ADD1_S436,ADD1_S481,ADD1_S726,ANXA2_S12,ANXA2_S26,ATF2_T69,ATF2_T71,BAD_S75,BAD_S118,CDK7_T170,DNMT1_S127,EIF6_S235,GJA1_S279,GJA1_S365,GSK3B_S9,IQGAP1_S1443,IRS1_S307,IRS1_S323,IRS1_S1101,KRT18_S53,LMNA_S403,LMNA_S404,LMNA_S625,LMNA_T416,LMNB1_S406,MAPT_S579,MARCKS_S46,MARCKS_S163,MARCKS_S167,MARCKS_S170,MYH9_S1916,PACSIN2_S313,PDE3A_S312,PEA15_S104,PFKFB3_S461,PLCG1_S1248,PPP1R12A_S6…	0.779664	0.108092	0.964272	0.142138	0.83603
Kent_10h-Mock_10h	JNK	-0.276489	28	0.161069	ATF2_T69,ATF2_T71,BAD_S99,CDKN1A_S130,CDKN1B_S10,CTNNB1_S191,DCP1A_S315,FADD_S194,FOXO1_S256,FOXO4_S230,HNRNPK_S216,IRS1_S307,JUN_S63,JUN_S73,LMNB1_T575,MAPT_S519,MAPT_T498,MAPT_T522,MARCKS_S46,MSN_T558,MTOR_S2481,MYC_S62,PXN_Y118,RARA_S445,RPTOR_S863,SIRT1_S27,STAT3_S727,STAT3_Y705,STMN1_S25	0.782172	-0.106697	0.964272	0.142138	0.83603
Kent_10h-Mock_10h	TESK1	0.275792	2	0.305175	CFL1_S3,CFL2_S3	0.782708	0.1064	0.964272	0.142138	0.83603
Kent_10h-Mock_10h	STK11	0.275396	5	0.245104	GSK3B_S9,MARK2_T208,SIK3_T221,TBC1D1_S237,ULK1_S556	0.783012	0.106232	0.964272	0.142138	0.83603
Kent_10h-Mock_10h	MYLK	-0.273828	1	-0.086791	MYL12A_S19	0.784217	-0.105564	0.964272	0.142138	0.83603
Kent_10h-Mock_10h	CAMKK1	0.270735	1	0.36848	CAMK1_T177	0.786595	0.104249	0.964272	0.142138	0.83603
Kent_10h-Mock_10h	PNCK	0.270735	1	0.36848	CAMK1_T177	0.786595	0.104249	0.964272	0.142138	0.83603
Kent_10h-Mock_10h	CHKA	0.268003	2	0.300571	CDC25C_S216,CTNNB1_S45	0.788697	0.10309	0.964272	0.142138	0.83603
Kent_10h-Mock_10h	CDK5	-0.267675	59	0.127551	CAMKK2_S133,CASK_S395,CCDC88A_S1675,CDK16_S95,CDKN1B_S10,CTNNB1_S191,DBN1_S142,DNM1L_S616,DPYSL2_S518,DPYSL2_S522,DPYSL2_T509,DPYSL2_T514,DPYSL3_S518,DPYSL3_S522,DPYSL3_T509,EFHD2_S74,EFHD2_S76,ELAVL1_S202,GJA1_S279,HTT_S432,HTT_S1199,LMNA_S22,LMNA_S392,LMTK2_S1450,MAP2K2_T394,MAPT_S516,MAPT_S519,MAPT_S552,MAPT_S579,MAPT_S713,MAPT_S721,MAPT_T498,MAPT_T522,MARCKS_S26,MARCKS_S27,MEF2A_S408,MEF2D_S4…	0.78895	-0.102951	0.964272	0.142138	0.83603
Kent_10h-Mock_10h	TAF1	0.261231	1	0.360535	TAF7_S264	0.793914	0.100226	0.966504	0.142138	0.83603
Kent_10h-Mock_10h	LIMK2	0.256966	2	0.294046	CFL1_S3,DSTN_S3	0.797205	0.0984298	0.96669	0.142138	0.83603
Kent_10h-Mock_10h	CDK3	0.249331	3	0.262485	CABLES1_S313,JUN_S63,JUN_S73	0.803104	0.095228	0.969719	0.142138	0.83603
Kent_10h-Mock_10h	RIPK4	0.243116	1	0.34539	IRF6_S424	0.807916	0.092634	0.969719	0.142138	0.83603
Kent_10h-Mock_10h	CDK6	-0.237003	12	0.184823	CDKN1A_S130,CDKN1B_S10,CTNNB1_S45,NPM1_T199,PKM_S37,RB1_S608,RB1_S612,RB1_S780,RB1_T356,RB1_T821,RB1_T826,RBL2_S672,RUNX1_S21	0.812655	-0.0900939	0.969719	0.142138	0.83603
Kent_10h-Mock_10h	ARAF	-0.235558	4	0.0436706	BAD_S75,BAD_S99,BAD_S118,RAF1_S494	0.813775	-0.0894955	0.969719	0.142138	0.83603
Kent_10h-Mock_10h	BUB1	-0.233407	2	0.00415603	CDC20_S41,CDC20_S72	0.815445	-0.0886052	0.969719	0.142138	0.83603
Kent_10h-Mock_10h	PLK4	0.220331	1	0.326341	CEP131_S78	0.825614	0.0832232	0.978034	0.142138	0.83603
Kent_10h-Mock_10h	MAP2K7	-0.213193	2	0.0161058	FADD_S194,STAT3_Y705	0.831176	-0.0803069	0.980852	0.142138	0.83603
Kent_10h-Mock_10h	LATS2	-0.20788	4	0.170852	WWTR1_S89,YAP1_S109,YAP1_S127,YAP1_S164	0.835323	-0.0781458	0.981279	0.142138	0.83603
Kent_10h-Mock_10h	CAMKK2	0.199778	3	0.238567	CAMK1_T177,SIRT1_S27,SIRT1_S47	0.841655	0.0748661	0.981279	0.142138	0.83603
Kent_10h-Mock_10h	DYRK3	-0.199683	1	-0.0248032	AKT1S1_T246	0.841729	-0.0748278	0.981279	0.142138	0.83603
Kent_10h-Mock_10h	PRKG2	-0.19296	1	-0.0191828	LASP1_S146	0.84699	-0.0721216	0.981279	0.142138	0.83603
Kent_10h-Mock_10h	IGF1R	0.18917	1	0.300289	ANXA2_Y24	0.84996	0.0706015	0.981279	0.142138	0.83603
Kent_10h-Mock_10h	FES	-0.188284	1	-0.0152737	BCR_Y246	0.850654	-0.0702471	0.981279	0.142138	0.83603
Kent_10h-Mock_10h	SRPK1	-0.178491	1	-0.00708656	SRSF1_S205	0.858337	-0.0663421	0.986447	0.142138	0.83603
Kent_10h-Mock_10h	SIK2	-0.170533	1	-0.000432843	CRTC2_S171	0.864591	-0.0631892	0.987163	0.142138	0.83603
Kent_10h-Mock_10h	CHUK	0.164854	4	0.211049	CTNNB1_S45,MECP2_S423,NPM1_S125,TRAF4_S426	0.869059	0.0609507	0.987163	0.142138	0.83603
Kent_10h-Mock_10h	MAP3K7	-0.162408	7	0.0908182	HDAC4_S246,HDAC7_S155,MAP3K7_S454,MTOR_S2481,PTPN3_S359,RBMX_T216,RIPK1_S320	0.870984	-0.0599897	0.987163	0.142138	0.83603
Kent_10h-Mock_10h	DYRK1A	-0.154217	16	0.0474866	CARHSP1_S41,CARHSP1_S52,CCNL2_S330,CCNL2_S369,CDKN1B_S10,DYRK1A_Y321,EIF2B5_S544,GSK3B_S9,MAPT_S519,MAPT_S721,MYC_S62,MYC_T58,PSEN1_T354,RCAN1_S167,SF3B1_T273,SRSF1_S234,SRSF1_S238	0.877439	-0.0567832	0.987163	0.142138	0.83603
Kent_10h-Mock_10h	MOS	-0.153782	2	0.0512277	MAPT_S516,VIM_S459	0.877782	-0.0566133	0.987163	0.142138	0.83603
Kent_10h-Mock_10h	IKK_family	-0.148399	5	0.0866536	IRS1_S270,IRS1_S307,IRS2_S306,MYC_S62,NAA10_S209	0.882028	-0.0545177	0.987163	0.142138	0.83603
Kent_10h-Mock_10h	AURKC	-0.14788	1	0.0185055	TACC1_S228	0.882437	-0.0543161	0.987163	0.142138	0.83603
Kent_10h-Mock_10h	PRKACG	0.14514	9	0.182585	BAD_S75,BAD_S99,BAD_S118,CTNNB1_S675,PPP1R1B_S102,PPP1R1B_T75,STAT3_S727,STMN1_S16,STMN1_S63	0.8846	0.0532529	0.987163	0.142138	0.83603
Kent_10h-Mock_10h	SGK2	-0.136433	2	0.0614837	FOXO3_S253,FOXO3_T32	0.891479	-0.0498888	0.990342	0.142138	0.83603
Kent_10h-Mock_10h	P70S6K	-0.133396	3	0.0777496	EGLN1_S125,EIF4B_S422,GSK3A_S21	0.89388	-0.0487208	0.990342	0.142138	0.83603
Kent_10h-Mock_10h	mTORC1	0.126015	29	0.168716	AKT1S1_S183,AKT1S1_S212,AKT1S1_T246,EIF2S2_S2,EIF4B_S422,EIF4EBP1_S6,EIF4EBP1_S65,EIF4EBP1_T36,EIF4EBP1_T37,EIF4EBP1_T45,EIF4EBP1_T46,EIF4EBP1_T70,GSK3B_S9,IRS1_S307,LARP6_S348,LARP6_S409,MAPT_S579,MTOR_S2481,NRBF2_S113,NRBF2_S120,PDCD4_S67,RPS6_S235,RPS6_S236,RPS6KB1_S447,SKP2_S64,STAT3_S727,STAT3_Y705,ULK1_S556,ULK1_S758,UVRAG_S498,WIPI2_S413	0.89972	0.0458926	0.99113	0.142138	0.83603
Kent_10h-Mock_10h	STK38L	0.124364	2	0.215657	RAB3IP_S288,YAP1_S127	0.901027	0.0452622	0.99113	0.142138	0.83603
Kent_10h-Mock_10h	MASTL	-0.105919	2	0.079522	CDK1_T14,ENSA_S67	0.915646	-0.0382723	0.995471	0.142138	0.83603
Kent_10h-Mock_10h	EGFR	0.102015	9	0.170567	CHEK1_S280,CTNND1_Y228,CTNND1_Y321,EGFR_T693,EGFR_Y1172,GAB1_Y659,GPRC5A_Y347,IQGAP1_S1443,STAT3_Y705	0.918745	0.0368051	0.995471	0.142138	0.83603
Kent_10h-Mock_10h	ATR	-0.0874572	21	0.126182	ATR_S435,ATR_T1989,BRCA1_S1524,CCAR2_T454,CDC25C_S216,CGGBP1_S164,CHEK1_S280,DCK_S74,GINS2_S182,GPS1_S474,IRS1_S270,MCM2_S108,NBN_S343,NPM1_S125,POLE_S1940,RAD51AP1_S120,SMC1A_S957,STAT3_S727,SUN2_S12,TRIM28_S824,UIMC1_S205	0.930308	-0.0313732	0.995471	0.142138	0.83603
Kent_10h-Mock_10h	PAK	0.0851516	16	0.159935	ARHGEF2_S886,ARHGEF7_S518,ARHGEF7_T704,BAD_S75,BAD_S99,CTNNB1_S675,FLNA_S2152,MYL12A_S19,NF2_S518,PPP1R12A_T696,PXN_S258,STMN1_S16,VIM_S39,VIM_S51,VIM_S56,VIM_S72	0.932141	0.0305184	0.995471	0.142138	0.83603
Kent_10h-Mock_10h	ERBB3	-0.0806223	2	0.0944767	MYC_S62,NF2_S518	0.935742	-0.0288437	0.995471	0.142138	0.83603
Kent_10h-Mock_10h	PRKD2	0.0794974	5	0.17186	MARK2_S400,PAK4_S99,PKD2_S801,SSH1_S937,VASP_S322	0.936637	0.0284287	0.995471	0.142138	0.83603
Kent_10h-Mock_10h	ERN1	-0.0787254	1	0.0763208	EMSY_S209	0.937251	-0.0281441	0.995471	0.142138	0.83603
Kent_10h-Mock_10h	NEK9	-0.076317	1	0.0783343	GSK3A_S21	0.939167	-0.0272572	0.995471	0.142138	0.83603
Kent_10h-Mock_10h	CDK17	-0.076317	1	0.0783343	GSK3A_S21	0.939167	-0.0272572	0.995471	0.142138	0.83603
Kent_10h-Mock_10h	MELK	0.0717023	6	0.16661	DBNL_S269,EIF4B_S406,EIF4B_S422,MELK_S356,MELK_S529,PXN_Y118	0.942839	0.0255625	0.995471	0.142138	0.83603
Kent_10h-Mock_10h	MAP3K3	-0.0655917	3	0.167847	RCAN1_S163,RCAN1_S167,SQSTM1_S272,SQSTM1_T269	0.947703	-0.0233278	0.995471	0.142138	0.83603
Kent_10h-Mock_10h	MAP4K3	-0.0590827	1	0.0927427	PRKCQ_S695	0.952886	-0.020959	0.995471	0.142138	0.83603
Kent_10h-Mock_10h	AMPK_alpha	-0.0531444	4	0.119922	FOXO3_S413,GSK3B_S9,TSC2_S1387,ULK1_S556	0.957617	-0.0188082	0.995471	0.142138	0.83603
Kent_10h-Mock_10h	NEK6	-0.0493745	4	0.121498	KIF11_T926,NUP98_S612,NUP98_S623,STAT3_S727	0.960621	-0.017448	0.995471	0.142138	0.83603
Kent_10h-Mock_10h	LIMK1	-0.0477714	3	0.119079	CFL1_S3,CFL2_S3,DSTN_S3	0.961898	-0.0168708	0.995471	0.142138	0.83603
Kent_10h-Mock_10h	TESK2	-0.0477714	3	0.119079	CFL1_S3,CFL2_S3,DSTN_S3	0.961898	-0.0168708	0.995471	0.142138	0.83603
Kent_10h-Mock_10h	CAMK2_complex	0.0458434	17	0.151433	BCL10_S138,CAMK2G_T287,CASP2_S340,CDC20_S51,CDKN1B_S10,DNM1L_S616,HDAC4_S246,HDAC4_S266,HDAC4_S467,HDAC4_S632,MAPT_S579,MECP2_S423,PEA15_S104,PEA15_S116,REM2_S68,STAT1_S727,STMN1_S16	0.963435	0.0161775	0.995471	0.142138	0.83603
Kent_10h-Mock_10h	PLK2	-0.0368873	1	0.111299	ADAM17_S791	0.970575	-0.012971	0.995471	0.142138	0.83603
Kent_10h-Mock_10h	FLT3	-0.0336801	2	0.122227	CHEK1_S280,SHC1_Y427	0.973132	-0.0118281	0.995471	0.142138	0.83603
Kent_10h-Mock_10h	SMG1	0.0325135	2	0.161358	UPF1_S1107,UPF1_S1127	0.974063	0.0114132	0.995471	0.142138	0.83603
Kent_10h-Mock_10h	PHKG1	0.026823	1	0.164562	MAPT_S579	0.978601	0.00939439	0.995471	0.142138	0.83603
Kent_10h-Mock_10h	MARK4	0.026823	1	0.164562	MAPT_S579	0.978601	0.00939439	0.995471	0.142138	0.83603
Kent_10h-Mock_10h	BRSK2	-0.0223602	4	0.132791	CDC25C_S216,CDK16_S12,MAPT_S579,TSC2_S1387	0.982161	-0.00781746	0.995471	0.142138	0.83603
Kent_10h-Mock_10h	DAPK3	-0.0218807	2	0.129203	PPP1R12A_T696,STAT3_S727	0.982543	-0.00764838	0.995471	0.142138	0.83603
Kent_10h-Mock_10h	AKT2	-0.0164331	34	0.139781	ACLY_S455,AFDN_S1799,AKT1S1_S183,AKT1S1_T246,AKT2_T309,BABAM1_S29,BAD_S75,BAD_S99,BAD_S118,BMI1_S316,BRAF_T440,CBY1_S20,CTNNB1_S552,EDC3_S161,EMSY_S209,FLNC_S2233,FOXO1_S256,FOXO3_S253,FOXO3_T32,GSK3A_S21,GSK3B_S9,MYC_S62,PTPN1_S50,RALGAPA2_S486,RALGAPA2_S696,RALGAPA2_T715,SH3RF1_S304,TBC1D4_S318,TBC1D4_S341,TBC1D4_S570,TBC1D4_S588,TBC1D4_T642,TSC2_S939,TSC2_T1462	0.986889	-0.00573175	0.995733	0.142138	0.83603
Kent_10h-Mock_10h	TGFBR1	-0.0134514	1	0.130892	OTUB1_S18	0.989268	-0.00468618	0.995733	0.142138	0.83603
Kent_10h-Mock_10h	GSK3A	0.00598589	17	0.121312	CAMKK2_S133,CTPS1_S571,DPYSL2_S518,DPYSL2_S522,GATA6_S37,GSK3A_Y279,IKZF3_S378,JUN_S243,MAP3K11_S789,MAP3K11_S793,MAPT_S579,MYC_T58,NDRG1_S342,NDRG1_S362,SFPQ_T687,UNG_S64,UNG_T60,USF1_S186	0.995224	0.00207917	0.997414	0.142138	0.83603
Kent_10h-Mock_10h	PKN3	-0.0032411	1	0.139428	BCAR1_S428	0.997414	-0.00112455	0.997414	0.142138	0.83603
Kent_10h-VIC_10h	MAP3K2	-5.79337	1	-5.56412	CTNNB1_S675	6.89861e-09	-8.16124	2.14547e-06	-0.195669	0.926654
Kent_10h-VIC_10h	PAK6	-4.81305	3	-2.77067	BAD_S75,CTNNB1_S675,CTNND1_S288	1.48641e-06	-5.82786	0.000231137	-0.195669	0.926654
Kent_10h-VIC_10h	PAK4	-4.54308	5	-2.07838	BAD_S75,CTNNB1_S675,CTNND1_S288,PAK4_S474,STMN1_S16	5.54376e-06	-5.2562	0.000574704	-0.195669	0.926654
Kent_10h-VIC_10h	PRKACG	-4.07021	9	-1.4529	BAD_S75,BAD_S99,BAD_S118,CTNNB1_S675,PPP1R1B_S102,PPP1R1B_T75,STAT3_S727,STMN1_S16,STMN1_S63	4.69701e-05	-4.32818	0.00342038	-0.195669	0.926654
Kent_10h-VIC_10h	SRC	-4.03334	33	-0.811509	ANXA2_S12,ANXA2_S26,ANXA2_Y24,ARHGAP35_Y1105,BCAR1_S639,BCR_Y246,CAV2_Y19,CAV2_Y27,CDH1_T790,CDK1_Y15,CTNND1_Y228,CTNND1_Y280,CTNND1_Y291,CTNND1_Y296,DAPK1_S289,EGFR_Y1172,EPHA2_S897,EPHA2_Y594,ERBB2_Y877,G3BP1_Y133,GAB1_Y659,GSK3A_Y279,INPPL1_Y987,KRT19_Y391,LASP1_Y171,MPZL1_Y263,NCKIPSD_Y161,PDHA1_Y289,PXN_Y118,RAF1_S494,SHC1_Y427,SPTAN1_Y1073,STAT3_Y705	5.49901e-05	-4.25972	0.00342038	-0.195669	0.926654
Kent_10h-VIC_10h	MAPK8	-3.98553	33	-0.838574	ATF2_S90,ATF2_T69,ATF2_T71,BAD_S75,BAD_S118,CDKN1A_S130,CDKN1B_S10,DCP1A_S315,EIF4ENIF1_S587,EIF4ENIF1_S752,FOXO4_S230,GRB7_S194,HNRNPK_S216,HSF1_S363,IRS1_S307,IRS1_S312,IRS1_S315,JUN_S63,JUN_S73,KRT8_S432,MAP2_T1616,MAP2_T1619,MARCKS_S46,MYC_S62,RARA_S445,RPS6KB1_S447,RPTOR_S863,SIRT1_S27,SIRT1_S47,STAT3_S727,STAT3_Y705,STMN1_S38,TP53_S315	6.73289e-05	-4.1718	0.00348988	-0.195669	0.926654
Kent_10h-VIC_10h	AURKA	-3.43342	10	-1.20178	CTNNB1_S552,CTNNB1_S675,GSK3B_S9,MBD3_S85,NUMA1_S1969,NUMA1_S2047,PARD3_S962,STAT3_Y705,TP53_S315,WDR62_T50	0.000596027	-3.22473	0.0247123	-0.195669	0.926654
Kent_10h-VIC_10h	MAPK9	-3.40372	17	-0.960643	ATF2_S90,ATF2_T69,ATF2_T71,BAZ1B_S158,CDKN1A_S130,CTNNB1_S191,IRS1_S307,IRS1_S315,JUN_S63,JUN_S73,MARCKS_S46,MYC_S62,PSEN1_T320,SIRT1_S27,STAT3_S727,STMN1_S38,TP53_S315	0.000664746	-3.17734	0.0247123	-0.195669	0.926654
Kent_10h-VIC_10h	PDPK1	-3.38371	10	-1.18721	AKT2_T309,PDHA1_S232,PDHA1_S293,PDHA1_S300,PDPK1_S241,PRKCA_T497,PRKCD_T507,PRKCI_T412,PRKCQ_S695,RPS6KA3_S227	0.000715146	-3.14561	0.0247123	-0.195669	0.926654
Kent_10h-VIC_10h	CDK2	-3.34023	149	-0.397535	AKIRIN2_S21,ANKLE2_S528,ANKRD17_S2042,ANKRD17_S2045,ANKRD17_S2401,APC_S1360,ARID4A_S864,ARID4A_S1140,ARID4A_S1145,ATRIP_S224,ATRIP_S239,BARD1_T299,BAZ2A_S509,BRCA1_S1497,BRMS1_S237,BTG1_S159,CABLES1_S313,CC2D1A_S208,CCDC6_S244,CDC25C_S214,CDC6_S74,CDC6_S106,CDK16_S138,CDK7_S164,CDK7_T170,CDKN1A_S130,CDKN1B_S10,CENPA_S19,CEP76_S83,CHEK1_S301,CRTC2_S433,CTNNB1_S45,CTTN_S405,CTTNBP2NL_S563,DNM1L_S61…	0.000837089	-3.07723	0.0260335	-0.195669	0.926654
Kent_10h-VIC_10h	STK4	-3.07224	4	-1.52069	FOXO4_S262,MOB1A_T35,MOB1B_T35,PRKCA_S226,PRKCA_T228	0.00212459	-2.67273	0.0600678	-0.195669	0.926654
Kent_10h-VIC_10h	TTK	3.03387	6	0.952058	BUB1B_S543,MAPT_S516,MAPT_S579,MAPT_T522,USP16_S415,USP16_S552	0.00241441	2.61719	0.0625735	-0.195669	0.926654
Kent_10h-VIC_10h	PAK1	-2.90499	29	-0.695545	ARHGEF2_S886,ARHGEF7_S518,BAD_S75,BAD_S99,BAD_S118,BAD_S134,BRAF_S446,CTNNB1_S675,CTTN_S113,CTTN_S405,CTTN_S418,ELF3_S207,FLNA_S2152,FXR1_S420,MORC2_S739,NF2_S518,PAK1_S144,PAK1_S199,PAK1_S223,PGAM1_S118,PPP1R12A_T696,PTK2_S910,PXN_S258,RAF1_S259,STMN1_S16,STMN1_S25,STMN1_S38,VIM_S39,VIM_S56	0.00367267	-2.43502	0.0878617	-0.195669	0.926654
Kent_10h-VIC_10h	MAPK3	-2.86084	101	-0.406544	ABI1_S183,ABI1_S216,ABI1_S225,ARRB1_S412,ATF2_T69,ATF2_T71,BAD_S75,BAG3_S289,BAG3_T285,BAZ1B_S158,BCL6_S343,BRAF_S151,BRAF_T401,CALD1_S789,CANX_S583,CDKN1A_S130,CIC_S1409,CTTN_S405,CTTN_S418,DNM1L_S616,EGFR_T693,EIF4EBP1_S65,ERBB2_T701,ETS1_T38,ETV6_S213,ETV6_S257,EXOC7_S250,FOXO3_S425,GJA1_S255,GJA1_S279,GORASP2_T222,GORASP2_T225,GRB10_S476,GRK2_S670,HNRNPK_S284,HSF1_S307,JUN_S63,JUN_S73,KLC1_S4…	0.00422517	-2.37416	0.0938592	-0.195669	0.926654
Kent_10h-VIC_10h	MAPK1	-2.75427	128	-0.39642	ABI1_S183,ABI1_S216,ABI1_S222,ABI1_S225,ARRB1_S412,ATF2_S90,ATF2_T69,ATF2_T71,BAD_S75,BCL6_S343,BRAF_S151,BRAF_T401,CALD1_S789,CDKN1A_S130,CDKN1B_S10,CEP55_S425,CEP55_S428,CIC_S1409,CTNNB1_S675,CTTN_S405,CTTN_S418,DNM1L_S616,EGFR_T693,EIF4EBP1_S65,EIF4EBP1_S83,EIF4EBP1_T37,EIF4EBP1_T45,EIF4EBP1_T46,EIF4EBP1_T70,ERBB2_T701,ERF_T526,ETS1_T38,ETV3_S139,EXOC7_S250,FOXO3_S425,GJA1_S255,GJA1_S279,GORAS…	0.00588233	-2.23045	0.121875	-0.195669	0.926654
Kent_10h-VIC_10h	SGK1	2.72409	15	0.4561	CARHSP1_S52,FOXO1_S256,FOXO3_S253,FOXO3_T32,HTT_S419,NDRG1_S330,NDRG1_T366,NDRG2_S332,NDRG2_S346,NDRG2_T330,NDRG2_T348,NEDD4L_S342,NEDD4L_T367,SLC9A1_S703,SP1_S59	0.00644786	2.19058	0.121875	-0.195669	0.926654
Kent_10h-VIC_10h	PRKACA	-2.71112	88	-0.463478	ACLY_S455,ADD1_S436,ADD1_S481,AKAP12_S627,AKAP12_S696,AKAP12_S698,AKAP13_S1565,ATR_S435,ATXN1_S775,BAD_S75,BAD_S99,BAD_S118,CAD_S1859,CD44_S697,CDK16_S12,CDK16_S110,CDK16_S119,CDK16_S153,CFTR_S660,CFTR_S700,CFTR_S712,CFTR_S737,CFTR_S795,CTNNB1_S45,CTNNB1_S552,CTNNB1_S675,CUX1_S1215,CUX1_S1237,DNAJC5_S10,EMD_S49,FLNA_S2152,GSK3A_S21,GSK3B_S9,HMGCR_S872,HMGN1_S7,HNRNPD_S87,HSPA1A_S418,IRS1_S1100,LA…	0.00670557	-2.17356	0.121875	-0.195669	0.926654
Kent_10h-VIC_10h	FYN	-2.69429	8	-1.07838	ARHGAP35_Y1105,CTNND1_Y228,EGFR_Y1172,ERBB2_Y877,IFITM3_Y20,PXN_Y118,SHC1_Y427,STAT3_Y705	0.00705384	-2.15157	0.121875	-0.195669	0.926654
Kent_10h-VIC_10h	MAPK10	-2.62632	10	-0.965268	ATF2_T69,ATF2_T71,CDKN1A_S130,HNRNPK_S216,HNRNPK_S284,JUN_S63,JUN_S73,MYC_S62,MYC_T58,STMN1_S38	0.00863141	-2.06392	0.137263	-0.195669	0.926654
Kent_10h-VIC_10h	JNK	-2.61868	31	-0.6315	ATF2_T69,ATF2_T71,BAD_S99,CDKN1A_S130,CDKN1B_S10,CTNNB1_S191,DCP1A_S315,FADD_S194,FOXO1_S256,FOXO4_S230,FOXO4_S262,HNRNPK_S216,IRS1_S307,IRS1_S312,JUN_S63,JUN_S73,LMNB1_T575,MAPT_S519,MAPT_T498,MAPT_T522,MARCKS_S46,MSN_T558,MTOR_S2481,MYC_S62,PXN_Y118,RARA_S445,RPTOR_S863,SIRT1_S27,STAT3_S727,STAT3_Y705,STMN1_S25	0.00882718	-2.05418	0.137263	-0.195669	0.926654
Kent_10h-VIC_10h	PKA	-2.49102	70	-0.471565	ACLY_S455,ADD1_S436,ADD1_S481,ADD1_S726,AKAP13_S1565,ARHGEF2_S886,ARPP19_S108,ATR_S435,BAD_S75,BAD_S99,BAD_S118,CDK16_S119,CDK18_S14,CFTR_S737,CTNNB1_S45,CTNNB1_S552,CTNNB1_S675,CUX1_S1215,DNAJC5_S10,DNMT1_S143,EMD_S49,ENSA_S109,EPHA2_S897,FLNA_S2152,GJA1_S365,GSK3A_S21,GSK3B_S9,HNRNPD_S83,HNRNPD_S87,LASP1_S146,MAP3K7_S439,MAPT_S515,MAPT_S579,MAPT_S721,MAPT_T498,MAPT_T522,MEN1_S492,NF2_S10,NF2_S5…	0.0127378	-1.89491	0.174097	-0.195669	0.926654
Kent_10h-VIC_10h	PDK1	-2.46854	5	-1.21866	MYC_S62,PDHA1_S232,PDHA1_S293,PDHA1_S300,PRKCD_T507	0.0135666	-1.86753	0.174097	-0.195669	0.926654
Kent_10h-VIC_10h	PINK1	-2.46555	1	-2.48038	RIPOR2_S21	0.0136804	-1.8639	0.174097	-0.195669	0.926654
Kent_10h-VIC_10h	ERK	-2.46406	101	-0.422562	AGO2_S387,ARRB1_S412,ATF2_T69,ATF2_T71,BAD_S75,BAD_S99,BAD_S118,BAG2_S20,BAZ1B_S158,BRAF_S151,BRAF_T401,CALD1_S789,CAV2_Y19,CCDC6_S244,CDC25C_S216,CDC25C_T48,CDKN1A_S130,CDKN1B_S10,CHEK1_S280,CIC_S1409,CTTN_S405,CTTN_S418,DCP1A_S315,DCP1A_S319,DNM1L_S616,EGFR_T693,EP300_S1038,EPS8_S625,EPS8_T629,ERBB2_T701,ERF_T526,ETS1_T38,EXOC7_S250,FOXO3_S425,GJA1_S255,GJA1_S279,GRB10_S476,GRK2_S670,GSK3B_S9,H…	0.0137372	-1.8621	0.174097	-0.195669	0.926654
Kent_10h-VIC_10h	ERBB4	-2.45739	1	-2.47282	MYC_S62	0.013995	-1.85403	0.174097	-0.195669	0.926654
Kent_10h-VIC_10h	PAK	-2.35444	16	-0.741107	ARHGEF2_S886,ARHGEF7_S518,ARHGEF7_T704,BAD_S75,BAD_S99,CTNNB1_S675,FLNA_S2152,MYL12A_S19,NF2_S518,PPP1R12A_T696,PXN_S258,STMN1_S16,VIM_S39,VIM_S51,VIM_S56,VIM_S72	0.0185505	-1.73164	0.221892	-0.195669	0.926654
Kent_10h-VIC_10h	PRKACB	-2.33195	5	-1.16206	BAD_S75,BAD_S99,BAD_S118,PPP1R1B_S102,PPP1R1B_T75	0.0197032	-1.70546	0.223382	-0.195669	0.926654
Kent_10h-VIC_10h	PRKD1	-2.32426	25	-0.626425	ARFIP1_S132,BAD_S75,BAD_S99,BAD_S118,CFL1_S3,CTTN_S113,EGFR_T693,HDAC7_S155,HDAC7_S181,HDAC7_S358,HSPB1_S15,JUN_S63,KIDINS220_S918,MARK2_S400,MRTFA_S333,OSBP_S240,OSBP_S382,PAK4_S99,PAK4_S474,PKD2_S801,PLCG1_S1248,PRKD1_S205,RIN1_S351,SSH1_S937,VASP_S322	0.0201116	-1.69655	0.223382	-0.195669	0.926654
Kent_10h-VIC_10h	TAOK2	2.29265	3	1.03091	RPS6_S235,RPS6_S236,SEPTIN7_T426	0.0218683	1.66019	0.234518	-0.195669	0.926654
Kent_10h-VIC_10h	TBK1	-2.227	6	-1.03815	BMI1_S316,MTDH_S568,OPTN_S177,RAB7A_S72,RIPK1_S320,RPS6KB1_S447	0.0259475	-1.5859	0.250972	-0.195669	0.926654
Kent_10h-VIC_10h	PGK1	-2.21669	1	-2.24977	PGK1_S203	0.0266444	-1.57439	0.250972	-0.195669	0.926654
Kent_10h-VIC_10h	YES1	-2.21618	4	-1.22248	EGFR_Y1172,ERBB2_Y877,STAT3_Y705,YES1_Y426	0.0266792	-1.57383	0.250972	-0.195669	0.926654
Kent_10h-VIC_10h	PIM2	-2.19814	8	-0.915827	BAD_S75,BAD_S99,BAD_S118,EIF4B_S406,EIF4B_S422,EIF4EBP1_S65,IRS1_S1101,MYC_S62	0.0279391	-1.55379	0.250972	-0.195669	0.926654
Kent_10h-VIC_10h	MAPK15	-2.16794	2	-1.6162	JUN_S63,JUN_S73	0.0301634	-1.52052	0.250972	-0.195669	0.926654
Kent_10h-VIC_10h	PTK7	-2.16786	1	-2.20452	JUN_S63	0.0301693	-1.52043	0.250972	-0.195669	0.926654
Kent_10h-VIC_10h	MAP3K21	-2.16786	1	-2.20452	JUN_S63	0.0301693	-1.52043	0.250972	-0.195669	0.926654
Kent_10h-VIC_10h	STK26	-2.16417	1	-2.2011	STK25_T174	0.0304517	-1.51639	0.250972	-0.195669	0.926654
Kent_10h-VIC_10h	ERBB3	-2.16139	2	-1.6119	MYC_S62,NF2_S518	0.0306653	-1.51335	0.250972	-0.195669	0.926654
Kent_10h-VIC_10h	PEAK1	-2.0498	1	-2.09512	ERBB2_Y877	0.0403844	-1.39379	0.322039	-0.195669	0.926654
Kent_10h-VIC_10h	RPS6KA2	-2.01854	6	-0.95929	BAD_S75,BAD_S118,IRS1_S1101,MRE11_S676,OSTF1_S202,SLC9A1_S703	0.0435356	-1.36116	0.326564	-0.195669	0.926654
Kent_10h-VIC_10h	RPS6KB1	2.00948	29	0.150114	CAD_S1859,CCT2_S260,DNAJC2_S47,EIF4B_S422,EIF4G1_S1147,GSK3B_S9,HSPB1_S15,IRS1_S270,IRS1_S307,IRS1_S312,IRS1_S527,IRS1_S1101,MTOR_S2481,NCBP1_S7,NCBP1_S22,NCBP1_T21,NDRG2_S332,NDRG2_S350,PDCD4_S67,PDCD4_S457,PFKFB2_S466,RPS6_S235,RPS6_S236,RPS6_S240,RPS6_S244,RPS6_S247,RPS6KB1_S447,SRPK2_S494,URI1_S372	0.044486	1.35178	0.326564	-0.195669	0.926654
Kent_10h-VIC_10h	PKN1	2.00139	6	0.561467	ARHGEF2_S886,CDC25C_S216,FOXO1_S256,MARCKS_S163,MARCKS_S170,PGAM1_S118	0.0453504	1.34342	0.326564	-0.195669	0.926654
Kent_10h-VIC_10h	GRK6	-1.99726	3	-1.26421	GRK6_S484,GRK6_T485,SLC9A3R1_S290	0.0457972	-1.33916	0.326564	-0.195669	0.926654
Kent_10h-VIC_10h	HCK	-1.99354	3	-1.26222	EGFR_Y1172,PXN_Y118,STAT3_Y705	0.046202	-1.33534	0.326564	-0.195669	0.926654
Kent_10h-VIC_10h	STK3	-1.93995	6	-0.957764	MOB1A_T35,MOB1B_T35,PRKCA_S226,PRKCA_T228,RAF1_S259,STK3_T336,YAP1_S127	0.0523857	-1.28079	0.362044	-0.195669	0.926654
Kent_10h-VIC_10h	PAK3	-1.91337	3	-1.21933	BRAF_S446,CTTN_S113,MYO6_T405	0.0557006	-1.25414	0.376585	-0.195669	0.926654
Kent_10h-VIC_10h	GSK3A	1.88476	18	0.0805528	CAMKK2_S129,CAMKK2_S133,CAMKK2_S137,CTPS1_S571,DPYSL2_S518,DPYSL2_S522,GATA6_S37,GSK3A_Y279,IKZF3_S378,JUN_S243,MAP3K11_S789,MAP3K11_S793,MAPT_S579,MYC_T58,NDRG1_S342,NDRG1_S362,SFPQ_T687,UNG_S64,UNG_T60,USF1_S186	0.0594627	1.22576	0.393466	-0.195669	0.926654
Kent_10h-VIC_10h	PRKCI	-1.85155	10	-0.738235	BAD_S75,BAD_S99,BAD_S118,CDK7_T170,ECT2_T359,EZH2_T487,MARK2_T596,MARK3_T564,PARD3_S827,SP1_S59	0.0640906	-1.19321	0.408453	-0.195669	0.926654
Kent_10h-VIC_10h	ABL1	-1.84505	9	-0.765575	CRKL_Y207,EGFR_Y1172,LASP1_Y171,MYC_S62,MYC_T58,PIK3AP1_Y594,PTPN11_Y63,PXN_Y118,STAT3_S727	0.0650306	-1.18688	0.408453	-0.195669	0.926654
Kent_10h-VIC_10h	ERBB2	-1.84069	5	-0.958471	CDK1_Y15,ERBB2_Y877,ERBB2_Y1139,NF2_S518,TOM1L1_S321	0.0656677	-1.18265	0.408453	-0.195669	0.926654
Kent_10h-VIC_10h	CDK8	-1.79866	1	-1.86241	STAT1_S727	0.0720717	-1.14224	0.431185	-0.195669	0.926654
Kent_10h-VIC_10h	PAK5	-1.79823	2	-1.37395	BAD_S75,CTNND1_S288	0.0721408	-1.14182	0.431185	-0.195669	0.926654
Kent_10h-VIC_10h	GRK5	-1.78983	3	-1.15323	ARRB1_S412,GRK5_S484,GRK5_T485	0.0734816	-1.13382	0.431185	-0.195669	0.926654
Kent_10h-VIC_10h	MAPKAPK2	1.7574	25	0.195547	AGO2_S387,BAG2_S20,CDC25C_S216,CEP131_S47,CEP131_S78,HSPB1_S15,KRT18_S53,KRT20_S13,MRTFA_S333,NELFE_S51,NELFE_S115,NELFE_S251,PARN_S557,PFKFB3_S461,RIPK1_S320,RTN4_S107,STAT3_S727,TRIM28_S473,TSC2_T1462,VIM_S39,VIM_S51,VIM_S55,ZFP36_S186,ZFP36L1_S54,ZFP36L1_S92	0.0788498	1.1032	0.453199	-0.195669	0.926654
Kent_10h-VIC_10h	BRSK1	1.74893	3	0.740018	CDC25C_S216,MAPT_S579,PRKAA1_T183	0.0803025	1.09527	0.453199	-0.195669	0.926654
Kent_10h-VIC_10h	p38	-1.74145	26	-0.512145	AGO2_S387,ATF2_T69,ATF2_T71,CDC25C_S216,CDKN1A_S130,DCP1A_S315,EGFR_T693,EPS15_S796,ETV6_S257,GRK2_S670,GSK3B_S9,HNF4A_S167,HSPB1_S15,JUN_S63,JUN_S73,LIMK1_S310,MITF_S414,PBK_T9,PXN_S83,PXN_S85,STAT1_S727,STAT3_S727,STMN1_S16,TAB3_S506,TRIM28_S473,ZFP36_S186	0.0816049	-1.08828	0.453199	-0.195669	0.926654
Kent_10h-VIC_10h	CDK3	-1.71134	3	-1.11124	CABLES1_S313,JUN_S63,JUN_S73	0.0870192	-1.06039	0.474308	-0.195669	0.926654
Kent_10h-VIC_10h	PKM	-1.7036	4	-0.984991	AKT1S1_S202,PAK2_S141,PAK2_S197,STAT3_Y705	0.0884562	-1.05327	0.474308	-0.195669	0.926654
Kent_10h-VIC_10h	BLK	-1.67072	2	-1.2904	EGFR_Y1172,STAT3_Y705	0.0947774	-1.0233	0.485095	-0.195669	0.926654
Kent_10h-VIC_10h	FGR	-1.67072	2	-1.2904	EGFR_Y1172,STAT3_Y705	0.0947774	-1.0233	0.485095	-0.195669	0.926654
Kent_10h-VIC_10h	MAP3K3	-1.66885	3	-0.725368	RCAN1_S163,RCAN1_S167,SQSTM1_S272,SQSTM1_T269	0.0951472	-1.0216	0.485095	-0.195669	0.926654
Kent_10h-VIC_10h	EGFR	-1.63664	9	-0.701203	CHEK1_S280,CTNND1_Y228,CTNND1_Y321,EGFR_T693,EGFR_Y1172,GAB1_Y659,GPRC5A_Y347,IQGAP1_S1443,STAT3_Y705	0.101705	-0.992658	0.510165	-0.195669	0.926654
Kent_10h-VIC_10h	RPS6KB2	1.62059	5	0.475922	GSK3B_S9,HNRNPA1_S6,IRS1_S307,KRT18_S53,RPS6_S236	0.105107	0.97837	0.51886	-0.195669	0.926654
Kent_10h-VIC_10h	AAK1	-1.60795	1	-1.68569	AP2M1_T156	0.107845	-0.967199	0.524061	-0.195669	0.926654
Kent_10h-VIC_10h	PRKCQ	1.59618	8	0.577879	BAD_S75,BAD_S99,IRS1_S307,IRS1_S1101,MAPK1_T185,MAPK1_Y187,MAPK3_T202,MAPK3_Y204,MSN_T558	0.110449	0.956839	0.528455	-0.195669	0.926654
Kent_10h-VIC_10h	PRKDC	-1.57239	11	-0.590072	HNRNPU_S59,PNKP_S114,PRKDC_S2612,PRKDC_S3205,TOP1_S10,TRIM28_S824,VIM_S56,VIM_S430,VIM_S459,XRCC5_S580,XRCC6_S6	0.115861	-0.936063	0.544946	-0.195669	0.926654
Kent_10h-VIC_10h	MAP4K3	-1.56176	1	-1.64288	PRKCQ_S695	0.118344	-0.926854	0.544946	-0.195669	0.926654
Kent_10h-VIC_10h	PDK3	-1.55099	3	-1.02545	PDHA1_S232,PDHA1_S293,PDHA1_S300	0.120904	-0.917558	0.544946	-0.195669	0.926654
Kent_10h-VIC_10h	PDK4	-1.55099	3	-1.02545	PDHA1_S232,PDHA1_S293,PDHA1_S300	0.120904	-0.917558	0.544946	-0.195669	0.926654
Kent_10h-VIC_10h	ARAF	-1.54352	4	-0.910824	BAD_S75,BAD_S99,BAD_S118,RAF1_S494	0.122704	-0.911141	0.545156	-0.195669	0.926654
Kent_10h-VIC_10h	PIM1	-1.50186	14	-0.567616	AKT1S1_T246,BAD_S75,BAD_S99,BAD_S118,CHEK1_S280,EIF4B_S406,EIF4B_S422,EIF4EBP1_S65,FOXO3_S253,FOXO3_T32,GSK3B_S9,IRS1_S1101,MYC_S62,SKP2_S64	0.133134	-0.87571	0.5755	-0.195669	0.926654
Kent_10h-VIC_10h	RPS6KA5	1.50147	13	0.19022	ATF2_T71,ATXN1_S775,BAD_S75,CTNNB1_S552,EIF4EBP1_S65,EIF4EBP1_T37,EIF4EBP1_T45,EIF4EBP1_T46,EIF4EBP1_T70,KDM3A_S264,PLA2G4A_S727,STAT3_S727,TRIM28_S473	0.133235	0.875383	0.5755	-0.195669	0.926654
Kent_10h-VIC_10h	MAPK7	-1.48177	15	-0.473915	ETS1_T38,GJA1_S255,GSK3B_S9,MEF2A_S408,MEF2D_S180,MEF2D_S444,PML_S403,PML_T409,PTK2_S910,RPS6KA1_S363,RPS6KA1_T359,RPS6KA3_S227,RPS6KA3_S369,RPS6KA3_S715,RPS6KA3_T231,RPS6KA3_T365	0.138403	-0.858855	0.581661	-0.195669	0.926654
Kent_10h-VIC_10h	GSK3B	1.46775	74	-0.0665297	APPL1_S401,BCLAF1_S531,CAMKK2_S129,CAMKK2_S133,CAMKK2_S137,CDKN1A_S130,CEBPB_S231,CLASP2_S507,CTNNB1_S45,CTNNB1_S675,CTNND1_S252,CTNND1_T310,DPYSL2_S518,DPYSL2_S522,DPYSL2_T509,DPYSL2_T514,DPYSL3_S518,DPYSL3_S522,DPYSL3_T509,EIF4EBP1_S65,EIF4EBP1_T37,EIF4EBP1_T46,EIF4EBP1_T70,FBXO4_S12,GATA6_S37,GSK3B_S9,GYS1_S653,HDAC6_S22,HNRNPD_S83,HNRNPD_S87,HSF1_S303,IKZF3_S378,JUN_S243,JUNB_S251,JUNB_T255,M…	0.142173	0.847184	0.581661	-0.195669	0.926654
Kent_10h-VIC_10h	BRSK2	1.45389	5	0.406843	CDC25C_S216,CDK16_S12,MAPT_S579,PRKAA1_T183,TSC2_S1387	0.145976	0.835719	0.581661	-0.195669	0.926654
Kent_10h-VIC_10h	BCKDK	1.45374	1	1.15144	BCKDHA_S337	0.14602	0.835589	0.581661	-0.195669	0.926654
Kent_10h-VIC_10h	IKBKB	1.44794	11	0.20888	BAD_S25,IKBKB_S672,IRS1_S270,IRS1_S272,IRS1_S307,IRS1_S312,IRS1_S527,IRS1_S531,MTDH_S298,NAA10_S209,OPTN_S177	0.147634	0.830813	0.581661	-0.195669	0.926654
Kent_10h-VIC_10h	MAP2K3	-1.44244	1	-1.53231	HSPB1_S15	0.149177	-0.826297	0.581661	-0.195669	0.926654
Kent_10h-VIC_10h	MAP2K6	-1.44244	1	-1.53231	HSPB1_S15	0.149177	-0.826297	0.581661	-0.195669	0.926654
Kent_10h-VIC_10h	BCR	-1.43729	3	-0.964625	CRKL_Y207,RAB7A_S72,STAT3_S727	0.150635	-0.822073	0.581661	-0.195669	0.926654
Kent_10h-VIC_10h	AKT3	1.43205	20	0.101062	AFDN_S1799,AGO2_S387,AKT1S1_S183,AKT1S1_T246,BABAM1_S29,BAD_S99,BAD_S118,BMI1_S316,BRAF_S365,EMSY_S209,FOXO1_S256,FOXO3_S253,FOXO3_T32,FOXO4_S262,GSK3A_S21,GSK3B_S9,IWS1_S720,IWS1_T721,TSC2_S939,TSC2_T1462	0.152129	0.817789	0.581661	-0.195669	0.926654
Kent_10h-VIC_10h	PBK	-1.42775	3	-0.95952	JUN_S63,JUN_S73,PRC1_T481	0.153364	-0.814277	0.581661	-0.195669	0.926654
Kent_10h-VIC_10h	SRPK1	1.41689	1	1.1173	SRSF1_S205	0.156516	0.805442	0.583194	-0.195669	0.926654
Kent_10h-VIC_10h	MAP4K4	-1.41298	4	-0.850342	MOB1A_T35,MSN_T558,STAT3_S727,STAT3_Y705	0.157661	-0.802277	0.583194	-0.195669	0.926654
Kent_10h-VIC_10h	DYRK2	1.40162	10	0.247383	CARHSP1_S30,CARHSP1_S32,CARHSP1_S41,DPYSL2_S522,DPYSL3_S518,DPYSL3_S522,DPYSL3_T509,EIF4EBP1_S65,EIF4EBP1_S101,JUN_S243,KATNA1_S109	0.161028	0.793098	0.583194	-0.195669	0.926654
Kent_10h-VIC_10h	AURKB	-1.39736	25	-0.454643	CBX5_S92,CDCA5_T111,CDCA8_S219,CHMP4C_S214,CHMP4C_S215,DDX3X_S594,DSN1_S109,HDAC4_S265,HSP90AB1_S255,KIF23_S911,LMO7_S751,MECP2_S423,MKI67_S374,NAGK_S76,NELFE_S131,NUMA1_S1969,NUMA1_S2047,PARD3_S962,RB1_S780,RBMX_S326,SH2D4A_S261,SSH3_S37,STMN1_S16,VIM_S72,VIM_S73	0.162304	-0.78967	0.583194	-0.195669	0.926654
Kent_10h-VIC_10h	CDK7	1.39043	17	0.116826	CDK1_Y15,CDK12_T893,CDKN1A_S130,MCM2_S5,MCM2_S7,MCM2_S13,MCM2_S27,MCM2_S40,MCM2_S41,MCM2_S108,MCM2_S139,POLR2A_S1864,POLR2A_S1878,POLR2A_S1892,POLR2A_S1899,POLR2A_S1913,POLR2A_S1920	0.164398	0.784103	0.583194	-0.195669	0.926654
Kent_10h-VIC_10h	PTK2	-1.38785	4	-0.838696	GSK3A_Y279,PTK2_S910,PXN_Y118,STAT3_Y705	0.165183	-0.782033	0.583194	-0.195669	0.926654
Kent_10h-VIC_10h	PRKG1	-1.38198	9	-0.622542	CFTR_S660,CFTR_S700,CFTR_S737,CFTR_S795,HSPB1_S15,LASP1_S146,LIPE_S853,PLCB3_S1105,VASP_T278	0.166976	-0.777345	0.583194	-0.195669	0.926654
Kent_10h-VIC_10h	MAP3K14	1.37427	5	0.741992	MAPK1_T185,MAPK1_Y187,MAPK3_T202,MAPK3_Y204,STAT3_S727,STAT3_Y705	0.169356	0.771198	0.583194	-0.195669	0.926654
Kent_10h-VIC_10h	CDK4	-1.3686	22	-0.407257	CDKN1A_S130,DNMT1_S127,MEF2D_S98,NPM1_T199,PXN_S83,RB1_S249,RB1_S608,RB1_S612,RB1_S780,RB1_S788,RB1_T252,RB1_T356,RB1_T373,RB1_T821,RB1_T826,RBL1_S640,RBL1_S650,RBL2_S672,SMAD3_T8,TSC2_T1462,UBTF_S389,UBTF_S484,WDR77_T5	0.171125	-0.766687	0.583194	-0.195669	0.926654
Kent_10h-VIC_10h	PLK3	-1.36415	6	-0.711733	ATF2_T69,ATF2_T71,CDC25C_S216,JUN_S63,JUN_S73,RBBP8_S327	0.172521	-0.763159	0.583194	-0.195669	0.926654
Kent_10h-VIC_10h	ROCK1	-1.3496	11	-0.586185	ARHGAP35_S1150,CDKN1B_S10,DNM1L_S616,MAPK8IP3_S365,MSN_T558,MYC_S62,MYL12A_S19,MYL12A_T18,PPP1R12A_T696,SCRIB_S1378,SCRIB_S1508,VIM_S72	0.177144	-0.751673	0.592386	-0.195669	0.926654
Kent_10h-VIC_10h	PLK2	1.33335	1	1.03988	ADAM17_S791	0.182419	0.738931	0.603534	-0.195669	0.926654
Kent_10h-VIC_10h	MARK3	-1.30995	4	-0.802604	ARHGEF2_S151,CDC25C_S216,PKP2_S82,PTPN3_S359	0.190212	-0.720761	0.607392	-0.195669	0.926654
Kent_10h-VIC_10h	CSNK2A1	-1.29726	103	-0.303957	ABCF1_S109,ABCF1_S140,ACACA_S29,ANP32B_T244,ARNT_S77,CAPZA1_S9,CAV2_S23,CAV2_S36,CBX5_S11,CBX5_S13,CBX5_S14,CCNH_T315,CTNNA1_S641,DEK_S32,EEF1B2_S106,EEF1B2_S112,EEF1D_S162,EIF2S2_S2,EIF2S2_S67,EIF4EBP1_S112,EIF5_S389,EIF5_S390,G3BP1_S149,GYS1_S653,HDAC1_S421,HDAC1_S423,HDAC2_S394,HDAC2_S422,HDAC2_S424,HMGA1_S99,HMGA1_S102,HMGA1_S103,HMGN1_S7,HMGN1_S8,HMGN1_S86,HMGN1_S89,HNRNPA1_S199,HNRNPC_S260,…	0.194542	-0.710987	0.607392	-0.195669	0.926654
Kent_10h-VIC_10h	CSNK2A2	-1.28693	20	-0.34368	ACACA_S29,CCNH_T315,EEF1B2_S106,EEF1B2_S112,EIF4EBP1_S112,HDAC1_S421,HDAC1_S423,HDAC2_S394,HDAC2_S422,HDAC2_S424,HMGA1_S99,HMGA1_S102,HMGA1_S103,HNRNPC_S260,KIF1C_S1092,PPP1R1B_S45,PPP1R1B_S102,PPP1R2_S87,PPP1R2_S121,PPP1R2_S122,SMC3_S1067,SRPK1_S51,STX1A_S14	0.198119	-0.703074	0.607392	-0.195669	0.926654
Kent_10h-VIC_10h	mTORC1	1.28528	32	0.0148748	AKT1S1_S183,AKT1S1_S212,AKT1S1_T246,EIF2S2_S2,EIF4B_S422,EIF4EBP1_S6,EIF4EBP1_S65,EIF4EBP1_T36,EIF4EBP1_T37,EIF4EBP1_T45,EIF4EBP1_T46,EIF4EBP1_T70,GSK3B_S9,IRS1_S307,LARP6_S348,LARP6_S409,MAPT_S579,MTOR_S2481,NRBF2_S113,NRBF2_S120,PDCD4_S67,RPS6_S235,RPS6_S236,RPS6KB1_S447,SKP2_S64,STAT3_S727,STAT3_Y705,ULK1_S556,ULK1_S758,UVRAG_S498,WIPI2_S413,ZNRF2_S145	0.198693	0.701817	0.607392	-0.195669	0.926654
Kent_10h-VIC_10h	CSNK1A1	-1.26638	15	-0.519089	AXIN1_S75,AXIN1_S77,CTNNB1_S45,CTNND1_S268,CTNND1_S269,CTPS2_S568,ECE1_S34,ECE1_S36,FADD_S194,HNRNPC_S253,HNRNPC_S260,HNRNPC_S299,NFATC2_S326,RPS6_S247,TUT1_S6,YBX1_S176	0.205377	-0.687449	0.607392	-0.195669	0.926654
Kent_10h-VIC_10h	MERTK	-1.25886	1	-1.36219	STAT3_Y705	0.208082	-0.681765	0.607392	-0.195669	0.926654
Kent_10h-VIC_10h	FER	-1.25886	1	-1.36219	STAT3_Y705	0.208082	-0.681765	0.607392	-0.195669	0.926654
Kent_10h-VIC_10h	JAK1	-1.25886	1	-1.36219	STAT3_Y705	0.208082	-0.681765	0.607392	-0.195669	0.926654
Kent_10h-VIC_10h	JAK	-1.25886	1	-1.36219	STAT3_Y705	0.208082	-0.681765	0.607392	-0.195669	0.926654
[truncated: 2,126 more rows]
