# Supplementary material for: Evolution of enhanced innate immune evasion by the SARS-CoV-2 B.1.1.7 UK variant
Source: bioRxiv. 2021 Jun 7:2021.06.06.446826. Preprint. [Version 1] doi: 10.1101/2021.06.06.446826 (PMC8202424; doi:10.1101/2021.06.06.446826)
Supplement: Supplement 7 — Table S7. Read counts of subgenomic RNA mapped to SARS-CoV-2 genome (i.e. Figure 3i). [file media-7.xlsx]

## Sheet: TableS7
Name	Reference_Genome_Position	B.1.1.7_Genome_Position	Center_Position	ReadCounts	Virus	Time	BioReplicate
N	28257	28201	28257	684908	B.1.1.7	10	1
nonc_9b	28281	28224	28280	3861	B.1.1.7	10	1
genomic	67	29	67	31690	B.1.1.7	10	1
orf7	27385	27329	27385	46730	B.1.1.7	10	1
orf3	25382	25326	25382	34802	B.1.1.7	10	1
S	21553	21506	21553	45303	B.1.1.7	10	1
orf8	27885	27829	27885	25120	B.1.1.7	10	1
M	26470	26414	26470	63764	B.1.1.7	10	1
orf6	27041	26985	27041	20799	B.1.1.7	10	1
E	26237	26181	26237	14188	B.1.1.7	10	1
	24456	24400		2	B.1.1.7	10	1
N	28259	28203	28257	2977	B.1.1.7	10	1
	27674	27618		526	B.1.1.7	10	1
nonc_Ncterm	28879	28822	28878	8272	B.1.1.7	10	1
	27762	27706		923	B.1.1.7	10	1
	28263	28207		3494	B.1.1.7	10	1
M	26472	26416	26470	139	B.1.1.7	10	1
	5788	5750		22	B.1.1.7	10	1
	20726	20679		7	B.1.1.7	10	1
	26806	26750		7	B.1.1.7	10	1
N	28260	28204	28257	50	B.1.1.7	10	1
	27761	27705		938	B.1.1.7	10	1
	29377	29320		5	B.1.1.7	10	1
	25853	25797		8	B.1.1.7	10	1
	23028	22972		79	B.1.1.7	10	1
	25425	25369		23	B.1.1.7	10	1
	23145	23089		24	B.1.1.7	10	1
	27867	27811		23	B.1.1.7	10	1
	15856	15809		3	B.1.1.7	10	1
genomic	69	31	67	68	B.1.1.7	10	1
	24891	24835		32	B.1.1.7	10	1
N	28258	28202	28257	68	B.1.1.7	10	1
	15777	15730		331	B.1.1.7	10	1
	28992	28935		29	B.1.1.7	10	1
	27293	27237		10	B.1.1.7	10	1
	22524	22468		4	B.1.1.7	10	1
	22502	22446		53	B.1.1.7	10	1
orf6	27044	26988	27041	261	B.1.1.7	10	1
	28633	28576		1	B.1.1.7	10	1
	26500	26444		303	B.1.1.7	10	1
N	28253	28197	28257	7	B.1.1.7	10	1
	19112	19065		41	B.1.1.7	10	1
	29405	29348		6	B.1.1.7	10	1
	27266	27210		1	B.1.1.7	10	1
orf8	27887	27831	27885	46	B.1.1.7	10	1
orf7	27387	27331	27385	72	B.1.1.7	10	1
	27485	27429		77	B.1.1.7	10	1
	29154	29097		83	B.1.1.7	10	1
	24315	24259		49	B.1.1.7	10	1
	21547	21500		38	B.1.1.7	10	1
	28207	28151		46	B.1.1.7	10	1
	3804	3766		1	B.1.1.7	10	1
	28435	28378		1	B.1.1.7	10	1
	18941	18894		70	B.1.1.7	10	1
	4580	4542		27	B.1.1.7	10	1
	27340	27284		5	B.1.1.7	10	1
	26290	26234		148	B.1.1.7	10	1
	26739	26683		1	B.1.1.7	10	1
	27299	27243		34	B.1.1.7	10	1
	29166	29109		28	B.1.1.7	10	1
	24776	24720		101	B.1.1.7	10	1
	20286	20239		30	B.1.1.7	10	1
	27759	27703		170	B.1.1.7	10	1
	29485	29428		4	B.1.1.7	10	1
	10640	10602		11	B.1.1.7	10	1
	25822	25766		1	B.1.1.7	10	1
	20590	20543		2	B.1.1.7	10	1
N	28256	28200	28257	3	B.1.1.7	10	1
	27891	27835		2	B.1.1.7	10	1
	28270	28214		88	B.1.1.7	10	1
	20114	20067		1	B.1.1.7	10	1
nonc_9b	28282	28225	28280	7	B.1.1.7	10	1
	29112	29055		42	B.1.1.7	10	1
M	26471	26415	26470	13	B.1.1.7	10	1
	28989	28932		37	B.1.1.7	10	1
	21053	21006		179	B.1.1.7	10	1
	28165	28109		36	B.1.1.7	10	1
	14372	14325		5	B.1.1.7	10	1
	28210	28154		5	B.1.1.7	10	1
	10724	10686		1	B.1.1.7	10	1
	27677	27621		67	B.1.1.7	10	1
N	28261	28205	28257	53	B.1.1.7	10	1
	7183	7145		4	B.1.1.7	10	1
	28231	28175		20	B.1.1.7	10	1
	27474	27418		5	B.1.1.7	10	1
	5706	5668		6	B.1.1.7	10	1
	22500	22444		29	B.1.1.7	10	1
	18554	18507		15	B.1.1.7	10	1
	29387	29330		1	B.1.1.7	10	1
	28401	28344		2	B.1.1.7	10	1
	2291	2253		4	B.1.1.7	10	1
	11356	11309		3	B.1.1.7	10	1
	29591	29534		36	B.1.1.7	10	1
	24369	24313		6	B.1.1.7	10	1
	6949	6911		1	B.1.1.7	10	1
	16266	16219		6	B.1.1.7	10	1
	23850	23794		30	B.1.1.7	10	1
	27799	27743		1	B.1.1.7	10	1
	22277	22221		4	B.1.1.7	10	1
	13674	13627		2	B.1.1.7	10	1
	27871	27815		3	B.1.1.7	10	1
	14371	14324		21	B.1.1.7	10	1
	24893	24837		8	B.1.1.7	10	1
	23971	23915		1	B.1.1.7	10	1
	28021	27965		2	B.1.1.7	10	1
	29568	29511		35	B.1.1.7	10	1
	26702	26646		3	B.1.1.7	10	1
	19571	19524		20	B.1.1.7	10	1
S	21555	21508	21553	16	B.1.1.7	10	1
	5855	5817		1	B.1.1.7	10	1
	28213	28157		5	B.1.1.7	10	1
	25164	25108		18	B.1.1.7	10	1
	20593	20546		6	B.1.1.7	10	1
	4017	3979		17	B.1.1.7	10	1
orf3	25386	25330	25382	1	B.1.1.7	10	1
	28995	28938		18	B.1.1.7	10	1
	22382	22326		11	B.1.1.7	10	1
	21562	21515		1	B.1.1.7	10	1
	28492	28435		4	B.1.1.7	10	1
	22411	22355		3	B.1.1.7	10	1
genomic	68	30	67	3	B.1.1.7	10	1
	27763	27707		46	B.1.1.7	10	1
	22559	22503		36	B.1.1.7	10	1
	10923	10885		4	B.1.1.7	10	1
	15755	15708		2	B.1.1.7	10	1
	4571	4533		1	B.1.1.7	10	1
	22285	22229		2	B.1.1.7	10	1
	28761	28704		18	B.1.1.7	10	1
	11610	11563		1	B.1.1.7	10	1
	21079	21032		22	B.1.1.7	10	1
	24366	24310		1	B.1.1.7	10	1
	22718	22662		38	B.1.1.7	10	1
	5789	5751		12	B.1.1.7	10	1
	28749	28692		1	B.1.1.7	10	1
	11126	11088		2	B.1.1.7	10	1
nonc_9b	28283	28226	28280	5	B.1.1.7	10	1
	7126	7088		1	B.1.1.7	10	1
	28126	28070		5	B.1.1.7	10	1
	19761	19714		1	B.1.1.7	10	1
	27755	27699		7	B.1.1.7	10	1
	28566	28509		24	B.1.1.7	10	1
	10770	10732		6	B.1.1.7	10	1
	22967	22911		1	B.1.1.7	10	1
	918	880		3	B.1.1.7	10	1
	23319	23263		1	B.1.1.7	10	1
	3816	3778		20	B.1.1.7	10	1
	10587	10549		2	B.1.1.7	10	1
	23166	23110		2	B.1.1.7	10	1
	29481	29424		1	B.1.1.7	10	1
	15610	15563		4	B.1.1.7	10	1
nonc_Ncterm	28881	28824	28878	10	B.1.1.7	10	1
	21082	21035		4	B.1.1.7	10	1
	25366	25310		6	B.1.1.7	10	1
	22589	22533		2	B.1.1.7	10	1
	8072	8034		6	B.1.1.7	10	1
	29564	29507		4	B.1.1.7	10	1
	18798	18751		3	B.1.1.7	10	1
	27997	27941		1	B.1.1.7	10	1
	5808	5770		4	B.1.1.7	10	1
	24628	24572		1	B.1.1.7	10	1
	20091	20044		2	B.1.1.7	10	1
	23021	22965		1	B.1.1.7	10	1
	25696	25640		1	B.1.1.7	10	1
	29221	29164		6	B.1.1.7	10	1
	24034	23978		2	B.1.1.7	10	1
	23442	23386		2	B.1.1.7	10	1
orf3	25384	25328	25382	55	B.1.1.7	10	1
	21971	21918		1	B.1.1.7	10	1
	3786	3748		3	B.1.1.7	10	1
	28452	28395		1	B.1.1.7	10	1
	3914	3876		3	B.1.1.7	10	1
	15719	15672		12	B.1.1.7	10	1
	5592	5554		19	B.1.1.7	10	1
	28549	28492		28	B.1.1.7	10	1
	21068	21021		10	B.1.1.7	10	1
	27260	27204		1	B.1.1.7	10	1
	25573	25517		3	B.1.1.7	10	1
	23851	23795		19	B.1.1.7	10	1
	26925	26869		24	B.1.1.7	10	1
	22403	22347		19	B.1.1.7	10	1
	29003	28946		8	B.1.1.7	10	1
	24307	24251		3	B.1.1.7	10	1
	29039	28982		2	B.1.1.7	10	1
	27606	27550		2	B.1.1.7	10	1
	19753	19706		1	B.1.1.7	10	1
	21926	21873		14	B.1.1.7	10	1
	28857	28800		4	B.1.1.7	10	1
orf6	27040	26984	27041	13	B.1.1.7	10	1
	2689	2651		7	B.1.1.7	10	1
	8054	8016		1	B.1.1.7	10	1
	25830	25774		1	B.1.1.7	10	1
	28135	28079		1	B.1.1.7	10	1
	29207	29150		1	B.1.1.7	10	1
	28049	27993		7	B.1.1.7	10	1
	29439	29382		1	B.1.1.7	10	1
	18051	18004		16	B.1.1.7	10	1
	26502	26446		1	B.1.1.7	10	1
	26168	26112		2	B.1.1.7	10	1
	16328	16281		10	B.1.1.7	10	1
	28700	28643		1	B.1.1.7	10	1
	7831	7793		1	B.1.1.7	10	1
	22085	22029		2	B.1.1.7	10	1
	5081	5043		1	B.1.1.7	10	1
	28234	28178		9	B.1.1.7	10	1
	28424	28367		5	B.1.1.7	10	1
	26194	26138		7	B.1.1.7	10	1
	27757	27701		2	B.1.1.7	10	1
	21305	21258		3	B.1.1.7	10	1
	16028	15981		1	B.1.1.7	10	1
	26865	26809		19	B.1.1.7	10	1
	7503	7465		1	B.1.1.7	10	1
	23911	23855		5	B.1.1.7	10	1
	27246	27190		1	B.1.1.7	10	1
	26705	26649		2	B.1.1.7	10	1
	3361	3323		9	B.1.1.7	10	1
	22404	22348		21	B.1.1.7	10	1
	24641	24585		1	B.1.1.7	10	1
	23142	23086		7	B.1.1.7	10	1
	18942	18895		2	B.1.1.7	10	1
	7160	7122		3	B.1.1.7	10	1
	17204	17157		2	B.1.1.7	10	1
	27259	27203		7	B.1.1.7	10	1
	28412	28355		2	B.1.1.7	10	1
	28265	28209		2	B.1.1.7	10	1
	20711	20664		5	B.1.1.7	10	1
	29611	29554		1	B.1.1.7	10	1
	41	3		1	B.1.1.7	10	1
	28625	28568		12	B.1.1.7	10	1
	25800	25744		1	B.1.1.7	10	1
	14820	14773		2	B.1.1.7	10	1
	26400	26344		3	B.1.1.7	10	1
	28228	28172		3	B.1.1.7	10	1
	14516	14469		1	B.1.1.7	10	1
	9597	9559		2	B.1.1.7	10	1
	24205	24149		2	B.1.1.7	10	1
	14532	14485		3	B.1.1.7	10	1
nonc_9b	28277	28220	28280	1	B.1.1.7	10	1
	28548	28491		1	B.1.1.7	10	1
	27870	27814		2	B.1.1.7	10	1
	16878	16831		2	B.1.1.7	10	1
	17887	17840		1	B.1.1.7	10	1
	22974	22918		2	B.1.1.7	10	1
	13743	13696		1	B.1.1.7	10	1
	28050	27994		2	B.1.1.7	10	1
	15628	15581		1	B.1.1.7	10	1
	16438	16391		4	B.1.1.7	10	1
	27285	27229		4	B.1.1.7	10	1
	15854	15807		3	B.1.1.7	10	1
	7467	7429		1	B.1.1.7	10	1
orf8	27889	27833	27885	1	B.1.1.7	10	1
	25932	25876		1	B.1.1.7	10	1
	28423	28366		3	B.1.1.7	10	1
	20191	20144		8	B.1.1.7	10	1
	13731	13684		3	B.1.1.7	10	1
	23880	23824		11	B.1.1.7	10	1
	9885	9847		2	B.1.1.7	10	1
	28546	28489		8	B.1.1.7	10	1
	10371	10333		1	B.1.1.7	10	1
	22276	22220		2	B.1.1.7	10	1
	16997	16950		2	B.1.1.7	10	1
	29352	29295		2	B.1.1.7	10	1
	22374	22318		3	B.1.1.7	10	1
	29139	29082		5	B.1.1.7	10	1
	19628	19581		3	B.1.1.7	10	1
	25031	24975		3	B.1.1.7	10	1
nonc_Ncterm	28882	28825	28878	2	B.1.1.7	10	1
	26926	26870		12	B.1.1.7	10	1
	4758	4720		5	B.1.1.7	10	1
	29002	28945		3	B.1.1.7	10	1
	28319	28262		1	B.1.1.7	10	1
	29535	29478		2	B.1.1.7	10	1
	21382	21335		2	B.1.1.7	10	1
	12966	12919		13	B.1.1.7	10	1
	28264	28208		4	B.1.1.7	10	1
	27365	27309		1	B.1.1.7	10	1
	1	1		2	B.1.1.7	10	1
	23928	23872		5	B.1.1.7	10	1
	13736	13689		1	B.1.1.7	10	1
	28885	28828		3	B.1.1.7	10	1
	27391	27335		3	B.1.1.7	10	1
	9222	9184		1	B.1.1.7	10	1
	6587	6549		1	B.1.1.7	10	1
S	21550	21503	21553	14	B.1.1.7	10	1
	19797	19750		1	B.1.1.7	10	1
orf3	25381	25325	25382	2	B.1.1.7	10	1
	5973	5935		4	B.1.1.7	10	1
	25491	25435		9	B.1.1.7	10	1
	28752	28695		1	B.1.1.7	10	1
	15611	15564		1	B.1.1.7	10	1
	27667	27611		3	B.1.1.7	10	1
	22939	22883		3	B.1.1.7	10	1
	22499	22443		7	B.1.1.7	10	1
	1762	1724		2	B.1.1.7	10	1
	18330	18283		2	B.1.1.7	10	1
orf3	25383	25327	25382	6	B.1.1.7	10	1
	26414	26358		5	B.1.1.7	10	1
	27139	27083		1	B.1.1.7	10	1
	26386	26330		3	B.1.1.7	10	1
	15553	15506		2	B.1.1.7	10	1
	23917	23861		7	B.1.1.7	10	1
	28821	28764		1	B.1.1.7	10	1
	9713	9675		1	B.1.1.7	10	1
	29158	29101		8	B.1.1.7	10	1
	2463	2425		1	B.1.1.7	10	1
	23076	23020		3	B.1.1.7	10	1
	24298	24242		1	B.1.1.7	10	1
	29371	29314		2	B.1.1.7	10	1
	22071	22015		1	B.1.1.7	10	1
	20588	20541		4	B.1.1.7	10	1
	25418	25362		1	B.1.1.7	10	1
	24703	24647		2	B.1.1.7	10	1
	18054	18007		3	B.1.1.7	10	1
	26866	26810		2	B.1.1.7	10	1
	28128	28072		3	B.1.1.7	10	1
	22367	22311		2	B.1.1.7	10	1
	29432	29375		3	B.1.1.7	10	1
	21083	21036		1	B.1.1.7	10	1
	27314	27258		4	B.1.1.7	10	1
M	26473	26417	26470	3	B.1.1.7	10	1
	13619	13572		4	B.1.1.7	10	1
	29378	29321		12	B.1.1.7	10	1
	28378	28321		10	B.1.1.7	10	1
	23365	23309		7	B.1.1.7	10	1
S	21554	21507	21553	2	B.1.1.7	10	1
	29494	29437		1	B.1.1.7	10	1
	17756	17709		1	B.1.1.7	10	1
	28955	28898		5	B.1.1.7	10	1
	24135	24079		1	B.1.1.7	10	1
	24302	24246		1	B.1.1.7	10	1
	22715	22659		10	B.1.1.7	10	1
	25799	25743		12	B.1.1.7	10	1
	28227	28171		4	B.1.1.7	10	1
nonc_Ncterm	28880	28823	28878	4	B.1.1.7	10	1
	928	890		2	B.1.1.7	10	1
	28008	27952		2	B.1.1.7	10	1
	29497	29440		2	B.1.1.7	10	1
orf8	27886	27830	27885	1	B.1.1.7	10	1
	16881	16834		2	B.1.1.7	10	1
	26421	26365		1	B.1.1.7	10	1
	28494	28437		1	B.1.1.7	10	1
	28204	28148		1	B.1.1.7	10	1
	29037	28980		6	B.1.1.7	10	1
	26713	26657		1	B.1.1.7	10	1
	12737	12690		3	B.1.1.7	10	1
	28030	27974		1	B.1.1.7	10	1
	4587	4549		2	B.1.1.7	10	1
	27558	27502		1	B.1.1.7	10	1
	21358	21311		2	B.1.1.7	10	1
	19132	19085		1	B.1.1.7	10	1
	23692	23636		3	B.1.1.7	10	1
	29531	29474		1	B.1.1.7	10	1
	26000	25944		2	B.1.1.7	10	1
	20727	20680		2	B.1.1.7	10	1
	21574	21527		1	B.1.1.7	10	1
	22130	22074		3	B.1.1.7	10	1
	29012	28955		2	B.1.1.7	10	1
	26095	26039		1	B.1.1.7	10	1
	17909	17862		2	B.1.1.7	10	1
	19945	19898		1	B.1.1.7	10	1
	26197	26141		2	B.1.1.7	10	1
	23687	23631		4	B.1.1.7	10	1
	22552	22496		2	B.1.1.7	10	1
	28730	28673		1	B.1.1.7	10	1
	17525	17478		2	B.1.1.7	10	1
	18887	18840		2	B.1.1.7	10	1
	16999	16952		3	B.1.1.7	10	1
	21617	21570		3	B.1.1.7	10	1
	13679	13632		4	B.1.1.7	10	1
orf7	27386	27330	27385	8	B.1.1.7	10	1
	26186	26130		2	B.1.1.7	10	1
	28262	28206		11	B.1.1.7	10	1
	22101	22045		1	B.1.1.7	10	1
	26632	26576		1	B.1.1.7	10	1
	29452	29395		3	B.1.1.7	10	1
orf8	27888	27832	27885	2	B.1.1.7	10	1
	1036	998		1	B.1.1.7	10	1
	13659	13612		4	B.1.1.7	10	1
	22969	22913		3	B.1.1.7	10	1
	28271	28215		1	B.1.1.7	10	1
	29628	29571		1	B.1.1.7	10	1
	24673	24617		1	B.1.1.7	10	1
	25388	25332		1	B.1.1.7	10	1
	27766	27710		1	B.1.1.7	10	1
	27562	27506		1	B.1.1.7	10	1
	7375	7337		1	B.1.1.7	10	1
	25744	25688		2	B.1.1.7	10	1
	15061	15014		3	B.1.1.7	10	1
	29379	29322		2	B.1.1.7	10	1
	15217	15170		1	B.1.1.7	10	1
M	26474	26418	26470	5	B.1.1.7	10	1
	28998	28941		1	B.1.1.7	10	1
	5970	5932		1	B.1.1.7	10	1
	28168	28112		1	B.1.1.7	10	1
orf3	25385	25329	25382	1	B.1.1.7	10	1
	22945	22889		3	B.1.1.7	10	1
	22489	22433		5	B.1.1.7	10	1
	21568	21521		1	B.1.1.7	10	1
	22125	22069		1	B.1.1.7	10	1
	705	667		4	B.1.1.7	10	1
	27778	27722		3	B.1.1.7	10	1
	3956	3918		2	B.1.1.7	10	1
	28515	28458		1	B.1.1.7	10	1
	28465	28408		1	B.1.1.7	10	1
	20288	20241		1	B.1.1.7	10	1
	51	13		1	B.1.1.7	10	1
	22177	22121		2	B.1.1.7	10	1
	24898	24842		7	B.1.1.7	10	1
	8656	8618		4	B.1.1.7	10	1
	5080	5042		4	B.1.1.7	10	1
	5595	5557		3	B.1.1.7	10	1
	21492	21445		2	B.1.1.7	10	1
	15614	15567		1	B.1.1.7	10	1
	26604	26548		1	B.1.1.7	10	1
	16546	16499		1	B.1.1.7	10	1
	20635	20588		4	B.1.1.7	10	1
	21368	21321		2	B.1.1.7	10	1
	22653	22597		1	B.1.1.7	10	1
	22055	21999		2	B.1.1.7	10	1
	27876	27820		2	B.1.1.7	10	1
	28649	28592		1	B.1.1.7	10	1
	16642	16595		1	B.1.1.7	10	1
	26302	26246		2	B.1.1.7	10	1
	9882	9844		1	B.1.1.7	10	1
	19053	19006		1	B.1.1.7	10	1
	21297	21250		1	B.1.1.7	10	1
	29604	29547		2	B.1.1.7	10	1
	14232	14185		1	B.1.1.7	10	1
	704	666		2	B.1.1.7	10	1
	28326	28269		1	B.1.1.7	10	1
	13865	13818		1	B.1.1.7	10	1
	27894	27838		2	B.1.1.7	10	1
	28157	28101		1	B.1.1.7	10	1
	26844	26788		1	B.1.1.7	10	1
	20537	20490		2	B.1.1.7	10	1
	21720	21673		5	B.1.1.7	10	1
	29576	29519		1	B.1.1.7	10	1
	5887	5849		1	B.1.1.7	10	1
	19947	19900		1	B.1.1.7	10	1
	23228	23172		1	B.1.1.7	10	1
	7002	6964		1	B.1.1.7	10	1
	21582	21535		1	B.1.1.7	10	1
	11030	10992		2	B.1.1.7	10	1
	23122	23066		4	B.1.1.7	10	1
	25140	25084		2	B.1.1.7	10	1
	26293	26237		2	B.1.1.7	10	1
	27683	27627		2	B.1.1.7	10	1
	23585	23529		1	B.1.1.7	10	1
	27764	27708		1	B.1.1.7	10	1
	26597	26541		1	B.1.1.7	10	1
	28040	27984		1	B.1.1.7	10	1
	26009	25953		1	B.1.1.7	10	1
	22184	22128		1	B.1.1.7	10	1
	29110	29053		1	B.1.1.7	10	1
	27298	27242		2	B.1.1.7	10	1
	24792	24736		1	B.1.1.7	10	1
	28029	27973		2	B.1.1.7	10	1
	27675	27619		1	B.1.1.7	10	1
	28653	28596		1	B.1.1.7	10	1
	21369	21322		2	B.1.1.7	10	1
	29053	28996		2	B.1.1.7	10	1
	13578	13531		1	B.1.1.7	10	1
	23094	23038		1	B.1.1.7	10	1
	12524	12477		1	B.1.1.7	10	1
	6104	6066		1	B.1.1.7	10	1
	21945	21892		1	B.1.1.7	10	1
	27134	27078		1	B.1.1.7	10	1
	24878	24822		3	B.1.1.7	10	1
genomic	71	33	67	1	B.1.1.7	10	1
	28411	28354		2	B.1.1.7	10	1
	1897	1859		1	B.1.1.7	10	1
	28577	28520		7	B.1.1.7	10	1
	5635	5597		2	B.1.1.7	10	1
	23642	23586		1	B.1.1.7	10	1
	29441	29384		2	B.1.1.7	10	1
	11812	11765		1	B.1.1.7	10	1
	26465	26409		1	B.1.1.7	10	1
	8474	8436		3	B.1.1.7	10	1
	15803	15756		1	B.1.1.7	10	1
	7178	7140		1	B.1.1.7	10	1
	27283	27227		1	B.1.1.7	10	1
	29295	29238		1	B.1.1.7	10	1
	23445	23389		2	B.1.1.7	10	1
	22405	22349		1	B.1.1.7	10	1
	27678	27622		1	B.1.1.7	10	1
	11665	11618		1	B.1.1.7	10	1
	22560	22504		1	B.1.1.7	10	1
	28459	28402		1	B.1.1.7	10	1
	15858	15811		1	B.1.1.7	10	1
	28458	28401		2	B.1.1.7	10	1
	27692	27636		1	B.1.1.7	10	1
	28454	28397		1	B.1.1.7	10	1
	26114	26058		4	B.1.1.7	10	1
	8750	8712		2	B.1.1.7	10	1
	26619	26563		1	B.1.1.7	10	1
	26673	26617		3	B.1.1.7	10	1
	26315	26259		1	B.1.1.7	10	1
	28048	27992		4	B.1.1.7	10	1
	18864	18817		1	B.1.1.7	10	1
	25352	25296		1	B.1.1.7	10	1
	20137	20090		1	B.1.1.7	10	1
	23167	23111		1	B.1.1.7	10	1
	27673	27617		3	B.1.1.7	10	1
	15806	15759		1	B.1.1.7	10	1
	19756	19709		1	B.1.1.7	10	1
	11163	11125		1	B.1.1.7	10	1
	24637	24581		1	B.1.1.7	10	1
	27342	27286		2	B.1.1.7	10	1
	23020	22964		1	B.1.1.7	10	1
	8635	8597		1	B.1.1.7	10	1
	28031	27975		1	B.1.1.7	10	1
	23025	22969		1	B.1.1.7	10	1
	28467	28410		1	B.1.1.7	10	1
	12739	12692		1	B.1.1.7	10	1
	10764	10726		1	B.1.1.7	10	1
	23965	23909		1	B.1.1.7	10	1
	25408	25352		1	B.1.1.7	10	1
	10381	10343		1	B.1.1.7	10	1
	3687	3649		1	B.1.1.7	10	1
	28389	28332		3	B.1.1.7	10	1
	29450	29393		1	B.1.1.7	10	1
	22720	22664		1	B.1.1.7	10	1
	29361	29304		1	B.1.1.7	10	1
	10024	9986		2	B.1.1.7	10	1
	8070	8032		2	B.1.1.7	10	1
	27866	27810		2	B.1.1.7	10	1
	24451	24395		2	B.1.1.7	10	1
	19751	19704		2	B.1.1.7	10	1
	29434	29377		1	B.1.1.7	10	1
	60	22		1	B.1.1.7	10	1
	15005	14958		1	B.1.1.7	10	1
	6496	6458		1	B.1.1.7	10	1
	23143	23087		1	B.1.1.7	10	1
	28352	28295		1	B.1.1.7	10	1
	25503	25447		1	B.1.1.7	10	1
	26923	26867		1	B.1.1.7	10	1
	26512	26456		1	B.1.1.7	10	1
	22877	22821		1	B.1.1.7	10	1
	23029	22973		1	B.1.1.7	10	1
	26503	26447		1	B.1.1.7	10	1
	3360	3322		1	B.1.1.7	10	1
	29181	29124		1	B.1.1.7	10	1
	6109	6071		1	B.1.1.7	10	1
	27924	27868		1	B.1.1.7	10	1
	29203	29146		1	B.1.1.7	10	1
	23180	23124		1	B.1.1.7	10	1
	14136	14089		2	B.1.1.7	10	1
	22722	22666		2	B.1.1.7	10	1
	21486	21439		1	B.1.1.7	10	1
	23307	23251		1	B.1.1.7	10	1
	9505	9467		2	B.1.1.7	10	1
E	26236	26180	26237	1	B.1.1.7	10	1
	28012	27956		1	B.1.1.7	10	1
	25881	25825		2	B.1.1.7	10	1
	28683	28626		2	B.1.1.7	10	1
	12742	12695		1	B.1.1.7	10	1
	13915	13868		2	B.1.1.7	10	1
	6692	6654		1	B.1.1.7	10	1
	22528	22472		3	B.1.1.7	10	1
	7179	7141		1	B.1.1.7	10	1
	17286	17239		1	B.1.1.7	10	1
	14252	14205		1	B.1.1.7	10	1
	6012	5974		1	B.1.1.7	10	1
	17642	17595		1	B.1.1.7	10	1
	7161	7123		2	B.1.1.7	10	1
	24400	24344		1	B.1.1.7	10	1
	22069	22013		1	B.1.1.7	10	1
	26864	26808		1	B.1.1.7	10	1
	20636	20589		1	B.1.1.7	10	1
	26740	26684		1	B.1.1.7	10	1
	28381	28324		1	B.1.1.7	10	1
	9827	9789		1	B.1.1.7	10	1
	20012	19965		2	B.1.1.7	10	1
	25786	25730		1	B.1.1.7	10	1
	23913	23857		1	B.1.1.7	10	1
	26741	26685		1	B.1.1.7	10	1
	22091	22035		1	B.1.1.7	10	1
	16353	16306		1	B.1.1.7	10	1
	21286	21239		1	B.1.1.7	10	1
	26266	26210		1	B.1.1.7	10	1
	5078	5040		1	B.1.1.7	10	1
	22495	22439		1	B.1.1.7	10	1
	4106	4068		1	B.1.1.7	10	1
	13666	13619		1	B.1.1.7	10	1
	22831	22775		1	B.1.1.7	10	1
	5773	5735		1	B.1.1.7	10	1
	27168	27112		1	B.1.1.7	10	1
	28464	28407		1	B.1.1.7	10	1
	12586	12539		1	B.1.1.7	10	1
	7812	7774		1	B.1.1.7	10	1
	11839	11792		1	B.1.1.7	10	1
	206	168		1	B.1.1.7	10	1
N	28257	28201	28257	791671	B.1.1.7	10	2
S	21553	21506	21553	55397	B.1.1.7	10	2
orf3	25382	25326	25382	41789	B.1.1.7	10	2
genomic	67	29	67	43794	B.1.1.7	10	2
orf8	27885	27829	27885	29301	B.1.1.7	10	2
orf7	27385	27329	27385	55016	B.1.1.7	10	2
M	26470	26414	26470	74736	B.1.1.7	10	2
nonc_Ncterm	28879	28822	28878	9090	B.1.1.7	10	2
E	26237	26181	26237	16786	B.1.1.7	10	2
	28270	28214		82	B.1.1.7	10	2
	27761	27705		1010	B.1.1.7	10	2
nonc_9b	28281	28224	28280	4597	B.1.1.7	10	2
	5592	5554		28	B.1.1.7	10	2
orf6	27041	26985	27041	24221	B.1.1.7	10	2
	7178	7140		4	B.1.1.7	10	2
	27674	27618		740	B.1.1.7	10	2
N	28259	28203	28257	3345	B.1.1.7	10	2
	28263	28207		4112	B.1.1.7	10	2
	15777	15730		454	B.1.1.7	10	2
	22559	22503		48	B.1.1.7	10	2
	5788	5750		21	B.1.1.7	10	2
	21053	21006		182	B.1.1.7	10	2
orf6	27044	26988	27041	251	B.1.1.7	10	2
	28577	28520		10	B.1.1.7	10	2
	18554	18507		33	B.1.1.7	10	2
	27762	27706		1137	B.1.1.7	10	2
	23028	22972		119	B.1.1.7	10	2
	16299	16252		1	B.1.1.7	10	2
genomic	69	31	67	121	B.1.1.7	10	2
	28049	27993		7	B.1.1.7	10	2
	24315	24259		53	B.1.1.7	10	2
	26500	26444		285	B.1.1.7	10	2
M	26472	26416	26470	142	B.1.1.7	10	2
	25704	25648		1	B.1.1.7	10	2
	29154	29097		109	B.1.1.7	10	2
	16342	16295		2	B.1.1.7	10	2
	10587	10549		2	B.1.1.7	10	2
	15553	15506		1	B.1.1.7	10	2
	11665	11618		4	B.1.1.7	10	2
	18941	18894		65	B.1.1.7	10	2
	29166	29109		21	B.1.1.7	10	2
	25179	25123		1	B.1.1.7	10	2
	13679	13632		10	B.1.1.7	10	2
	28207	28151		36	B.1.1.7	10	2
	21926	21873		25	B.1.1.7	10	2
	29112	29055		52	B.1.1.7	10	2
N	28253	28197	28257	2	B.1.1.7	10	2
	19112	19065		42	B.1.1.7	10	2
	24867	24811		1	B.1.1.7	10	2
	8433	8395		2	B.1.1.7	10	2
	28549	28492		34	B.1.1.7	10	2
	27677	27621		71	B.1.1.7	10	2
N	28260	28204	28257	65	B.1.1.7	10	2
	23098	23042		4	B.1.1.7	10	2
	14371	14324		41	B.1.1.7	10	2
	22718	22662		44	B.1.1.7	10	2
	28126	28070		7	B.1.1.7	10	2
	28995	28938		16	B.1.1.7	10	2
	21079	21032		27	B.1.1.7	10	2
	26926	26870		27	B.1.1.7	10	2
	29378	29321		25	B.1.1.7	10	2
	22722	22666		7	B.1.1.7	10	2
	7183	7145		4	B.1.1.7	10	2
	29001	28944		2	B.1.1.7	10	2
	29003	28946		13	B.1.1.7	10	2
	21305	21258		14	B.1.1.7	10	2
	4580	4542		42	B.1.1.7	10	2
	23142	23086		13	B.1.1.7	10	2
	29053	28996		8	B.1.1.7	10	2
	26290	26234		197	B.1.1.7	10	2
	24891	24835		41	B.1.1.7	10	2
	28992	28935		44	B.1.1.7	10	2
	28465	28408		4	B.1.1.7	10	2
	22502	22446		41	B.1.1.7	10	2
	24776	24720		109	B.1.1.7	10	2
N	28256	28200	28257	5	B.1.1.7	10	2
	19571	19524		30	B.1.1.7	10	2
	27485	27429		97	B.1.1.7	10	2
	27685	27629		1	B.1.1.7	10	2
	27759	27703		166	B.1.1.7	10	2
	16881	16834		4	B.1.1.7	10	2
	27871	27815		3	B.1.1.7	10	2
	27773	27717		4	B.1.1.7	10	2
	27667	27611		8	B.1.1.7	10	2
	23850	23794		21	B.1.1.7	10	2
	28546	28489		7	B.1.1.7	10	2
	25799	25743		7	B.1.1.7	10	2
	24898	24842		11	B.1.1.7	10	2
	10911	10873		2	B.1.1.7	10	2
	22500	22444		26	B.1.1.7	10	2
orf8	27887	27831	27885	42	B.1.1.7	10	2
	5808	5770		2	B.1.1.7	10	2
	22382	22326		6	B.1.1.7	10	2
N	28258	28202	28257	71	B.1.1.7	10	2
	26925	26869		39	B.1.1.7	10	2
	29434	29377		9	B.1.1.7	10	2
orf3	25383	25327	25382	17	B.1.1.7	10	2
orf7	27387	27331	27385	66	B.1.1.7	10	2
	27035	26979		1	B.1.1.7	10	2
S	21550	21503	21553	19	B.1.1.7	10	2
	27299	27243		32	B.1.1.7	10	2
	26286	26230		5	B.1.1.7	10	2
	6464	6426		1	B.1.1.7	10	2
	13915	13868		2	B.1.1.7	10	2
	16328	16281		5	B.1.1.7	10	2
	29450	29393		1	B.1.1.7	10	2
	27222	27166		1	B.1.1.7	10	2
	21945	21892		1	B.1.1.7	10	2
	11152	11114		1	B.1.1.7	10	2
	6504	6466		2	B.1.1.7	10	2
	26865	26809		28	B.1.1.7	10	2
	10371	10333		1	B.1.1.7	10	2
	29568	29511		49	B.1.1.7	10	2
	9713	9675		8	B.1.1.7	10	2
	3816	3778		22	B.1.1.7	10	2
	23911	23855		12	B.1.1.7	10	2
	14532	14485		2	B.1.1.7	10	2
	13790	13743		4	B.1.1.7	10	2
	27763	27707		47	B.1.1.7	10	2
	25366	25310		3	B.1.1.7	10	2
	24641	24585		15	B.1.1.7	10	2
orf3	25384	25328	25382	53	B.1.1.7	10	2
	6587	6549		8	B.1.1.7	10	2
	28761	28704		16	B.1.1.7	10	2
	18044	17997		1	B.1.1.7	10	2
	15061	15014		4	B.1.1.7	10	2
	10770	10732		9	B.1.1.7	10	2
	29379	29322		1	B.1.1.7	10	2
	21547	21500		46	B.1.1.7	10	2
	27755	27699		4	B.1.1.7	10	2
S	21555	21508	21553	21	B.1.1.7	10	2
	28989	28932		34	B.1.1.7	10	2
	15719	15672		12	B.1.1.7	10	2
	27764	27708		3	B.1.1.7	10	2
	24311	24255		4	B.1.1.7	10	2
orf7	27386	27330	27385	14	B.1.1.7	10	2
	28264	28208		3	B.1.1.7	10	2
	27810	27754		1	B.1.1.7	10	2
	16266	16219		4	B.1.1.7	10	2
N	28261	28205	28257	34	B.1.1.7	10	2
	27793	27737		3	B.1.1.7	10	2
	29012	28955		1	B.1.1.7	10	2
	29432	29375		4	B.1.1.7	10	2
	22499	22443		8	B.1.1.7	10	2
	25425	25369		15	B.1.1.7	10	2
	19902	19855		1	B.1.1.7	10	2
	28231	28175		19	B.1.1.7	10	2
	28378	28321		15	B.1.1.7	10	2
	12443	12396		2	B.1.1.7	10	2
	27599	27543		1	B.1.1.7	10	2
	25853	25797		14	B.1.1.7	10	2
	26617	26561		2	B.1.1.7	10	2
	13619	13572		5	B.1.1.7	10	2
	25164	25108		25	B.1.1.7	10	2
	14148	14101		1	B.1.1.7	10	2
	28649	28592		4	B.1.1.7	10	2
	20286	20239		24	B.1.1.7	10	2
	28998	28941		1	B.1.1.7	10	2
	27340	27284		11	B.1.1.7	10	2
	5081	5043		5	B.1.1.7	10	2
	28625	28568		7	B.1.1.7	10	2
	15614	15567		3	B.1.1.7	10	2
	28566	28509		23	B.1.1.7	10	2
	19028	18981		2	B.1.1.7	10	2
	18051	18004		29	B.1.1.7	10	2
	24307	24251		8	B.1.1.7	10	2
	5775	5737		1	B.1.1.7	10	2
	4758	4720		21	B.1.1.7	10	2
	28262	28206		4	B.1.1.7	10	2
orf6	27040	26984	27041	12	B.1.1.7	10	2
	26717	26661		1	B.1.1.7	10	2
	6937	6899		1	B.1.1.7	10	2
	29591	29534		45	B.1.1.7	10	2
	29139	29082		3	B.1.1.7	10	2
	28165	28109		46	B.1.1.7	10	2
	22403	22347		7	B.1.1.7	10	2
	23055	22999		1	B.1.1.7	10	2
	20593	20546		10	B.1.1.7	10	2
	27391	27335		3	B.1.1.7	10	2
	22489	22433		7	B.1.1.7	10	2
	20725	20678		2	B.1.1.7	10	2
	28704	28647		1	B.1.1.7	10	2
	14372	14325		7	B.1.1.7	10	2
	26114	26058		15	B.1.1.7	10	2
	29377	29320		5	B.1.1.7	10	2
	17332	17285		1	B.1.1.7	10	2
	20288	20241		1	B.1.1.7	10	2
	23445	23389		4	B.1.1.7	10	2
	29682	29625		2	B.1.1.7	10	2
	23972	23916		1	B.1.1.7	10	2
	26715	26659		3	B.1.1.7	10	2
	24997	24941		1	B.1.1.7	10	2
	29037	28980		12	B.1.1.7	10	2
	24369	24313		8	B.1.1.7	10	2
	27894	27838		12	B.1.1.7	10	2
	29002	28945		3	B.1.1.7	10	2
	28727	28670		3	B.1.1.7	10	2
	28213	28157		7	B.1.1.7	10	2
	9906	9868		1	B.1.1.7	10	2
	24975	24919		8	B.1.1.7	10	2
	16421	16374		3	B.1.1.7	10	2
	23692	23636		5	B.1.1.7	10	2
	9885	9847		4	B.1.1.7	10	2
	22974	22918		2	B.1.1.7	10	2
	21559	21512		1	B.1.1.7	10	2
M	26471	26415	26470	8	B.1.1.7	10	2
	4587	4549		6	B.1.1.7	10	2
	29352	29295		2	B.1.1.7	10	2
	27259	27203		5	B.1.1.7	10	2
	27474	27418		5	B.1.1.7	10	2
	22404	22348		40	B.1.1.7	10	2
	23880	23824		6	B.1.1.7	10	2
	5882	5844		3	B.1.1.7	10	2
genomic	68	30	67	2	B.1.1.7	10	2
	28237	28181		1	B.1.1.7	10	2
	28458	28401		2	B.1.1.7	10	2
	5789	5751		19	B.1.1.7	10	2
	13688	13641		4	B.1.1.7	10	2
	21094	21047		4	B.1.1.7	10	2
	11356	11309		2	B.1.1.7	10	2
	13675	13628		3	B.1.1.7	10	2
	27314	27258		6	B.1.1.7	10	2
	25800	25744		2	B.1.1.7	10	2
	10126	10088		1	B.1.1.7	10	2
	22374	22318		6	B.1.1.7	10	2
	28423	28366		7	B.1.1.7	10	2
	22552	22496		3	B.1.1.7	10	2
	29345	29288		5	B.1.1.7	10	2
	15806	15759		2	B.1.1.7	10	2
	21681	21634		2	B.1.1.7	10	2
	29496	29439		5	B.1.1.7	10	2
	18054	18007		6	B.1.1.7	10	2
	22105	22049		3	B.1.1.7	10	2
	24877	24821		4	B.1.1.7	10	2
	20180	20133		3	B.1.1.7	10	2
	24302	24246		5	B.1.1.7	10	2
	2689	2651		12	B.1.1.7	10	2
	22622	22566		1	B.1.1.7	10	2
	23687	23631		6	B.1.1.7	10	2
	16878	16831		2	B.1.1.7	10	2
genomic	71	33	67	2	B.1.1.7	10	2
	9973	9935		2	B.1.1.7	10	2
	18045	17998		3	B.1.1.7	10	2
	26866	26810		3	B.1.1.7	10	2
	8114	8076		5	B.1.1.7	10	2
	20137	20090		2	B.1.1.7	10	2
	29673	29616		8	B.1.1.7	10	2
	26688	26632		2	B.1.1.7	10	2
	2783	2745		1	B.1.1.7	10	2
	29142	29085		3	B.1.1.7	10	2
	2589	2551		1	B.1.1.7	10	2
	21082	21035		4	B.1.1.7	10	2
	23166	23110		3	B.1.1.7	10	2
	28454	28397		5	B.1.1.7	10	2
	20135	20088		3	B.1.1.7	10	2
	22715	22659		13	B.1.1.7	10	2
	28234	28178		4	B.1.1.7	10	2
	13731	13684		4	B.1.1.7	10	2
	26812	26756		1	B.1.1.7	10	2
	28246	28190		2	B.1.1.7	10	2
	23145	23089		13	B.1.1.7	10	2
	28424	28367		4	B.1.1.7	10	2
	3361	3323		2	B.1.1.7	10	2
	4571	4533		2	B.1.1.7	10	2
	16515	16468		2	B.1.1.7	10	2
	27867	27811		19	B.1.1.7	10	2
	15360	15313		2	B.1.1.7	10	2
	27144	27088		2	B.1.1.7	10	2
	25491	25435		8	B.1.1.7	10	2
	8072	8034		5	B.1.1.7	10	2
	23442	23386		2	B.1.1.7	10	2
	27675	27619		3	B.1.1.7	10	2
	10640	10602		8	B.1.1.7	10	2
	27754	27698		1	B.1.1.7	10	2
	22054	21998		1	B.1.1.7	10	2
	24492	24436		2	B.1.1.7	10	2
	4017	3979		11	B.1.1.7	10	2
	20726	20679		2	B.1.1.7	10	2
	28571	28514		1	B.1.1.7	10	2
	28319	28262		2	B.1.1.7	10	2
	23851	23795		5	B.1.1.7	10	2
	11162	11124		2	B.1.1.7	10	2
nonc_Ncterm	28874	28817	28878	1	B.1.1.7	10	2
	26506	26450		1	B.1.1.7	10	2
	26673	26617		5	B.1.1.7	10	2
	21582	21535		1	B.1.1.7	10	2
	15611	15564		1	B.1.1.7	10	2
	705	667		1	B.1.1.7	10	2
	29069	29012		2	B.1.1.7	10	2
	8054	8016		7	B.1.1.7	10	2
orf7	27384	27328	27385	4	B.1.1.7	10	2
	22717	22661		1	B.1.1.7	10	2
	23928	23872		10	B.1.1.7	10	2
	14820	14773		2	B.1.1.7	10	2
	2291	2253		7	B.1.1.7	10	2
	27969	27913		3	B.1.1.7	10	2
	18923	18876		1	B.1.1.7	10	2
	29039	28982		4	B.1.1.7	10	2
	25900	25844		1	B.1.1.7	10	2
	29004	28947		4	B.1.1.7	10	2
	28750	28693		2	B.1.1.7	10	2
	8656	8618		2	B.1.1.7	10	2
	20191	20144		11	B.1.1.7	10	2
	19750	19703		1	B.1.1.7	10	2
	24987	24931		3	B.1.1.7	10	2
	29167	29110		1	B.1.1.7	10	2
	28487	28430		2	B.1.1.7	10	2
	10528	10490		2	B.1.1.7	10	2
	20590	20543		5	B.1.1.7	10	2
	21801	21748		1	B.1.1.7	10	2
	26875	26819		2	B.1.1.7	10	2
	3739	3701		2	B.1.1.7	10	2
	29497	29440		3	B.1.1.7	10	2
	537	499		1	B.1.1.7	10	2
	28021	27965		3	B.1.1.7	10	2
	27313	27257		1	B.1.1.7	10	2
	15626	15579		2	B.1.1.7	10	2
	18160	18113		1	B.1.1.7	10	2
	19947	19900		2	B.1.1.7	10	2
	26710	26654		1	B.1.1.7	10	2
	16296	16249		2	B.1.1.7	10	2
	29679	29622		1	B.1.1.7	10	2
	24128	24072		3	B.1.1.7	10	2
	12948	12901		2	B.1.1.7	10	2
	24298	24242		1	B.1.1.7	10	2
	26821	26765		3	B.1.1.7	10	2
	20367	20320		1	B.1.1.7	10	2
	26806	26750		8	B.1.1.7	10	2
	20635	20588		4	B.1.1.7	10	2
nonc_9b	28283	28226	28280	12	B.1.1.7	10	2
	26590	26534		1	B.1.1.7	10	2
	12045	11998		2	B.1.1.7	10	2
	15854	15807		2	B.1.1.7	10	2
	26315	26259		1	B.1.1.7	10	2
	8474	8436		2	B.1.1.7	10	2
	3687	3649		7	B.1.1.7	10	2
	26386	26330		5	B.1.1.7	10	2
	2463	2425		3	B.1.1.7	10	2
	23178	23122		2	B.1.1.7	10	2
	22061	22005		1	B.1.1.7	10	2
	27134	27078		2	B.1.1.7	10	2
	24893	24837		5	B.1.1.7	10	2
	24017	23961		6	B.1.1.7	10	2
	27690	27634		1	B.1.1.7	10	2
	21068	21021		6	B.1.1.7	10	2
	27298	27242		3	B.1.1.7	10	2
	28460	28403		1	B.1.1.7	10	2
	25574	25518		3	B.1.1.7	10	2
	28885	28828		3	B.1.1.7	10	2
S	21554	21507	21553	11	B.1.1.7	10	2
	23467	23411		3	B.1.1.7	10	2
	24962	24906		2	B.1.1.7	10	2
	27285	27229		4	B.1.1.7	10	2
	4624	4586		1	B.1.1.7	10	2
	27866	27810		3	B.1.1.7	10	2
M	26468	26412	26470	2	B.1.1.7	10	2
	28012	27956		2	B.1.1.7	10	2
	26504	26448		1	B.1.1.7	10	2
	14223	14176		1	B.1.1.7	10	2
	28809	28752		1	B.1.1.7	10	2
	26479	26423		1	B.1.1.7	10	2
	1036	998		1	B.1.1.7	10	2
	28700	28643		7	B.1.1.7	10	2
	7503	7465		2	B.1.1.7	10	2
	7369	7331		1	B.1.1.7	10	2
	23810	23754		3	B.1.1.7	10	2
	11969	11922		1	B.1.1.7	10	2
M	26473	26417	26470	1	B.1.1.7	10	2
	23887	23831		1	B.1.1.7	10	2
	22975	22919		1	B.1.1.7	10	2
	27342	27286		4	B.1.1.7	10	2
	18221	18174		1	B.1.1.7	10	2
	24335	24279		1	B.1.1.7	10	2
	26302	26246		3	B.1.1.7	10	2
	638	600		1	B.1.1.7	10	2
	26297	26241		2	B.1.1.7	10	2
	26295	26239		2	B.1.1.7	10	2
	28228	28172		2	B.1.1.7	10	2
	26197	26141		2	B.1.1.7	10	2
	22177	22121		2	B.1.1.7	10	2
	28128	28072		3	B.1.1.7	10	2
	26303	26247		1	B.1.1.7	10	2
	22503	22447		2	B.1.1.7	10	2
	28518	28461		2	B.1.1.7	10	2
	19695	19648		2	B.1.1.7	10	2
	22939	22883		9	B.1.1.7	10	2
	13674	13627		3	B.1.1.7	10	2
	20828	20781		1	B.1.1.7	10	2
	9297	9259		1	B.1.1.7	10	2
	5080	5042		4	B.1.1.7	10	2
	28389	28332		2	B.1.1.7	10	2
	22877	22821		2	B.1.1.7	10	2
	5973	5935		6	B.1.1.7	10	2
	28050	27994		3	B.1.1.7	10	2
	22524	22468		4	B.1.1.7	10	2
	27870	27814		6	B.1.1.7	10	2
	25503	25447		1	B.1.1.7	10	2
	21078	21031		3	B.1.1.7	10	2
M	26474	26418	26470	6	B.1.1.7	10	2
	5706	5668		1	B.1.1.7	10	2
	27293	27237		5	B.1.1.7	10	2
	968	930		1	B.1.1.7	10	2
	28897	28840		1	B.1.1.7	10	2
	27139	27083		1	B.1.1.7	10	2
	26414	26358		5	B.1.1.7	10	2
	28961	28904		1	B.1.1.7	10	2
	22101	22045		2	B.1.1.7	10	2
	26841	26785		2	B.1.1.7	10	2
	23106	23050		1	B.1.1.7	10	2
	28008	27952		2	B.1.1.7	10	2
	9336	9298		1	B.1.1.7	10	2
	21076	21029		1	B.1.1.7	10	2
	14888	14841		2	B.1.1.7	10	2
	24452	24396		1	B.1.1.7	10	2
	9869	9831		3	B.1.1.7	10	2
	28521	28464		1	B.1.1.7	10	2
	16546	16499		1	B.1.1.7	10	2
	19797	19750		1	B.1.1.7	10	2
	26186	26130		4	B.1.1.7	10	2
	28048	27992		1	B.1.1.7	10	2
	28210	28154		1	B.1.1.7	10	2
	1	1		5	B.1.1.7	10	2
	694	656		1	B.1.1.7	10	2
	28227	28171		5	B.1.1.7	10	2
	1341	1303		7	B.1.1.7	10	2
	24782	24726		2	B.1.1.7	10	2
	23354	23298		1	B.1.1.7	10	2
	60	22		2	B.1.1.7	10	2
	27645	27589		2	B.1.1.7	10	2
	17736	17689		1	B.1.1.7	10	2
	25335	25279		2	B.1.1.7	10	2
	27673	27617		1	B.1.1.7	10	2
	27853	27797		1	B.1.1.7	10	2
	26507	26451		3	B.1.1.7	10	2
	3219	3181		2	B.1.1.7	10	2
	27265	27209		3	B.1.1.7	10	2
	16997	16950		1	B.1.1.7	10	2
	23585	23529		4	B.1.1.7	10	2
	22969	22913		1	B.1.1.7	10	2
	29535	29478		5	B.1.1.7	10	2
	23365	23309		8	B.1.1.7	10	2
	8750	8712		2	B.1.1.7	10	2
	25388	25332		1	B.1.1.7	10	2
	18792	18745		1	B.1.1.7	10	2
	28900	28843		1	B.1.1.7	10	2
	15856	15809		3	B.1.1.7	10	2
	27246	27190		1	B.1.1.7	10	2
	22277	22221		2	B.1.1.7	10	2
	8440	8402		1	B.1.1.7	10	2
	26535	26479		1	B.1.1.7	10	2
	29185	29128		1	B.1.1.7	10	2
	22831	22775		3	B.1.1.7	10	2
	28740	28683		1	B.1.1.7	10	2
nonc_Ncterm	28882	28825	28878	4	B.1.1.7	10	2
	25881	25825		2	B.1.1.7	10	2
	20440	20393		1	B.1.1.7	10	2
	29564	29507		3	B.1.1.7	10	2
	27312	27256		3	B.1.1.7	10	2
	26194	26138		4	B.1.1.7	10	2
	7375	7337		1	B.1.1.7	10	2
	22394	22338		1	B.1.1.7	10	2
	29617	29560		2	B.1.1.7	10	2
	18798	18751		2	B.1.1.7	10	2
	7163	7125		1	B.1.1.7	10	2
	16364	16317		1	B.1.1.7	10	2
	28752	28695		1	B.1.1.7	10	2
genomic	70	32	67	3	B.1.1.7	10	2
	16998	16951		1	B.1.1.7	10	2
	4106	4068		1	B.1.1.7	10	2
	11485	11438		1	B.1.1.7	10	2
	28570	28513		1	B.1.1.7	10	2
	27891	27835		1	B.1.1.7	10	2
	11779	11732		2	B.1.1.7	10	2
	23917	23861		3	B.1.1.7	10	2
	28485	28428		1	B.1.1.7	10	2
	29405	29348		1	B.1.1.7	10	2
	29605	29548		2	B.1.1.7	10	2
	26870	26814		1	B.1.1.7	10	2
	27757	27701		3	B.1.1.7	10	2
	24451	24395		6	B.1.1.7	10	2
	21935	21882		1	B.1.1.7	10	2
	27300	27244		2	B.1.1.7	10	2
	24370	24314		1	B.1.1.7	10	2
	29121	29064		1	B.1.1.7	10	2
	25140	25084		1	B.1.1.7	10	2
	21619	21572		2	B.1.1.7	10	2
	22367	22311		1	B.1.1.7	10	2
	16876	16829		2	B.1.1.7	10	2
nonc_9b	28282	28225	28280	2	B.1.1.7	10	2
	26416	26360		1	B.1.1.7	10	2
nonc_Ncterm	28880	28823	28878	1	B.1.1.7	10	2
	25573	25517		3	B.1.1.7	10	2
	28494	28437		1	B.1.1.7	10	2
	26296	26240		1	B.1.1.7	10	2
	28265	28209		3	B.1.1.7	10	2
	18050	18003		2	B.1.1.7	10	2
	22278	22222		1	B.1.1.7	10	2
	19751	19704		2	B.1.1.7	10	2
	25798	25742		1	B.1.1.7	10	2
	5977	5939		1	B.1.1.7	10	2
	12689	12642		1	B.1.1.7	10	2
	1897	1859		2	B.1.1.7	10	2
	29158	29101		9	B.1.1.7	10	2
N	28255	28199	28257	1	B.1.1.7	10	2
	17757	17710		2	B.1.1.7	10	2
	27558	27502		1	B.1.1.7	10	2
	29156	29099		1	B.1.1.7	10	2
	24701	24645		1	B.1.1.7	10	2
	25926	25870		1	B.1.1.7	10	2
	29669	29612		2	B.1.1.7	10	2
	23307	23251		1	B.1.1.7	10	2
	20730	20683		1	B.1.1.7	10	2
	1608	1570		3	B.1.1.7	10	2
	26770	26714		1	B.1.1.7	10	2
	23971	23915		1	B.1.1.7	10	2
	28224	28168		1	B.1.1.7	10	2
	25563	25507		1	B.1.1.7	10	2
	29231	29174		2	B.1.1.7	10	2
	21171	21124		1	B.1.1.7	10	2
	21971	21918		1	B.1.1.7	10	2
	12742	12695		1	B.1.1.7	10	2
	16671	16624		4	B.1.1.7	10	2
	21546	21499		3	B.1.1.7	10	2
	26699	26643		1	B.1.1.7	10	2
	25822	25766		1	B.1.1.7	10	2
	23021	22965		2	B.1.1.7	10	2
	24291	24235		1	B.1.1.7	10	2
	16353	16306		5	B.1.1.7	10	2
	15858	15811		1	B.1.1.7	10	2
	26027	25971		1	B.1.1.7	10	2
nonc_Ncterm	28881	28824	28878	9	B.1.1.7	10	2
	10923	10885		2	B.1.1.7	10	2
	29441	29384		1	B.1.1.7	10	2
	23155	23099		1	B.1.1.7	10	2
	25744	25688		1	B.1.1.7	10	2
	14253	14206		1	B.1.1.7	10	2
	23144	23088		2	B.1.1.7	10	2
	15144	15097		1	B.1.1.7	10	2
	29281	29224		1	B.1.1.7	10	2
	28515	28458		1	B.1.1.7	10	2
	22976	22920		2	B.1.1.7	10	2
	29485	29428		1	B.1.1.7	10	2
	8646	8608		2	B.1.1.7	10	2
	26618	26562		1	B.1.1.7	10	2
orf6	27042	26986	27041	1	B.1.1.7	10	2
	18942	18895		1	B.1.1.7	10	2
	19761	19714		1	B.1.1.7	10	2
	26299	26243		1	B.1.1.7	10	2
	10136	10098		2	B.1.1.7	10	2
	25685	25629		2	B.1.1.7	10	2
	28135	28079		1	B.1.1.7	10	2
orf3	25380	25324	25382	1	B.1.1.7	10	2
	26619	26563		1	B.1.1.7	10	2
	27295	27239		1	B.1.1.7	10	2
	6821	6783		4	B.1.1.7	10	2
	28249	28193		1	B.1.1.7	10	2
	12469	12422		3	B.1.1.7	10	2
	41	3		1	B.1.1.7	10	2
	24773	24717		2	B.1.1.7	10	2
	15541	15494		1	B.1.1.7	10	2
	5635	5597		1	B.1.1.7	10	2
	28705	28648		2	B.1.1.7	10	2
	28492	28435		3	B.1.1.7	10	2
	6070	6032		1	B.1.1.7	10	2
	21625	21578		1	B.1.1.7	10	2
	22276	22220		1	B.1.1.7	10	2
	3957	3919		3	B.1.1.7	10	2
	15690	15643		1	B.1.1.7	10	2
	22411	22355		2	B.1.1.7	10	2
	2441	2403		2	B.1.1.7	10	2
	29107	29050		1	B.1.1.7	10	2
	26564	26508		1	B.1.1.7	10	2
	14252	14205		2	B.1.1.7	10	2
	3812	3774		1	B.1.1.7	10	2
	28130	28074		1	B.1.1.7	10	2
	21371	21324		1	B.1.1.7	10	2
	28884	28827		1	B.1.1.7	10	2
	6945	6907		1	B.1.1.7	10	2
	23998	23942		1	B.1.1.7	10	2
	24878	24822		3	B.1.1.7	10	2
	22400	22344		2	B.1.1.7	10	2
	5078	5040		1	B.1.1.7	10	2
	27723	27667		1	B.1.1.7	10	2
	19628	19581		1	B.1.1.7	10	2
	18743	18696		2	B.1.1.7	10	2
	20558	20511		2	B.1.1.7	10	2
	28459	28402		2	B.1.1.7	10	2
	15831	15784		1	B.1.1.7	10	2
E	26240	26184	26237	2	B.1.1.7	10	2
	27880	27824		1	B.1.1.7	10	2
	11610	11563		1	B.1.1.7	10	2
	20689	20642		2	B.1.1.7	10	2
	28252	28196		1	B.1.1.7	10	2
	25418	25362		2	B.1.1.7	10	2
	6269	6231		1	B.1.1.7	10	2
	22071	22015		2	B.1.1.7	10	2
	12966	12919		5	B.1.1.7	10	2
	3801	3763		1	B.1.1.7	10	2
	13690	13643		1	B.1.1.7	10	2
	22405	22349		1	B.1.1.7	10	2
	23146	23090		1	B.1.1.7	10	2
	22373	22317		1	B.1.1.7	10	2
	28029	27973		1	B.1.1.7	10	2
	15655	15608		1	B.1.1.7	10	2
	15580	15533		1	B.1.1.7	10	2
	25391	25335		1	B.1.1.7	10	2
	5841	5803		1	B.1.1.7	10	2
	14662	14615		1	B.1.1.7	10	2
	4558	4520		2	B.1.1.7	10	2
	26838	26782		1	B.1.1.7	10	2
	29452	29395		1	B.1.1.7	10	2
	27145	27089		2	B.1.1.7	10	2
	28533	28476		1	B.1.1.7	10	2
	22945	22889		3	B.1.1.7	10	2
	27721	27665		1	B.1.1.7	10	2
	23219	23163		2	B.1.1.7	10	2
	1048	1010		1	B.1.1.7	10	2
	2212	2174		2	B.1.1.7	10	2
	28230	28174		2	B.1.1.7	10	2
orf7	27388	27332	27385	2	B.1.1.7	10	2
	29206	29149		1	B.1.1.7	10	2
	24430	24374		2	B.1.1.7	10	2
	18548	18501		1	B.1.1.7	10	2
	27260	27204		1	B.1.1.7	10	2
	19945	19898		1	B.1.1.7	10	2
	27606	27550		1	B.1.1.7	10	2
	27804	27748		1	B.1.1.7	10	2
	13736	13689		1	B.1.1.7	10	2
	27256	27200		1	B.1.1.7	10	2
	13315	13268		1	B.1.1.7	10	2
	28819	28762		1	B.1.1.7	10	2
	6027	5989		1	B.1.1.7	10	2
	29068	29011		1	B.1.1.7	10	2
	27472	27416		1	B.1.1.7	10	2
	26465	26409		1	B.1.1.7	10	2
orf3	25386	25330	25382	1	B.1.1.7	10	2
	22366	22310		2	B.1.1.7	10	2
	27129	27073		1	B.1.1.7	10	2
	27292	27236		1	B.1.1.7	10	2
	11224	11186		2	B.1.1.7	10	2
	26705	26649		1	B.1.1.7	10	2
	20636	20589		1	B.1.1.7	10	2
	19103	19056		2	B.1.1.7	10	2
	9623	9585		1	B.1.1.7	10	2
	8443	8405		2	B.1.1.7	10	2
	16879	16832		1	B.1.1.7	10	2
	25730	25674		1	B.1.1.7	10	2
	19724	19677		1	B.1.1.7	10	2
	6205	6167		1	B.1.1.7	10	2
	29657	29600		1	B.1.1.7	10	2
	21720	21673		1	B.1.1.7	10	2
	22114	22058		1	B.1.1.7	10	2
	15203	15156		1	B.1.1.7	10	2
	23026	22970		2	B.1.1.7	10	2
	23302	23246		2	B.1.1.7	10	2
	15776	15729		2	B.1.1.7	10	2
	1123	1085		1	B.1.1.7	10	2
	21944	21891		1	B.1.1.7	10	2
	25495	25439		2	B.1.1.7	10	2
	14650	14603		1	B.1.1.7	10	2
	22505	22449		1	B.1.1.7	10	2
	26740	26684		1	B.1.1.7	10	2
	14131	14084		1	B.1.1.7	10	2
	27308	27252		1	B.1.1.7	10	2
	28125	28069		1	B.1.1.7	10	2
	24935	24879		1	B.1.1.7	10	2
	28250	28194		1	B.1.1.7	10	2
	29387	29330		2	B.1.1.7	10	2
	28765	28708		1	B.1.1.7	10	2
	23122	23066		1	B.1.1.7	10	2
	21297	21250		1	B.1.1.7	10	2
	13662	13615		1	B.1.1.7	10	2
	27330	27274		1	B.1.1.7	10	2
	29481	29424		1	B.1.1.7	10	2
nonc_9b	28277	28220	28280	1	B.1.1.7	10	2
	16417	16370		1	B.1.1.7	10	2
	1287	1249		2	B.1.1.7	10	2
orf7	27385	27329	27385	51765	B.1.1.7	10	3
S	21553	21506	21553	48147	B.1.1.7	10	3
orf3	25382	25326	25382	38269	B.1.1.7	10	3
N	28257	28201	28257	707154	B.1.1.7	10	3
M	26470	26414	26470	68338	B.1.1.7	10	3
orf8	27885	27829	27885	27475	B.1.1.7	10	3
genomic	67	29	67	36467	B.1.1.7	10	3
	28263	28207		3738	B.1.1.7	10	3
nonc_9b	28281	28224	28280	4242	B.1.1.7	10	3
N	28259	28203	28257	2431	B.1.1.7	10	3
E	26237	26181	26237	15305	B.1.1.7	10	3
orf6	27041	26985	27041	22632	B.1.1.7	10	3
	29112	29055		68	B.1.1.7	10	3
	21082	21035		1	B.1.1.7	10	3
	27692	27636		3	B.1.1.7	10	3
nonc_Ncterm	28879	28822	28878	8654	B.1.1.7	10	3
	21053	21006		183	B.1.1.7	10	3
	15777	15730		395	B.1.1.7	10	3
	27674	27618		622	B.1.1.7	10	3
orf6	27044	26988	27041	236	B.1.1.7	10	3
	26739	26683		1	B.1.1.7	10	3
	18941	18894		52	B.1.1.7	10	3
orf3	25384	25328	25382	43	B.1.1.7	10	3
	27762	27706		1060	B.1.1.7	10	3
	27761	27705		963	B.1.1.7	10	3
	26290	26234		173	B.1.1.7	10	3
	26500	26444		247	B.1.1.7	10	3
N	28260	28204	28257	38	B.1.1.7	10	3
	15719	15672		8	B.1.1.7	10	3
orf8	27887	27831	27885	29	B.1.1.7	10	3
	22404	22348		26	B.1.1.7	10	3
	28231	28175		21	B.1.1.7	10	3
	4580	4542		32	B.1.1.7	10	3
	4758	4720		5	B.1.1.7	10	3
	20191	20144		14	B.1.1.7	10	3
	29591	29534		55	B.1.1.7	10	3
genomic	69	31	67	90	B.1.1.7	10	3
	23028	22972		104	B.1.1.7	10	3
	27485	27429		96	B.1.1.7	10	3
	19571	19524		31	B.1.1.7	10	3
	26865	26809		16	B.1.1.7	10	3
	25799	25743		5	B.1.1.7	10	3
	22054	21998		4	B.1.1.7	10	3
	20286	20239		28	B.1.1.7	10	3
	27759	27703		147	B.1.1.7	10	3
	22967	22911		2	B.1.1.7	10	3
	27677	27621		54	B.1.1.7	10	3
	29378	29321		21	B.1.1.7	10	3
S	21554	21507	21553	7	B.1.1.7	10	3
	29154	29097		118	B.1.1.7	10	3
	28262	28206		6	B.1.1.7	10	3
	14371	14324		32	B.1.1.7	10	3
	19112	19065		30	B.1.1.7	10	3
	24891	24835		29	B.1.1.7	10	3
	24315	24259		41	B.1.1.7	10	3
	18054	18007		7	B.1.1.7	10	3
	29037	28980		11	B.1.1.7	10	3
	29002	28945		2	B.1.1.7	10	3
N	28258	28202	28257	76	B.1.1.7	10	3
	22382	22326		15	B.1.1.7	10	3
	28995	28938		17	B.1.1.7	10	3
N	28261	28205	28257	36	B.1.1.7	10	3
	22718	22662		44	B.1.1.7	10	3
	21547	21500		46	B.1.1.7	10	3
	22500	22444		25	B.1.1.7	10	3
	28549	28492		38	B.1.1.7	10	3
	28270	28214		84	B.1.1.7	10	3
	26804	26748		1	B.1.1.7	10	3
	23930	23874		1	B.1.1.7	10	3
	22502	22446		49	B.1.1.7	10	3
	28008	27952		2	B.1.1.7	10	3
M	26472	26416	26470	141	B.1.1.7	10	3
	25601	25545		1	B.1.1.7	10	3
	22715	22659		22	B.1.1.7	10	3
	23850	23794		31	B.1.1.7	10	3
	26186	26130		6	B.1.1.7	10	3
	10381	10343		3	B.1.1.7	10	3
	9754	9716		6	B.1.1.7	10	3
orf7	27387	27331	27385	61	B.1.1.7	10	3
	28210	28154		7	B.1.1.7	10	3
	23855	23799		1	B.1.1.7	10	3
	23851	23795		15	B.1.1.7	10	3
	27340	27284		17	B.1.1.7	10	3
	27763	27707		45	B.1.1.7	10	3
	29377	29320		2	B.1.1.7	10	3
	28378	28321		7	B.1.1.7	10	3
	27867	27811		31	B.1.1.7	10	3
	29052	28995		2	B.1.1.7	10	3
	24776	24720		99	B.1.1.7	10	3
	20135	20088		1	B.1.1.7	10	3
	28989	28932		47	B.1.1.7	10	3
	28165	28109		46	B.1.1.7	10	3
	3816	3778		25	B.1.1.7	10	3
	10640	10602		13	B.1.1.7	10	3
	5789	5751		11	B.1.1.7	10	3
	29166	29109		29	B.1.1.7	10	3
	16266	16219		1	B.1.1.7	10	3
nonc_Ncterm	28881	28824	28878	7	B.1.1.7	10	3
	13736	13689		2	B.1.1.7	10	3
	6323	6285		2	B.1.1.7	10	3
	28992	28935		43	B.1.1.7	10	3
	26194	26138		6	B.1.1.7	10	3
	5592	5554		27	B.1.1.7	10	3
	7077	7039		1	B.1.1.7	10	3
	23880	23824		4	B.1.1.7	10	3
	27891	27835		2	B.1.1.7	10	3
	1792	1754		1	B.1.1.7	10	3
	26925	26869		46	B.1.1.7	10	3
	29568	29511		36	B.1.1.7	10	3
	27300	27244		3	B.1.1.7	10	3
	27391	27335		3	B.1.1.7	10	3
	24307	24251		2	B.1.1.7	10	3
	3690	3652		1	B.1.1.7	10	3
	14994	14947		1	B.1.1.7	10	3
S	21555	21508	21553	17	B.1.1.7	10	3
	23365	23309		11	B.1.1.7	10	3
	27299	27243		26	B.1.1.7	10	3
	22403	22347		17	B.1.1.7	10	3
	29564	29507		4	B.1.1.7	10	3
	22559	22503		52	B.1.1.7	10	3
	23886	23830		1	B.1.1.7	10	3
	29053	28996		5	B.1.1.7	10	3
	26805	26749		2	B.1.1.7	10	3
	28113	28057		2	B.1.1.7	10	3
	23145	23089		10	B.1.1.7	10	3
	18944	18897		1	B.1.1.7	10	3
	10923	10885		4	B.1.1.7	10	3
	23928	23872		15	B.1.1.7	10	3
	29657	29600		1	B.1.1.7	10	3
	25164	25108		26	B.1.1.7	10	3
	28207	28151		34	B.1.1.7	10	3
	15858	15811		1	B.1.1.7	10	3
	27330	27274		2	B.1.1.7	10	3
	8040	8002		1	B.1.1.7	10	3
	16999	16952		3	B.1.1.7	10	3
	28050	27994		2	B.1.1.7	10	3
	18798	18751		4	B.1.1.7	10	3
	23305	23249		2	B.1.1.7	10	3
	24366	24310		3	B.1.1.7	10	3
	18942	18895		2	B.1.1.7	10	3
	28249	28193		5	B.1.1.7	10	3
orf7	27386	27330	27385	18	B.1.1.7	10	3
	23687	23631		11	B.1.1.7	10	3
	28234	28178		5	B.1.1.7	10	3
	26705	26649		3	B.1.1.7	10	3
	22449	22393		2	B.1.1.7	10	3
	21068	21021		4	B.1.1.7	10	3
	28885	28828		2	B.1.1.7	10	3
	23911	23855		8	B.1.1.7	10	3
	23591	23535		4	B.1.1.7	10	3
	16328	16281		12	B.1.1.7	10	3
	24878	24822		1	B.1.1.7	10	3
	13798	13751		1	B.1.1.7	10	3
	26114	26058		19	B.1.1.7	10	3
	25491	25435		5	B.1.1.7	10	3
	29001	28944		5	B.1.1.7	10	3
	28546	28489		14	B.1.1.7	10	3
	26770	26714		2	B.1.1.7	10	3
orf8	27886	27830	27885	2	B.1.1.7	10	3
	29434	29377		8	B.1.1.7	10	3
	15541	15494		2	B.1.1.7	10	3
	18050	18003		4	B.1.1.7	10	3
	5788	5750		18	B.1.1.7	10	3
	9741	9703		1	B.1.1.7	10	3
	25140	25084		5	B.1.1.7	10	3
	28048	27992		9	B.1.1.7	10	3
	27678	27622		2	B.1.1.7	10	3
	22945	22889		3	B.1.1.7	10	3
	27293	27237		9	B.1.1.7	10	3
	20588	20541		1	B.1.1.7	10	3
	24893	24837		6	B.1.1.7	10	3
	18554	18507		21	B.1.1.7	10	3
	27667	27611		5	B.1.1.7	10	3
	26400	26344		4	B.1.1.7	10	3
	26926	26870		10	B.1.1.7	10	3
	2291	2253		6	B.1.1.7	10	3
	28213	28157		6	B.1.1.7	10	3
	13679	13632		7	B.1.1.7	10	3
	28566	28509		11	B.1.1.7	10	3
	27722	27666		1	B.1.1.7	10	3
	28319	28262		2	B.1.1.7	10	3
	28021	27965		4	B.1.1.7	10	3
	28510	28453		1	B.1.1.7	10	3
	29673	29616		6	B.1.1.7	10	3
	28454	28397		5	B.1.1.7	10	3
	28125	28069		2	B.1.1.7	10	3
	22374	22318		4	B.1.1.7	10	3
N	28256	28200	28257	2	B.1.1.7	10	3
	23445	23389		4	B.1.1.7	10	3
	5706	5668		5	B.1.1.7	10	3
	19797	19750		1	B.1.1.7	10	3
	21443	21396		1	B.1.1.7	10	3
	16997	16950		4	B.1.1.7	10	3
	24438	24382		1	B.1.1.7	10	3
	4017	3979		10	B.1.1.7	10	3
	28700	28643		2	B.1.1.7	10	3
	29350	29293		2	B.1.1.7	10	3
M	26468	26412	26470	1	B.1.1.7	10	3
	29039	28982		1	B.1.1.7	10	3
	27259	27203		5	B.1.1.7	10	3
	12739	12692		1	B.1.1.7	10	3
	28225	28169		2	B.1.1.7	10	3
	28465	28408		5	B.1.1.7	10	3
	28857	28800		2	B.1.1.7	10	3
	27260	27204		1	B.1.1.7	10	3
	6719	6681		1	B.1.1.7	10	3
	2396	2358		3	B.1.1.7	10	3
	28970	28913		1	B.1.1.7	10	3
	29139	29082		7	B.1.1.7	10	3
	28264	28208		3	B.1.1.7	10	3
	29403	29346		3	B.1.1.7	10	3
	24641	24585		7	B.1.1.7	10	3
	18132	18085		1	B.1.1.7	10	3
	28761	28704		7	B.1.1.7	10	3
	15854	15807		2	B.1.1.7	10	3
	13662	13615		4	B.1.1.7	10	3
	19756	19709		2	B.1.1.7	10	3
M	26471	26415	26470	7	B.1.1.7	10	3
	25876	25820		5	B.1.1.7	10	3
	2689	2651		12	B.1.1.7	10	3
genomic	71	33	67	3	B.1.1.7	10	3
	21305	21258		13	B.1.1.7	10	3
	23917	23861		8	B.1.1.7	10	3
	1	1		7	B.1.1.7	10	3
	21079	21032		18	B.1.1.7	10	3
	27994	27938		1	B.1.1.7	10	3
	13619	13572		8	B.1.1.7	10	3
	27777	27721		1	B.1.1.7	10	3
	15360	15313		2	B.1.1.7	10	3
	29003	28946		4	B.1.1.7	10	3
	27298	27242		6	B.1.1.7	10	3
	24430	24374		2	B.1.1.7	10	3
S	21550	21503	21553	17	B.1.1.7	10	3
	11839	11792		3	B.1.1.7	10	3
	27754	27698		1	B.1.1.7	10	3
	28126	28070		3	B.1.1.7	10	3
	28031	27975		1	B.1.1.7	10	3
	28625	28568		10	B.1.1.7	10	3
	28302	28245		1	B.1.1.7	10	3
	1608	1570		2	B.1.1.7	10	3
	29206	29149		1	B.1.1.7	10	3
	7338	7300		1	B.1.1.7	10	3
	28729	28672		2	B.1.1.7	10	3
	27683	27627		3	B.1.1.7	10	3
	14532	14485		1	B.1.1.7	10	3
	27894	27838		12	B.1.1.7	10	3
	22552	22496		4	B.1.1.7	10	3
	26923	26867		1	B.1.1.7	10	3
	24311	24255		8	B.1.1.7	10	3
	29535	29478		3	B.1.1.7	10	3
	19947	19900		2	B.1.1.7	10	3
	18346	18299		3	B.1.1.7	10	3
	28265	28209		3	B.1.1.7	10	3
	15656	15609		3	B.1.1.7	10	3
	18051	18004		16	B.1.1.7	10	3
	14116	14069		1	B.1.1.7	10	3
	22489	22433		8	B.1.1.7	10	3
	23142	23086		7	B.1.1.7	10	3
	29760	29703		1	B.1.1.7	10	3
	16104	16057		1	B.1.1.7	10	3
	29158	29101		7	B.1.1.7	10	3
	25786	25730		2	B.1.1.7	10	3
nonc_9b	28282	28225	28280	6	B.1.1.7	10	3
	22726	22670		1	B.1.1.7	10	3
	27285	27229		4	B.1.1.7	10	3
orf6	27040	26984	27041	7	B.1.1.7	10	3
	15061	15014		5	B.1.1.7	10	3
	27474	27418		10	B.1.1.7	10	3
	23306	23250		1	B.1.1.7	10	3
	27870	27814		5	B.1.1.7	10	3
	25408	25352		1	B.1.1.7	10	3
	20593	20546		4	B.1.1.7	10	3
	21289	21242		2	B.1.1.7	10	3
	8072	8034		1	B.1.1.7	10	3
	14372	14325		10	B.1.1.7	10	3
	21926	21873		12	B.1.1.7	10	3
	26838	26782		2	B.1.1.7	10	3
	13688	13641		3	B.1.1.7	10	3
	23810	23754		1	B.1.1.7	10	3
E	26236	26180	26237	2	B.1.1.7	10	3
	27140	27084		1	B.1.1.7	10	3
	27675	27619		7	B.1.1.7	10	3
	27292	27236		2	B.1.1.7	10	3
	11163	11125		2	B.1.1.7	10	3
	13790	13743		2	B.1.1.7	10	3
	29304	29247		1	B.1.1.7	10	3
	7696	7658		4	B.1.1.7	10	3
	16364	16317		1	B.1.1.7	10	3
	22528	22472		1	B.1.1.7	10	3
	22283	22227		2	B.1.1.7	10	3
	20012	19965		1	B.1.1.7	10	3
	22373	22317		2	B.1.1.7	10	3
	10770	10732		8	B.1.1.7	10	3
	8440	8402		4	B.1.1.7	10	3
	22939	22883		2	B.1.1.7	10	3
	28227	28171		3	B.1.1.7	10	3
	15210	15163		1	B.1.1.7	10	3
	25495	25439		1	B.1.1.7	10	3
	8114	8076		2	B.1.1.7	10	3
	25425	25369		4	B.1.1.7	10	3
	28424	28367		4	B.1.1.7	10	3
	27520	27464		1	B.1.1.7	10	3
	25418	25362		2	B.1.1.7	10	3
	14644	14597		5	B.1.1.7	10	3
	27144	27088		3	B.1.1.7	10	3
	25800	25744		1	B.1.1.7	10	3
	27134	27078		1	B.1.1.7	10	3
genomic	68	30	67	4	B.1.1.7	10	3
	15856	15809		2	B.1.1.7	10	3
	741	703		1	B.1.1.7	10	3
	23812	23756		1	B.1.1.7	10	3
	28269	28213		1	B.1.1.7	10	3
	27313	27257		4	B.1.1.7	10	3
	20590	20543		4	B.1.1.7	10	3
	5773	5735		2	B.1.1.7	10	3
	23692	23636		1	B.1.1.7	10	3
	14686	14639		1	B.1.1.7	10	3
	21945	21892		3	B.1.1.7	10	3
	27314	27258		3	B.1.1.7	10	3
	8232	8194		1	B.1.1.7	10	3
	705	667		1	B.1.1.7	10	3
	9685	9647		1	B.1.1.7	10	3
	2793	2755		1	B.1.1.7	10	3
	28951	28894		2	B.1.1.7	10	3
	20537	20490		2	B.1.1.7	10	3
	28649	28592		1	B.1.1.7	10	3
	26808	26752		1	B.1.1.7	10	3
	29506	29449		1	B.1.1.7	10	3
	21720	21673		3	B.1.1.7	10	3
	23021	22965		1	B.1.1.7	10	3
	28233	28177		2	B.1.1.7	10	3
	19572	19525		2	B.1.1.7	10	3
	13674	13627		3	B.1.1.7	10	3
N	28254	28198	28257	3	B.1.1.7	10	3
	16344	16297		3	B.1.1.7	10	3
	3996	3958		1	B.1.1.7	10	3
	25744	25688		1	B.1.1.7	10	3
	27246	27190		2	B.1.1.7	10	3
	25798	25742		2	B.1.1.7	10	3
	28246	28190		2	B.1.1.7	10	3
	9885	9847		3	B.1.1.7	10	3
	24898	24842		3	B.1.1.7	10	3
	24207	24151		1	B.1.1.7	10	3
orf8	27888	27832	27885	1	B.1.1.7	10	3
	29181	29124		1	B.1.1.7	10	3
	28240	28184		1	B.1.1.7	10	3
nonc_9b	28283	28226	28280	4	B.1.1.7	10	3
	25829	25773		1	B.1.1.7	10	3
	11486	11439		3	B.1.1.7	10	3
	10577	10539		2	B.1.1.7	10	3
	16745	16698		1	B.1.1.7	10	3
	26294	26238		3	B.1.1.7	10	3
	23167	23111		2	B.1.1.7	10	3
orf3	25383	25327	25382	4	B.1.1.7	10	3
orf8	27889	27833	27885	1	B.1.1.7	10	3
	29578	29521		1	B.1.1.7	10	3
	27757	27701		1	B.1.1.7	10	3
	1341	1303		1	B.1.1.7	10	3
	15706	15659		1	B.1.1.7	10	3
	18901	18854		1	B.1.1.7	10	3
	29110	29053		4	B.1.1.7	10	3
	20959	20912		1	B.1.1.7	10	3
	26242	26186		1	B.1.1.7	10	3
	29295	29238		4	B.1.1.7	10	3
	12966	12919		8	B.1.1.7	10	3
	23679	23623		1	B.1.1.7	10	3
	28049	27993		4	B.1.1.7	10	3
	14356	14309		2	B.1.1.7	10	3
	22392	22336		2	B.1.1.7	10	3
M	26474	26418	26470	1	B.1.1.7	10	3
	12401	12354		1	B.1.1.7	10	3
	28389	28332		1	B.1.1.7	10	3
	918	880		1	B.1.1.7	10	3
	14226	14179		1	B.1.1.7	10	3
	11017	10979		1	B.1.1.7	10	3
	6496	6458		1	B.1.1.7	10	3
	13315	13268		2	B.1.1.7	10	3
	23847	23791		2	B.1.1.7	10	3
	6944	6906		1	B.1.1.7	10	3
	7257	7219		1	B.1.1.7	10	3
	28461	28404		1	B.1.1.7	10	3
	28806	28749		1	B.1.1.7	10	3
	27774	27718		1	B.1.1.7	10	3
	22499	22443		5	B.1.1.7	10	3
	21957	21904		3	B.1.1.7	10	3
	16460	16413		3	B.1.1.7	10	3
	7178	7140		2	B.1.1.7	10	3
	28228	28172		3	B.1.1.7	10	3
	23219	23163		1	B.1.1.7	10	3
	25387	25331		1	B.1.1.7	10	3
	26301	26245		1	B.1.1.7	10	3
	20288	20241		1	B.1.1.7	10	3
	6504	6466		1	B.1.1.7	10	3
	27312	27256		2	B.1.1.7	10	3
	1852	1814		1	B.1.1.7	10	3
	28752	28695		2	B.1.1.7	10	3
	21617	21570		2	B.1.1.7	10	3
orf3	25385	25329	25382	2	B.1.1.7	10	3
	26297	26241		1	B.1.1.7	10	3
	11422	11375		1	B.1.1.7	10	3
	21610	21563		3	B.1.1.7	10	3
	25574	25518		1	B.1.1.7	10	3
	29379	29322		1	B.1.1.7	10	3
	7183	7145		2	B.1.1.7	10	3
	10024	9986		1	B.1.1.7	10	3
	28267	28211		1	B.1.1.7	10	3
	27278	27222		4	B.1.1.7	10	3
	5855	5817		1	B.1.1.7	10	3
	26414	26358		5	B.1.1.7	10	3
	24302	24246		8	B.1.1.7	10	3
	60	22		1	B.1.1.7	10	3
	25853	25797		2	B.1.1.7	10	3
	18203	18156		4	B.1.1.7	10	3
	26507	26451		3	B.1.1.7	10	3
	27129	27073		4	B.1.1.7	10	3
	15028	14981		1	B.1.1.7	10	3
	26829	26773		1	B.1.1.7	10	3
	28705	28648		1	B.1.1.7	10	3
	13692	13645		2	B.1.1.7	10	3
	18221	18174		1	B.1.1.7	10	3
	23076	23020		1	B.1.1.7	10	3
	28671	28614		1	B.1.1.7	10	3
	16028	15981		1	B.1.1.7	10	3
	21067	21020		1	B.1.1.7	10	3
	26841	26785		1	B.1.1.7	10	3
	28776	28719		1	B.1.1.7	10	3
	11610	11563		1	B.1.1.7	10	3
	21024	20977		1	B.1.1.7	10	3
	1754	1716		1	B.1.1.7	10	3
	27773	27717		1	B.1.1.7	10	3
	6248	6210		3	B.1.1.7	10	3
	24400	24344		1	B.1.1.7	10	3
	28577	28520		5	B.1.1.7	10	3
	27362	27306		1	B.1.1.7	10	3
	18800	18753		1	B.1.1.7	10	3
	11224	11186		2	B.1.1.7	10	3
	17820	17773		2	B.1.1.7	10	3
	17757	17710		1	B.1.1.7	10	3
	14289	14242		1	B.1.1.7	10	3
orf7	27384	27328	27385	2	B.1.1.7	10	3
	24701	24645		2	B.1.1.7	10	3
	29205	29148		1	B.1.1.7	10	3
	26295	26239		1	B.1.1.7	10	3
	22358	22302		1	B.1.1.7	10	3
	23144	23088		1	B.1.1.7	10	3
	28530	28473		3	B.1.1.7	10	3
	23462	23406		1	B.1.1.7	10	3
	26597	26541		1	B.1.1.7	10	3
	28955	28898		5	B.1.1.7	10	3
	28994	28937		1	B.1.1.7	10	3
	29450	29393		2	B.1.1.7	10	3
	22495	22439		1	B.1.1.7	10	3
	23180	23124		3	B.1.1.7	10	3
	24369	24313		2	B.1.1.7	10	3
	6945	6907		2	B.1.1.7	10	3
	11665	11618		1	B.1.1.7	10	3
	26733	26677		1	B.1.1.7	10	3
	26386	26330		1	B.1.1.7	10	3
	15614	15567		4	B.1.1.7	10	3
	5882	5844		1	B.1.1.7	10	3
	21076	21029		2	B.1.1.7	10	3
	28326	28269		1	B.1.1.7	10	3
	17998	17951		2	B.1.1.7	10	3
	23442	23386		1	B.1.1.7	10	3
	26275	26219		5	B.1.1.7	10	3
	9862	9824		1	B.1.1.7	10	3
	16438	16391		2	B.1.1.7	10	3
	3687	3649		6	B.1.1.7	10	3
	29439	29382		4	B.1.1.7	10	3
	21077	21030		1	B.1.1.7	10	3
	22367	22311		1	B.1.1.7	10	3
	5808	5770		1	B.1.1.7	10	3
	27741	27685		1	B.1.1.7	10	3
	14223	14176		3	B.1.1.7	10	3
	14970	14923		1	B.1.1.7	10	3
	25730	25674		1	B.1.1.7	10	3
	29441	29384		3	B.1.1.7	10	3
orf3	25380	25324	25382	3	B.1.1.7	10	3
	21681	21634		2	B.1.1.7	10	3
	26806	26750		1	B.1.1.7	10	3
	27993	27937		2	B.1.1.7	10	3
M	26473	26417	26470	1	B.1.1.7	10	3
	29297	29240		3	B.1.1.7	10	3
	27342	27286		1	B.1.1.7	10	3
	20364	20317		2	B.1.1.7	10	3
	27112	27056		1	B.1.1.7	10	3
	26699	26643		1	B.1.1.7	10	3
	9713	9675		2	B.1.1.7	10	3
N	28255	28199	28257	1	B.1.1.7	10	3
	28384	28327		2	B.1.1.7	10	3
	12689	12642		1	B.1.1.7	10	3
	5078	5040		1	B.1.1.7	10	3
	27723	27667		1	B.1.1.7	10	3
	29432	29375		1	B.1.1.7	10	3
	24788	24732		1	B.1.1.7	10	3
	24612	24556		1	B.1.1.7	10	3
	15577	15530		1	B.1.1.7	10	3
	8887	8849		1	B.1.1.7	10	3
	21486	21439		2	B.1.1.7	10	3
	4587	4549		3	B.1.1.7	10	3
	29485	29428		1	B.1.1.7	10	3
	13578	13531		1	B.1.1.7	10	3
N	28253	28197	28257	1	B.1.1.7	10	3
	3812	3774		1	B.1.1.7	10	3
	8420	8382		1	B.1.1.7	10	3
	8223	8185		1	B.1.1.7	10	3
	26185	26129		2	B.1.1.7	10	3
	22722	22666		4	B.1.1.7	10	3
	27778	27722		4	B.1.1.7	10	3
	18962	18915		1	B.1.1.7	10	3
	29012	28955		4	B.1.1.7	10	3
	26868	26812		1	B.1.1.7	10	3
	26067	26011		1	B.1.1.7	10	3
	6027	5989		1	B.1.1.7	10	3
	20113	20066		1	B.1.1.7	10	3
	5475	5437		1	B.1.1.7	10	3
	4571	4533		1	B.1.1.7	10	3
	26771	26715		1	B.1.1.7	10	3
	26365	26309		1	B.1.1.7	10	3
	25881	25825		1	B.1.1.7	10	3
	24451	24395		1	B.1.1.7	10	3
	27726	27670		1	B.1.1.7	10	3
	28206	28150		1	B.1.1.7	10	3
orf7	27388	27332	27385	2	B.1.1.7	10	3
	5887	5849		3	B.1.1.7	10	3
	28529	28472		1	B.1.1.7	10	3
	10005	9967		1	B.1.1.7	10	3
	12039	11992		2	B.1.1.7	10	3
	22184	22128		2	B.1.1.7	10	3
	638	600		1	B.1.1.7	10	3
	16519	16472		1	B.1.1.7	10	3
	8431	8393		1	B.1.1.7	10	3
	19586	19539		1	B.1.1.7	10	3
	4018	3980		1	B.1.1.7	10	3
	5977	5939		1	B.1.1.7	10	3
	26623	26567		1	B.1.1.7	10	3
	26174	26118		2	B.1.1.7	10	3
	7467	7429		1	B.1.1.7	10	3
	8750	8712		2	B.1.1.7	10	3
	22055	21999		1	B.1.1.7	10	3
	4015	3977		1	B.1.1.7	10	3
	29728	29671		1	B.1.1.7	10	3
	704	666		1	B.1.1.7	10	3
	17524	17477		1	B.1.1.7	10	3
	6624	6586		4	B.1.1.7	10	3
	13731	13684		1	B.1.1.7	10	3
	5970	5932		2	B.1.1.7	10	3
	15655	15608		2	B.1.1.7	10	3
	16998	16951		1	B.1.1.7	10	3
	25092	25036		3	B.1.1.7	10	3
	2463	2425		2	B.1.1.7	10	3
	22074	22018		1	B.1.1.7	10	3
	23488	23432		1	B.1.1.7	10	3
	25797	25741		2	B.1.1.7	10	3
	23595	23539		1	B.1.1.7	10	3
	29387	29330		1	B.1.1.7	10	3
	28492	28435		1	B.1.1.7	10	3
	3361	3323		2	B.1.1.7	10	3
	12206	12159		1	B.1.1.7	10	3
	27866	27810		1	B.1.1.7	10	3
	9450	9412		1	B.1.1.7	10	3
	25703	25647		1	B.1.1.7	10	3
	29167	29110		1	B.1.1.7	10	3
	9869	9831		1	B.1.1.7	10	3
	11153	11115		1	B.1.1.7	10	3
	29515	29458		1	B.1.1.7	10	3
	5522	5484		1	B.1.1.7	10	3
	5635	5597		1	B.1.1.7	10	3
	26866	26810		3	B.1.1.7	10	3
	4581	4543		1	B.1.1.7	10	3
	28704	28647		1	B.1.1.7	10	3
	25031	24975		1	B.1.1.7	10	3
	16746	16699		1	B.1.1.7	10	3
	28412	28355		2	B.1.1.7	10	3
	26811	26755		1	B.1.1.7	10	3
	13675	13628		1	B.1.1.7	10	3
	20635	20588		1	B.1.1.7	10	3
	23299	23243		1	B.1.1.7	10	3
	10765	10727		2	B.1.1.7	10	3
	14933	14886		2	B.1.1.7	10	3
	29004	28947		1	B.1.1.7	10	3
	27017	26961		1	B.1.1.7	10	3
	22177	22121		2	B.1.1.7	10	3
	24790	24734		1	B.1.1.7	10	3
	15690	15643		1	B.1.1.7	10	3
	28128	28072		2	B.1.1.7	10	3
	24962	24906		1	B.1.1.7	10	3
	17332	17285		1	B.1.1.7	10	3
	43	5		1	B.1.1.7	10	3
	25764	25708		1	B.1.1.7	10	3
	20929	20882		1	B.1.1.7	10	3
	3219	3181		1	B.1.1.7	10	3
	6012	5974		2	B.1.1.7	10	3
	28815	28758		1	B.1.1.7	10	3
	24743	24687		1	B.1.1.7	10	3
	27755	27699		2	B.1.1.7	10	3
	6587	6549		1	B.1.1.7	10	3
	18530	18483		1	B.1.1.7	10	3
	12742	12695		1	B.1.1.7	10	3
	1897	1859		1	B.1.1.7	10	3
	28250	28194		2	B.1.1.7	10	3
	23582	23526		1	B.1.1.7	10	3
	23619	23563		1	B.1.1.7	10	3
	11124	11086		1	B.1.1.7	10	3
	23682	23626		1	B.1.1.7	10	3
	27139	27083		3	B.1.1.7	10	3
	25871	25815		1	B.1.1.7	10	3
	3368	3330		1	B.1.1.7	10	3
	24017	23961		1	B.1.1.7	10	3
	29763	29706		1	B.1.1.7	10	3
	22276	22220		1	B.1.1.7	10	3
	27396	27340		1	B.1.1.7	10	3
	3802	3764		2	B.1.1.7	10	3
	22503	22447		1	B.1.1.7	10	3
	16293	16246		1	B.1.1.7	10	3
	13659	13612		1	B.1.1.7	10	3
	26168	26112		1	B.1.1.7	10	3
	15611	15564		1	B.1.1.7	10	3
	27282	27226		1	B.1.1.7	10	3
	6109	6071		2	B.1.1.7	10	3
	26607	26551		1	B.1.1.7	10	3
	28762	28705		1	B.1.1.7	10	3
	23055	22999		1	B.1.1.7	10	3
	22524	22468		1	B.1.1.7	10	3
	28656	28599		1	B.1.1.7	10	3
	17633	17586		1	B.1.1.7	10	3
	28237	28181		1	B.1.1.7	10	3
	20727	20680		1	B.1.1.7	10	3
	19026	18979		1	B.1.1.7	10	3
	8474	8436		1	B.1.1.7	10	3
	28682	28625		1	B.1.1.7	10	3
	14976	14929		1	B.1.1.7	10	3
	21358	21311		2	B.1.1.7	10	3
genomic	70	32	67	1	B.1.1.7	10	3
	12615	12568		1	B.1.1.7	10	3
	9597	9559		1	B.1.1.7	10	3
	28381	28324		1	B.1.1.7	10	3
	16671	16624		2	B.1.1.7	10	3
	24298	24242		1	B.1.1.7	10	3
	14971	14924		1	B.1.1.7	10	3
	21017	20970		2	B.1.1.7	10	3
	29155	29098		1	B.1.1.7	10	3
	28740	28683		1	B.1.1.7	10	3
	27055	26999		2	B.1.1.7	10	3
	16566	16519		1	B.1.1.7	10	3
N	28257	28257	28257	422784	IC19	10	1
orf7	27385	27385	27385	53397	IC19	10	1
orf8	27885	27885	27885	23388	IC19	10	1
S	21553	21553	21553	49786	IC19	10	1
M	26470	26470	26470	63868	IC19	10	1
	23028	23028		107	IC19	10	1
genomic	67	67	67	37500	IC19	10	1
orf3	25382	25382	25382	37038	IC19	10	1
E	26237	26237	26237	13351	IC19	10	1
orf6	27041	27041	27041	14077	IC19	10	1
N	28259	28259	28257	2539	IC19	10	1
	27761	27761		1290	IC19	10	1
	28263	28263		3335	IC19	10	1
N	28261	28261	28257	56	IC19	10	1
	21053	21053		292	IC19	10	1
	4580	4580		40	IC19	10	1
	15777	15777		555	IC19	10	1
	26290	26290		113	IC19	10	1
	19112	19112		91	IC19	10	1
	27674	27674		528	IC19	10	1
	22382	22382		26	IC19	10	1
	28207	28207		32	IC19	10	1
N	28258	28258	28257	39	IC19	10	1
	26500	26500		166	IC19	10	1
	27762	27762		606	IC19	10	1
	16546	16546		2	IC19	10	1
	27686	27686		37	IC19	10	1
	14820	14820		1	IC19	10	1
	24891	24891		41	IC19	10	1
M	26472	26472	26470	204	IC19	10	1
genomic	68	68	67	1	IC19	10	1
	28384	28384		2	IC19	10	1
	29377	29377		5	IC19	10	1
	24878	24878		7	IC19	10	1
	24816	24816		1	IC19	10	1
	14582	14582		1	IC19	10	1
N	28260	28260	28257	40	IC19	10	1
	27485	27485		83	IC19	10	1
genomic	69	69	67	151	IC19	10	1
	21082	21082		10	IC19	10	1
	22500	22500		35	IC19	10	1
nonc_9b	28283	28283	28280	115	IC19	10	1
	27677	27677		52	IC19	10	1
	29112	29112		74	IC19	10	1
	22559	22559		36	IC19	10	1
	23928	23928		19	IC19	10	1
	4758	4758		22	IC19	10	1
	28264	28264		6	IC19	10	1
	28970	28970		20	IC19	10	1
	28165	28165		62	IC19	10	1
	24898	24898		18	IC19	10	1
	20286	20286		49	IC19	10	1
	22404	22404		29	IC19	10	1
	29154	29154		76	IC19	10	1
orf8	27887	27887	27885	58	IC19	10	1
	28231	28231		13	IC19	10	1
	24776	24776		142	IC19	10	1
orf3	25384	25384	25382	55	IC19	10	1
	17499	17499		1	IC19	10	1
	13790	13790		5	IC19	10	1
	28549	28549		20	IC19	10	1
orf6	27044	27044	27041	217	IC19	10	1
	26865	26865		73	IC19	10	1
	26870	26870		1	IC19	10	1
	2689	2689		8	IC19	10	1
	29158	29158		2	IC19	10	1
S	21550	21550	21553	19	IC19	10	1
	18941	18941		102	IC19	10	1
	24893	24893		12	IC19	10	1
	5789	5789		22	IC19	10	1
	12958	12958		1	IC19	10	1
	16438	16438		3	IC19	10	1
	1048	1048		1	IC19	10	1
orf7	27387	27387	27385	124	IC19	10	1
	24315	24315		41	IC19	10	1
	27759	27759		83	IC19	10	1
	7183	7183		7	IC19	10	1
E	26236	26236	26237	3	IC19	10	1
	2463	2463		7	IC19	10	1
	27035	27035		1	IC19	10	1
	10536	10536		1	IC19	10	1
	28995	28995		6	IC19	10	1
	27763	27763		55	IC19	10	1
	28566	28566		5	IC19	10	1
orf7	27384	27384	27385	23	IC19	10	1
	29591	29591		16	IC19	10	1
[truncated: 12,834 more rows]
